# Supplementary material for: DefensePredictor: A Machine Learning Model to Discover Prokaryotic Immune Systems
Source: Science. Author manuscript; Available in PMC 2026 Apr 20. (PMC13092281; doi:10.1126/science.adv7924)
Supplement: Table S6 [file NIHMS2163519-supplement-Table_S6.xlsx]

## Sheet: Sheet1
working_id	genomic_accession	assembly	strand	pBAD	fp	random	defensive	screen	cds_start	cds_end	names	product_accessions	max_dp_log_odds	max_hhblits_log_odds	DefensePredictor_hit	HHblits_hit	category	DS_name
RMOR	NZ_QOZC01000013.1	GCF_003333475.1	-	TRUE	FALSE	FALSE	TRUE	DefensePredictor hits	106880	109330	hypothetical protein	WP_040091717.1	14.7128	5.2933	TRUE	TRUE	Remote defense homolog	DS-14
PD3A	NZ_RRVF01000002.1	GCF_003886115.1	-	TRUE	FALSE	TRUE	TRUE	DefensePredictor hits	104144	108678	restriction endonuclease, AAA family ATPase	WP_059339975.1, WP_064766070.1	14.3181	6.90675	TRUE	TRUE	Remote defense homolog	DS-12
NUCS	NZ_QOYO01000009.1	GCF_003333605.1	+	TRUE	FALSE	FALSE	TRUE	DefensePredictor hits	23399	24397	hypothetical protein	WP_001240354.1	13.6045	3.37769	TRUE	TRUE	Predicted novel defense gene	DS-17
D390	NZ_RRVY01000002.1	GCF_003886375.1	+	TRUE	FALSE	TRUE	TRUE	DefensePredictor hits	220602	222994	hypothetical protein, nucleoid-associated protein	WP_000150292.1, WP_000355468.1	12.7407	-2.19722	TRUE	FALSE	Predicted novel defense gene	DS-1
TMO1	NZ_QOYF01000062.1	GCF_003334585.1	-	TRUE	FALSE	FALSE	TRUE	DefensePredictor hits	5937	7186	hypothetical protein, hypothetical protein	WP_000387046.1, WP_001022716.1	12.5017	2.80602	TRUE	TRUE	Predicted novel defense gene	DS-13
6602	NZ_QOWV01000002.1	GCF_003334785.1	-	TRUE	FALSE	FALSE	TRUE	DefensePredictor hits	550816	551577	hypothetical protein	WP_021529611.1	11.5285	1.90983	TRUE	TRUE	Remote defense homolog	DS-18
AAA1	NZ_QOXE01000046.1	GCF_003334165.1	-	TRUE	FALSE	TRUE	TRUE	DefensePredictor hits	29629	31530	hypothetical protein, hypothetical protein, AAA family ATPase	WP_000957441.1, WP_060581740.1, WP_001619161.1	11.4686	2.03087	TRUE	TRUE	Predicted novel defense gene	DS-15
E2DP	NZ_RRVV01000032.1	GCF_003886345.1	+	TRUE	FALSE	FALSE	TRUE	DefensePredictor hits	38754	40913	SEC-C metal-binding domain-containing protein	WP_020231147.1	11.1782	3.84201	TRUE	TRUE	Predicted novel defense gene	DS-23
TOXO	NZ_QOXJ01000032.1	GCF_003334085.1	-	TRUE	FALSE	FALSE	TRUE	DefensePredictor hits	7805	9963	hypothetical protein, hypothetical protein, hypothetical protein	WP_001532221.1, WP_001557682.1, WP_021552536.1	10.9764	2.88301	TRUE	TRUE	Predicted novel defense gene	DS-21
PDX1	NZ_QOYR01000022.1	GCF_003333645.1	-	TRUE	FALSE	FALSE	TRUE	DefensePredictor hits	1818	3281	hypothetical protein	WP_032291790.1	10.9563	3.07857	TRUE	TRUE	Predicted novel defense gene	DS-20
RED2	NZ_QOYT01000030.1	GCF_003333565.1	-	TRUE	FALSE	TRUE	TRUE	DefensePredictor hits	4612	5400	hypothetical protein	WP_000183405.1	10.8425	2.73394	TRUE	TRUE	Remote defense homolog	DS-24
PLIK	NZ_QOYD01000001.1	GCF_003333765.1	-	TRUE	FALSE	TRUE	TRUE	DefensePredictor hits	281241	284220	hypothetical protein, DUF3696 domain-containing protein	WP_001676492.1, WP_001676491.1	10.683	5.51745	TRUE	TRUE	Structural defense homolog	DS-16
PDP4	NZ_RRVV01000031.1	GCF_003886345.1	-	TRUE	FALSE	FALSE	TRUE	DefensePredictor hits	628	1611	hypothetical protein	WP_000020904.1	10.5047	-3.54715	TRUE	FALSE	Predicted novel defense gene	DS-19
PN12	NZ_QOYG01000008.1	GCF_003333715.1	+	TRUE	FALSE	FALSE	TRUE	DefensePredictor hits	68231	69878	hypothetical protein, PIN domain-containing protein	WP_021513008.1, WP_021513009.1	10.0476	-2.82477	TRUE	FALSE	Predicted novel defense gene	DS-5
NADR	NZ_QOXQ01000027.1	GCF_003333945.1	+	TRUE	FALSE	FALSE	TRUE	DefensePredictor hits	48629	50261	hypothetical protein, NADAR family protein	WP_000097610.1, WP_032260665.1	9.82261	6.90675	TRUE	TRUE	Predicted novel defense gene	DS-32
HEP3	NZ_RRWI01000012.1	GCF_003892435.1	+	TRUE	FALSE	TRUE	TRUE	DefensePredictor hits	2077	2862	hypothetical protein	WP_061089765.1	9.79102	-3.84201	TRUE	FALSE	Predicted novel defense gene	DS-29
MVB1	NZ_QOWO01000045.1	GCF_003334815.1	-	TRUE	FALSE	FALSE	TRUE	DefensePredictor hits	10119	11351	hypothetical protein	WP_000162952.1	9.66407	-2.80602	TRUE	FALSE	Predicted novel defense gene	DS-22
AAA5	NZ_RRWS01000024.1	GCF_003892555.1	+	TRUE	FALSE	TRUE	TRUE	DefensePredictor hits	12586	14718	MarR family transcriptional regulator	WP_042346724.1	9.53723	3.84201	TRUE	TRUE	Predicted novel defense gene	DS-39
GNAT	NZ_QOWT01000046.1	GCF_003334765.1	+	TRUE	FALSE	FALSE	TRUE	DefensePredictor hits	6922	8901	hypothetical protein, hypothetical protein	WP_014639476.1, WP_000354965.1	9.45173	3.20441	TRUE	TRUE	Predicted novel defense gene	DS-33
MNAC	NZ_RRWS01000004.1	GCF_003892555.1	-	TRUE	FALSE	FALSE	TRUE	DefensePredictor hits	83803	86847	metallophosphoesterase	WP_032203427.1	9.39423	6.21261	TRUE	TRUE	Predicted novel defense gene	DS-8
NERD	NZ_QOXL01000006.1	GCF_003334035.1	-	TRUE	FALSE	FALSE	TRUE	DefensePredictor hits	203139	204737	hypothetical protein	WP_054626965.1	9.09648	4.4988	TRUE	TRUE	Remote defense homolog	DS-26
ABC3	NZ_QOYR01000032.1	GCF_003333645.1	+	TRUE	FALSE	TRUE	TRUE	DefensePredictor hits	1906	4621	hypothetical protein, hypothetical protein, hypothetical protein, DUF2326 domain-containing protein	WP_001553315.1, WP_000534626.1, WP_000628292.1, WP_087889773.1	8.95064	6.90675	TRUE	TRUE	Predicted novel defense gene	DS-30
PIN8	NZ_RRWT01000005.1	GCF_003892645.1	+	TRUE	FALSE	FALSE	TRUE	DefensePredictor hits	244326	245348	hypothetical protein	WP_022645725.1	8.90946	-2.35083	TRUE	FALSE	Predicted novel defense gene	DS-3
NTTI	NZ_QOYB01000018.1	GCF_003333785.1	+	TRUE	FALSE	TRUE	TRUE	DefensePredictor hits	32107	36002	thymidylate synthase, adenylate kinase, putative DNA base hypermodification protein, TIR domain-containing protein, hypothetical protein	WP_087900468.1, WP_087900469.1, WP_087900470.1, WP_072044445.1, WP_047174762.1	8.47705	4.82028	TRUE	TRUE	Predicted novel defense gene	DS-4
CITO	NZ_QOXN01000005.1	GCF_003334015.1	+	TRUE	FALSE	TRUE	TRUE	DefensePredictor hits	236284	238194	phage repressor protein CI, hypothetical protein	WP_001589054.1, WP_000377448.1	8.29009	3.62331	TRUE	TRUE	Predicted novel defense gene	DS-34
RED7	NZ_QOWW01000064.1	GCF_003334245.1	-	TRUE	FALSE	FALSE	TRUE	DefensePredictor hits	6615	7667	hypothetical protein	WP_001703029.1	8.05987	1.02528	TRUE	TRUE	Predicted novel defense gene	DS-31
HEP2	NZ_QOYR01000034.1	GCF_003333645.1	-	TRUE	FALSE	TRUE	TRUE	DefensePredictor hits	8089	9189	hypothetical protein	WP_001313577.1	8.02649	2.64982	TRUE	TRUE	Predicted novel defense gene	DS-38
RED5	NZ_QOXO01000016.1	GCF_003334005.1	-	TRUE	FALSE	TRUE	TRUE	DefensePredictor hits	25863	26705	hypothetical protein	WP_087906371.1	8.02223	2.66616	TRUE	TRUE	Remote defense homolog	DS-35
AAA2	NZ_QOYD01000024.1	GCF_003333765.1	-	TRUE	FALSE	FALSE	TRUE	DefensePredictor hits	5322	6830	hypothetical protein	WP_033812887.1	7.98007	4.11904	TRUE	TRUE	Remote defense homolog	DS-41
ANEX	NZ_RRWS01000106.1	GCF_003892555.1	+	TRUE	FALSE	FALSE	TRUE	DefensePredictor hits	2434	3695	hypothetical protein, HEPN family nuclease	WP_000494510.1, WP_000528930.1	7.69364	1.09329	TRUE	TRUE	Predicted novel defense gene	DS-28
SMEK	NZ_QOXX01000051.1	GCF_003334605.1	+	TRUE	FALSE	FALSE	TRUE	DefensePredictor hits	1216	2115	SMEK domain-containing protein	WP_087896215.1	7.03067	-2.20839	TRUE	FALSE	Predicted novel defense gene	DS-27
DISA	NZ_RRVG01000003.1	GCF_003886135.1	+	TRUE	FALSE	FALSE	TRUE	DefensePredictor hits	52840	56517	hypothetical protein, nucleotidyltransferase, patatin-like phospholipase family protein	WP_016240614.1, WP_016240615.1, WP_001593459.1	6.58175	6.90675	TRUE	TRUE	Predicted novel defense gene	DS-2
SC24	NZ_QOXM01000003.1	GCF_003334665.1	+	TRUE	FALSE	FALSE	TRUE	DefensePredictor hits	26984	28375	hypothetical protein	WP_000982358.1	6.42734	-2.24248	TRUE	FALSE	Predicted novel defense gene	DS-37
HIPA	NZ_QOWQ01000062.1	GCF_003334335.1	-	TRUE	FALSE	TRUE	TRUE	DefensePredictor hits	1591	3164	DUF3037 domain-containing protein, hypothetical protein	WP_000210934.1, WP_000389051.1	6.42727	-2.42884	TRUE	FALSE	Predicted novel defense gene	DS-6
SVIR	NZ_QOYF01000007.1	GCF_003334585.1	+	TRUE	FALSE	FALSE	TRUE	DefensePredictor hits	310084	311190	DUF2634 domain-containing protein	WP_225403053.1	5.78548	3.62331	TRUE	TRUE	Predicted novel defense gene	DS-7
D668	NZ_QOYT01000001.1	GCF_003333565.1	+	TRUE	FALSE	FALSE	TRUE	DefensePredictor hits	7759	8424	hypothetical protein	WP_001057122.1	4.94421	0.228995	TRUE	TRUE	Structural defense homolog	DS-43
PRO1	NZ_QOXO01000016.1	GCF_003334005.1	-	TRUE	FALSE	TRUE	TRUE	DefensePredictor hits	661	3061	MBL fold metallo-hydrolase, hypothetical protein, hypothetical protein	WP_001198055.1, WP_001024069.1, WP_249925928.1	4.87054	6.90675	TRUE	TRUE	Predicted novel defense gene	DS-42
D295	NZ_QOYF01000088.1	GCF_003334585.1	+	TRUE	FALSE	TRUE	TRUE	DefensePredictor hits	10328	11263	hypothetical protein	WP_097419291.1	4.65967	1.14175	TRUE	TRUE	Predicted novel defense gene	DS-40
MHAD	NZ_QOWZ01000056.1	GCF_003334705.1	-	TRUE	FALSE	FALSE	TRUE	DefensePredictor hits	6224	8706	HAD-IA family hydrolase, metallophosphoesterase	WP_000770925.1, WP_000665639.1	4.5067	6.90675	TRUE	TRUE	Predicted novel defense gene	DS-9
IMPD	NZ_RRVY01000003.1	GCF_003886375.1	+	TRUE	FALSE	FALSE	TRUE	DefensePredictor hits	365785	366882	CBS domain-containing protein	WP_000257686.1	4.3761	1.84043	TRUE	TRUE	Predicted novel defense gene	DS-11
ZAPB	NZ_QOWZ01000021.1	GCF_003334705.1	+	TRUE	FALSE	FALSE	TRUE	DefensePredictor hits	74276	75694	hypothetical protein	WP_087897267.1	3.351	-0.257412	TRUE	FALSE	Predicted novel defense gene	DS-10
2971	NZ_QOYQ01000002.1	GCF_003334555.1	-	TRUE	FALSE	TRUE	TRUE	DefensePredictor hits	13159	13704	hypothetical protein	WP_223151192.1	1.37181	-1.37384	TRUE	FALSE	Structural defense homolog	DS-45
2CM2	NZ_RRWH01000008.1	GCF_003886455.1	+	TRUE	FALSE	FALSE	FALSE	DefensePredictor hits	1444	6229	response regulator receiver domain, ATP-binding protein	WP_000886597.1, WP_000236931.1	14.7808	3.94413	TRUE	TRUE	Predicted novel defense gene
2CMP	NZ_RRWG01000003.1	GCF_003886445.1	-	TRUE	FALSE	FALSE	FALSE	DefensePredictor hits	337351	342136	response regulator receiver domain, ATP-binding protein, ATP-binding protein	WP_000886597.1, WP_252151312.1, WP_252151311.1	13.3381	4.32972	TRUE	TRUE	Predicted novel defense gene
COAT	NZ_QOYF01000062.1	GCF_003334585.1	-	TRUE	FALSE	FALSE	FALSE	DefensePredictor hits	5078	5899	hypothetical protein	WP_000900255.1	12.3586	1.24251	TRUE	TRUE	Remote defense homolog
MITO	NZ_RRUL01000012.1	GCF_003885255.1	-	TRUE	FALSE	FALSE	FALSE	DefensePredictor hits	28704	29600	hypothetical protein	WP_113488317.1	11.2274	-2.40227	TRUE	FALSE	Predicted novel defense gene
SLIP	NZ_QOYJ01000046.1	GCF_003333675.1	+	TRUE	FALSE	FALSE	FALSE	DefensePredictor hits	7426	8247	hypothetical protein	WP_250112301.1	10.679	4.32972	TRUE	TRUE	Remote defense homolog
DDML	NZ_QOXH01000024.1	GCF_003334115.1	-	TRUE	FALSE	FALSE	FALSE	DefensePredictor hits	2706	5427	hypothetical protein, hypothetical protein	WP_024166797.1, WP_087898511.1	10.0289	5.80614	TRUE	TRUE	Remote defense homolog
43CR	NZ_QOYB01000006.1	GCF_003333785.1	+	TRUE	FALSE	FALSE	FALSE	DefensePredictor hits	22436	23428	DUF4365 and DUF1817 domain-containing protein	WP_250112038.1	9.91758	-0.949427	TRUE	FALSE	Predicted novel defense gene
FDRT	NZ_RRWK01000057.1	GCF_003886675.1	-	TRUE	FALSE	TRUE	FALSE	DefensePredictor hits	2619	3464	DUF2971 domain-containing protein	WP_225915864.1	9.82933	1.04078	TRUE	TRUE	Predicted novel defense gene
VAME	NZ_QOWZ01000009.1	GCF_003334705.1	+	TRUE	FALSE	FALSE	FALSE	DefensePredictor hits	28597	29520	hypothetical protein	WP_087897390.1	9.81781	-3.89182	TRUE	FALSE	Predicted novel defense gene
HJRS	NZ_QOYB01000006.1	GCF_003333785.1	+	TRUE	FALSE	FALSE	FALSE	DefensePredictor hits	43920	45944	hypothetical protein	WP_250112039.1	9.77625	4.70149	TRUE	TRUE	Predicted novel defense gene
D932	NZ_QOYO01000015.1	GCF_003333605.1	-	TRUE	FALSE	TRUE	FALSE	DefensePredictor hits	101900	106158	type IV toxin-antitoxin system YeeU family antitoxin, DNA repair protein RadC, DUF932 domain-containing protein, TIGR02646 family protein, hypothetical protein	WP_000939437.1, WP_001292742.1, WP_000761990.1, WP_001216639.1, WP_126125326.1	9.60219	6.90675	TRUE	TRUE	Predicted novel defense gene
RED1	NZ_RRWK01000055.1	GCF_003886675.1	-	TRUE	FALSE	FALSE	FALSE	DefensePredictor hits	3730	4599	restriction endonuclease	WP_045232945.1	9.60213	4.32972	TRUE	TRUE	Remote defense homolog
VANC	NZ_QOYF01000062.1	GCF_003334585.1	+	TRUE	FALSE	FALSE	FALSE	DefensePredictor hits	8499	9173	hypothetical protein	WP_000454879.1	9.45929	-2.35083	TRUE	FALSE	Predicted novel defense gene
TMRA	NZ_QOYX01000004.1	GCF_003333495.1	-	TRUE	FALSE	TRUE	FALSE	DefensePredictor hits	108238	109788	hypothetical protein, hypothetical protein	WP_000841195.1, WP_000654526.1	9.20593	3.12718	TRUE	TRUE	Predicted novel defense gene
SAVE	NZ_RRWT01000012.1	GCF_003892645.1	+	TRUE	FALSE	FALSE	FALSE	DefensePredictor hits	43218	44126	hypothetical protein	WP_022645577.1	8.99056	3.70541	TRUE	TRUE	Predicted novel defense gene
TMO2	NZ_QOYV01000026.1	GCF_003333505.1	+	TRUE	FALSE	TRUE	FALSE	DefensePredictor hits	5665	7181	hypothetical protein, hypothetical protein	WP_000188768.1, WP_224922733.1	8.98102	-2.76941	TRUE	FALSE	Predicted novel defense gene
6236	NZ_QOZA01000004.1	GCF_003333425.1	-	TRUE	FALSE	TRUE	FALSE	DefensePredictor hits	238258	239127	DUF6236 family protein	WP_097421955.1	8.5619	-3.07857	TRUE	FALSE	Predicted novel defense gene
APE1	NZ_RRWS01000046.1	GCF_003892555.1	-	TRUE	FALSE	FALSE	FALSE	DefensePredictor hits	12891	13421	hypothetical protein	WP_244576542.1	8.31646	-2.37627	TRUE	FALSE	Predicted novel defense gene
ABIL	NZ_QOYB01000002.1	GCF_003333785.1	-	TRUE	FALSE	FALSE	FALSE	DefensePredictor hits	223878	224321	selenium binding protein	WP_087900645.1	7.66709	0.355704	TRUE	TRUE	Structural defense homolog
NADH	NZ_QOYX01000008.1	GCF_003333495.1	-	TRUE	FALSE	FALSE	FALSE	DefensePredictor hits	66151	66798	hypothetical protein	WP_001288814.1	7.51771	3.07857	TRUE	TRUE	Structural defense homolog
REPB	NZ_QOWZ01000060.1	GCF_003334705.1	+	TRUE	FALSE	TRUE	FALSE	DefensePredictor hits	1671	2837	hypothetical protein	WP_000068158.1	7.50587	-1.36148	TRUE	FALSE	Predicted novel defense gene
PDP1	NZ_QOYF01000062.1	GCF_003334585.1	-	TRUE	FALSE	FALSE	FALSE	DefensePredictor hits	7372	8175	hypothetical protein	WP_001609855.1	7.50444	2.78756	TRUE	TRUE	Predicted novel defense gene
TMP2	NZ_QOXO01000005.1	GCF_003334005.1	+	TRUE	FALSE	FALSE	FALSE	DefensePredictor hits	192482	193084	hypothetical protein	WP_250112205.1	7.29832	-1.43707	TRUE	FALSE	Predicted novel defense gene
RED9	NZ_QOYD01000024.1	GCF_003333765.1	+	TRUE	FALSE	TRUE	FALSE	DefensePredictor hits	75527	76840	hypothetical protein	WP_087891926.1	5.97679	-2.3383	TRUE	FALSE	Predicted novel defense gene
NLRH	NZ_QOXN01000003.1	GCF_003334015.1	+	TRUE	FALSE	FALSE	FALSE	DefensePredictor hits	25475	28597	hypothetical protein	WP_000345550.1	5.91156	6.90675	TRUE	TRUE	Remote defense homolog
VPUS	NZ_QOYT01000008.1	GCF_003333565.1	-	TRUE	FALSE	FALSE	FALSE	DefensePredictor hits	24729	26599	hypothetical protein, STAS-like domain-containing protein, hypothetical protein	WP_000060412.1, WP_001244589.1, WP_000154254.1	5.75456	2.63371	TRUE	TRUE	Structural defense homolog
HTHO	NZ_RRWS01000009.1	GCF_003892555.1	-	FALSE	FALSE	TRUE	FALSE	DefensePredictor hits	13886	15243	hypothetical protein, replication/maintenance protein RepL	WP_125121836.1, WP_001548721.1	5.59278	2.75154	TRUE	TRUE	Predicted novel defense gene
GBPR	NZ_RRUL01000014.1	GCF_003885255.1	+	TRUE	FALSE	FALSE	FALSE	DefensePredictor hits	62794	64431	hypothetical protein	WP_000258743.1	5.06397	-1.67318	TRUE	FALSE	Predicted novel defense gene
UDNG	NZ_RRWS01000009.1	GCF_003892555.1	+	TRUE	FALSE	TRUE	FALSE	DefensePredictor hits	12522	13166	hypothetical protein	WP_001548723.1	4.93643	-3.31678	TRUE	FALSE	Predicted novel defense gene
PIN2	NZ_QOWS01000021.1	GCF_003334305.1	+	TRUE	FALSE	FALSE	FALSE	DefensePredictor hits	47243	48891	ImmA/IrrE family metallo-endopeptidase, DUF4411 family protein	WP_000741702.1, WP_000581650.1	4.76183	6.90675	TRUE	TRUE	Predicted novel defense gene
CUT8	NZ_RRVF01000023.1	GCF_003886115.1	+	TRUE	FALSE	FALSE	FALSE	DefensePredictor hits	5250	6638	hypothetical protein	WP_045338628.1	4.58478	3.00947	TRUE	TRUE	Remote defense homolog
HNH1	NZ_RRWG01000044.1	GCF_003886445.1	-	TRUE	FALSE	TRUE	FALSE	DefensePredictor hits	6153	7058	HNH endonuclease	WP_252151320.1	4.40781	3.54715	TRUE	TRUE	Predicted novel defense gene
IMM1	NZ_QOXQ01000048.1	GCF_003333945.1	-	TRUE	TRUE	TRUE	FALSE	DefensePredictor hits	13630	14163	hypothetical protein	WP_001103754.1	4.03287	-3.89182	TRUE	FALSE	Predicted novel defense gene
AAA4	NZ_RRUL01000012.1	GCF_003885255.1	+	TRUE	FALSE	TRUE	FALSE	DefensePredictor hits	53307	56535	hypothetical protein, AAA family ATPase, hypothetical protein	WP_000037962.1, WP_001404451.1, WP_125098097.1	3.74466	6.90675	TRUE	TRUE	Predicted novel defense gene
PDP7	NZ_QOZC01000001.1	GCF_003333475.1	-	TRUE	FALSE	TRUE	FALSE	DefensePredictor hits	115524	116666	hypothetical protein	WP_000461058.1	3.7252	-4.18459	TRUE	FALSE	Predicted novel defense gene
D670	NZ_RRVB01000017.1	GCF_003886535.1	+	TRUE	FALSE	FALSE	FALSE	DefensePredictor hits	88254	89867	hypothetical protein, hypothetical protein	WP_000608806.1, WP_001038650.1	3.5889	-3.03202	TRUE	FALSE	Predicted novel defense gene
GPEH	NZ_RRWS01000007.1	GCF_003892555.1	+	TRUE	FALSE	TRUE	FALSE	DefensePredictor hits	89234	89689	hypothetical protein	WP_058687121.1	3.55593	-2.96569	TRUE	FALSE	Predicted novel defense gene
DRAT	NZ_QOYQ01000009.1	GCF_003334555.1	-	TRUE	FALSE	FALSE	FALSE	DefensePredictor hits	3899	4543	hypothetical protein	WP_001013662.1	3.5184	-3.37769	TRUE	FALSE	Predicted novel defense gene
TMP5	NZ_QOXG01000042.1	GCF_003334145.1	+	TRUE	FALSE	TRUE	FALSE	DefensePredictor hits	32877	33539	hypothetical protein	WP_000357928.1	3.41562	-2.57143	TRUE	FALSE	Predicted novel defense gene
PDP5	NZ_QOXE01000048.1	GCF_003334165.1	+	TRUE	FALSE	TRUE	FALSE	DefensePredictor hits	7194	8830	hypothetical protein, hypothetical protein, hypothetical protein, DnaJ domain-containing protein	WP_025755760.1, WP_015058250.1, WP_052158570.1, WP_025755759.1	3.35898	4.82028	TRUE	TRUE	Predicted novel defense gene
MF4L	NZ_RRWL01000063.1	GCF_003886495.1	-	TRUE	FALSE	FALSE	FALSE	DefensePredictor hits	2139	2774	hypothetical protein	WP_001032567.1	3.14822	-3.31678	TRUE	FALSE	Predicted novel defense gene
PDX4	NZ_RRUQ01000022.1	GCF_003885215.1	-	TRUE	FALSE	TRUE	FALSE	DefensePredictor hits	30635	31981	hypothetical protein	WP_001132021.1	3.03751	3.20441	TRUE	TRUE	Predicted novel defense gene
MAZF	NZ_QOXN01000017.1	GCF_003334015.1	+	TRUE	FALSE	FALSE	FALSE	DefensePredictor hits	78349	78798	type II toxin-antitoxin system PemK/MazF family toxin	WP_000996695.1	2.96634	-1.17474	TRUE	FALSE	Predicted novel defense gene
NYND	NZ_RRWT01000054.1	GCF_003892645.1	-	TRUE	FALSE	FALSE	FALSE	DefensePredictor hits	2063	2710	NYN domain-containing protein	WP_001399740.1	2.76266	-3.37769	TRUE	FALSE	Predicted novel defense gene
4304	NZ_QOYI01000017.1	GCF_003333685.1	+	TRUE	TRUE	TRUE	FALSE	DefensePredictor hits	58638	59195	DUF4304 domain-containing protein	WP_000769435.1	2.49101	-2.55637	TRUE	FALSE	Predicted novel defense gene
IMM2	NZ_QOYJ01000007.1	GCF_003333675.1	+	TRUE	TRUE	TRUE	FALSE	DefensePredictor hits	131168	131599	hypothetical protein	WP_001522501.1	2.40365	-2.31363	TRUE	FALSE	Predicted novel defense gene
TNEC	NZ_QOWX01000001.1	GCF_003334775.1	+	TRUE	FALSE	TRUE	FALSE	DefensePredictor hits	165133	166926	hypothetical protein	WP_021544260.1	1.58531	-3.66356	TRUE	FALSE	Predicted novel defense gene
T6S3	NZ_RRWG01000025.1	GCF_003886445.1	+	TRUE	TRUE	TRUE	FALSE	DefensePredictor hits	21704	28590	hypothetical protein, type VI secretion system baseplate subunit TssF, type VI secretion system baseplate subunit TssG, type VI secretion system tip protein VgrG, hypothetical protein, PAAR domain-containing protein, type VI secretion system protein TssA	WP_125134146.1, WP_185723449.1, WP_001173983.1, WP_032201810.1, WP_077757677.1, WP_172907875.1, WP_032201806.1	1.4605	-3.4761	TRUE	FALSE	Predicted novel defense gene
RMAP	NZ_QOWV01000022.1	GCF_003334785.1	-	TRUE	FALSE	FALSE	FALSE	DefensePredictor hits	32847	33758	hypothetical protein	WP_249538312.1	1.24707	-3.31678	TRUE	FALSE	Predicted novel defense gene
TRNA	NZ_QOYD01000049.1	GCF_003333765.1	+	TRUE	FALSE	FALSE	FALSE	DefensePredictor hits	12406	12990	hypothetical protein	WP_087891545.1	0.788151	0.562367	TRUE	TRUE	Predicted novel defense gene
GHOS	NZ_QOZA01000004.1	GCF_003333425.1	-	TRUE	FALSE	FALSE	FALSE	DefensePredictor hits	237757	238095	hypothetical protein	WP_133301778.1	0.717826	0.156318	TRUE	TRUE	Structural defense homolog
CBT2	NZ_RRUL01000006.1	GCF_003885255.1	+	TRUE	FALSE	TRUE	FALSE	DefensePredictor hits	36711	40520	DUF945 domain-containing protein, antirestriction protein, RadC family protein, DUF987 domain-containing protein, type IV toxin-antitoxin system YeeU family antitoxin, TA system toxin CbtA family protein, DUF5983 family protein, DUF957 domain-containing protein	WP_097744433.1, WP_078206076.1, WP_125098055.1, WP_000692350.1, WP_001285575.1, WP_001094426.1, WP_125098056.1, WP_125098057.1	0.649643	2.08057	TRUE	TRUE	Structural defense homolog
RMRT	NZ_RRVG01000021.1	GCF_003886135.1	+	FALSE	FALSE	TRUE	TRUE	HHblits hits	62985	63495	DUF3606 domain-containing protein, hypothetical protein	WP_001406733.1, WP_000002748.1	-4.51336	5.51745	FALSE	TRUE		DS-46
YQAJ	NZ_QOYX01000004.1	GCF_003333495.1	-	FALSE	FALSE	TRUE	FALSE	HHblits hits	105002	107475	phage N-6-adenine-methyltransferase, DUF1317 family protein, YqaJ viral recombinase family protein, phage recombination protein Bet, host-nuclease inhibitor Gam family protein	WP_000129281.1, WP_000682320.1, WP_000186852.1, WP_000100844.1, WP_000995439.1	-1.14489	4.11904	FALSE	TRUE
RECD	NZ_QOYQ01000002.1	GCF_003334555.1	+	FALSE	FALSE	TRUE	FALSE	HHblits hits	57881	62158	UvrD-helicase domain-containing protein, TraI domain-containing protein, site-specific integrase	WP_087889178.1, WP_006781415.1, WP_006781417.1	-1.41226	6.90675	FALSE	TRUE
TN31	NZ_QOYU01000061.1	GCF_003333545.1	-	FALSE	FALSE	TRUE	FALSE	HHblits hits	83393	84313	Rpn family recombination-promoting nuclease/putative transposase	WP_001513532.1	-1.74523	-0.579707	FALSE	FALSE
VRRN	NZ_RRWL01000018.1	GCF_003886495.1	-	FALSE	FALSE	TRUE	FALSE	HHblits hits	16220	16444	VRR-NUC domain-containing protein	WP_016262436.1	-2.08819	1.59987	FALSE	TRUE
1064	NZ_QOXY01000035.1	GCF_003333855.1	-	FALSE	FALSE	TRUE	FALSE	HHblits hits	40368	42718	hypothetical protein, DUF1064 domain-containing protein, Ref family recombination enhancement nuclease, hypothetical protein, hypothetical protein, hypothetical protein	WP_001250512.1, WP_001270825.1, WP_087890064.1, WP_001523093.1, WP_087890063.1, WP_001523091.1	-3.0759	3.74899	FALSE	TRUE
2800	NZ_QOYX01000008.1	GCF_003333495.1	-	FALSE	FALSE	TRUE	FALSE	HHblits hits	34177	37093	DUF2815 family protein, DUF2800 domain-containing protein, hypothetical protein, hypothetical protein	WP_000769011.1, WP_087890477.1, WP_000051353.1, WP_000801672.1	-3.27434	5.80614	FALSE	TRUE
NSNC	NZ_QOWX01000022.1	GCF_003334775.1	+	FALSE	FALSE	TRUE	FALSE	HHblits hits	42228	42810	type II toxin-antitoxin system RelE/ParE family toxin, DNA-binding transcriptional regulator	WP_250113189.1, WP_016232243.1	-3.59362	4.2546	FALSE	TRUE
2726	NZ_QOYD01000024.1	GCF_003333765.1	+	FALSE	FALSE	TRUE	FALSE	HHblits hits	54932	55300	DUF2726 domain-containing protein	WP_244259628.1	-3.98644	4.11904	FALSE	TRUE
MKOB	NZ_QOYY01000003.1	GCF_003333435.1	-	FALSE	FALSE	TRUE	FALSE	HHblits hits	104259	104528	hypothetical protein	WP_001004343.1	-4.24666	0.964391	FALSE	TRUE
LETA	NZ_RRVV01000039.1	GCF_003886345.1	+	FALSE	FALSE	TRUE	FALSE	HHblits hits	5760	7561	IS21 family transposase, IS21-like element helper ATPase IstB	WP_059331358.1, WP_001317493.1	-4.34907	4.4988	FALSE	TRUE
PT74	NZ_QOYQ01000034.1	GCF_003334555.1	+	TRUE	FALSE	TRUE	FALSE	HHblits hits	10355	10552	hypothetical protein	WP_000360281.1	-5.70327	3.15232	FALSE	TRUE
CAS3	NZ_RRUL01000012.1	GCF_003885255.1	+	FALSE	FALSE	TRUE	FALSE	HHblits hits	73643	75519	HD domain-containing protein, hypothetical protein, hypothetical protein, hypothetical protein	WP_084818479.1, WP_084818480.1, WP_084818481.1, WP_060460706.1	-5.74287	0.523646	FALSE	TRUE
GAJB	NZ_QOYD01000024.1	GCF_003333765.1	+	FALSE	TRUE	TRUE	FALSE	HHblits hits	56074	64888	type IV conjugative transfer system coupling protein TraD, conjugative transfer relaxase/helicase TraI, type-F conjugative transfer system pilin acetylase TraX, fertility inhibition protein FinO	WP_087891707.1, WP_087891708.1, WP_087891709.1, WP_087891710.1	-5.81148	6.21261	FALSE	TRUE
RSTH	NZ_QOWT01000005.1	GCF_003334765.1	+	FALSE	FALSE	TRUE	FALSE	HHblits hits	183490	186999	hypothetical protein	WP_000836184.1	-6.08567	4.59512	FALSE	TRUE
CSRT	NZ_QOYI01000062.1	GCF_003333685.1	-	FALSE	FALSE	TRUE	FALSE	HHblits hits	4929	5998	reverse transcriptase domain-containing protein, hypothetical protein	WP_001362989.1, WP_021516842.1	-6.47632	6.21261	FALSE	TRUE
DRT7	NZ_QOXQ01000006.1	GCF_003333945.1	+	FALSE	FALSE	TRUE	FALSE	HHblits hits	182445	182850	hypothetical protein, hypothetical protein	WP_229457565.1, WP_023148293.1	-7.39731	4.11904	FALSE	TRUE
NIXI	NZ_QOWP01000002.1	GCF_003334355.1	-	TRUE	FALSE	TRUE	FALSE	HHblits hits	274949	275494	HNH endonuclease	WP_021514124.1	-8.89078	2.3383	FALSE	TRUE
BRXP	NZ_QOWX01000033.1	GCF_003334775.1	-	FALSE	FALSE	TRUE	FALSE	HHblits hits	27670	32123	lactate utilization protein C, LutB/LldF family L-lactate oxidation iron-sulfur protein, (Fe-S)-binding protein, L-lactate permease	WP_000431499.1, WP_000054156.1, WP_001102090.1, WP_000544018.1	-9.26188	2.80602	FALSE	TRUE
MKOA	NZ_QOXQ01000028.1	GCF_003333945.1	-	FALSE	FALSE	TRUE	FALSE	HHblits hits	17590	18405	APH(3')-I family aminoglycoside O-phosphotransferase	WP_000018323.1	-9.33364	4.4988	FALSE	TRUE
CS12	NZ_RRVF01000106.1	GCF_003886115.1	-	FALSE	TRUE	TRUE	FALSE	HHblits hits	3889	6901	RNA-guided endonuclease TnpB family protein, FliC/FljB family flagellin	WP_077250377.1, WP_094337698.1	-9.38134	6.90675	FALSE	TRUE
THSB	NZ_QOYD01000049.1	GCF_003333765.1	+	TRUE	FALSE	TRUE	FALSE	HHblits hits	3863	4282	DUF977 family protein	WP_087891754.1	-11.3422	3.23143	FALSE	TRUE
RHTH	NZ_QOXJ01000029.1	GCF_003334085.1	+	FALSE	FALSE	TRUE	FALSE	HHblits hits	46641	47261	hypothetical protein	WP_087935141.1	-11.8326	2.52681	FALSE	TRUE
DNDC	NZ_QOXY01000054.1	GCF_003333855.1	-	FALSE	FALSE	TRUE	FALSE	HHblits hits	14028	14426	rhodanese-like domain-containing protein	WP_000559549.1	-16.5183	5.10998	FALSE	TRUE
