# Supplementary material for: DefensePredictor: A Machine Learning Model to Discover Prokaryotic Immune Systems
Source: Science. Author manuscript; Available in PMC 2026 Apr 20. (PMC13092281; doi:10.1126/science.adv7924)
Supplement: Table S10 [file NIHMS2163519-supplement-Table_S10.xlsx]

## Sheet: uncharacterized_clusters
protein_context_id	mean_log_odds	sd_log_odds	min_log_odds	max_log_odds	# feature	class	assembly	assembly_unit	seq_type	genomic_accession	start	end	strand	product_accession	non-redundant_refseq	related_accession	name	symbol	GeneID	locus_tag	feature_interval_length	product_length	attributes	predicted_defensive	assembly_stub	defense_homolog_name	defense_homolog	defense_system_gene	defense_system	defense_system_protein	cluster_id	proto_category	hit_name	q_cov	Prob	hit_category	foldseek_hit	foldseek_q_cov	rmsd	lddt	foldseek_prob
WP_001085525.1|NZ_CP141791.1|3943415|-	15.597	1.25114	13.9342	17.0237	CDS	with_protein	GCF_035621515.1	Primary Assembly	chromosome	NZ_CP141791.1	3943415	3946795	-	WP_001085525.1	WP_001085525.1		DEAD/DEAH box helicase family protein			VB057_RS19555	3381	1126	nan	TRUE	GCF_035621515		FALSE			FALSE	WP_001568066.1	Putative novel defense gene	UniRef50_Q8RJJ4 RM~Type_I_REases Type I restriction enzyme endonuclease subunit n=73 Tax=cellular organisms TaxID=131567 RepID=Q8RJJ4_CAMJU	0.222913	99.6	Predicted novel defense gene		0
WP_276350852.1|NZ_JARAGL010000037.1|15622|+	15.5513	1.48608	13.829	17.3946	CDS	with_protein	GCF_029359985.1	Primary Assembly	unplaced scaffold	NZ_JARAGL010000037.1	15622	17526	+	WP_276350852.1	WP_276350852.1		ATP-binding protein			P5912_RS25370	1905	634	nan	TRUE	GCF_029359985		FALSE			FALSE	WP_096925990.1	Putative novel defense gene	UniRef50_P96329 Pif~PifA Phage T7 exclusion protein n=246 Tax=cellular organisms TaxID=131567 RepID=PIFA_ECOLI	0.247634	88	Predicted novel defense gene		0
WP_000886597.1|NZ_JBGFES010000010.1|2801921|-	15.4205	2.14834	13.4011	19.1892	CDS	with_protein	GCF_041227465.1	Primary Assembly	unplaced scaffold	NZ_JBGFES010000010.1	2801921	2803744	-	WP_000886597.1	WP_000886597.1		response regulator receiver domain			AB9H10_RS26035	1824	607	nan	TRUE	GCF_041227465		FALSE			FALSE	WP_139443498.1	Putative novel defense gene		0		Predicted novel defense gene		0
WP_000258270.1|NZ_JAIHLJ010000020.1|25994|+	15.0146	1.45787	12.9198	17.3324	CDS	with_protein	GCF_020668315.1	Primary Assembly	unplaced scaffold	NZ_JAIHLJ010000020.1	25994	28444	+	WP_000258270.1	WP_000258270.1		hypothetical protein			LLP97_RS17940	2451	816	nan	TRUE	GCF_020668315		FALSE			FALSE	WP_000258270.1	Putative novel defense gene	UniRef50_A0A3S5D875 radar_II~rdrA_II ATP-binding protein n=23 Tax=Gammaproteobacteria TaxID=1236 RepID=A0A3S5D875_KLEAE	0.254902	98.3	Predicted novel defense gene		0
WP_001469928.1|NZ_QOFO01000011.1|79535|+	14.8168	1.01555	13.4377	16.5754	CDS	with_protein	GCF_003338015.1	Primary Assembly	unplaced scaffold	NZ_QOFO01000011.1	79535	80491	+	WP_001469928.1	WP_001469928.1		hypothetical protein			DTL40_RS12090	957	318	nan	TRUE	GCF_003338015		FALSE			FALSE	WP_001469928.1	Putative novel defense gene		0		Predicted novel defense gene		0
WP_096983205.1|NZ_JAYMMN010000010.1|11049|+	14.8124	1.04529	13.0782	15.809	CDS	with_protein	GCF_035824535.1	Primary Assembly	unplaced scaffold	NZ_JAYMMN010000010.1	11049	13235	+	WP_096983205.1	WP_096983205.1		hypothetical protein			VSP12_RS14120	2187	728	nan	TRUE	GCF_035824535		FALSE			FALSE	WP_096983205.1	Putative novel defense gene	UniRef50_B8GSP5 RloC~RloC Protein CR006 P-loop domain-containing protein n=292 Tax=Bacteria TaxID=2 RepID=B8GSP5_THISH	0.127747	99.4	Predicted novel defense gene		0
WP_000026497.1|NZ_VDBJ01000057.1|6816|+	14.7102	1.12958	13.3523	16.2868	CDS	with_protein	GCF_019583635.1	Primary Assembly	unplaced scaffold	NZ_VDBJ01000057.1	6816	8489	+	WP_000026497.1	WP_000026497.1		hypothetical protein			FHB86_RS22635	1674	557	nan	TRUE	GCF_019583635		FALSE			FALSE	WP_001741757.1	Putative novel defense gene	UniRef50_C6IVI8 Shango~SngB Biotin carboxylase n=403 Tax=Bacteria TaxID=2 RepID=C6IVI8_9BACL	0.2693	92.1	Predicted novel defense gene		0
WP_064764923.1|NZ_QOLJ01000336.1|120267|-	14.6302	1.68317	12.1694	16.6502	CDS	with_protein	GCF_003357225.1	Primary Assembly	unplaced scaffold	NZ_QOLJ01000336.1	120267	121439	-	WP_064764923.1	WP_064764923.1		hypothetical protein			C4A70_RS18420	1173	390	nan	TRUE	GCF_003357225		FALSE			FALSE	WP_064764923.1	Putative novel defense gene	UniRef50_A0A0T2ZJT4 Lamassu-Fam~LmuA_effector_PDDEXK Protein NO VEIN C-terminal domain-containing protein n=27 Tax=Bacteria TaxID=2 RepID=A0A0T2ZJT4_9BURK	0.238462	80.8	Predicted novel defense gene		0
WP_136502532.1|NZ_RCIE01000006.1|241905|-	14.4967	1.25238	12.8914	16.1036	CDS	with_protein	GCF_004803985.1	Primary Assembly	unplaced scaffold	NZ_RCIE01000006.1	241905	243164	-	WP_136502532.1	WP_136502532.1		hypothetical protein			DGR76_RS12895	1260	419	nan	TRUE	GCF_004803985		FALSE			FALSE	WP_247150566.1	Putative novel defense gene		0		Predicted novel defense gene		0
WP_250204633.1|NZ_CANUGN010000074.1|5967|-	14.4107	0.600676	13.5139	15.2543	CDS	with_protein	GCF_948144615.1	Primary Assembly	unplaced scaffold	NZ_CANUGN010000074.1	5967	7217	-	WP_250204633.1	WP_250204633.1		hypothetical protein			QMM83_RS21420	1251	416	nan	TRUE	GCF_948144615		FALSE			FALSE	WP_250204633.1	Putative novel defense gene	UniRef50_Q9FCF7 RM_Type_IV~Type_IV_REases Restriction endonuclease type IV Mrr domain-containing protein n=92 Tax=Streptomycetaceae TaxID=2062 RepID=Q9FCF7_STRCO	0.336538	96.9	Predicted novel defense gene		0
WP_112014383.1|NZ_UCWW01000043.1|158|-	14.327	1.43668	12.178	16.5674	CDS	with_protein	GCF_900479245.1	Primary Assembly	unplaced scaffold	NZ_UCWW01000043.1	158	3850	-	WP_112014383.1	WP_112014383.1		hypothetical protein			DTC36_RS26545	3693	1230	nan	TRUE	GCF_900479245		FALSE			FALSE	WP_112014383.1	Putative novel defense gene	UniRef50_A0A1B1EDQ3 AVAST_II~Avs2A ATP-binding protein n=267 Tax=root TaxID=1 RepID=A0A1B1EDQ3_VIBNA	0.303252	99.5	Predicted novel defense gene		0
WP_016156503.1|NZ_CABVNE010000027.1|7972|-	14.2203	1.12396	12.5669	15.8407	CDS	with_protein	GCF_902499905.1	Primary Assembly	unplaced scaffold	NZ_CABVNE010000027.1	7972	10179	-	WP_016156503.1	WP_016156503.1		hypothetical protein			KC693_RS23685	2208	735	nan	TRUE	GCF_902499905		FALSE			FALSE	WP_016156503.1	Putative novel defense gene	UniRef50_M5DTE2 AVAST_IV~Avs4A ATPase n=260 Tax=cellular organisms TaxID=131567 RepID=M5DTE2_9GAMM	0.194558	96.2	Predicted novel defense gene		0
WP_001607604.1|NZ_JALECH010000002.1|144577|-	14.2016	1.75564	11.7288	16.392	CDS	with_protein	GCF_022758845.1	Primary Assembly	unplaced scaffold	NZ_JALECH010000002.1	144577	146379	-	WP_001607604.1	WP_001607604.1		hypothetical protein			MRS84_RS06265	1803	600	nan	TRUE	GCF_022758845		FALSE			FALSE	WP_272715809.1	Putative novel defense gene		0		Predicted novel defense gene		0
WP_001082070.1|NZ_JAMGXO010000134.1|6942|+	14.1662	1.21839	12.4822	16.0922	CDS	with_protein	GCF_023534975.1	Primary Assembly	unplaced scaffold	NZ_JAMGXO010000134.1	6942	7922	+	WP_001082070.1	WP_001082070.1		SMEK domain-containing protein			MWK07_RS23145	981	326	nan	TRUE	GCF_023534975		FALSE			FALSE	WP_074551104.1	Putative novel defense gene		0		Predicted novel defense gene		0
WP_033545800.1|NZ_NIIE01000028.1|21939|+	14.1353	1.49903	12.1213	16.2127	CDS	with_protein	GCF_002223405.1	Primary Assembly	unplaced scaffold	NZ_NIIE01000028.1	21939	22889	+	WP_033545800.1	WP_033545800.1		PIN domain-containing protein			CDL49_RS21010	951	316	nan	TRUE	GCF_002223405		FALSE			FALSE	WP_033545800.1	Putative novel defense gene	UniRef50_UPI000BEF7E0A PD-T7-3~PD-T7-3 hypothetical protein n=2 Tax=Bacillus cereus group TaxID=86661 RepID=UPI000BEF7E0A	0.158228	79.6	Predicted novel defense gene		0
WP_142438075.1|NZ_CM017187.1|52487|+	14.0173	1.70107	12.1807	16.7199	CDS	with_protein	GCF_004567355.1	Primary Assembly	plasmid	NZ_CM017187.1	52487	53134	+	WP_142438075.1	WP_142438075.1		PIN domain-containing protein			ELY49_RS01070	648	215	nan	TRUE	GCF_004567355		FALSE			FALSE	WP_142438075.1	Putative novel defense gene		0		Predicted novel defense gene		0
WP_205854369.1|NZ_PQRW01000015.1|95414|+	13.9091	1.87035	11.0082	16.3451	CDS	with_protein	GCF_017118195.1	Primary Assembly	unplaced scaffold	NZ_PQRW01000015.1	95414	97255	+	WP_205854369.1	WP_205854369.1		TIGR04141 family sporadically distributed protein			C3J36_RS17105	1842	613	nan	TRUE	GCF_017118195		FALSE			FALSE	WP_046877034.1	Putative novel defense gene		0		Predicted novel defense gene		0
WP_016238529.1|NZ_QRIX01000037.1|13751|+	13.8949	1.61394	12.2094	16.5738	CDS	with_protein	GCF_003470505.1	Primary Assembly	unplaced scaffold	NZ_QRIX01000037.1	13751	15418	+	WP_016238529.1	WP_016238529.1		response regulator receiver domain			DW236_RS25715	1668	555	nan	TRUE	GCF_003470505		FALSE			FALSE	WP_001567021.1	Putative novel defense gene		0		Predicted novel defense gene		0
WP_089521723.1|NZ_WSQR01000002.1|298092|+	13.8743	0.778284	12.5866	14.8351	CDS	with_protein	GCF_009768185.1	Primary Assembly	unplaced scaffold	NZ_WSQR01000002.1	298092	299090	+	WP_089521723.1	WP_089521723.1		hypothetical protein			GP914_RS07030	999	332	nan	TRUE	GCF_009768185		FALSE			FALSE	WP_196607529.1	Putative novel defense gene	UniRef50_A0A176NSN9 PD-T4-8~PD-T4-8 Shedu protein SduA C-terminal domain-containing protein n=134 Tax=Pseudomonadota TaxID=1224 RepID=A0A176NSN9_9PSED	0.237952	96.3	Predicted novel defense gene		0
WP_109862562.1|NZ_NBKP01000040.1|27006|-	13.8658	1.60358	11.5048	16.0321	CDS	with_protein	GCF_003146255.1	Primary Assembly	unplaced scaffold	NZ_NBKP01000040.1	27006	28754	-	WP_109862562.1	WP_109862562.1		response regulator receiver domain			B6K29_RS05185	1749	582	nan	TRUE	GCF_003146255		FALSE			FALSE	WP_032217274.1	Putative novel defense gene		0		Predicted novel defense gene		0
WP_223349236.1|NZ_JAACPB010000054.1|14089|+	13.826	1.37361	12.4585	15.8656	CDS	with_protein	GCF_014333135.1	Primary Assembly	unplaced scaffold	NZ_JAACPB010000054.1	14089	15081	+	WP_223349236.1	WP_223349236.1		hypothetical protein			GW735_RS21850	993	330	nan	TRUE	GCF_014333135		FALSE			FALSE	WP_000142509.1	Putative novel defense gene	UniRef50_Q9FCF7 RM_Type_IV~Type_IV_REases Restriction endonuclease type IV Mrr domain-containing protein n=92 Tax=Streptomycetaceae TaxID=2062 RepID=Q9FCF7_STRCO	0.306061	54.2	Predicted novel defense gene		0
WP_021518391.1|NZ_JAHRYF010000176.1|192|-	13.8028	1.51651	12.0364	15.7258	CDS	with_protein	GCF_019104565.1	Primary Assembly	unplaced scaffold	NZ_JAHRYF010000176.1	192	953	-	WP_021518391.1	WP_021518391.1		MAE_28990/MAE_18760 family HEPN-like nuclease			KUM27_RS27400	762	253	nan	TRUE	GCF_019104565		FALSE			FALSE	WP_219883922.1	Putative novel defense gene	UniRef50_A0A089YRN7 PD-T4-5~PD-T4-5 CAAX protease n=24 Tax=root TaxID=1 RepID=A0A089YRN7_9PSED	0.288538	70.7	Predicted novel defense gene		0
WP_337451010.1|NZ_JAXBSM010000021.1|46722|-	13.7106	1.43045	11.9366	16.228	CDS	with_protein	GCF_037283305.1	Primary Assembly	unplaced scaffold	NZ_JAXBSM010000021.1	46722	47312	-	WP_337451010.1	WP_337451010.1		hypothetical protein			SMA91_RS22650	591	196	nan	TRUE	GCF_037283305		FALSE			FALSE	WP_337451010.1	Putative novel defense gene		0		Predicted novel defense gene		0
WP_249941833.1|NZ_UDGK01000069.1|6990|-	13.6536	1.9244	10.5571	16.456	CDS	with_protein	GCF_900481985.1	Primary Assembly	unplaced scaffold	NZ_UDGK01000069.1	6990	8981	-	WP_249941833.1	WP_249941833.1		type III restriction endonuclease subunit R			DTI89_RS31345	1992	663	nan	TRUE	GCF_900481985		FALSE			FALSE	WP_249941833.1	Putative novel defense gene	UniRef50_Q8RJJ4 RM~Type_I_REases Type I restriction enzyme endonuclease subunit n=73 Tax=cellular organisms TaxID=131567 RepID=Q8RJJ4_CAMJU	0.0980392	89.9	Predicted novel defense gene		0
WP_239638040.1|NZ_PTNZ01000040.1|33685|-	13.6431	0.84765	12.4662	14.7512	CDS	with_protein	GCF_002942485.1	Primary Assembly	unplaced scaffold	NZ_PTNZ01000040.1	33685	34641	-	WP_239638040.1	WP_239638040.1		hypothetical protein			C5P30_RS18955	957	318	nan	TRUE	GCF_002942485		FALSE			FALSE	WP_239638040.1	Putative novel defense gene	UniRef50_A0A0T2ZJT4 Lamassu-Fam~LmuA_effector_PDDEXK Protein NO VEIN C-terminal domain-containing protein n=27 Tax=Bacteria TaxID=2 RepID=A0A0T2ZJT4_9BURK	0.292453	96	Predicted novel defense gene		0
WP_072657381.1|NZ_SSWJ01000001.1|1063407|-	13.6382	0.617751	12.6978	14.2714	CDS	with_protein	GCF_007352605.1	Primary Assembly	unplaced scaffold	NZ_SSWJ01000001.1	1063407	1065929	-	WP_072657381.1	WP_072657381.1		DUF262 domain-containing protein			E7L56_RS05340	2523	840	nan	TRUE	GCF_007352605		FALSE			FALSE	WP_277562383.1	Putative novel defense gene	UniRef50_B4VN95 SspBCDE~SspE DUF262 domain-containing protein n=15 Tax=Cyanobacteriota TaxID=1117 RepID=B4VN95_9CYAN	0.12381	99.8	Predicted novel defense gene		0
WP_250186121.1|NZ_LR130532.1|4588525|-	13.4976	1.11003	12.4206	15.573	CDS	with_protein	GCF_900618295.1	Primary Assembly	chromosome	NZ_LR130532.1	4588525	4589925	-	WP_250186121.1	WP_250186121.1		ATP-binding protein			EJK95_RS25315	1401	466	nan	TRUE	GCF_900618295		FALSE			FALSE	WP_250186121.1	Putative novel defense gene	UniRef50_A0A5C6QXY2 Gao_Ppl~PplA AAA family ATPase n=202 Tax=cellular organisms TaxID=131567 RepID=A0A5C6QXY2_9GAMM	0.302575	99.8	Predicted novel defense gene		0
WP_000370785.1|NZ_GL884111.1|869007|-	13.4265	1.50931	11.3911	15.7203	CDS	with_protein	GCF_000176575.2	Primary Assembly	unplaced scaffold	NZ_GL884111.1	869007	870164	-	WP_000370785.1	WP_000370785.1		hypothetical protein			ECJG_RS31790	1158	385	nan	TRUE	GCF_000176575		FALSE			FALSE	WP_000370785.1	Putative novel defense gene	UniRef50_D4JBF8 AbiT~AbiTi Uncharacterized protein n=6 Tax=Eubacteriales TaxID=186802 RepID=D4JBF8_9FIRM	0.205195	69.1	Predicted novel defense gene		0
WP_244581463.1|NZ_NOQW01000057.1|1|-	13.417	1.74015	11.0622	15.6872	CDS	with_protein	GCF_002520835.1	Primary Assembly	unplaced scaffold	NZ_NOQW01000057.1	1	697	-	WP_244581463.1	WP_244581463.1		response regulator receiver domain			A7Z20_RS24380	697	232	partial	TRUE	GCF_002520835		FALSE			FALSE	WP_252408248.1	Putative novel defense gene		0		Predicted novel defense gene		0
WP_088543997.1|NZ_CP029630.1|7054|+	13.4073	1.20916	11.3527	14.7558	CDS	with_protein	GCF_003367575.1	Primary Assembly	chromosome	NZ_CP029630.1	7054	8310	+	WP_088543997.1	WP_088543997.1		HEPN domain-containing protein			DL559_RS00070	1257	418	nan	TRUE	GCF_003367575		FALSE			FALSE	WP_088543997.1	Putative novel defense gene	UniRef50_A0A2Z4RQB6 AbiD~AbiD Abi family protein n=2 Tax=Pseudomonas putida TaxID=303 RepID=A0A2Z4RQB6_PSEPU	0.373206	91	Predicted novel defense gene		0
WP_001683191.1|NZ_SQOA01000080.1|362858|+	13.3506	1.25948	11.8167	15.3105	CDS	with_protein	GCF_006239035.1	Primary Assembly	unplaced scaffold	NZ_SQOA01000080.1	362858	363529	+	WP_001683191.1	WP_001683191.1		hypothetical protein			E3569_RS20720	672	223	nan	TRUE	GCF_006239035		FALSE			FALSE	WP_001683191.1	Putative novel defense gene		0		Predicted novel defense gene		0
WP_087514972.1|NZ_JAUGRB010000025.1|30673|+	13.2794	1.08543	11.9362	14.63	CDS	with_protein	GCF_030927445.1	Primary Assembly	unplaced scaffold	NZ_JAUGRB010000025.1	30673	31467	+	WP_087514972.1	WP_087514972.1		malate dehydrogenase			QPE65_RS22740	795	264	nan	TRUE	GCF_030927445		FALSE			FALSE	WP_000163245.1	Putative novel defense gene	UniRef50_A0A0T2ZJT4 Lamassu-Fam~LmuA_effector_PDDEXK Protein NO VEIN C-terminal domain-containing protein n=27 Tax=Bacteria TaxID=2 RepID=A0A0T2ZJT4_9BURK	0.378788	91.8	Predicted novel defense gene		0
WP_000354454.1|NZ_JAFHHZ010000041.1|10779|-	13.2716	2.07948	11.0018	16.6641	CDS	with_protein	GCF_018421295.1	Primary Assembly	unplaced scaffold	NZ_JAFHHZ010000041.1	10779	12623	-	WP_000354454.1	WP_000354454.1		hypothetical protein			KJX47_RS21325	1845	614	nan	TRUE	GCF_018421295		FALSE			FALSE	WP_000354454.1	Putative novel defense gene		0		Predicted novel defense gene		0
WP_064226193.1|NZ_JAJARU010000004.1|65471|+	13.2449	1.48348	10.6924	14.778	CDS	with_protein	GCF_021649105.1	Primary Assembly	unplaced scaffold	NZ_JAJARU010000004.1	65471	66019	+	WP_064226193.1	WP_064226193.1		hypothetical protein			L6H57_RS03905	549	182	nan	TRUE	GCF_021649105		FALSE			FALSE	WP_134873652.1	Putative novel defense gene	UniRef50_A0A1E8BC03 Dazbog~DzbB ApeA N-terminal domain-containing protein n=5 Tax=Bacillales TaxID=1385 RepID=A0A1E8BC03_BACMY	0.131868	51.1	Predicted novel defense gene		0
WP_001176391.1|NZ_PJGW01000020.1|13604|-	13.2442	1.21024	11.5842	14.3326	CDS	with_protein	GCF_003291825.1	Primary Assembly	unplaced scaffold	NZ_PJGW01000020.1	13604	14623	-	WP_001176391.1	WP_001176391.1		hypothetical protein			CXU57_RS16270	1020	339	nan	TRUE	GCF_003291825		FALSE			FALSE	WP_001176391.1	Putative novel defense gene		0		Predicted novel defense gene		0
WP_000633074.1|NZ_JABUPE010000058.1|5048|-	13.2266	0.982754	12.0158	14.6329	CDS	with_protein	GCF_013414035.1	Primary Assembly	unplaced scaffold	NZ_JABUPE010000058.1	5048	6154	-	WP_000633074.1	WP_000633074.1		SMEK domain-containing protein			G4A29_RS24180	1107	368	nan	TRUE	GCF_013414035		FALSE			FALSE	WP_000633074.1	Putative novel defense gene		0		Predicted novel defense gene		0
WP_074468291.1|NZ_PQRW01000015.1|99899|-	13.2021	1.28218	10.6796	14.1869	CDS	with_protein	GCF_017118195.1	Primary Assembly	unplaced scaffold	NZ_PQRW01000015.1	99899	100801	-	WP_074468291.1	WP_074468291.1		hypothetical protein			C3J36_RS17115	903	300	nan	TRUE	GCF_017118195		FALSE			FALSE	WP_074468291.1	Putative novel defense gene		0		Predicted novel defense gene		0
WP_282835932.1|NZ_CP122844.1|1951946|+	13.1918	0.930567	11.5379	14.0766	CDS	with_protein	GCF_030013825.1	Primary Assembly	chromosome	NZ_CP122844.1	1951946	1953196	+	WP_282835932.1	WP_282835932.1		DUF262 domain-containing protein			QDX00_RS09500	1251	416	nan	TRUE	GCF_030013825		FALSE			FALSE	WP_282835932.1	Putative novel defense gene	UniRef50_B4VN95 SspBCDE~SspE DUF262 domain-containing protein n=15 Tax=Cyanobacteriota TaxID=1117 RepID=B4VN95_9CYAN	0.25	99.9	Predicted novel defense gene		0
WP_244428008.1|NZ_AIHF01000031.1|371|-	13.1668	1.30945	11.7724	15.3392	CDS	with_protein	GCF_000250315.1	Primary Assembly	unplaced scaffold	NZ_AIHF01000031.1	371	1150	-	WP_244428008.1	WP_244428008.1		hypothetical protein			BE02_RS01770	780	259	nan	TRUE	GCF_000250315		FALSE			FALSE	WP_244428008.1	Putative novel defense gene		0		Predicted novel defense gene		0
WP_244588241.1|NZ_JAEANL010000134.1|817|-	13.1139	1.44225	11.5783	15.6694	CDS	with_protein	GCF_016019455.1	Primary Assembly	unplaced scaffold	NZ_JAEANL010000134.1	817	2526	-	WP_244588241.1	WP_244588241.1		hypothetical protein			I8F62_RS26040	1710	569	nan	TRUE	GCF_016019455		FALSE			FALSE	WP_244588241.1	Putative novel defense gene	UniRef50_A0A0T2ZJT4 Lamassu-Fam~LmuA_effector_PDDEXK Protein NO VEIN C-terminal domain-containing protein n=27 Tax=Bacteria TaxID=2 RepID=A0A0T2ZJT4_9BURK	0.161687	95.8	Predicted novel defense gene		0
WP_053286240.1|NZ_JAFHGS010000032.1|33194|+	13.0586	0.983892	11.6058	14.1594	CDS	with_protein	GCF_018421985.1	Primary Assembly	unplaced scaffold	NZ_JAFHGS010000032.1	33194	35455	+	WP_053286240.1	WP_053286240.1		hypothetical protein			KJX95_RS18465	2262	753	nan	TRUE	GCF_018421985		FALSE			FALSE	WP_053286240.1	Putative novel defense gene	UniRef50_Q9FCF7 RM_Type_IV~Type_IV_REases Restriction endonuclease type IV Mrr domain-containing protein n=92 Tax=Streptomycetaceae TaxID=2062 RepID=Q9FCF7_STRCO	0.183267	97.1	Predicted novel defense gene		0
WP_001678413.1|NZ_CP135204.1|2988869|+	13.054	1.63544	11.1435	16.0792	CDS	with_protein	GCF_032292885.1	Primary Assembly	chromosome	NZ_CP135204.1	2988869	2991520	+	WP_001678413.1	WP_001678413.1		type I restriction enzyme HsdR N-terminal domain-containing protein			RRI72_RS14600	2652	883	nan	TRUE	GCF_032292885		FALSE			FALSE	WP_222899081.1	Putative novel defense gene	UniRef50_A0A193GJ80 Lamassu-Fam~LmuB_SMC_Amidase Rad50/SbcC-type AAA domain-containing protein n=4 Tax=Burkholderiales TaxID=80840 RepID=A0A193GJ80_9BORD	0.207248	87.9	Predicted novel defense gene		0
WP_016159279.1|NZ_NORX01000078.1|4258|+	13.0477	1.38897	11.3509	15.3906	CDS	with_protein	GCF_002521845.1	Primary Assembly	unplaced scaffold	NZ_NORX01000078.1	4258	5484	+	WP_016159279.1	WP_016159279.1		hypothetical protein			A7Y66_RS25695	1227	408	nan	TRUE	GCF_002521845		FALSE			FALSE	WP_220404130.1	Putative novel defense gene		0		Predicted novel defense gene		0
WP_000150292.1|NZ_JAIURC010000047.1|25404|+	12.9402	1.25547	11.0705	14.8596	CDS	with_protein	GCF_022409735.1	Primary Assembly	unplaced scaffold	NZ_JAIURC010000047.1	25404	26618	+	WP_000150292.1	WP_000150292.1		hypothetical protein			ML255_RS19345	1215	404	nan	TRUE	GCF_022409735		FALSE			FALSE	WP_057108764.1	Putative novel defense gene		0		Predicted novel defense gene		0
WP_000622059.1|NZ_JADFEK010000035.1|7893|-	12.9366	1.38308	10.8518	14.3062	CDS	with_protein	GCF_026769205.1	Primary Assembly	unplaced scaffold	NZ_JADFEK010000035.1	7893	8375	-	WP_000622059.1	WP_000622059.1		hypothetical protein			O1Q24_RS23710	483	160	nan	TRUE	GCF_026769205		FALSE			FALSE	WP_000622057.1	Putative novel defense gene	UniRef50_A0A2Z6ULK5 PD-T4-2~PD-T4-2_B RiboL-PSP-HEPN domain-containing protein n=28 Tax=Bacteria TaxID=2 RepID=A0A2Z6ULK5_MICAE	0.2875	59.5	Predicted novel defense gene		0
WP_001310496.1|NZ_GL883769.1|12249|+	12.9083	1.79396	10.7253	16.2041	CDS	with_protein	GCF_000176535.2	Primary Assembly	unplaced scaffold	NZ_GL883769.1	12249	14315	+	WP_001310496.1	WP_001310496.1		DEAD/DEAH box helicase family protein			ECHG_RS21575	2067	688	nan	TRUE	GCF_000176535		FALSE			FALSE	WP_001310496.1	Putative novel defense gene	UniRef50_Q8RJJ4 RM~Type_I_REases Type I restriction enzyme endonuclease subunit n=73 Tax=cellular organisms TaxID=131567 RepID=Q8RJJ4_CAMJU	0.361919	99.6	Predicted novel defense gene		0
WP_231331915.1|NZ_JAFLQB010000046.1|9812|-	12.8941	1.23298	10.8276	14.1256	CDS	with_protein	GCF_017312905.1	Primary Assembly	unplaced scaffold	NZ_JAFLQB010000046.1	9812	10810	-	WP_231331915.1	WP_231331915.1		hypothetical protein			J0S42_RS20510	999	332	nan	TRUE	GCF_017312905		FALSE			FALSE	WP_227534336.1	Putative novel defense gene		0		Predicted novel defense gene		0
WP_097312421.1|NZ_NNVM01000017.1|96454|+	12.8517	1.08689	11.614	14.8223	CDS	with_protein	GCF_002485695.1	Primary Assembly	unplaced scaffold	NZ_NNVM01000017.1	96454	98829	+	WP_097312421.1	WP_097312421.1		ATP-binding protein			A7590_RS18250	2376	791	nan	TRUE	GCF_002485695		FALSE			FALSE	WP_097312421.1	Putative novel defense gene	UniRef50_A0A0A0GV06 RM_Type_II~Type_II_REases ATP-binding protein n=51 Tax=Gammaproteobacteria TaxID=1236 RepID=A0A0A0GV06_ECOLX	0.175727	98.8	Predicted novel defense gene		0
WP_062878016.1|NZ_MPUD01000004.1|264941|+	12.8494	0.975504	11.471	14.3502	CDS	with_protein	GCF_001990865.1	Primary Assembly	unplaced scaffold	NZ_MPUD01000004.1	264941	265942	+	WP_062878016.1	WP_062878016.1		hypothetical protein			BSK39_RS06475	1002	333	nan	TRUE	GCF_001990865		FALSE			FALSE	WP_137455908.1	Putative novel defense gene	UniRef50_A0A402DZD9 RM_Type_IIG~Type_IIG site-specific DNA-methyltransferase (adenine-specific) n=340 Tax=Bacteria TaxID=2 RepID=A0A402DZD9_HELPX	0.285285	63.9	Predicted novel defense gene		0
WP_114681868.1|NZ_JBFQDR010000035.1|35112|-	12.8376	1.54257	10.5443	15.0033	CDS	with_protein	GCF_040939925.1	Primary Assembly	unplaced scaffold	NZ_JBFQDR010000035.1	35112	35834	-	WP_114681868.1	WP_114681868.1		hypothetical protein			AB6K71_RS14815	723	240	nan	TRUE	GCF_040939925		FALSE			FALSE	WP_114681868.1	Putative novel defense gene		0		Predicted novel defense gene		0
WP_143366885.1|NZ_JBAPKS010000002.1|67545|+	12.7635	1.70738	10.2664	14.8465	CDS	with_protein	GCF_038084965.1	Primary Assembly	unplaced scaffold	NZ_JBAPKS010000002.1	67545	68669	+	WP_143366885.1	WP_143366885.1		hypothetical protein			V9812_RS02565	1125	374	nan	TRUE	GCF_038084965		FALSE			FALSE	WP_143366885.1	Putative novel defense gene		0		Predicted novel defense gene		0
WP_041327812.1|NZ_JAGFHV010000011.1|42081|+	12.7547	1.27751	11.4299	15.0762	CDS	with_protein	GCF_026306375.1	Primary Assembly	unplaced scaffold	NZ_JAGFHV010000011.1	42081	43193	+	WP_041327812.1	WP_041327812.1		hypothetical protein			J5I34_RS10540	1113	370	nan	TRUE	GCF_026306375		FALSE			FALSE	WP_000906719.1	Putative novel defense gene	UniRef50_P75828 Retron_I_B~ATPase_TOPRIM_COG3593 Uncharacterized protein YbjD n=4227 Tax=root TaxID=1 RepID=YBJD_ECOLI	0.318919	95.4	Predicted novel defense gene		0
WP_052976184.1|NZ_NJRT01000019.1|266|+	12.7346	1.4717	10.9208	14.4233	CDS	with_protein	GCF_002515905.1	Primary Assembly	unplaced scaffold	NZ_NJRT01000019.1	266	1291	+	WP_052976184.1	WP_052976184.1		putative phage abortive infection protein			BA689_RS15575	1026	341	nan	TRUE	GCF_002515905		FALSE			FALSE	WP_052976184.1	Putative novel defense gene	UniRef50_A0A807NHB6 AbiC~AbiC Phage abortive infection protein n=9 Tax=Enterococcus TaxID=1350 RepID=A0A807NHB6_ENTFC	0.237537	99.8	Predicted novel defense gene		0
WP_016239713.1|NZ_KE137015.1|192203|-	12.7181	1.37329	10.8375	14.4078	CDS	with_protein	GCF_000408345.1	Primary Assembly	unplaced scaffold	NZ_KE137015.1	192203	193147	-	WP_016239713.1	WP_016239713.1		DUF3644 domain-containing protein			A1SU_RS0123985	945	314	nan	TRUE	GCF_000408345		FALSE			FALSE	WP_016239713.1	Putative novel defense gene		0		Predicted novel defense gene		0
WP_097315071.1|NZ_JANHJS010000021.1|91778|+	12.718	1.36625	11.287	14.3861	CDS	with_protein	GCF_024497595.1	Primary Assembly	unplaced scaffold	NZ_JANHJS010000021.1	91778	94450	+	WP_097315071.1	WP_097315071.1		ParA family protein			NPS71_RS15625	2673	890	nan	TRUE	GCF_024497595		FALSE			FALSE	WP_100774474.1	Putative novel defense gene	UniRef50_P96329 Pif~PifA Phage T7 exclusion protein n=246 Tax=cellular organisms TaxID=131567 RepID=PIFA_ECOLI	0.0820225	88.8	Predicted novel defense gene		0
WP_244599831.1|NZ_LOOY01000017.1|40761|-	12.7146	1.33097	11.5967	15.2213	CDS	with_protein	GCF_001576035.1	Primary Assembly	unplaced scaffold	NZ_LOOY01000017.1	40761	41462	-	WP_244599831.1	WP_244599831.1		hypothetical protein			AUQ12_RS29170	702	233	nan	TRUE	GCF_001576035		FALSE			FALSE	WP_310931156.1	Putative novel defense gene		0		Predicted novel defense gene		0
WP_097490895.1|NZ_PYQS01000052.1|7453|+	12.6592	1.22747	10.8839	14.1246	CDS	with_protein	GCF_003027475.1	Primary Assembly	unplaced scaffold	NZ_PYQS01000052.1	7453	8781	+	WP_097490895.1	WP_097490895.1		HEPN domain-containing protein			C7B10_RS24810	1329	442	nan	TRUE	GCF_003027475		FALSE			FALSE	WP_063109269.1	Putative novel defense gene	UniRef50_A0A2Z4RQB6 AbiD~AbiD Abi family protein n=2 Tax=Pseudomonas putida TaxID=303 RepID=A0A2Z4RQB6_PSEPU	0.341629	90.2	Predicted novel defense gene		0
WP_202823046.1|NZ_JAEUXU010000052.1|28632|+	12.6156	1.28355	11.3872	14.6466	CDS	with_protein	GCF_016774655.1	Primary Assembly	unplaced scaffold	NZ_JAEUXU010000052.1	28632	29660	+	WP_202823046.1	WP_202823046.1		hypothetical protein			JNO20_RS18975	1029	342	nan	TRUE	GCF_016774655		FALSE			FALSE	WP_202823046.1	Putative novel defense gene	UniRef50_C6IVI8 Shango~SngB Biotin carboxylase n=403 Tax=Bacteria TaxID=2 RepID=C6IVI8_9BACL	0.248538	96	Predicted novel defense gene		0
WP_112036845.1|NZ_UCVN01000014.1|97502|+	12.6148	1.79765	9.50827	14.2689	CDS	with_protein	GCF_900478905.1	Primary Assembly	unplaced scaffold	NZ_UCVN01000014.1	97502	98719	+	WP_112036845.1	WP_112036845.1		hypothetical protein			DTC43_RS13155	1218	405	nan	TRUE	GCF_900478905		FALSE			FALSE	WP_112036845.1	Putative novel defense gene		0		Predicted novel defense gene		0
WP_031619804.1|NZ_JABXOE010000003.1|95658|-	12.6073	0.767733	11.1395	13.3713	CDS	with_protein	GCF_013375195.1	Primary Assembly	plasmid	NZ_JABXOE010000003.1	95658	96758	-	WP_031619804.1	WP_031619804.1		PIN domain-containing protein			HPT26_RS24100	1101	366	nan	TRUE	GCF_013375195		FALSE			FALSE	WP_063611489.1	Putative novel defense gene		0		Predicted novel defense gene		0
WP_074516026.1|NZ_JAKSDV010000001.1|100146|-	12.5922	0.79819	11.4603	13.6369	CDS	with_protein	GCF_022359845.1	Primary Assembly	unplaced scaffold	NZ_JAKSDV010000001.1	100146	101060	-	WP_074516026.1	WP_074516026.1		hypothetical protein			MHB87_RS00485	915	304	nan	TRUE	GCF_022359845		FALSE			FALSE	WP_074516026.1	Putative novel defense gene		0		Predicted novel defense gene		0
WP_112067061.1|NZ_JBAPKS010000002.1|66400|+	12.5624	1.10836	11.397	14.2747	CDS	with_protein	GCF_038084965.1	Primary Assembly	unplaced scaffold	NZ_JBAPKS010000002.1	66400	67533	+	WP_112067061.1	WP_112067061.1		hypothetical protein			V9812_RS02560	1134	377	nan	TRUE	GCF_038084965		FALSE			FALSE	WP_112067061.1	Putative novel defense gene	UniRef50_A0A1B1EDQ3 AVAST_II~Avs2A ATP-binding protein n=267 Tax=root TaxID=1 RepID=A0A1B1EDQ3_VIBNA	0.366048	97.1	Predicted novel defense gene		0
WP_000049904.1|NZ_AFDZ01000030.1|147952|-	12.5559	0.950197	10.9916	13.7955	CDS	with_protein	GCF_000225205.1	Primary Assembly	unplaced scaffold	NZ_AFDZ01000030.1	147952	149694	-	WP_000049904.1	WP_000049904.1		hypothetical protein			BD16_RS01575	1743	580	nan	TRUE	GCF_000225205		FALSE			FALSE	WP_124064371.1	Putative novel defense gene	UniRef50_Q3KCV0 Eleos~LeoA2 Putative GTP-binding protein n=40 Tax=Pseudomonadota TaxID=1224 RepID=Q3KCV0_PSEPF	0.222414	98.1	Predicted novel defense gene		0
WP_001607608.1|NZ_JALECH010000002.1|135966|+	12.5546	0.716009	11.7555	13.8635	CDS	with_protein	GCF_022758845.1	Primary Assembly	unplaced scaffold	NZ_JALECH010000002.1	135966	140372	+	WP_001607608.1	WP_001607608.1		hypothetical protein			MRS84_RS06250	4407	1468	nan	TRUE	GCF_022758845		FALSE			FALSE	WP_001607608.1	Putative novel defense gene	UniRef50_A0A1B1EDQ3 AVAST_II~Avs2A ATP-binding protein n=267 Tax=root TaxID=1 RepID=A0A1B1EDQ3_VIBNA	0.269755	99.4	Predicted novel defense gene		0
WP_001095351.1|NZ_BEOD01000073.1|3587|-	12.5261	1.52935	10.0401	14.8004	CDS	with_protein	GCF_002765935.1	Primary Assembly	unplaced scaffold	NZ_BEOD01000073.1	3587	4441	-	WP_001095351.1	WP_001095351.1		DUF4365 domain-containing protein			CU197_RS10425	855	284	nan	TRUE	GCF_002765935		FALSE			FALSE	WP_106372450.1	Putative novel defense gene		0		Predicted novel defense gene		0
WP_208480712.1|NZ_JAFMYO010000021.1|67323|-	12.5137	0.755365	11.2832	13.631	CDS	with_protein	GCF_017598725.1	Primary Assembly	unplaced scaffold	NZ_JAFMYO010000021.1	67323	68537	-	WP_208480712.1	WP_208480712.1		hypothetical protein			J7S09_RS17720	1215	404	nan	TRUE	GCF_017598725		FALSE			FALSE	WP_208480712.1	Putative novel defense gene	UniRef50_A0A5C6QXY2 Gao_Ppl~PplA AAA family ATPase n=202 Tax=cellular organisms TaxID=131567 RepID=A0A5C6QXY2_9GAMM	0.316832	99.6	Predicted novel defense gene		0
WP_069914005.1|NZ_JACWCL010000091.1|92031|+	12.4756	0.793452	11.6717	13.6888	CDS	with_protein	GCF_020051435.1	Primary Assembly	unplaced scaffold	NZ_JACWCL010000091.1	92031	93485	+	WP_069914005.1	WP_069914005.1		hypothetical protein			JET34_RS21605	1455	484	nan	TRUE	GCF_020051435		FALSE			FALSE	WP_069914005.1	Putative novel defense gene	UniRef50_D7Y2H4 CBASS~TRIP13 CD-NTase-associated protein 6 n=323 Tax=root TaxID=1 RepID=CAP6_ECOM1	0.373967	97.5	Predicted novel defense gene		0
WP_250854769.1|NZ_WVVG01000004.1|18626|+	12.4489	1.15073	10.4754	13.9784	CDS	with_protein	GCF_012063175.1	Primary Assembly	unplaced scaffold	NZ_WVVG01000004.1	18626	19126	+	WP_250854769.1	WP_250854769.1		hypothetical protein			GTJ85_RS05100	501	166	nan	TRUE	GCF_012063175		FALSE			FALSE	WP_250854769.1	Putative novel defense gene		0		Predicted novel defense gene		0
WP_058700969.1|NZ_JAHTWI010000010.1|76454|+	12.426	1.39603	10.8816	14.6914	CDS	with_protein	GCF_025536535.1	Primary Assembly	unplaced scaffold	NZ_JAHTWI010000010.1	76454	77539	+	WP_058700969.1	WP_058700969.1		hypothetical protein			KWH69_RS12140	1086	361	nan	TRUE	GCF_025536535		FALSE			FALSE	WP_058700969.1	Putative novel defense gene		0		Predicted novel defense gene		0
WP_053270405.1|NZ_JAPQOI010000015.1|51824|+	12.3802	1.4109	9.89024	13.7906	CDS	with_protein	GCF_026800265.1	Primary Assembly	unplaced scaffold	NZ_JAPQOI010000015.1	51824	52807	+	WP_053270405.1	WP_053270405.1		restriction endonuclease			OZH66_RS08880	984	327	nan	TRUE	GCF_026800265		FALSE			FALSE	WP_053270405.1	Putative novel defense gene	UniRef50_A0A4S3KKF9 RM_Type_IIG~Type_IIG site-specific DNA-methyltransferase (adenine-specific) n=377 Tax=Bacteria TaxID=2 RepID=A0A4S3KKF9_9GAMM	0.394495	97.8	Predicted novel defense gene		0
WP_001459672.1|NZ_QWSP01000138.1|8663|+	12.3629	1.35344	9.92746	13.656	CDS	with_protein	GCF_003572285.1	Primary Assembly	unplaced scaffold	NZ_QWSP01000138.1	8663	9751	+	WP_001459672.1	WP_001459672.1		hypothetical protein			UL77_RS18125	1089	362	nan	TRUE	GCF_003572285		FALSE			FALSE	WP_249942085.1	Putative novel defense gene		0		Predicted novel defense gene		0
WP_148115929.1|NZ_JANFJN010000002.1|132094|-	12.3096	1.33421	10.5423	13.6915	CDS	with_protein	GCF_031626995.1	Primary Assembly	unplaced scaffold	NZ_JANFJN010000002.1	132094	133269	-	WP_148115929.1	WP_148115929.1		DUF3659 domain-containing protein			NOI82_RS02855	1176	391	nan	TRUE	GCF_031626995		FALSE			FALSE	WP_148115929.1	Putative novel defense gene		0		Predicted novel defense gene		0
WP_097743832.1|NZ_CADEAI010000002.1|4339302|-	12.2652	0.902919	11.3061	13.7442	CDS	with_protein	GCF_902825175.1	Primary Assembly	unplaced scaffold	NZ_CADEAI010000002.1	4339302	4340306	-	WP_097743832.1	WP_097743832.1		DUF2806 domain-containing protein			HUW61_RS21570	1005	334	nan	TRUE	GCF_902825175		FALSE			FALSE	WP_097743832.1	Putative novel defense gene		0		Predicted novel defense gene		0
WP_029884669.1|NZ_SSJL01000015.1|71211|-	12.2501	0.732203	11.4756	13.5709	CDS	with_protein	GCF_030178235.1	Primary Assembly	unplaced scaffold	NZ_SSJL01000015.1	71211	71939	-	WP_029884669.1	WP_029884669.1		hypothetical protein			E7V43_RS07380	729	242	nan	TRUE	GCF_030178235		FALSE			FALSE	WP_181875811.1	Putative novel defense gene	UniRef50_A0A2Z6ULK5 PD-T4-2~PD-T4-2_B RiboL-PSP-HEPN domain-containing protein n=28 Tax=Bacteria TaxID=2 RepID=A0A2Z6ULK5_MICAE	0.293388	70.7	Predicted novel defense gene		0
WP_099145532.1|NZ_NXNV01000081.1|9112|+	12.2494	1.18203	10.1796	13.7191	CDS	with_protein	GCF_002631365.1	Primary Assembly	unplaced scaffold	NZ_NXNV01000081.1	9112	10499	+	WP_099145532.1	WP_099145532.1		hypothetical protein			BMR37_RS23675	1388	463	partial	TRUE	GCF_002631365		FALSE			FALSE	WP_113417937.1	Putative novel defense gene	UniRef50_D8JI82 PD-T7-5~PD-T7-5 Glycosaminoglycan attachment site n=102 Tax=Moraxellaceae TaxID=468 RepID=D8JI82_ACISD	0.144708	96	Predicted novel defense gene		0
WP_000351732.1|NZ_JH590520.1|4562|+	12.2405	1.59042	9.96882	14.3084	CDS	with_protein	GCF_000241995.1	Primary Assembly	unplaced scaffold	NZ_JH590520.1	4562	6361	+	WP_000351732.1	WP_000351732.1		hypothetical protein			ESOG_RS11760	1800	599	nan	TRUE	GCF_000241995		FALSE			FALSE	WP_000351732.1	Putative novel defense gene	UniRef50_A0A1G7PEZ3 Retron_III~WH YjcQ protein n=2 Tax=Bacillales TaxID=1385 RepID=A0A1G7PEZ3_9BACL	0.110184	73.4	Predicted novel defense gene		0
WP_214281883.1|NZ_BKCA01000281.1|5502|+	12.23	1.12967	10.9059	14.2543	CDS	with_protein	GCF_008326445.1	Primary Assembly	unplaced scaffold	NZ_BKCA01000281.1	5502	6553	+	WP_214281883.1	WP_214281883.1		hypothetical protein			F1557_RS22400	1052	351	partial	TRUE	GCF_008326445		FALSE			FALSE	WP_214281883.1	Putative novel defense gene	UniRef50_A0A2A3WNU4 Eleos~LeoC Transmembrane protein n=43 Tax=Escherichia coli TaxID=562 RepID=A0A2A3WNU4_ECOLX	0.347578	97.5	Predicted novel defense gene		0
WP_086812923.1|NZ_VRXB01000001.1|109403|+	12.1918	1.09237	10.9008	14.1394	CDS	with_protein	GCF_008041305.1	Primary Assembly	unplaced scaffold	NZ_VRXB01000001.1	109403	110194	+	WP_086812923.1	WP_086812923.1		hypothetical protein			FV284_RS00515	792	263	nan	TRUE	GCF_008041305		FALSE			FALSE	WP_086812923.1	Putative novel defense gene	UniRef50_A0A1Q9HQD1 Gao_Ape~ApeA Apea-like HEPN domain-containing protein n=36 Tax=Gammaproteobacteria TaxID=1236 RepID=A0A1Q9HQD1_9VIBR	0.174905	83.4	Predicted novel defense gene		0
WP_000091133.1|NZ_LOFO01000009.1|264|+	12.1899	1.87469	9.97361	14.6608	CDS	with_protein	GCF_001608085.1	Primary Assembly	unplaced scaffold	NZ_LOFO01000009.1	264	1850	+	WP_000091133.1	WP_000091133.1		hypothetical protein			AML03_RS01320	1587	528	nan	TRUE	GCF_001608085		FALSE			FALSE	WP_000091133.1	Putative novel defense gene	UniRef50_UPI000E5B27F2 PD-T4-1~PD-T4-1 DUF3883 domain-containing protein n=2 Tax=Enterobacterales TaxID=91347 RepID=UPI000E5B27F2	0.179924	53.2	Predicted novel defense gene		0
WP_001719361.1|NZ_RREJ01000018.1|29145|-	12.1885	1.10421	10.6825	13.5863	CDS	with_protein	GCF_005045535.1	Primary Assembly	unplaced scaffold	NZ_RREJ01000018.1	29145	30104	-	WP_001719361.1	WP_001719361.1		SMEK domain-containing protein			C9Z14_RS10230	960	319	nan	TRUE	GCF_005045535		FALSE			FALSE	WP_001719361.1	Putative novel defense gene		0		Predicted novel defense gene		0
WP_001350076.1|NZ_JAPQJY010000046.1|20163|-	12.1843	1.20803	10.5222	14.1382	CDS	with_protein	GCF_026735425.1	Primary Assembly	unplaced scaffold	NZ_JAPQJY010000046.1	20163	21188	-	WP_001350076.1	WP_001350076.1		hypothetical protein			OXV00_RS22225	1026	341	nan	TRUE	GCF_026735425		FALSE			FALSE	WP_000570053.1	Putative novel defense gene	UniRef50_Q9FCF7 RM_Type_IV~Type_IV_REases Restriction endonuclease type IV Mrr domain-containing protein n=92 Tax=Streptomycetaceae TaxID=2062 RepID=Q9FCF7_STRCO	0.369501	50.5	Predicted novel defense gene		0
WP_001617302.1|NZ_JAQFJV010000054.1|9540|+	12.154	1.48166	10.3855	14.5829	CDS	with_protein	GCF_040040055.1	Primary Assembly	unplaced scaffold	NZ_JAQFJV010000054.1	9540	10283	+	WP_001617302.1	WP_001617302.1		hypothetical protein			ABNT80_RS23525	744	247	nan	TRUE	GCF_040040055		FALSE			FALSE	WP_053291288.1	Putative novel defense gene		0		Predicted novel defense gene		0
WP_000170427.1|NZ_JAWJWN010000091.1|5787|-	12.098	1.47938	10.007	14.2169	CDS	with_protein	GCF_036663095.1	Primary Assembly	unplaced scaffold	NZ_JAWJWN010000091.1	5787	7601	-	WP_000170427.1	WP_000170427.1		hypothetical protein			V6E24_RS04625	1815	604	nan	TRUE	GCF_036663095		FALSE			FALSE	WP_047089209.1	Putative novel defense gene		0		Predicted novel defense gene		0
WP_021574992.1|NZ_JSIB01000034.1|237425|-	12.0879	1.64459	9.97131	14.3301	CDS	with_protein	GCF_000777285.1	Primary Assembly	unplaced scaffold	NZ_JSIB01000034.1	237425	238858	-	WP_021574992.1	WP_021574992.1		hypothetical protein			PP38_RS05775	1434	477	nan	TRUE	GCF_000777285		FALSE			FALSE	WP_258313956.1	Putative novel defense gene	UniRef50_Q9FCF7 RM_Type_IV~Type_IV_REases Restriction endonuclease type IV Mrr domain-containing protein n=92 Tax=Streptomycetaceae TaxID=2062 RepID=Q9FCF7_STRCO	0.293501	97.2	Predicted novel defense gene		0
WP_235154860.1|NZ_NHZH01000007.1|133575|+	12.068	1.54473	9.53604	13.7805	CDS	with_protein	GCF_002212065.1	Primary Assembly	unplaced scaffold	NZ_NHZH01000007.1	133575	135188	+	WP_235154860.1	WP_235154860.1		TIGR04141 family sporadically distributed protein			CCS19_RS06240	1614	537	nan	TRUE	GCF_002212065		FALSE			FALSE	WP_235154860.1	Putative novel defense gene		0		Predicted novel defense gene		0
WP_000902514.1|NZ_SHHZ01000030.1|30369|-	12.0442	1.25885	10.3528	13.6396	CDS	with_protein	GCF_004283435.1	Primary Assembly	unplaced scaffold	NZ_SHHZ01000030.1	30369	31292	-	WP_000902514.1	WP_000902514.1		SMEK domain-containing protein			EXX59_RS23025	924	307	nan	TRUE	GCF_004283435		FALSE			FALSE	WP_068868417.1	Putative novel defense gene		0		Predicted novel defense gene		0
WP_050489393.1|NZ_JAIPZU010000001.1|2830554|+	12.0432	1.795	9.24149	14.7882	CDS	with_protein	GCF_026619715.1	Primary Assembly	unplaced scaffold	NZ_JAIPZU010000001.1	2830554	2831513	+	WP_050489393.1	WP_050489393.1		hypothetical protein			LAD23_RS13925	960	319	nan	TRUE	GCF_026619715		FALSE			FALSE	WP_050489393.1	Putative novel defense gene		0		Predicted novel defense gene		0
WP_261290297.1|NZ_CYCX01000087.1|5293|-	12.032	0.952417	10.5364	13.4647	CDS	with_protein	GCF_001283485.1	Primary Assembly	unplaced scaffold	NZ_CYCX01000087.1	5293	7557	-	WP_261290297.1	WP_261290297.1		hypothetical protein			AOI26_RS25005	2265	754	nan	TRUE	GCF_001283485		FALSE			FALSE	WP_261290297.1	Putative novel defense gene	UniRef50_A0A0T2ZJT4 Lamassu-Fam~LmuA_effector_PDDEXK Protein NO VEIN C-terminal domain-containing protein n=27 Tax=Bacteria TaxID=2 RepID=A0A0T2ZJT4_9BURK	0.122016	95.4	Predicted novel defense gene		0
WP_089584712.1|NZ_NMLZ01000080.1|15771|+	12.027	1.16901	10.6333	13.3217	CDS	with_protein	GCF_002468835.1	Primary Assembly	unplaced scaffold	NZ_NMLZ01000080.1	15771	17213	+	WP_089584712.1	WP_089584712.1		hypothetical protein			A7131_RS22000	1443	480	nan	TRUE	GCF_002468835		FALSE			FALSE	WP_048335006.1	Putative novel defense gene	UniRef50_P13059 Rst_gop_beta_cll~cll Protein cII n=74 Tax=root TaxID=1 RepID=RCII_BPP4	0.15	58.9	Predicted novel defense gene		0
WP_050437385.1|NZ_CP010191.1|433454|-	11.9894	1.04375	10.3993	13.615	CDS	with_protein	GCF_001901085.1	Primary Assembly	chromosome	NZ_CP010191.1	433454	434017	-	WP_050437385.1	WP_050437385.1		hypothetical protein			RG57_RS02270	564	187	nan	TRUE	GCF_001901085		FALSE			FALSE	WP_050437385.1	Putative novel defense gene		0		Predicted novel defense gene		0
WP_000097747.1|NZ_JAJAKF010000021.1|1128|+	11.9697	1.35448	9.52343	13.3734	CDS	with_protein	GCF_020514615.1	Primary Assembly	unplaced scaffold	NZ_JAJAKF010000021.1	1128	2306	+	WP_000097747.1	WP_000097747.1		hypothetical protein			LHK96_RS21140	1179	392	nan	TRUE	GCF_020514615		FALSE			FALSE	WP_053264141.1	Putative novel defense gene		0		Predicted novel defense gene		0
WP_024185725.1|NZ_SONP01000015.1|116460|-	11.9657	1.14746	10.056	13.3699	CDS	with_protein	GCF_004523005.1	Primary Assembly	unplaced scaffold	NZ_SONP01000015.1	116460	117347	-	WP_024185725.1	WP_024185725.1		hypothetical protein			E4562_RS14460	888	295	nan	TRUE	GCF_004523005		FALSE			FALSE	WP_024185725.1	Putative novel defense gene	UniRef50_A0A0C1QR23 DRT8~DRT8b PD-(D/E)XK endonuclease-like domain-containing protein n=18 Tax=Pseudomonadota TaxID=1224 RepID=A0A0C1QR23_9GAMM	0.338983	59	Predicted novel defense gene		0
WP_126851998.1|NZ_JAXBTU010000052.1|4108|+	11.9573	1.28128	10.2842	14.0083	CDS	with_protein	GCF_037286655.1	Primary Assembly	unplaced scaffold	NZ_JAXBTU010000052.1	4108	5076	+	WP_126851998.1	WP_126851998.1		hypothetical protein			SMA25_RS23130	969	322	nan	TRUE	GCF_037286655		FALSE			FALSE	WP_126851998.1	Putative novel defense gene		0		Predicted novel defense gene		0
WP_204166928.1|NZ_JAWCWZ010000110.1|386|-	11.8841	0.807098	11.3656	13.4803	CDS	with_protein	GCF_036599245.1	Primary Assembly	unplaced scaffold	NZ_JAWCWZ010000110.1	386	2509	-	WP_204166928.1	WP_204166928.1		hypothetical protein			V5602_RS22245	2124	707	nan	TRUE	GCF_036599245		FALSE			FALSE	WP_204166928.1	Putative novel defense gene	UniRef50_P08764 RM_Type_III~Type_III_REases Type III restriction-modification enzyme EcoPI Res subunit n=902 Tax=root TaxID=1 RepID=T3RE_BPP1	0.142857	95.1	Predicted novel defense gene		0
WP_097513246.1|NZ_JAOQCB010000049.1|181|-	11.8754	1.69265	9.2362	14.3558	CDS	with_protein	GCF_028523725.1	Primary Assembly	unplaced scaffold	NZ_JAOQCB010000049.1	181	993	-	WP_097513246.1	WP_097513246.1		DUF2971 domain-containing protein			N6O35_RS22325	813	270	nan	TRUE	GCF_028523725		FALSE			FALSE	WP_097513246.1	Putative novel defense gene	UniRef50_Q48725 AbiG~AbiGi Abortive phage resistance protein AbiGi n=54 Tax=Lactobacillales TaxID=186826 RepID=ABIG1_LACLC	0.196296	61.8	Predicted novel defense gene		0
WP_263956029.1|NZ_JBERAJ010000066.1|24477|-	11.8635	1.54145	10.191	14.7099	CDS	with_protein	GCF_040351375.1	Primary Assembly	unplaced scaffold	NZ_JBERAJ010000066.1	24477	25619	-	WP_263956029.1	WP_263956029.1		hypothetical protein			ABUT71_RS21985	1143	380	nan	TRUE	GCF_040351375		FALSE			FALSE	WP_263956029.1	Putative novel defense gene	UniRef50_UPI000CD50D1D Eleos~LeoBC DUF726 domain-containing protein n=2 Tax=Pseudomonadaceae TaxID=135621 RepID=UPI000CD50D1D	0.2	95.2	Predicted novel defense gene		0
WP_024172697.1|NZ_JAMGXM010000015.1|26414|+	11.8346	1.25514	9.78993	13.4976	CDS	with_protein	GCF_023534965.1	Primary Assembly	unplaced scaffold	NZ_JAMGXM010000015.1	26414	27577	+	WP_024172697.1	WP_024172697.1		DUF4268 domain-containing protein			MWK10_RS07580	1164	387	nan	TRUE	GCF_023534965		FALSE			FALSE	WP_040020236.1	Putative novel defense gene	UniRef50_A0A176NSN9 PD-T4-8~PD-T4-8 Shedu protein SduA C-terminal domain-containing protein n=134 Tax=Pseudomonadota TaxID=1224 RepID=A0A176NSN9_9PSED	0.204134	96.8	Predicted novel defense gene		0
WP_231840414.1|NZ_JAJPBP010000047.1|1|-	11.8323	0.924251	10.8678	13.1121	CDS	with_protein	GCF_021167875.1	Primary Assembly	unplaced scaffold	NZ_JAJPBP010000047.1	1	925	-	WP_231840414.1	WP_231840414.1		restriction endonuclease			LTW06_RS18140	925	308	partial	TRUE	GCF_021167875		FALSE			FALSE	WP_231840414.1	Putative novel defense gene	UniRef50_A0A0N1KWE9 Lamassu-Fam~LmuA_effector_Mrr ABC-three component systems C-terminal domain-containing protein n=57 Tax=Pseudomonadota TaxID=1224 RepID=A0A0N1KWE9_9PROT	0.142857	96.1	Predicted novel defense gene		0
WP_023486648.1|NZ_NOBT01000059.1|460|+	11.8273	0.692094	10.8486	12.8976	CDS	with_protein	GCF_002549135.1	Primary Assembly	unplaced scaffold	NZ_NOBT01000059.1	460	1320	+	WP_023486648.1	WP_023486648.1		DUF6615 family protein			BEA21_RS26735	861	286	nan	TRUE	GCF_002549135		FALSE			FALSE	WP_023486648.1	Putative novel defense gene		0		Predicted novel defense gene		0
WP_283012431.1|NZ_JASEYV010000039.1|123111|-	11.8257	1.98634	8.95952	15.1078	CDS	with_protein	GCF_030024385.1	Primary Assembly	unplaced scaffold	NZ_JASEYV010000039.1	123111	124775	-	WP_283012431.1	WP_283012431.1		S1 RNA-binding domain-containing protein			QMN49_RS12785	1665	554	partial	TRUE	GCF_030024385		FALSE			FALSE	WP_122651391.1	Putative novel defense gene	UniRef50_P96329 Pif~PifA Phage T7 exclusion protein n=246 Tax=cellular organisms TaxID=131567 RepID=PIFA_ECOLI	0.17509	85.4	Predicted novel defense gene		0
WP_258314113.1|NZ_CP092500.1|712267|-	11.7764	1.55409	9.74479	14.1245	CDS	with_protein	GCF_024730765.1	Primary Assembly	chromosome	NZ_CP092500.1	712267	713652	-	WP_258314113.1	WP_258314113.1		hypothetical protein			LU695_RS03505	1386	461	nan	TRUE	GCF_024730765		FALSE			FALSE	WP_000378754.1	Putative novel defense gene	UniRef50_D8JI82 PD-T7-5~PD-T7-5 Glycosaminoglycan attachment site n=102 Tax=Moraxellaceae TaxID=468 RepID=D8JI82_ACISD	0.13449	95.4	Predicted novel defense gene		0
WP_021558623.1|NZ_NLTA01000011.1|46307|+	11.6473	0.832393	10.427	12.5361	CDS	with_protein	GCF_002232715.1	Primary Assembly	unplaced scaffold	NZ_NLTA01000011.1	46307	47425	+	WP_021558623.1	WP_021558623.1		PIN domain-containing protein			ATA04_RS05995	1119	372	nan	TRUE	GCF_002232715		FALSE			FALSE	WP_021558623.1	Putative novel defense gene		0		Predicted novel defense gene		0
WP_097561818.1|NZ_BQFF01000018.1|104689|-	11.6284	1.08891	10.0388	12.9676	CDS	with_protein	GCF_023168065.1	Primary Assembly	unplaced scaffold	NZ_BQFF01000018.1	104689	105792	-	WP_097561818.1	WP_097561818.1		hypothetical protein			ECGR_RS03900	1104	367	nan	TRUE	GCF_023168065		FALSE			FALSE	WP_097561818.1	Putative novel defense gene	UniRef50_U3TE64 Cas~casR_I_1 CRISPR-associated DNA-binding protein n=2 Tax=Aeropyrum TaxID=56635 RepID=U3TE64_9CREN	0.348774	96.9	Predicted novel defense gene		0
WP_032274890.1|NZ_BGFW01000148.1|8510|-	11.563	1.02577	9.60223	12.5552	CDS	with_protein	GCF_005395585.1	Primary Assembly	unplaced scaffold	NZ_BGFW01000148.1	8510	9283	-	WP_032274890.1	WP_032274890.1		hypothetical protein			FFJ89_RS24040	774	257	nan	TRUE	GCF_005395585		FALSE			FALSE	WP_044074385.1	Putative novel defense gene	UniRef50_A0A2Z6ULK5 PD-T4-2~PD-T4-2_B RiboL-PSP-HEPN domain-containing protein n=28 Tax=Bacteria TaxID=2 RepID=A0A2Z6ULK5_MICAE	0.33463	74.2	Predicted novel defense gene		0
WP_121598708.1|NZ_JADIEM010000001.1|105335|-	11.5553	1.02133	9.75689	12.5563	CDS	with_protein	GCF_017593645.1	Primary Assembly	unplaced scaffold	NZ_JADIEM010000001.1	105335	106282	-	WP_121598708.1	WP_121598708.1		hypothetical protein			IOE14_RS00430	948	315	nan	TRUE	GCF_017593645		FALSE			FALSE	WP_121598708.1	Putative novel defense gene		0		Predicted novel defense gene		0
WP_110101921.1|NZ_QHCW02000086.1|1|-	11.5464	1.60448	9.12889	13.9252	CDS	with_protein	GCF_003183875.2	Primary Assembly	unplaced scaffold	NZ_QHCW02000086.1	1	535	-	WP_110101921.1	WP_110101921.1		YaaC family protein			DKP86_RS23105	535	178	partial	TRUE	GCF_003183875		FALSE			FALSE	WP_110101921.1	Putative novel defense gene	UniRef50_A0A2H5W5G8 Retron_IX~HEPN HEPN domain-containing protein n=63 Tax=cellular organisms TaxID=131567 RepID=A0A2H5W5G8_9BACT	0.308989	66.3	Predicted novel defense gene		0
WP_210180524.1|NZ_JAGJWI010000030.1|47410|+	11.5054	1.02519	10.1456	12.6746	CDS	with_protein	GCF_017897145.1	Primary Assembly	unplaced scaffold	NZ_JAGJWI010000030.1	47410	48738	+	WP_210180524.1	WP_210180524.1		hypothetical protein			J8363_RS17465	1329	442	nan	TRUE	GCF_017897145		FALSE			FALSE	WP_210180524.1	Putative novel defense gene		0		Predicted novel defense gene		0
WP_180965574.1|NZ_OEEY01000009.1|50209|+	11.5042	1.22056	10.0419	12.8259	CDS	with_protein	GCF_900236135.1	Primary Assembly	unplaced scaffold	NZ_OEEY01000009.1	50209	51849	+	WP_180965574.1	WP_180965574.1		hypothetical protein			DSM301R_RS27660	1641	547	partial	TRUE	GCF_900236135		FALSE			FALSE	WP_068879474.1	Putative novel defense gene		0		Predicted novel defense gene		0
WP_039023248.1|NZ_NHYR01000001.1|1926198|-	11.4619	1.07449	9.43091	12.6091	CDS	with_protein	GCF_003301475.1	Primary Assembly	unplaced scaffold	NZ_NHYR01000001.1	1926198	1927238	-	WP_039023248.1	WP_039023248.1		hypothetical protein			CCZ07_RS09560	1041	346	nan	TRUE	GCF_003301475		FALSE			FALSE	WP_039023248.1	Putative novel defense gene	UniRef50_A7GFA8 Cas~csx1_III_14 DUF1887 family protein n=6 Tax=Clostridiaceae TaxID=31979 RepID=A7GFA8_CLOBL	0.346821	93	Predicted novel defense gene		0
WP_053884201.1|NZ_NLIP01000055.1|2986|+	11.416	0.852097	10.7139	12.9664	CDS	with_protein	GCF_002226495.1	Primary Assembly	unplaced scaffold	NZ_NLIP01000055.1	2986	7050	+	WP_053884201.1	WP_053884201.1		hypothetical protein			BEH39_RS21200	4065	1354	nan	TRUE	GCF_002226495		FALSE			FALSE	WP_053884201.1	Putative novel defense gene	UniRef50_A0A1B1EDQ3 AVAST_II~Avs2A ATP-binding protein n=267 Tax=root TaxID=1 RepID=A0A1B1EDQ3_VIBNA	0.355244	99.7	Predicted novel defense gene		0
WP_262822719.1|NZ_JAHOAJ010000045.1|2122|+	11.4109	0.672526	10.1687	12.138	CDS	with_protein	GCF_025536635.1	Primary Assembly	unplaced scaffold	NZ_JAHOAJ010000045.1	2122	5214	+	WP_262822719.1	WP_262822719.1		metallophosphoesterase			KSU16_RS22825	3093	1030	nan	TRUE	GCF_025536635		FALSE			FALSE	WP_032203427.1	Putative novel defense gene	UniRef50_A0A376VU84 NLR_like_bNACHT01~NLR_like_bNACHT01 Predicted NTPase (NACHT family) n=81 Tax=Enterobacterales TaxID=91347 RepID=A0A376VU84_ECOLX	0.379612	99.7	Predicted novel defense gene		0
WP_089551206.1|NZ_WIPD02000001.1|3323232|+	11.4025	0.918014	10.3463	12.4552	CDS	with_protein	GCF_009497145.2	Primary Assembly	unplaced scaffold	NZ_WIPD02000001.1	3323232	3324221	+	WP_089551206.1	WP_089551206.1		DUF4365 domain-containing protein			F9X20_RS16305	990	329	nan	TRUE	GCF_009497145		FALSE			FALSE	WP_089551206.1	Putative novel defense gene		0		Predicted novel defense gene		0
WP_277200956.1|NZ_JAOQIT010000039.1|16395|+	11.3793	1.23372	9.17459	12.949	CDS	with_protein	GCF_029946265.1	Primary Assembly	unplaced scaffold	NZ_JAOQIT010000039.1	16395	16919	+	WP_277200956.1	WP_277200956.1		hypothetical protein			OCU72_RS21075	525	174	nan	TRUE	GCF_029946265		FALSE			FALSE	WP_016236634.1	Putative novel defense gene		0		Predicted novel defense gene		0
WP_078207482.1|NZ_JABUNA010000012.1|46121|+	11.3735	1.21329	9.25503	12.6697	CDS	with_protein	GCF_019834425.1	Primary Assembly	unplaced scaffold	NZ_JABUNA010000012.1	46121	47011	+	WP_078207482.1	WP_078207482.1		hypothetical protein			HT682_RS08440	891	296	nan	TRUE	GCF_019834425		FALSE			FALSE	WP_078207482.1	Putative novel defense gene		0		Predicted novel defense gene		0
WP_063625527.1|NZ_JAGMRU010000006.1|175812|+	11.3639	1.37958	9.8998	13.9655	CDS	with_protein	GCF_022971055.1	Primary Assembly	unplaced scaffold	NZ_JAGMRU010000006.1	175812	176384	+	WP_063625527.1	WP_063625527.1		hypothetical protein			MZQ13_RS08400	573	190	nan	TRUE	GCF_022971055		FALSE			FALSE	WP_063625527.1	Putative novel defense gene		0		Predicted novel defense gene		0
WP_160392699.1|NZ_WTMO01000009.1|149665|+	11.3537	0.540974	10.4324	12.0093	CDS	with_protein	GCF_009793945.1	Primary Assembly	unplaced scaffold	NZ_WTMO01000009.1	149665	152451	+	WP_160392699.1	WP_160392699.1		AAA family ATPase			GQM17_RS09460	2787	928	nan	TRUE	GCF_009793945		FALSE			FALSE	WP_160392699.1	Putative novel defense gene	UniRef50_P96329 Pif~PifA Phage T7 exclusion protein n=246 Tax=cellular organisms TaxID=131567 RepID=PIFA_ECOLI	0.106681	89.2	Predicted novel defense gene		0
WP_368472502.1|NZ_JBFQZQ010000002.1|1|+	11.309	1.3585	9.83339	13.557	CDS	with_protein	GCF_040933215.1	Primary Assembly	unplaced scaffold	NZ_JBFQZQ010000002.1	1	1500	+	WP_368472502.1	WP_368472502.1		P-loop NTPase fold protein			AB4P42_RS01370	1500	499	partial	TRUE	GCF_040933215		FALSE			FALSE	WP_094395966.1	Putative novel defense gene	UniRef50_P96329 Pif~PifA Phage T7 exclusion protein n=246 Tax=cellular organisms TaxID=131567 RepID=PIFA_ECOLI	0.272545	95.7	Predicted novel defense gene		0
WP_000842629.1|NZ_ADWU01000042.1|31780|-	11.285	1.87135	8.23483	13.6384	CDS	with_protein	GCF_000179155.1	Primary Assembly	unplaced scaffold	NZ_ADWU01000042.1	31780	32397	-	WP_000842629.1	WP_000842629.1		hypothetical protein			HMPREF9346_RS04155	618	205	nan	TRUE	GCF_000179155		FALSE			FALSE	WP_000842629.1	Putative novel defense gene		0		Predicted novel defense gene		0
WP_000020904.1|NZ_NOOE01000020.1|1|-	11.2324	1.2581	9.59061	13.2316	CDS	with_protein	GCF_002519465.1	Primary Assembly	unplaced scaffold	NZ_NOOE01000020.1	1	984	-	WP_000020904.1	WP_000020904.1		hypothetical protein			A7027_RS18495	984	327	nan	TRUE	GCF_002519465		FALSE			FALSE	WP_000020904.1	Putative novel defense gene		0		Predicted novel defense gene		0
WP_089583882.1|NZ_CADEAI010000002.1|4341129|+	11.2033	1.08032	9.89369	12.6751	CDS	with_protein	GCF_902825175.1	Primary Assembly	unplaced scaffold	NZ_CADEAI010000002.1	4341129	4341737	+	WP_089583882.1	WP_089583882.1		hypothetical protein			HUW61_RS21575	609	202	nan	TRUE	GCF_902825175		FALSE			FALSE	WP_089583882.1	Putative novel defense gene	UniRef50_A0A139QME9 CBASS~Cyclase_II Nucleotidyltransferase n=41 Tax=Lactobacillales TaxID=186826 RepID=A0A139QME9_STROR	0.257426	72.7	Predicted novel defense gene		0
WP_032291790.1|NZ_CP160643.1|3882684|-	11.1595	0.718302	10.4512	12.4614	CDS	with_protein	GCF_040784905.1	Primary Assembly	chromosome	NZ_CP160643.1	3882684	3884147	-	WP_032291790.1	WP_032291790.1		hypothetical protein			ABVF08_RS18720	1464	487	nan	TRUE	GCF_040784905		FALSE			FALSE	WP_032291790.1	Putative novel defense gene	UniRef50_A0A0T2ZJT4 Lamassu-Fam~LmuA_effector_PDDEXK Protein NO VEIN C-terminal domain-containing protein n=27 Tax=Bacteria TaxID=2 RepID=A0A0T2ZJT4_9BURK	0.172485	95.6	Predicted novel defense gene		0
WP_000214989.1|NZ_AJVR01000001.1|1|-	11.1213	1.67419	8.84866	13.9058	CDS	with_protein	GCF_000263915.1	Primary Assembly	unplaced scaffold	NZ_AJVR01000001.1	1	1362	-	WP_000214989.1	WP_000214989.1		response regulator receiver domain			BD93_RS26255	1362	454	partial	TRUE	GCF_000263915		FALSE			FALSE	WP_000214989.1	Putative novel defense gene		0		Predicted novel defense gene		0
WP_263799733.1|NZ_JAOWSG010000073.1|1|-	11.1161	1.13998	9.08965	12.5684	CDS	with_protein	GCF_025751445.1	Primary Assembly	unplaced scaffold	NZ_JAOWSG010000073.1	1	867	-	WP_263799733.1	WP_263799733.1		hypothetical protein			OHE91_RS24075	867	289	partial	TRUE	GCF_025751445		FALSE			FALSE	WP_192960468.1	Putative novel defense gene	UniRef50_A0A176NSN9 PD-T4-8~PD-T4-8 Shedu protein SduA C-terminal domain-containing protein n=134 Tax=Pseudomonadota TaxID=1224 RepID=A0A176NSN9_9PSED	0.273356	96.6	Predicted novel defense gene		0
WP_052585027.1|NZ_MRVY01000008.1|1631|+	11.1056	0.972217	9.82915	12.7321	CDS	with_protein	GCF_002286535.1	Primary Assembly	unplaced scaffold	NZ_MRVY01000008.1	1631	2506	+	WP_052585027.1	WP_052585027.1		hypothetical protein			BTQ05_RS03230	876	291	nan	TRUE	GCF_002286535		FALSE			FALSE	WP_249926260.1	Putative novel defense gene	UniRef50_D5V099 PD-Lambda-3~PD-Lambda-3_B Conserved hypothetical protein CHP02391 domain-containing protein n=408 Tax=root TaxID=1 RepID=D5V099_ARCNC	0.391753	97.2	Predicted novel defense gene		0
WP_136676584.1|NZ_JAJHHZ010000026.1|58042|+	11.0886	0.710432	9.78776	11.9338	CDS	with_protein	GCF_022131365.1	Primary Assembly	unplaced scaffold	NZ_JAJHHZ010000026.1	58042	60060	+	WP_136676584.1	WP_136676584.1		hypothetical protein			LMJ68_RS19370	2019	672	nan	TRUE	GCF_022131365		FALSE			FALSE	WP_136676584.1	Putative novel defense gene	UniRef50_T1ZDY2 AbiZ~AbiZ DUF6161 domain-containing protein n=61 Tax=Bacillota TaxID=1239 RepID=T1ZDY2_STRIT	0.0178571	53.8	Predicted novel defense gene		0
WP_059338150.1|NZ_MTYE01000079.1|22845|-	11.0432	1.45255	8.95374	13.0729	CDS	with_protein	GCF_004380845.1	Primary Assembly	unplaced scaffold	NZ_MTYE01000079.1	22845	23885	-	WP_059338150.1	WP_059338150.1		YaaC family protein			BON97_RS14540	1041	346	nan	TRUE	GCF_004380845		FALSE			FALSE	WP_077902034.1	Putative novel defense gene	UniRef50_A0A2H5W5G8 Retron_IX~HEPN HEPN domain-containing protein n=63 Tax=cellular organisms TaxID=131567 RepID=A0A2H5W5G8_9BACT	0.156069	52.2	Predicted novel defense gene		0
WP_001711053.1|NZ_JBAFTD010000005.1|441|-	11.0405	0.694663	10.2939	12.1797	CDS	with_protein	GCF_036687805.1	Primary Assembly	unplaced scaffold	NZ_JBAFTD010000005.1	441	2138	-	WP_001711053.1	WP_001711053.1		ATP-binding protein			VR620_RS07355	1698	565	nan	TRUE	GCF_036687805		FALSE			FALSE	WP_001711053.1	Putative novel defense gene	UniRef50_A0A8H9TIW3 Rst_TIR-NLR~TIR TIR domain-containing protein n=58 Tax=Bacteria TaxID=2 RepID=A0A8H9TIW3_VIBPH	0.19823	97.5	Predicted novel defense gene		0
WP_097404277.1|NZ_JAAKCF010000033.1|38606|+	10.9886	0.922015	9.85719	12.5392	CDS	with_protein	GCF_011032335.1	Primary Assembly	unplaced scaffold	NZ_JAAKCF010000033.1	38606	39559	+	WP_097404277.1	WP_097404277.1		DUF4365 domain-containing protein			G5665_RS19830	954	317	nan	TRUE	GCF_011032335		FALSE			FALSE	WP_001764271.1	Putative novel defense gene		0		Predicted novel defense gene		0
WP_338710004.1|NZ_CP145655.1|104949|+	10.9702	1.14687	9.68298	12.777	CDS	with_protein	GCF_036884435.1	Primary Assembly	chromosome	NZ_CP145655.1	104949	105602	+	WP_338710004.1	WP_338710004.1		hypothetical protein			V6S41_RS00555	654	217	nan	TRUE	GCF_036884435		FALSE			FALSE	WP_000499114.1	Putative novel defense gene	UniRef50_A0A3K6XCD6 Menshen~NsnC_2512525018 Uncharacterized protein n=27 Tax=Campylobacter TaxID=194 RepID=A0A3K6XCD6_CAMJU	0.294931	71.1	Predicted novel defense gene		0
WP_097443990.1|NZ_NLXB01000011.1|29147|-	10.9245	1.24701	8.98122	12.7823	CDS	with_protein	GCF_002512085.1	Primary Assembly	unplaced scaffold	NZ_NLXB01000011.1	29147	30595	-	WP_097443990.1	WP_097443990.1		multidrug DMT transporter permease			A7597_RS08915	1449	482	nan	TRUE	GCF_002512085		FALSE			FALSE	WP_089540887.1	Putative novel defense gene		0		Predicted novel defense gene		0
WP_001375234.1|NZ_NAVD01000080.1|3321|-	10.8696	1.14176	9.49822	12.8714	CDS	with_protein	GCF_018687915.1	Primary Assembly	unplaced scaffold	NZ_NAVD01000080.1	3321	4106	-	WP_001375234.1	WP_001375234.1		hypothetical protein			B6C78_RS23350	786	261	nan	TRUE	GCF_018687915		FALSE			FALSE	WP_061089765.1	Putative novel defense gene		0		Predicted novel defense gene		0
WP_089640197.1|NZ_PQQU01000001.1|251785|-	10.8494	1.57047	8.99649	13.145	CDS	with_protein	GCF_017118255.1	Primary Assembly	unplaced scaffold	NZ_PQQU01000001.1	251785	252732	-	WP_089640197.1	WP_089640197.1		hypothetical protein			C3J08_RS01100	948	315	nan	TRUE	GCF_017118255		FALSE			FALSE	WP_016230959.1	Putative novel defense gene	UniRef50_Q7MX73 Cas~tm_HEPN_VI-B_1 Uncharacterized protein n=55 Tax=Bacteroidales TaxID=171549 RepID=Q7MX73_PORGI	0.0984127	51.5	Predicted novel defense gene		0
WP_051962066.1|NZ_JAINCJ010000077.1|146961|-	10.833	1.4141	9.37872	13.0115	CDS	with_protein	GCF_019840585.1	Primary Assembly	unplaced scaffold	NZ_JAINCJ010000077.1	146961	149339	-	WP_051962066.1	WP_051962066.1		SEC-C metal-binding domain-containing protein			K6704_RS17760	2379	792	nan	TRUE	GCF_019840585		FALSE			FALSE	WP_139458046.1	Putative novel defense gene	UniRef50_A0A0Q5HCF1 Gao_Upx~UpxA Restriction endonuclease type IV Mrr domain-containing protein n=65 Tax=root TaxID=1 RepID=A0A0Q5HCF1_9BURK	0.393939	97.2	Predicted novel defense gene		0
WP_001364788.1|NZ_JAOWOD010000014.1|1744796|-	10.7811	1.64031	8.76283	13.4031	CDS	with_protein	GCF_026134805.1	Primary Assembly	unplaced scaffold	NZ_JAOWOD010000014.1	1744796	1745905	-	WP_001364788.1	WP_001364788.1		hypothetical protein			OHC99_RS11930	1110	369	nan	TRUE	GCF_026134805		FALSE			FALSE	WP_001364788.1	Putative novel defense gene	UniRef50_A0A193GJ80 Lamassu-Fam~LmuB_SMC_Amidase Rad50/SbcC-type AAA domain-containing protein n=4 Tax=Burkholderiales TaxID=80840 RepID=A0A193GJ80_9BORD	0.349593	99.5	Predicted novel defense gene		0
WP_000052343.1|NZ_JADMMG010000058.1|3210|-	10.7068	1.0695	8.90555	12.0685	CDS	with_protein	GCF_028436465.1	Primary Assembly	unplaced scaffold	NZ_JADMMG010000058.1	3210	4061	-	WP_000052343.1	WP_000052343.1		DUF2806 domain-containing protein			IXW49_RS24705	852	283	nan	TRUE	GCF_028436465		FALSE			FALSE	WP_251287577.1	Putative novel defense gene		0		Predicted novel defense gene		0
WP_064226191.1|NZ_JAPESC010000003.1|324177|-	10.7009	1.23855	8.89276	12.3279	CDS	with_protein	GCF_028905165.1	Primary Assembly	unplaced scaffold	NZ_JAPESC010000003.1	324177	324767	-	WP_064226191.1	WP_064226191.1		hypothetical protein			OOJ48_RS07010	591	196	nan	TRUE	GCF_028905165		FALSE			FALSE	WP_064226191.1	Putative novel defense gene	UniRef50_A0A139QME9 CBASS~Cyclase_II Nucleotidyltransferase n=41 Tax=Lactobacillales TaxID=186826 RepID=A0A139QME9_STROR	0.285714	68.6	Predicted novel defense gene		0
WP_000997747.1|NZ_CP133128.1|4038041|-	10.6921	1.08616	9.01772	11.6367	CDS	with_protein	GCF_030908745.1	Primary Assembly	chromosome	NZ_CP133128.1	4038041	4039357	-	WP_000997747.1	WP_000997747.1		hypothetical protein			RB265_RS20495	1317	438	nan	TRUE	GCF_030908745		FALSE			FALSE	WP_000997747.1	Putative novel defense gene	UniRef50_A0A196MEC1 PD-T7-1~PD-T7-1 Glycosaminoglycan attachment protein n=28 Tax=Alphaproteobacteria TaxID=28211 RepID=A0A196MEC1_9SPHN	0.200913	96.5	Predicted novel defense gene		0
WP_044067311.1|NZ_UDBD01000019.1|10814|-	10.6784	1.75878	7.53282	12.4442	CDS	with_protein	GCF_900480425.1	Primary Assembly	unplaced scaffold	NZ_UDBD01000019.1	10814	12418	-	WP_044067311.1	WP_044067311.1		TIGR04141 family sporadically distributed protein			DTJ70_RS15980	1605	534	nan	TRUE	GCF_900480425		FALSE			FALSE	WP_167813364.1	Putative novel defense gene		0		Predicted novel defense gene		0
WP_332121975.1|NZ_JAWCWZ010000032.1|1|-	10.6702	1.8186	7.78671	13.3863	CDS	with_protein	GCF_036599245.1	Primary Assembly	unplaced scaffold	NZ_JAWCWZ010000032.1	1	906	-	WP_332121975.1	WP_332121975.1		AAA family ATPase			V5602_RS14480	906	302	partial	TRUE	GCF_036599245		FALSE			FALSE	WP_332121975.1	Putative novel defense gene	UniRef50_A0A0M0W8R8 Lamassu-Fam~LmuB_SMC_Cap4_nuclease_II Rad50/SbcC-type AAA domain-containing protein n=13 Tax=Bacillales TaxID=1385 RepID=A0A0M0W8R8_9BACI	0.264901	97.4	Predicted novel defense gene		0
WP_001710916.1|NZ_PNTC01000021.1|151|-	10.6675	1.50326	9.27239	13.3867	CDS	with_protein	GCF_003980975.1	Primary Assembly	unplaced scaffold	NZ_PNTC01000021.1	151	1107	-	WP_001710916.1	WP_001710916.1		HEPN domain-containing protein			CXW00_RS14910	957	318	nan	TRUE	GCF_003980975		FALSE			FALSE	WP_047649655.1	Putative novel defense gene	UniRef50_A0A1Q9HQD1 Gao_Ape~ApeA Apea-like HEPN domain-containing protein n=36 Tax=Gammaproteobacteria TaxID=1236 RepID=A0A1Q9HQD1_9VIBR	0.122642	96.1	Predicted novel defense gene		0
WP_000449742.1|NZ_JALPPD010000038.1|190|-	10.6302	1.12274	8.78955	12.1461	CDS	with_protein	GCF_023243875.1	Primary Assembly	unplaced scaffold	NZ_JALPPD010000038.1	190	2772	-	WP_000449742.1	WP_000449742.1		nuclease domain-containing protein			M5A70_RS23525	2583	860	nan	TRUE	GCF_023243875		FALSE			FALSE	WP_032494871.1	Putative novel defense gene	UniRef50_A0A1M5JPG8 RM_Type_IV~Type_IV_REases 5-methylcytosine-specific restriction enzyme subunit McrC n=1 Tax=Geodermatophilus nigrescens TaxID=1070870 RepID=A0A1M5JPG8_9ACTN	0.172093	97.6	Predicted novel defense gene		0
WP_032248694.1|NZ_MCCN01000004.1|215325|-	10.5999	0.801121	9.85559	11.7857	CDS	with_protein	GCF_022546225.1	Primary Assembly	unplaced scaffold	NZ_MCCN01000004.1	215325	216485	-	WP_032248694.1	WP_032248694.1		hypothetical protein			BEC58_RS04815	1161	386	nan	TRUE	GCF_022546225		FALSE			FALSE	WP_208460921.1	Putative novel defense gene	UniRef50_O66700 Cas~csm6_III_5 Uncharacterized protein n=1 Tax=Aquifex aeolicus (strain VF5) TaxID=224324 RepID=O66700_AQUAE|Cas~csx1_III_4 Uncharacterized protein n=1 Tax=Aquifex aeolicus (strain VF5) TaxID=224324 RepID=O66700_AQUAE	0.0362694	56.4	Predicted novel defense gene		0
WP_135960102.1|NZ_SRWA01000042.1|28450|+	10.5974	1.02684	9.05214	11.8642	CDS	with_protein	GCF_004793175.1	Primary Assembly	unplaced scaffold	NZ_SRWA01000042.1	28450	30114	+	WP_135960102.1	WP_135960102.1		hypothetical protein			E5O97_RS20680	1665	554	nan	TRUE	GCF_004793175		FALSE			FALSE	WP_135960102.1	Putative novel defense gene		0		Predicted novel defense gene		0
WP_223660635.1|NZ_NLQW01000051.1|1281|+	10.5949	0.915539	9.88308	12.3906	CDS	with_protein	GCF_002231575.1	Primary Assembly	unplaced scaffold	NZ_NLQW01000051.1	1281	2351	+	WP_223660635.1	WP_223660635.1		hypothetical protein			ATB13_RS21270	1071	356	nan	TRUE	GCF_002231575		FALSE			FALSE	WP_223660635.1	Putative novel defense gene	UniRef50_A0A1Q9HQD1 Gao_Ape~ApeA Apea-like HEPN domain-containing protein n=36 Tax=Gammaproteobacteria TaxID=1236 RepID=A0A1Q9HQD1_9VIBR	0.126404	66.5	Predicted novel defense gene		0
WP_032248776.1|NZ_JABXBW010000031.1|20514|-	10.5939	0.672078	9.77957	11.6439	CDS	with_protein	GCF_013370505.1	Primary Assembly	unplaced scaffold	NZ_JABXBW010000031.1	20514	21014	-	WP_032248776.1	WP_032248776.1		HEPN family nuclease			DNO68_RS21770	501	166	nan	TRUE	GCF_013370505		FALSE			FALSE	WP_000528932.1	Putative novel defense gene	UniRef50_K9Y9B2 Cas~csx1_III_19 CRISPR-associated protein, Csx2 family n=6 Tax=Oscillatoriophycideae TaxID=1301283 RepID=K9Y9B2_HALP7	0.0963855	66.8	Predicted novel defense gene		0
WP_000153724.1|NZ_NOBM01000053.1|371|+	10.5833	1.34327	8.56882	12.8008	CDS	with_protein	GCF_002548935.1	Primary Assembly	unplaced scaffold	NZ_NOBM01000053.1	371	889	+	WP_000153724.1	WP_000153724.1		hypothetical protein			BEA88_RS22955	519	172	nan	TRUE	GCF_002548935		FALSE			FALSE	WP_000153724.1	Putative novel defense gene		0		Predicted novel defense gene		0
WP_244576469.1|NZ_NJLB01000012.1|148502|-	10.5625	1.54695	7.98593	12.2431	CDS	with_protein	GCF_002465875.1	Primary Assembly	unplaced scaffold	NZ_NJLB01000012.1	148502	149731	-	WP_244576469.1	WP_244576469.1		hypothetical protein			BFZ12_RS28225	1230	409	nan	TRUE	GCF_002465875		FALSE			FALSE	WP_252146553.1	Putative novel defense gene		0		Predicted novel defense gene		0
WP_023155921.1|NZ_JALLBL010000027.1|243224|+	10.5373	1.35035	8.62438	12.0233	CDS	with_protein	GCF_023059695.1	Primary Assembly	unplaced scaffold	NZ_JALLBL010000027.1	243224	244324	+	WP_023155921.1	WP_023155921.1		hypothetical protein			MXX91_RS14860	1101	366	nan	TRUE	GCF_023059695		FALSE			FALSE	WP_023155921.1	Putative novel defense gene	UniRef50_K8GFJ9 Cas~csx1_III_17 DUF1887 family protein n=40 Tax=Cyanophyceae TaxID=3028117 RepID=K8GFJ9_9CYAN	0.188525	81.8	Predicted novel defense gene		0
WP_049590371.1|NZ_JAINCJ010000077.1|149671|-	10.5212	1.56782	7.91889	12.71	CDS	with_protein	GCF_019840585.1	Primary Assembly	unplaced scaffold	NZ_JAINCJ010000077.1	149671	151821	-	WP_049590371.1	WP_049590371.1		nuclease-related domain-containing protein			K6704_RS17765	2151	716	nan	TRUE	GCF_019840585		FALSE			FALSE	WP_049590371.1	Putative novel defense gene	UniRef50_A0A0Q5HCF1 Gao_Upx~UpxA Restriction endonuclease type IV Mrr domain-containing protein n=65 Tax=root TaxID=1 RepID=A0A0Q5HCF1_9BURK	0.375698	97.8	Predicted novel defense gene		0
WP_240300282.1|NZ_JAMDQG010000018.1|7148|+	10.5208	1.38055	8.66412	12.608	CDS	with_protein	GCF_023482835.1	Primary Assembly	unplaced scaffold	NZ_JAMDQG010000018.1	7148	8143	+	WP_240300282.1	WP_240300282.1		PIN domain-containing protein			M5X69_RS10515	996	331	nan	TRUE	GCF_023482835		FALSE			FALSE	WP_109862454.1	Putative novel defense gene		0		Predicted novel defense gene		0
WP_063113495.1|NZ_JAUJLQ010000012.1|806|-	10.5117	0.707923	9.28283	11.372	CDS	with_protein	GCF_030481555.1	Primary Assembly	unplaced scaffold	NZ_JAUJLQ010000012.1	806	1315	-	WP_063113495.1	WP_063113495.1		hypothetical protein			QY475_RS10400	510	169	nan	TRUE	GCF_030481555		FALSE			FALSE	WP_071829189.1	Putative novel defense gene		0		Predicted novel defense gene		0
WP_089640702.1|NZ_NLON01000011.1|18562|-	10.4947	1.17321	8.85665	12.3562	CDS	with_protein	GCF_002230215.1	Primary Assembly	unplaced scaffold	NZ_NLON01000011.1	18562	19806	-	WP_089640702.1	WP_089640702.1		DUF3775 domain-containing protein			BEG34_RS07455	1245	414	nan	TRUE	GCF_002230215		FALSE			FALSE	WP_115199269.1	Putative novel defense gene	UniRef50_A0A2H5W5G8 Retron_IX~HEPN HEPN domain-containing protein n=63 Tax=cellular organisms TaxID=131567 RepID=A0A2H5W5G8_9BACT	0.299517	94.6	Predicted novel defense gene		0
WP_139499449.1|NZ_SQLE01000106.1|474741|-	10.4844	0.378788	9.9001	10.9752	CDS	with_protein	GCF_006237145.1	Primary Assembly	unplaced scaffold	NZ_SQLE01000106.1	474741	475517	-	WP_139499449.1	WP_139499449.1		hypothetical protein			E3643_RS20670	777	258	nan	TRUE	GCF_006237145		FALSE			FALSE	WP_001313191.1	Putative novel defense gene		0		Predicted novel defense gene		0
WP_028127305.1|NZ_JICC01000151.1|1601|+	10.467	2.61881	5.59532	13.1165	CDS	with_protein	GCF_000691025.1	Primary Assembly	unplaced scaffold	NZ_JICC01000151.1	1601	2231	+	WP_028127305.1	WP_028127305.1		DUF4365 domain-containing protein			ECS6662_RS1000000130120	631	210	partial	TRUE	GCF_000691025		FALSE			FALSE	WP_028127305.1	Putative novel defense gene		0		Predicted novel defense gene		0
WP_029396318.1|NZ_UDHM01000023.1|46939|+	10.4471	1.16858	8.14988	11.3708	CDS	with_protein	GCF_900482325.1	Primary Assembly	unplaced scaffold	NZ_UDHM01000023.1	46939	47526	+	WP_029396318.1	WP_029396318.1		hypothetical protein			DTK12_RS18360	588	195	nan	TRUE	GCF_900482325		FALSE			FALSE	WP_071839568.1	Putative novel defense gene		0		Predicted novel defense gene		0
WP_000490525.1|NZ_KB732936.1|757520|+	10.446	0.955355	8.83987	11.7588	CDS	with_protein	GCF_000351985.1	Primary Assembly	unplaced scaffold	NZ_KB732936.1	757520	758377	+	WP_000490525.1	WP_000490525.1		LPO_1073/Vpar_1526 family protein			A31G_RS08735	858	285	nan	TRUE	GCF_000351985		FALSE			FALSE	WP_137574789.1	Putative novel defense gene		0		Predicted novel defense gene		0
WP_032173749.1|NZ_JVGL01000050.1|197663|+	10.4201	1.21999	8.04678	11.4986	CDS	with_protein	GCF_001056845.1	Primary Assembly	unplaced scaffold	NZ_JVGL01000050.1	197663	198385	+	WP_032173749.1	WP_032173749.1		hypothetical protein			ADB69_RS18665	723	240	nan	TRUE	GCF_001056845		FALSE			FALSE	WP_000238243.1	Putative novel defense gene	UniRef50_A0A2Z6ULK5 PD-T4-2~PD-T4-2_B RiboL-PSP-HEPN domain-containing protein n=28 Tax=Bacteria TaxID=2 RepID=A0A2Z6ULK5_MICAE	0.333333	78.4	Predicted novel defense gene		0
WP_078207328.1|NZ_JAJTQH010000006.1|115020|+	10.4157	0.953991	9.40991	11.69	CDS	with_protein	GCF_021341975.1	Primary Assembly	unplaced scaffold	NZ_JAJTQH010000006.1	115020	116084	+	WP_078207328.1	WP_078207328.1		hypothetical protein			LXO33_RS09410	1065	354	nan	TRUE	GCF_021341975		FALSE			FALSE	WP_078207328.1	Putative novel defense gene		0		Predicted novel defense gene		0
WP_309790483.1|NZ_JANICN010000006.1|143972|+	10.4083	0.818503	9.00145	11.4613	CDS	with_protein	GCF_031452875.1	Primary Assembly	unplaced scaffold	NZ_JANICN010000006.1	143972	144600	+	WP_309790483.1	WP_309790483.1		hypothetical protein			NQF63_RS05110	629	210	partial	TRUE	GCF_031452875		FALSE			FALSE	WP_309790483.1	Putative novel defense gene		0		Predicted novel defense gene		0
WP_032236388.1|NZ_JNMK01000003.1|44767|+	10.3959	0.979666	9.42278	12.1789	CDS	with_protein	GCF_000700305.1	Primary Assembly	unplaced scaffold	NZ_JNMK01000003.1	44767	45894	+	WP_032236388.1	WP_032236388.1		PD-(D/E)XK nuclease family protein			AC90_RS19650	1128	375	nan	TRUE	GCF_000700305		FALSE			FALSE	WP_021567408.1	Putative novel defense gene	UniRef50_A0A2R4EF20 Nhi~Nhi AAA+ ATPase domain-containing protein n=1 Tax=Acidovorax avenae subsp. avenae TaxID=80870 RepID=A0A2R4EF20_9BURK	0.208	68.8	Predicted novel defense gene		0
WP_073528137.1|NZ_BGGN01000061.1|278125|-	10.3795	1.58098	8.37065	12.9187	CDS	with_protein	GCF_005395925.1	Primary Assembly	unplaced scaffold	NZ_BGGN01000061.1	278125	278817	-	WP_073528137.1	WP_073528137.1		hypothetical protein			FFK00_RS19715	693	230	nan	TRUE	GCF_005395925		FALSE			FALSE	WP_073528137.1	Putative novel defense gene		0		Predicted novel defense gene		0
WP_040072566.1|NZ_SHIU01000004.1|105894|+	10.3708	0.604238	9.52245	11.4063	CDS	with_protein	GCF_004284265.1	Primary Assembly	unplaced scaffold	NZ_SHIU01000004.1	105894	107480	+	WP_040072566.1	WP_040072566.1		hypothetical protein			EXX39_RS04630	1587	528	nan	TRUE	GCF_004284265		FALSE			FALSE	WP_040072566.1	Putative novel defense gene	UniRef50_P96329 Pif~PifA Phage T7 exclusion protein n=246 Tax=cellular organisms TaxID=131567 RepID=PIFA_ECOLI	0.346591	97.4	Predicted novel defense gene		0
WP_231236789.1|NZ_JAJBGV010000005.1|204|+	10.3584	0.950023	9.49571	12.1676	CDS	with_protein	GCF_021083215.1	Primary Assembly	unplaced scaffold	NZ_JAJBGV010000005.1	204	1715	+	WP_231236789.1	WP_231236789.1		hypothetical protein			LTY10_RS08070	1512	503	nan	TRUE	GCF_021083215		FALSE			FALSE	WP_231236789.1	Putative novel defense gene	UniRef50_Q39XV7 RM_Type_III~Type_III_REases Helicase/UvrB N-terminal domain-containing protein n=117 Tax=Bacteria TaxID=2 RepID=Q39XV7_GEOMG	0.157058	87.6	Predicted novel defense gene		0
WP_096266348.1|NZ_JAWWLG010000058.1|24293|-	10.3478	0.657029	9.08256	10.9234	CDS	with_protein	GCF_033802305.1	Primary Assembly	unplaced scaffold	NZ_JAWWLG010000058.1	24293	24835	-	WP_096266348.1	WP_096266348.1		hypothetical protein			SG163_RS16625	543	180	nan	TRUE	GCF_033802305		FALSE			FALSE	WP_096266348.1	Putative novel defense gene		0		Predicted novel defense gene		0
WP_240088588.1|NZ_JAIUQM010000059.1|21905|+	10.3457	1.07685	8.30585	11.3764	CDS	with_protein	GCF_022410015.1	Primary Assembly	unplaced scaffold	NZ_JAIUQM010000059.1	21905	22613	+	WP_240088588.1	WP_240088588.1		hypothetical protein			ML292_RS21475	709	236	partial	TRUE	GCF_022410015		FALSE			FALSE	WP_000130914.1	Putative novel defense gene	UniRef50_A0A2Z6ULK5 PD-T4-2~PD-T4-2_B RiboL-PSP-HEPN domain-containing protein n=28 Tax=Bacteria TaxID=2 RepID=A0A2Z6ULK5_MICAE	0.368644	60.4	Predicted novel defense gene		0
WP_089617452.1|NZ_JAWIBO010000006.1|4739|-	10.3433	1.48072	7.76871	12.1569	CDS	with_protein	GCF_032744075.1	Primary Assembly	unplaced scaffold	NZ_JAWIBO010000006.1	4739	6388	-	WP_089617452.1	WP_089617452.1		DUF6119 family protein			RZQ04_RS08935	1650	549	nan	TRUE	GCF_032744075		FALSE			FALSE	WP_000117024.1	Putative novel defense gene		0		Predicted novel defense gene		0
WP_001324372.1|NZ_JANTBO010000112.1|4753|-	10.3376	0.493826	9.78425	11.1564	CDS	with_protein	GCF_026412905.1	Primary Assembly	unplaced scaffold	NZ_JANTBO010000112.1	4753	5484	-	WP_001324372.1	WP_001324372.1		hypothetical protein			OVD77_RS22875	732	243	nan	TRUE	GCF_026412905		FALSE			FALSE	WP_001324372.1	Putative novel defense gene		0		Predicted novel defense gene		0
WP_120130707.1|NZ_RXYQ01000027.1|6824|-	10.3224	0.93578	9.48829	11.9714	CDS	with_protein	GCF_003985005.1	Primary Assembly	unplaced scaffold	NZ_RXYQ01000027.1	6824	7972	-	WP_120130707.1	WP_120130707.1		nucleoid-associated protein			EKS41_RS07815	1149	382	nan	TRUE	GCF_003985005		FALSE			FALSE	WP_252384275.1	Putative novel defense gene		0		Predicted novel defense gene		0
WP_020324786.1|NZ_MVOT01000002.1|266951|+	10.3156	0.90573	9.24814	11.6438	CDS	with_protein	GCF_002196615.1	Primary Assembly	unplaced scaffold	NZ_MVOT01000002.1	266951	267598	+	WP_020324786.1	WP_020324786.1		hypothetical protein			B1377_RS02960	648	215	nan	TRUE	GCF_002196615		FALSE			FALSE	WP_182289210.1	Putative novel defense gene		0		Predicted novel defense gene		0
WP_089455218.1|NZ_NIIP01000111.1|10519|-	10.3149	1.18723	8.87599	12.0607	CDS	with_protein	GCF_002223715.1	Primary Assembly	unplaced scaffold	NZ_NIIP01000111.1	10519	11190	-	WP_089455218.1	WP_089455218.1		hypothetical protein			CDL40_RS24075	672	223	partial	TRUE	GCF_002223715		FALSE			FALSE	WP_089455218.1	Putative novel defense gene		0		Predicted novel defense gene		0
WP_052912114.1|NZ_NLHL01000043.1|7003|+	10.3028	1.32507	8.52966	12.2323	CDS	with_protein	GCF_002226505.1	Primary Assembly	unplaced scaffold	NZ_NLHL01000043.1	7003	8040	+	WP_052912114.1	WP_052912114.1		DUF2806 domain-containing protein			BEK54_RS24165	1038	345	nan	TRUE	GCF_002226505		FALSE			FALSE	WP_052912114.1	Putative novel defense gene		0		Predicted novel defense gene		0
WP_249531642.1|NZ_LRKU01000072.1|33616|+	10.2977	0.983594	8.74396	11.451	CDS	with_protein	GCF_001911085.1	Primary Assembly	unplaced scaffold	NZ_LRKU01000072.1	33616	34392	+	WP_249531642.1	WP_249531642.1		hypothetical protein			AWP65_RS05815	777	258	nan	TRUE	GCF_001911085		FALSE			FALSE	WP_249531642.1	Putative novel defense gene	UniRef50_A0A1C3SRW1 AbiJ~AbiJ Abortive infection protein-like C-terminal domain-containing protein n=40 Tax=Lactobacillales TaxID=186826 RepID=A0A1C3SRW1_STRMC	0.158915	72.8	Predicted novel defense gene		0
WP_160515219.1|NZ_VNXI01000004.1|114341|-	10.2968	1.04109	9.05055	11.6178	CDS	with_protein	GCF_009820095.1	Primary Assembly	unplaced scaffold	NZ_VNXI01000004.1	114341	115963	-	WP_160515219.1	WP_160515219.1		hypothetical protein			FQZ33_RS05510	1623	540	nan	TRUE	GCF_009820095		FALSE			FALSE	WP_160515219.1	Putative novel defense gene	UniRef50_A0A0T2ZJT4 Lamassu-Fam~LmuA_effector_PDDEXK Protein NO VEIN C-terminal domain-containing protein n=27 Tax=Bacteria TaxID=2 RepID=A0A0T2ZJT4_9BURK	0.183333	69.6	Predicted novel defense gene		0
WP_064759447.1|NZ_AP027790.1|3157942|+	10.2692	1.21674	8.19119	11.6945	CDS	with_protein	GCF_036504765.1	Primary Assembly	chromosome	NZ_AP027790.1	3157942	3158646	+	WP_064759447.1	WP_064759447.1		hypothetical protein			AABK28_RS15410	705	234	nan	TRUE	GCF_036504765		FALSE			FALSE	WP_064759447.1	Putative novel defense gene		0		Predicted novel defense gene		0
WP_000021264.1|NZ_WTQE01000026.1|9253|-	10.2661	2.55872	5.7507	12.6152	CDS	with_protein	GCF_009797995.1	Primary Assembly	unplaced scaffold	NZ_WTQE01000026.1	9253	10449	-	WP_000021264.1	WP_000021264.1		HNH endonuclease signature motif containing protein			GQA11_RS20755	1197	398	nan	TRUE	GCF_009797995		FALSE			FALSE	WP_000021264.1	Putative novel defense gene	UniRef50_A0A4S3KKF9 RM_Type_IIG~Type_IIG site-specific DNA-methyltransferase (adenine-specific) n=377 Tax=Bacteria TaxID=2 RepID=A0A4S3KKF9_9GAMM	0.371859	95.6	Predicted novel defense gene		0
WP_127448522.1|NZ_NPIS01000114.1|119168|-	10.2617	0.944106	9.25604	12.0385	CDS	with_protein	GCF_004000365.1	Primary Assembly	unplaced scaffold	NZ_NPIS01000114.1	119168	120154	-	WP_127448522.1	WP_127448522.1		hypothetical protein			CIG79_RS20780	987	328	nan	TRUE	GCF_004000365		FALSE			FALSE	WP_089614774.1	Putative novel defense gene	UniRef50_R2PVL9 Lamassu-Fam~LmuC_acc_hypothetical Uncharacterized protein n=9 Tax=cellular organisms TaxID=131567 RepID=R2PVL9_9ENTE	0.170732	52.3	Predicted novel defense gene		0
WP_223718928.1|NZ_JAIQHB010000009.1|44863|-	10.2613	0.871056	9.13899	11.3706	CDS	with_protein	GCF_020037215.1	Primary Assembly	unplaced scaffold	NZ_JAIQHB010000009.1	44863	45729	-	WP_223718928.1	WP_223718928.1		hypothetical protein			LC666_RS06420	867	288	nan	TRUE	GCF_020037215		FALSE			FALSE	WP_136129455.1	Putative novel defense gene		0		Predicted novel defense gene		0
WP_000544521.1|NZ_JAQFLF010000002.1|279998|-	10.2529	0.584588	9.39919	11.2259	CDS	with_protein	GCF_040048775.1	Primary Assembly	unplaced scaffold	NZ_JAQFLF010000002.1	279998	281149	-	WP_000544521.1	WP_000544521.1		HEPN domain-containing protein			ABNU16_RS04055	1152	383	nan	TRUE	GCF_040048775		FALSE			FALSE	WP_000544521.1	Putative novel defense gene	UniRef50_UPI00211D6B14 PD-T7-4~PD-T7-4 DUF4145 domain-containing protein n=4 Tax=Bacillus TaxID=1386 RepID=UPI00211D6B14	0.180157	55.9	Predicted novel defense gene		0
WP_000280510.1|NZ_JAGGGW010000029.1|38976|+	10.241	1.40419	7.85372	11.8992	CDS	with_protein	GCF_025405315.1	Primary Assembly	unplaced scaffold	NZ_JAGGGW010000029.1	38976	40094	+	WP_000280510.1	WP_000280510.1		DUF2971 domain-containing protein			J0V48_RS17955	1119	372	nan	TRUE	GCF_025405315		FALSE			FALSE	WP_044808003.1	Putative novel defense gene		0		Predicted novel defense gene		0
WP_001080914.1|NZ_VNYM01000008.1|111743|-	10.2193	0.710267	9.59745	11.487	CDS	with_protein	GCF_009820715.1	Primary Assembly	unplaced scaffold	NZ_VNYM01000008.1	111743	112708	-	WP_001080914.1	WP_001080914.1		hypothetical protein			FQ022_RS11300	966	321	nan	TRUE	GCF_009820715		FALSE			FALSE	WP_057108767.1	Putative novel defense gene	UniRef50_T1ZDY2 AbiZ~AbiZ DUF6161 domain-containing protein n=61 Tax=Bacillota TaxID=1239 RepID=T1ZDY2_STRIT	0.0965732	68.2	Predicted novel defense gene		0
WP_028132682.1|NZ_JAOBVC010000001.1|5901|-	10.2166	1.39682	7.97697	11.8115	CDS	with_protein	GCF_025583095.1	Primary Assembly	unplaced scaffold	NZ_JAOBVC010000001.1	5901	6542	-	WP_028132682.1	WP_028132682.1		hypothetical protein			N4685_RS00020	642	213	nan	TRUE	GCF_025583095		FALSE			FALSE	WP_028132682.1	Putative novel defense gene		0		Predicted novel defense gene		0
WP_000066090.1|NZ_BGTL01000001.1|654842|-	10.187	1.68876	8.14577	12.3009	CDS	with_protein	GCF_003301125.1	Primary Assembly	unplaced scaffold	NZ_BGTL01000001.1	654842	655621	-	WP_000066090.1	WP_000066090.1		hypothetical protein			DUK77_RS03205	780	259	nan	TRUE	GCF_003301125		FALSE			FALSE	WP_023063078.1	Putative novel defense gene		0		Predicted novel defense gene		0
WP_000281391.1|NZ_WTRG01000005.1|20651|+	10.173	0.806174	8.95868	10.934	CDS	with_protein	GCF_009798655.1	Primary Assembly	unplaced scaffold	NZ_WTRG01000005.1	20651	21361	+	WP_000281391.1	WP_000281391.1		PIN domain-containing protein			GP961_RS06585	711	236	nan	TRUE	GCF_009798655		FALSE			FALSE	WP_244428024.1	Putative novel defense gene		0		Predicted novel defense gene		0
WP_057724138.1|NZ_LKDE01000154.1|31083|-	10.1497	1.01556	9.38391	12.1221	CDS	with_protein	GCF_001440655.1	Primary Assembly	unplaced scaffold	NZ_LKDE01000154.1	31083	32015	-	WP_057724138.1	WP_057724138.1		DUF2971 domain-containing protein			ASU06_RS14295	933	310	nan	TRUE	GCF_001440655		FALSE			FALSE	WP_057724138.1	Putative novel defense gene	UniRef50_Q48725 AbiG~AbiGi Abortive phage resistance protein AbiGi n=54 Tax=Lactobacillales TaxID=186826 RepID=ABIG1_LACLC	0.183871	89.6	Predicted novel defense gene		0
WP_000162952.1|NZ_JBBPGK010000005.1|261|-	10.1129	1.03497	8.78732	11.6893	CDS	with_protein	GCF_037967545.1	Primary Assembly	unplaced scaffold	NZ_JBBPGK010000005.1	261	1493	-	WP_000162952.1	WP_000162952.1		hypothetical protein			AAC739_RS07145	1233	410	nan	TRUE	GCF_037967545		FALSE			FALSE	WP_000162952.1	Putative novel defense gene		0		Predicted novel defense gene		0
WP_175118640.1|NZ_CP083585.1|1130848|-	10.1042	0.778346	8.69409	10.7265	CDS	with_protein	GCF_020091645.1	Primary Assembly	chromosome	NZ_CP083585.1	1130848	1131681	-	WP_175118640.1	WP_175118640.1		hypothetical protein			LA372_RS05605	834	277	nan	TRUE	GCF_020091645		FALSE			FALSE	WP_175118640.1	Putative novel defense gene	UniRef50_A0A2Z6ULK5 PD-T4-2~PD-T4-2_B RiboL-PSP-HEPN domain-containing protein n=28 Tax=Bacteria TaxID=2 RepID=A0A2Z6ULK5_MICAE	0.216606	94.5	Predicted novel defense gene		0
WP_063119594.1|NZ_JADAQA010000036.1|38311|+	10.0983	0.989176	8.8683	11.2674	CDS	with_protein	GCF_014878615.1	Primary Assembly	unplaced scaffold	NZ_JADAQA010000036.1	38311	39228	+	WP_063119594.1	WP_063119594.1		hypothetical protein			ILR18_RS20375	918	305	nan	TRUE	GCF_014878615		FALSE			FALSE	WP_063119594.1	Putative novel defense gene	UniRef50_A0A2H5W5G8 Retron_IX~HEPN HEPN domain-containing protein n=63 Tax=cellular organisms TaxID=131567 RepID=A0A2H5W5G8_9BACT	0.160656	62	Predicted novel defense gene		0
WP_014226783.1|NZ_JBBPGN010000055.1|16364|+	10.0721	0.718636	9.03557	11.1983	CDS	with_protein	GCF_037967405.1	Primary Assembly	unplaced scaffold	NZ_JBBPGN010000055.1	16364	17605	+	WP_014226783.1	WP_014226783.1		DUF3644 domain-containing protein			AAC755_RS20330	1242	413	nan	TRUE	GCF_037967405		FALSE			FALSE	WP_014226783.1	Putative novel defense gene	UniRef50_A0A2H5W5G8 Retron_IX~HEPN HEPN domain-containing protein n=63 Tax=cellular organisms TaxID=131567 RepID=A0A2H5W5G8_9BACT	0.130751	62.7	Predicted novel defense gene		0
WP_023277813.1|NZ_BNCS01000018.1|33092|+	10.0585	0.829702	8.42449	10.6461	CDS	with_protein	GCF_022833325.1	Primary Assembly	unplaced scaffold	NZ_BNCS01000018.1	33092	33877	+	WP_023277813.1	WP_023277813.1		hypothetical protein			MWE47_RS16525	786	261	nan	TRUE	GCF_022833325		FALSE			FALSE	WP_000289222.1	Putative novel defense gene		0		Predicted novel defense gene		0
WP_001576647.1|NZ_CAXKFZ010000001.1|3216633|-	10.0492	1.32806	8.7546	12.3902	CDS	with_protein	GCF_964051185.1	Primary Assembly	unplaced scaffold	NZ_CAXKFZ010000001.1	3216633	3217364	-	WP_001576647.1	WP_001576647.1		DUF2971 domain-containing protein			ABGU24_RS15955	732	243	nan	TRUE	GCF_964051185		FALSE			FALSE	WP_136736567.1	Putative novel defense gene	UniRef50_Q48725 AbiG~AbiGi Abortive phage resistance protein AbiGi n=54 Tax=Lactobacillales TaxID=186826 RepID=ABIG1_LACLC	0.218107	55.6	Predicted novel defense gene		0
WP_134413751.1|NZ_WVVK01000001.1|100791|+	10.0391	0.83429	8.56422	10.8879	CDS	with_protein	GCF_012063235.1	Primary Assembly	unplaced scaffold	NZ_WVVK01000001.1	100791	102224	+	WP_134413751.1	WP_134413751.1		hypothetical protein			GTJ82_RS00565	1434	477	nan	TRUE	GCF_012063235		FALSE			FALSE	WP_021552283.1	Putative novel defense gene	UniRef50_A0A2V5BVV1 Rst_Hydrolase-Tm~Hydrolase-Tm Transmembrane protein n=43 Tax=Enterobacterales TaxID=91347 RepID=A0A2V5BVV1_9GAMM	0.0566038	59.4	Predicted novel defense gene		0
WP_252363428.1|NZ_RDCO01000054.1|63|-	10.035	2.11173	6.57623	12.9924	CDS	with_protein	GCF_003686315.1	Primary Assembly	unplaced scaffold	NZ_RDCO01000054.1	63	659	-	WP_252363428.1	WP_252363428.1		DUF4365 domain-containing protein			EAI70_RS18160	597	198	nan	TRUE	GCF_003686315		FALSE			FALSE	WP_252363428.1	Putative novel defense gene		0		Predicted novel defense gene		0
WP_130951943.1|NZ_NXMM01000015.1|29482|+	10.0285	0.753193	8.71004	10.9039	CDS	with_protein	GCF_002464455.1	Primary Assembly	unplaced scaffold	NZ_NXMM01000015.1	29482	31401	+	WP_130951943.1	WP_130951943.1		hypothetical protein			BEA71_RS07620	1920	639	nan	TRUE	GCF_002464455		FALSE			FALSE	WP_086211085.1	Putative novel defense gene		0		Predicted novel defense gene		0
WP_244954657.1|NZ_CP055292.1|4758870|+	10.0242	1.72439	7.2843	11.9312	CDS	with_protein	GCF_013374815.1	Primary Assembly	chromosome	NZ_CP055292.1	4758870	4759658	+	WP_244954657.1	WP_244954657.1		hypothetical protein			HUX90_RS22810	789	262	nan	TRUE	GCF_013374815		FALSE			FALSE	WP_244954657.1	Putative novel defense gene		0		Predicted novel defense gene		0
WP_053894962.1|NZ_CYGH01000002.1|658133|+	10.0087	1.61643	7.13172	11.418	CDS	with_protein	GCF_001286465.1	Primary Assembly	unplaced scaffold	NZ_CYGH01000002.1	658133	658642	+	WP_053894962.1	WP_053894962.1		hypothetical protein			AOJ44_RS06535	510	169	nan	TRUE	GCF_001286465		FALSE			FALSE	WP_053894962.1	Putative novel defense gene	UniRef50_A0A1Q9HQD1 Gao_Ape~ApeA Apea-like HEPN domain-containing protein n=36 Tax=Gammaproteobacteria TaxID=1236 RepID=A0A1Q9HQD1_9VIBR	0.254438	51.9	Predicted novel defense gene		0
WP_213987562.1|NZ_RRVD01000067.1|3778|-	10.0028	2.83757	4.75391	13.0065	CDS	with_protein	GCF_003886555.1	Primary Assembly	unplaced scaffold	NZ_RRVD01000067.1	3778	4653	-	WP_213987562.1	WP_213987562.1		HNH endonuclease			DU324_RS22390	876	291	nan	TRUE	GCF_003886555		FALSE			FALSE	WP_213987562.1	Putative novel defense gene	UniRef50_U1LVG9 RM_Type_IV~Type_IV_REases Restriction endonuclease-like protein n=4 Tax=Pseudoalteromonas rubra TaxID=43658 RepID=U1LVG9_9GAMM	0.281787	98.5	Predicted novel defense gene		0
WP_057688255.1|NZ_JRRW01000129.1|6712|-	9.99555	0.864157	8.78089	11.3836	CDS	with_protein	GCF_001412955.1	Primary Assembly	unplaced scaffold	NZ_JRRW01000129.1	6712	7635	-	WP_057688255.1	WP_057688255.1		hypothetical protein			AR560_RS21545	924	307	nan	TRUE	GCF_001412955		FALSE			FALSE	WP_057688255.1	Putative novel defense gene		0		Predicted novel defense gene		0
WP_062865724.1|NZ_JANHPV010000038.1|33389|-	9.98135	1.3216	8.08327	11.71	CDS	with_protein	GCF_024547245.1	Primary Assembly	unplaced scaffold	NZ_JANHPV010000038.1	33389	34207	-	WP_062865724.1	WP_062865724.1		DUF2971 domain-containing protein			NO396_RS18160	819	272	nan	TRUE	GCF_024547245		FALSE			FALSE	WP_062865724.1	Putative novel defense gene	UniRef50_Q48725 AbiG~AbiGi Abortive phage resistance protein AbiGi n=54 Tax=Lactobacillales TaxID=186826 RepID=ABIG1_LACLC	0.246324	92.8	Predicted novel defense gene		0
WP_250271422.1|NZ_JAGDGA010000017.1|51387|-	9.97577	1.06809	8.99874	11.9582	CDS	with_protein	GCF_023600805.1	Primary Assembly	unplaced scaffold	NZ_JAGDGA010000017.1	51387	52049	-	WP_250271422.1	WP_250271422.1		hypothetical protein			NBV35_RS13335	663	220	nan	TRUE	GCF_023600805		FALSE			FALSE	WP_250271422.1	Putative novel defense gene	UniRef50_A0A1Q9HQD1 Gao_Ape~ApeA Apea-like HEPN domain-containing protein n=36 Tax=Gammaproteobacteria TaxID=1236 RepID=A0A1Q9HQD1_9VIBR	0.15	82.5	Predicted novel defense gene		0
WP_023338101.1|NZ_NLTI01000045.1|6281|-	9.97115	0.544892	9.20948	10.5938	CDS	with_protein	GCF_002232995.1	Primary Assembly	unplaced scaffold	NZ_NLTI01000045.1	6281	7279	-	WP_023338101.1	WP_023338101.1		hypothetical protein			AS995_RS16310	999	332	nan	TRUE	GCF_002232995		FALSE			FALSE	WP_167405451.1	Putative novel defense gene		0		Predicted novel defense gene		0
WP_022645725.1|NZ_JACUYY010000076.1|150|-	9.94547	0.900139	8.91045	11.5622	CDS	with_protein	GCF_014494455.1	Primary Assembly	unplaced scaffold	NZ_JACUYY010000076.1	150	1172	-	WP_022645725.1	WP_022645725.1		hypothetical protein			IBY98_RS25115	1023	340	nan	TRUE	GCF_014494455		FALSE			FALSE	WP_022645725.1	Putative novel defense gene		0		Predicted novel defense gene		0
WP_022645577.1|NZ_JAEQNF010000021.1|12000|-	9.94355	1.95792	6.65927	12.6866	CDS	with_protein	GCF_016722795.1	Primary Assembly	unplaced scaffold	NZ_JAEQNF010000021.1	12000	12908	-	WP_022645577.1	WP_022645577.1		hypothetical protein			JKG69_RS19670	909	302	nan	TRUE	GCF_016722795		FALSE			FALSE	WP_240111737.1	Putative novel defense gene	UniRef50_A0A101EV44 Cas~casR_III-B_3 SMODS-associated and fused to various effectors domain-containing protein n=4 Tax=Thermotogaceae TaxID=188709 RepID=A0A101EV44_9THEM	0.350993	95.5	Predicted novel defense gene		0
WP_346009294.1|NZ_CP041304.1|4416281|-	9.93376	1.01544	8.28705	11.3259	CDS	with_protein	GCF_006777085.1	Primary Assembly	chromosome	NZ_CP041304.1	4416281	4416940	-	WP_346009294.1	WP_346009294.1		hypothetical protein			FK544_RS26145	660	219	nan	TRUE	GCF_006777085		FALSE			FALSE	WP_240089039.1	Putative novel defense gene		0		Predicted novel defense gene		0
WP_199851518.1|NZ_MRVY01000008.1|2707|+	9.90914	1.69379	7.95259	12.4633	CDS	with_protein	GCF_002286535.1	Primary Assembly	unplaced scaffold	NZ_MRVY01000008.1	2707	3405	+	WP_199851518.1	WP_199851518.1		hypothetical protein			BTQ05_RS03235	699	232	nan	TRUE	GCF_002286535		FALSE			FALSE	WP_199851518.1	Putative novel defense gene	UniRef50_A9L0M7 DRT_1~drt1b Uncharacterized protein n=18 Tax=Gammaproteobacteria TaxID=1236 RepID=A9L0M7_SHEB9	0.150862	91.3	Predicted novel defense gene		0
WP_029404435.1|NZ_LQVU01000135.1|17226|-	9.90316	1.31218	8.45159	11.6255	CDS	with_protein	GCF_001519485.1	Primary Assembly	unplaced scaffold	NZ_LQVU01000135.1	17226	18041	-	WP_029404435.1	WP_029404435.1		hypothetical protein			AWF73_RS15830	816	271	nan	TRUE	GCF_001519485		FALSE			FALSE	WP_310913930.1	Putative novel defense gene	UniRef50_Q48725 AbiG~AbiGi Abortive phage resistance protein AbiGi n=54 Tax=Lactobacillales TaxID=186826 RepID=ABIG1_LACLC	0.177122	94.5	Predicted novel defense gene		0
WP_167770311.1|NZ_JAAUWE010000046.1|32879|+	9.89887	1.65647	8.24671	12.7449	CDS	with_protein	GCF_012029685.1	Primary Assembly	unplaced scaffold	NZ_JAAUWE010000046.1	32879	33759	+	WP_167770311.1	WP_167770311.1		hypothetical protein			HC128_RS19975	881	293	partial	TRUE	GCF_012029685		FALSE			FALSE	WP_167770311.1	Putative novel defense gene		0		Predicted novel defense gene		0
WP_086163833.1|NZ_NENN01000164.1|2117|+	9.89117	1.27416	7.86975	11.8819	CDS	with_protein	GCF_002133675.1	Primary Assembly	unplaced scaffold	NZ_NENN01000164.1	2117	3122	+	WP_086163833.1	WP_086163833.1		response regulator receiver domain			AW094_RS26525	1006	335	partial	TRUE	GCF_002133675		FALSE			FALSE	WP_094395873.1	Putative novel defense gene		0		Predicted novel defense gene		0
WP_231552968.1|NZ_JAVKOE010000014.1|101500|-	9.87621	0.922607	8.12022	10.8148	CDS	with_protein	GCF_031628815.1	Primary Assembly	unplaced scaffold	NZ_JAVKOE010000014.1	101500	103737	-	WP_231552968.1	WP_231552968.1		ATP-binding protein			RJP63_RS21125	2238	745	nan	TRUE	GCF_031628815		FALSE			FALSE	WP_163466950.1	Putative novel defense gene	UniRef50_A0A0B9GGK2 Gao_Mza~MzaB ATPase n=1 Tax=Photobacterium gaetbulicola TaxID=1295392 RepID=A0A0B9GGK2_9GAMM	0.118121	94	Predicted novel defense gene		0
WP_096948239.1|NZ_JBCOJT010000009.1|102911|+	9.86806	1.34422	7.78145	11.6099	CDS	with_protein	GCF_040925615.1	Primary Assembly	unplaced scaffold	NZ_JBCOJT010000009.1	102911	103996	+	WP_096948239.1	WP_096948239.1		hypothetical protein			AB5695_RS06320	1086	361	nan	TRUE	GCF_040925615		FALSE			FALSE	WP_071940771.1	Putative novel defense gene		0		Predicted novel defense gene		0
WP_032362510.1|NZ_BEVP01000044.1|22677|-	9.86179	1.59695	7.70774	12.4962	CDS	with_protein	GCF_002770415.1	Primary Assembly	unplaced scaffold	NZ_BEVP01000044.1	22677	23510	-	WP_032362510.1	WP_032362510.1		MltR family transcriptional regulator			CU584_RS10940	834	277	nan	TRUE	GCF_002770415		FALSE			FALSE	WP_000356577.1	Putative novel defense gene	UniRef50_UPI000BEF7E0A PD-T7-3~PD-T7-3 hypothetical protein n=2 Tax=Bacillus cereus group TaxID=86661 RepID=UPI000BEF7E0A	0.393502	85.3	Predicted novel defense gene		0
WP_317189167.1|NZ_JAUIZR010000027.1|40649|+	9.80241	1.0189	8.51596	11.4033	CDS	with_protein	GCF_032906655.1	Primary Assembly	unplaced scaffold	NZ_JAUIZR010000027.1	40649	41794	+	WP_317189167.1	WP_317189167.1		PIN domain-containing protein			R4I61_RS15645	1146	381	nan	TRUE	GCF_032906655		FALSE			FALSE	WP_317189167.1	Putative novel defense gene		0		Predicted novel defense gene		0
WP_053899816.1|NZ_CYFK01000034.1|42233|+	9.79751	1.52565	7.30982	11.4243	CDS	with_protein	GCF_001286445.1	Primary Assembly	unplaced scaffold	NZ_CYFK01000034.1	42233	43147	+	WP_053899816.1	WP_053899816.1		hypothetical protein			AOJ21_RS17100	915	304	nan	TRUE	GCF_001286445		FALSE			FALSE	WP_040079441.1	Putative novel defense gene		0		Predicted novel defense gene		0
WP_001054829.1|NZ_QOED01000004.1|230947|-	9.78926	1.0216	8.14561	11.2032	CDS	with_protein	GCF_003318875.1	Primary Assembly	unplaced scaffold	NZ_QOED01000004.1	230947	231879	-	WP_001054829.1	WP_001054829.1		hypothetical protein			DS991_RS06270	933	310	nan	TRUE	GCF_003318875		FALSE			FALSE	WP_001054829.1	Putative novel defense gene	UniRef50_E0UGQ0 RM_Type_II~Type_II_REases Type II site-specific deoxyribonuclease n=48 Tax=cellular organisms TaxID=131567 RepID=E0UGQ0_GLOV7	0.219355	52.2	Predicted novel defense gene		0
WP_261782565.1|NZ_JAINAQ010000020.1|124|-	9.78411	1.10788	8.52164	11.4877	CDS	with_protein	GCF_019840005.1	Primary Assembly	unplaced scaffold	NZ_JAINAQ010000020.1	124	582	-	WP_261782565.1	WP_261782565.1		PIN domain-containing protein			K6684_RS02700	459	152	nan	TRUE	GCF_019840005		FALSE			FALSE	WP_261782565.1	Putative novel defense gene		0		Predicted novel defense gene		0
WP_087897390.1|NZ_JADIIH010000010.1|124970|-	9.77868	1.34866	7.71376	11.1939	CDS	with_protein	GCF_015730625.1	Primary Assembly	unplaced scaffold	NZ_JADIIH010000010.1	124970	125893	-	WP_087897390.1	WP_087897390.1		hypothetical protein			IGZ54_RS10340	924	307	nan	TRUE	GCF_015730625		FALSE			FALSE	WP_193802386.1	Putative novel defense gene		0		Predicted novel defense gene		0
WP_000908078.1|NZ_SPWZ01000026.1|33964|+	9.76954	1.02783	8.1023	10.8595	CDS	with_protein	GCF_006229625.1	Primary Assembly	unplaced scaffold	NZ_SPWZ01000026.1	33964	35145	+	WP_000908078.1	WP_000908078.1		DUF4062 domain-containing protein			E3941_RS08240	1182	393	nan	TRUE	GCF_006229625		FALSE			FALSE	WP_000908078.1	Putative novel defense gene	UniRef50_A0A1G2M309 Thoeris~ThsB_Global Thoeris protein ThsB TIR-like domain-containing protein n=4 Tax=Bacteria TaxID=2 RepID=A0A1G2M309_9BACT	0.315522	80.5	Predicted novel defense gene		0
WP_131341355.1|NZ_JACYGD010000009.1|1313550|-	9.76892	1.95367	7.2041	12.0709	CDS	with_protein	GCF_015356625.1	Primary Assembly	unplaced scaffold	NZ_JACYGD010000009.1	1313550	1314542	-	WP_131341355.1	WP_131341355.1		hypothetical protein			IYY12_RS08575	993	330	nan	TRUE	GCF_015356625		FALSE			FALSE	WP_131341355.1	Putative novel defense gene		0		Predicted novel defense gene		0
WP_097733593.1|NZ_JAGMFJ010000015.1|46280|-	9.75434	0.984934	8.47659	10.9825	CDS	with_protein	GCF_022977655.1	Primary Assembly	unplaced scaffold	NZ_JAGMFJ010000015.1	46280	47374	-	WP_097733593.1	WP_097733593.1		nucleoid-associated protein			MZU50_RS14000	1095	364	nan	TRUE	GCF_022977655		FALSE			FALSE	WP_136502533.1	Putative novel defense gene		0		Predicted novel defense gene		0
WP_000016656.1|NZ_QBDF01000205.1|1934|-	9.7526	1.46641	7.89589	11.4831	CDS	with_protein	GCF_003123415.1	Primary Assembly	unplaced scaffold	NZ_QBDF01000205.1	1934	2923	-	WP_000016656.1	WP_000016656.1		O-methyltransferase			DK404_RS26790	990	329	nan	TRUE	GCF_003123415		FALSE			FALSE	NP_309981.1	Putative novel defense gene		0		Predicted novel defense gene		0
WP_249923761.1|NZ_JZPK01000034.1|1114|-	9.74854	1.0621	8.51176	10.9893	CDS	with_protein	GCF_002973455.1	Primary Assembly	unplaced scaffold	NZ_JZPK01000034.1	1114	1914	-	WP_249923761.1	WP_249923761.1		hypothetical protein			VI22_RS02570	801	266	nan	TRUE	GCF_002973455		FALSE			FALSE	WP_249923761.1	Putative novel defense gene	UniRef50_A0A176NSN9 PD-T4-8~PD-T4-8 Shedu protein SduA C-terminal domain-containing protein n=134 Tax=Pseudomonadota TaxID=1224 RepID=A0A176NSN9_9PSED	0.12406	68.6	Predicted novel defense gene		0
WP_001027109.1|NZ_NMFN01000004.1|23546|+	9.73345	1.54062	7.39888	11.4822	CDS	with_protein	GCF_002543205.1	Primary Assembly	unplaced scaffold	NZ_NMFN01000004.1	23546	24637	+	WP_001027109.1	WP_001027109.1		nucleoid-associated protein			BEB35_RS04525	1092	363	nan	TRUE	GCF_002543205		FALSE			FALSE	WP_001027109.1	Putative novel defense gene		0		Predicted novel defense gene		0
WP_000416998.1|NZ_AFDZ01000030.1|169365|+	9.73009	0.917704	8.17059	11.0124	CDS	with_protein	GCF_000225205.1	Primary Assembly	unplaced scaffold	NZ_AFDZ01000030.1	169365	171401	+	WP_000416998.1	WP_000416998.1		hypothetical protein			BD16_RS01485	2037	678	nan	TRUE	GCF_000225205		FALSE			FALSE	WP_136817111.1	Putative novel defense gene	UniRef50_A0A0Q5HCF1 Gao_Upx~UpxA Restriction endonuclease type IV Mrr domain-containing protein n=65 Tax=root TaxID=1 RepID=A0A0Q5HCF1_9BURK	0.393805	99.1	Predicted novel defense gene		0
WP_008322873.1|NZ_NMUP01000005.1|1949|-	9.69548	0.358136	9.35292	10.3421	CDS	with_protein	GCF_002844495.1	Primary Assembly	unplaced scaffold	NZ_NMUP01000005.1	1949	3043	-	WP_008322873.1	WP_008322873.1		hypothetical protein			CGZ52_RS03015	1095	364	nan	TRUE	GCF_002844495		FALSE			FALSE	WP_008322873.1	Putative novel defense gene	UniRef50_A0A482D413 Cas~cas12f2_V-F_1 CRISPR-associated protein Cas14c.1 n=2 Tax=Archaea TaxID=2157 RepID=A0A482D413_UNCAX	0.142857	60	Predicted novel defense gene		0
WP_112864588.1|NZ_UCWX01000002.1|223361|+	9.69523	0.686498	8.68246	10.4763	CDS	with_protein	GCF_900479255.1	Primary Assembly	unplaced scaffold	NZ_UCWX01000002.1	223361	224281	+	WP_112864588.1	WP_112864588.1		hypothetical protein			DT389_RS07705	921	306	nan	TRUE	GCF_900479255		FALSE			FALSE	WP_053901801.1	Putative novel defense gene		0		Predicted novel defense gene		0
WP_097449701.1|NZ_NJRT01000003.1|224219|-	9.68925	0.78049	8.44215	10.7437	CDS	with_protein	GCF_002515905.1	Primary Assembly	unplaced scaffold	NZ_NJRT01000003.1	224219	225598	-	WP_097449701.1	WP_097449701.1		hypothetical protein			BA689_RS03970	1380	459	nan	TRUE	GCF_002515905		FALSE			FALSE	WP_070992850.1	Putative novel defense gene	UniRef50_A0A126UK04 Aditi~DitB Transcriptional regulator n=40 Tax=Streptococcus TaxID=1301 RepID=A0A126UK04_STRSU	0.22658	96.6	Predicted novel defense gene		0
WP_042005101.1|NZ_JAEUXW010000029.1|60393|-	9.68037	0.966255	8.7678	10.9045	CDS	with_protein	GCF_016774755.1	Primary Assembly	unplaced scaffold	NZ_JAEUXW010000029.1	60393	61067	-	WP_042005101.1	WP_042005101.1		hypothetical protein			JNO23_RS15025	675	224	nan	TRUE	GCF_016774755		FALSE			FALSE	WP_021577675.1	Putative novel defense gene		0		Predicted novel defense gene		0
WP_240115684.1|NZ_QNRB01000003.1|394963|-	9.67964	2.17192	5.53563	11.4686	CDS	with_protein	GCF_003298685.1	Primary Assembly	unplaced scaffold	NZ_QNRB01000003.1	394963	395955	-	WP_240115684.1	WP_240115684.1		DUF4365 and DUF1817 domain-containing protein			DSB62_RS09335	993	330	nan	TRUE	GCF_003298685		FALSE			FALSE	WP_235637150.1	Putative novel defense gene		0		Predicted novel defense gene		0
WP_001161722.1|NZ_PNTC01000101.1|2681|-	9.67556	0.943691	8.82193	11.3209	CDS	with_protein	GCF_003980975.1	Primary Assembly	unplaced scaffold	NZ_PNTC01000101.1	2681	3622	-	WP_001161722.1	WP_001161722.1		hypothetical protein			CXW00_RS25730	942	313	nan	TRUE	GCF_003980975		FALSE			FALSE	WP_001620979.1	Putative novel defense gene		0		Predicted novel defense gene		0
WP_348929412.1|NZ_JAQFJV010000054.1|5326|-	9.65438	0.873167	8.50607	11.0036	CDS	with_protein	GCF_040040055.1	Primary Assembly	unplaced scaffold	NZ_JAQFJV010000054.1	5326	6000	-	WP_348929412.1	WP_348929412.1		hypothetical protein			ABNT80_RS23500	675	224	nan	TRUE	GCF_040040055		FALSE			FALSE	WP_244566648.1	Putative novel defense gene		0		Predicted novel defense gene		0
WP_112916930.1|NZ_JABCYK010000018.1|35513|-	9.65284	1.44384	8.16135	11.7876	CDS	with_protein	GCF_014529305.1	Primary Assembly	unplaced scaffold	NZ_JABCYK010000018.1	35513	36523	-	WP_112916930.1	WP_112916930.1		DUF2971 domain-containing protein			IDM24_RS15950	1011	336	nan	TRUE	GCF_014529305		FALSE			FALSE	WP_029401522.1	Putative novel defense gene	UniRef50_Q48725 AbiG~AbiGi Abortive phage resistance protein AbiGi n=54 Tax=Lactobacillales TaxID=186826 RepID=ABIG1_LACLC	0.14881	92.3	Predicted novel defense gene		0
WP_000383005.1|NZ_JAFMXC010000013.1|7120|+	9.62345	1.69222	7.231	11.8157	CDS	with_protein	GCF_017595655.1	Primary Assembly	unplaced scaffold	NZ_JAFMXC010000013.1	7120	7797	+	WP_000383005.1	WP_000383005.1		hypothetical protein			J7R45_RS15115	678	225	nan	TRUE	GCF_017595655		FALSE			FALSE	WP_000383005.1	Putative novel defense gene	UniRef50_A0A2H5W5G8 Retron_IX~HEPN HEPN domain-containing protein n=63 Tax=cellular organisms TaxID=131567 RepID=A0A2H5W5G8_9BACT	0.24	78.8	Predicted novel defense gene		0
WP_000698181.1|NZ_JH590553.1|3529|+	9.62214	0.959439	8.39614	11.0368	CDS	with_protein	GCF_000241995.1	Primary Assembly	unplaced scaffold	NZ_JH590553.1	3529	4725	+	WP_000698181.1	WP_000698181.1		PIN domain-containing protein			ESOG_RS00945	1197	398	nan	TRUE	GCF_000241995		FALSE			FALSE	WP_000698181.1	Putative novel defense gene		0		Predicted novel defense gene		0
WP_000040218.1|NZ_JUDN01000042.1|302|-	9.62196	2.00025	6.26498	11.5659	CDS	with_protein	GCF_000798515.1	Primary Assembly	unplaced scaffold	NZ_JUDN01000042.1	302	1021	-	WP_000040218.1	WP_000040218.1		hypothetical protein			PU06_RS08155	720	239	nan	TRUE	GCF_000798515		FALSE			FALSE	WP_000040220.1	Putative novel defense gene		0		Predicted novel defense gene		0
WP_094282972.1|NZ_NGBP02000205.1|1|-	9.60265	1.2799	8.34829	11.6903	CDS	with_protein	GCF_002218525.2	Primary Assembly	unplaced scaffold	NZ_NGBP02000205.1	1	1169	-	WP_094282972.1	WP_094282972.1		hypothetical protein			CA843_RS29855	1169	390	partial	TRUE	GCF_002218525		FALSE			FALSE	WP_094282972.1	Putative novel defense gene	UniRef50_UPI000E5B27F2 PD-T4-1~PD-T4-1 DUF3883 domain-containing protein n=2 Tax=Enterobacterales TaxID=91347 RepID=UPI000E5B27F2	0.241026	65.5	Predicted novel defense gene		0
WP_347081565.1|NZ_JAGWFE010000060.1|1|-	9.58346	1.53767	7.48295	12.0112	CDS	with_protein	GCF_022551115.1	Primary Assembly	unplaced scaffold	NZ_JAGWFE010000060.1	1	743	-	WP_347081565.1	WP_347081565.1		AAA family ATPase			KFK74_RS20645	743	247	partial	TRUE	GCF_022551115		FALSE			FALSE	WP_347081565.1	Putative novel defense gene	UniRef50_E3J5S0 PARIS_II~AAA_21 ATPase AAA-type core domain-containing protein n=1 Tax=Frankia inefficax (strain DSM 45817 / CECT 9037 / EuI1c) TaxID=298654 RepID=E3J5S0_FRAIE	0.348178	97.1	Predicted novel defense gene		0
WP_023159955.1|NZ_CP072987.1|91134|-	9.58157	1.53073	6.98501	11.2552	CDS	with_protein	GCF_018075345.1	Primary Assembly	plasmid	NZ_CP072987.1	91134	91952	-	WP_023159955.1	WP_023159955.1		DUF4365 domain-containing protein			KBW97_RS23045	819	272	nan	TRUE	GCF_018075345		FALSE			FALSE	WP_023159955.1	Putative novel defense gene		0		Predicted novel defense gene		0
WP_000654526.1|NZ_NNZP01000013.1|108803|-	9.58134	1.35519	7.24789	11.3253	CDS	with_protein	GCF_002547505.1	Primary Assembly	unplaced scaffold	NZ_NNZP01000013.1	108803	109825	-	WP_000654526.1	WP_000654526.1		hypothetical protein			BEA72_RS14905	1023	340	nan	TRUE	GCF_002547505		FALSE			FALSE	WP_228368587.1	Putative novel defense gene	UniRef50_W7QHW3 RexAB~RexA Uncharacterized protein n=2 Tax=Halomonas sp. BC04 TaxID=1403540 RepID=W7QHW3_9GAMM	0.220588	95.8	Predicted novel defense gene		0
WP_103753456.1|NZ_NSKL01000124.1|1|-	9.57879	1.67933	6.73206	11.3741	CDS	with_protein	GCF_002917295.1	Primary Assembly	unplaced scaffold	NZ_NSKL01000124.1	1	1057	-	WP_103753456.1	WP_103753456.1		DUF3644 domain-containing protein			C3Y33_RS17915	1057	352	partial	TRUE	GCF_002917295		FALSE			FALSE	WP_103753456.1	Putative novel defense gene	UniRef50_A0A2H5W5G8 Retron_IX~HEPN HEPN domain-containing protein n=63 Tax=cellular organisms TaxID=131567 RepID=A0A2H5W5G8_9BACT	0.142045	54.8	Predicted novel defense gene		0
WP_097749817.1|NZ_NOAV01000046.1|25000|-	9.56214	1.24853	8.03233	11.7713	CDS	with_protein	GCF_002548645.1	Primary Assembly	unplaced scaffold	NZ_NOAV01000046.1	25000	26073	-	WP_097749817.1	WP_097749817.1		hypothetical protein			BEO45_RS23885	1074	357	nan	TRUE	GCF_002548645		FALSE			FALSE	WP_097749817.1	Putative novel defense gene	UniRef50_A0A071M246 PD-Lambda-3~PD-Lambda-3_A TnsA endonuclease N-terminal domain-containing protein n=136 Tax=root TaxID=1 RepID=A0A071M246_9ENTR	0.168067	64.2	Predicted novel defense gene		0
WP_061352522.1|NZ_PIIR01000003.1|37706|+	9.55798	1.00823	8.67595	11.4643	CDS	with_protein	GCF_002926975.1	Primary Assembly	unplaced scaffold	NZ_PIIR01000003.1	37706	39436	+	WP_061352522.1	WP_061352522.1		zinc ribbon domain-containing protein			C5H72_RS03565	1731	576	nan	TRUE	GCF_002926975		FALSE			FALSE	WP_061352522.1	Putative novel defense gene	UniRef50_A0A8H9TIW3 Rst_TIR-NLR~TIR TIR domain-containing protein n=58 Tax=Bacteria TaxID=2 RepID=A0A8H9TIW3_VIBPH	0.217014	97.5	Predicted novel defense gene		0
WP_232585676.1|NZ_JALPOU010000009.1|131928|+	9.55735	0.787046	8.09174	10.2931	CDS	with_protein	GCF_023243715.1	Primary Assembly	unplaced scaffold	NZ_JALPOU010000009.1	131928	132659	+	WP_232585676.1	WP_232585676.1		hypothetical protein			M5A74_RS08820	732	243	nan	TRUE	GCF_023243715		FALSE			FALSE	WP_232585676.1	Putative novel defense gene	UniRef50_A0A2Z6ULK5 PD-T4-2~PD-T4-2_B RiboL-PSP-HEPN domain-containing protein n=28 Tax=Bacteria TaxID=2 RepID=A0A2Z6ULK5_MICAE	0.246914	95.4	Predicted novel defense gene		0
WP_042346724.1|NZ_RIZJ01000020.1|39714|+	9.55269	0.303485	9.12853	9.91228	CDS	with_protein	GCF_004122205.1	Primary Assembly	unplaced scaffold	NZ_RIZJ01000020.1	39714	41846	+	WP_042346724.1	WP_042346724.1		MarR family transcriptional regulator			D9K60_RS08940	2133	710	nan	TRUE	GCF_004122205		FALSE			FALSE	WP_042346724.1	Putative novel defense gene	UniRef50_C6IVI8 Shango~SngB Biotin carboxylase n=403 Tax=Bacteria TaxID=2 RepID=C6IVI8_9BACL	0.129577	97.9	Predicted novel defense gene		0
WP_069917375.1|NZ_NMAY01000065.1|6027|-	9.55092	1.06301	7.91008	10.7991	CDS	with_protein	GCF_002536795.1	Primary Assembly	unplaced scaffold	NZ_NMAY01000065.1	6027	6941	-	WP_069917375.1	WP_069917375.1		hypothetical protein			A6K94_RS25890	915	304	nan	TRUE	GCF_002536795		FALSE			FALSE	WP_001692349.1	Putative novel defense gene		0		Predicted novel defense gene		0
WP_024171052.1|NZ_AP027790.1|3802515|-	9.5504	0.990998	8.02585	10.7302	CDS	with_protein	GCF_036504765.1	Primary Assembly	chromosome	NZ_AP027790.1	3802515	3803567	-	WP_024171052.1	WP_024171052.1		hypothetical protein			AABK28_RS18555	1053	350	nan	TRUE	GCF_036504765		FALSE			FALSE	WP_337084497.1	Putative novel defense gene		0		Predicted novel defense gene		0
WP_113852365.1|NZ_QODT01000024.1|33567|-	9.54836	1.43244	7.04322	11.4624	CDS	with_protein	GCF_003318485.1	Primary Assembly	unplaced scaffold	NZ_QODT01000024.1	33567	34520	-	WP_113852365.1	WP_113852365.1		DUF4365 domain-containing protein			DS973_RS21040	954	317	nan	TRUE	GCF_003318485		FALSE			FALSE	WP_113852365.1	Putative novel defense gene		0		Predicted novel defense gene		0
WP_021518680.1|NZ_JAAFGH010000011.1|22537|+	9.53409	0.118353	9.37099	9.71214	CDS	with_protein	GCF_016530775.1	Primary Assembly	unplaced scaffold	NZ_JAAFGH010000011.1	22537	23511	+	WP_021518680.1	WP_021518680.1		hypothetical protein			GZ080_RS12860	975	324	nan	TRUE	GCF_016530775		FALSE			FALSE	WP_060615102.1	Putative novel defense gene	UniRef50_T1ZDY2 AbiZ~AbiZ DUF6161 domain-containing protein n=61 Tax=Bacillota TaxID=1239 RepID=T1ZDY2_STRIT	0.373457	96.3	Predicted novel defense gene		0
WP_236937793.1|NZ_NLXB01000011.1|26135|+	9.5319	1.11309	8.09742	11.0587	CDS	with_protein	GCF_002512085.1	Primary Assembly	unplaced scaffold	NZ_NLXB01000011.1	26135	27211	+	WP_236937793.1	WP_236937793.1		hypothetical protein			A7597_RS08905	1077	358	nan	TRUE	GCF_002512085		FALSE			FALSE	WP_236937793.1	Putative novel defense gene		0		Predicted novel defense gene		0
WP_247188476.1|NZ_JAYMMN010000056.1|1|-	9.52958	0.798211	8.28239	10.6863	CDS	with_protein	GCF_035824535.1	Primary Assembly	unplaced scaffold	NZ_JAYMMN010000056.1	1	806	-	WP_247188476.1	WP_247188476.1		DUF262 domain-containing protein			VSP12_RS22565	806	269	partial	TRUE	GCF_035824535		FALSE			FALSE	WP_247188476.1	Putative novel defense gene	UniRef50_B4VN95 SspBCDE~SspE DUF262 domain-containing protein n=15 Tax=Cyanobacteriota TaxID=1117 RepID=B4VN95_9CYAN	0.394052	98.8	Predicted novel defense gene		0
WP_053888871.1|NZ_CYFK01000039.1|33213|+	9.52469	0.80643	8.11086	10.5427	CDS	with_protein	GCF_001286445.1	Primary Assembly	unplaced scaffold	NZ_CYFK01000039.1	33213	35051	+	WP_053888871.1	WP_053888871.1		hypothetical protein			AOJ21_RS18465	1839	612	nan	TRUE	GCF_001286445		FALSE			FALSE	WP_104769694.1	Putative novel defense gene	UniRef50_A0A1C3SRW1 AbiJ~AbiJ Abortive infection protein-like C-terminal domain-containing protein n=40 Tax=Lactobacillales TaxID=186826 RepID=A0A1C3SRW1_STRMC	0.187908	63	Predicted novel defense gene		0
WP_315748539.1|NZ_JALKWE010000001.1|1128369|-	9.5214	0.635271	8.9198	10.627	CDS	with_protein	GCF_032373195.1	Primary Assembly	unplaced scaffold	NZ_JALKWE010000001.1	1128369	1129154	-	WP_315748539.1	WP_315748539.1		hypothetical protein			MXT18_RS05505	786	261	nan	TRUE	GCF_032373195		FALSE			FALSE	WP_315748539.1	Putative novel defense gene	UniRef50_A0A8H9TIW3 Rst_TIR-NLR~TIR TIR domain-containing protein n=58 Tax=Bacteria TaxID=2 RepID=A0A8H9TIW3_VIBPH	0.268199	97.2	Predicted novel defense gene		0
WP_001054576.1|NZ_AIHF01000036.1|10284|-	9.5204	0.718724	8.29717	10.5102	CDS	with_protein	GCF_000250315.1	Primary Assembly	unplaced scaffold	NZ_AIHF01000036.1	10284	11093	-	WP_001054576.1	WP_001054576.1		hypothetical protein			BE02_RS00380	810	269	nan	TRUE	GCF_000250315		FALSE			FALSE	WP_001054577.1	Putative novel defense gene		0		Predicted novel defense gene		0
WP_088545319.1|NZ_BDRR01000030.1|22428|+	9.51755	0.888264	7.94552	10.5557	CDS	with_protein	GCF_002207725.1	Primary Assembly	unplaced scaffold	NZ_BDRR01000030.1	22428	23855	+	WP_088545319.1	WP_088545319.1		hypothetical protein			CE545_RS17300	1428	475	nan	TRUE	GCF_002207725		FALSE			FALSE	WP_088545319.1	Putative novel defense gene	UniRef50_A0A1Q9HQD1 Gao_Ape~ApeA Apea-like HEPN domain-containing protein n=36 Tax=Gammaproteobacteria TaxID=1236 RepID=A0A1Q9HQD1_9VIBR	0.322105	96.6	Predicted novel defense gene		0
WP_024175964.1|NZ_CAMPQL010000013.1|565791|-	9.51083	1.26256	7.70435	11.0378	CDS	with_protein	GCF_946909615.1	Primary Assembly	unplaced scaffold	NZ_CAMPQL010000013.1	565791	566681	-	WP_024175964.1	WP_024175964.1		DUF2971 domain-containing protein			OC687_RS03540	891	296	nan	TRUE	GCF_946909615		FALSE			FALSE	WP_024175964.1	Putative novel defense gene	UniRef50_Q48725 AbiG~AbiGi Abortive phage resistance protein AbiGi n=54 Tax=Lactobacillales TaxID=186826 RepID=ABIG1_LACLC	0.219595	92.5	Predicted novel defense gene		0
WP_071701241.1|NZ_NOAH01000015.1|34630|+	9.50666	0.70865	8.16494	10.0955	CDS	with_protein	GCF_002548005.1	Primary Assembly	unplaced scaffold	NZ_NOAH01000015.1	34630	35598	+	WP_071701241.1	WP_071701241.1		hypothetical protein			BEO79_RS19565	969	322	nan	TRUE	GCF_002548005		FALSE			FALSE	WP_071701241.1	Putative novel defense gene		0		Predicted novel defense gene		0
WP_213138503.1|NZ_QNRB01000007.1|174884|-	9.48307	0.823884	8.43442	10.9035	CDS	with_protein	GCF_003298685.1	Primary Assembly	unplaced scaffold	NZ_QNRB01000007.1	174884	176146	-	WP_213138503.1	WP_213138503.1		hypothetical protein			DSB62_RS26680	1263	420	nan	TRUE	GCF_003298685		FALSE			FALSE	WP_213138503.1	Putative novel defense gene		0		Predicted novel defense gene		0
WP_241096165.1|NZ_FZFV01000115.1|12936|+	9.46555	0.928271	8.54316	10.7376	CDS	with_protein	GCF_900195505.1	Primary Assembly	unplaced scaffold	NZ_FZFV01000115.1	12936	13715	+	WP_241096165.1	WP_241096165.1		PD-(D/E)XK nuclease family protein			CPG97_RS22250	780	259	nan	TRUE	GCF_900195505		FALSE			FALSE	WP_241096165.1	Putative novel defense gene	UniRef50_A0A2R4EF20 Nhi~Nhi AAA+ ATPase domain-containing protein n=1 Tax=Acidovorax avenae subsp. avenae TaxID=80870 RepID=A0A2R4EF20_9BURK	0.301158	81.4	Predicted novel defense gene		0
WP_094163057.1|NZ_NBJX01000068.1|95285|+	9.45604	2.95833	4.03115	13.0746	CDS	with_protein	GCF_003146015.1	Primary Assembly	unplaced scaffold	NZ_NBJX01000068.1	95285	96274	+	WP_094163057.1	WP_094163057.1		restriction endonuclease			B6K49_RS10560	990	329	nan	TRUE	GCF_003146015		FALSE			FALSE	WP_001616572.1	Putative novel defense gene	UniRef50_A0A7D6SZ29 PD-Lambda-4~PD-Lambda-4_A ATP-binding protein n=21 Tax=Enterobacterales TaxID=91347 RepID=A0A7D6SZ29_PRORE	0.364742	86.5	Predicted novel defense gene		0
WP_001551481.1|NZ_NIEG01000151.1|1814|-	9.4394	1.10239	8.36103	10.8315	CDS	with_protein	GCF_002166275.1	Primary Assembly	unplaced scaffold	NZ_NIEG01000151.1	1814	2326	-	WP_001551481.1	WP_001551481.1		hypothetical protein			CAF08_RS26785	513	170	nan	TRUE	GCF_002166275		FALSE			FALSE	WP_242815223.1	Putative novel defense gene	UniRef50_A0A1Q9HQD1 Gao_Ape~ApeA Apea-like HEPN domain-containing protein n=36 Tax=Gammaproteobacteria TaxID=1236 RepID=A0A1Q9HQD1_9VIBR	0.276471	61.6	Predicted novel defense gene		0
WP_311002143.1|NZ_JASNGX010000080.1|8454|+	9.43672	0.916384	8.18485	10.6535	CDS	with_protein	GCF_031702385.1	Primary Assembly	unplaced scaffold	NZ_JASNGX010000080.1	8454	9584	+	WP_311002143.1	WP_311002143.1		hypothetical protein			QPL21_RS20955	1131	376	nan	TRUE	GCF_031702385		FALSE			FALSE	WP_311002143.1	Putative novel defense gene	UniRef50_UPI00211D6B14 PD-T7-4~PD-T7-4 DUF4145 domain-containing protein n=4 Tax=Bacillus TaxID=1386 RepID=UPI00211D6B14	0.289894	67.4	Predicted novel defense gene		0
WP_075861855.1|NZ_JAUGRB010000010.1|1346|+	9.43486	0.715185	8.74779	10.7666	CDS	with_protein	GCF_030927445.1	Primary Assembly	unplaced scaffold	NZ_JAUGRB010000010.1	1346	2281	+	WP_075861855.1	WP_075861855.1		hypothetical protein			QPE65_RS15715	936	311	nan	TRUE	GCF_030927445		FALSE			FALSE	WP_075861855.1	Putative novel defense gene		0		Predicted novel defense gene		0
WP_042058399.1|NZ_PQQB01000091.1|803|-	9.43261	1.39153	8.09442	11.9355	CDS	with_protein	GCF_017117715.1	Primary Assembly	unplaced scaffold	NZ_PQQB01000091.1	803	1735	-	WP_042058399.1	WP_042058399.1		HEPN domain-containing protein			C3I89_RS22850	933	310	nan	TRUE	GCF_017117715		FALSE			FALSE	WP_001403134.1	Putative novel defense gene	UniRef50_UPI00211D6B14 PD-T7-4~PD-T7-4 DUF4145 domain-containing protein n=4 Tax=Bacillus TaxID=1386 RepID=UPI00211D6B14	0.293548	63.8	Predicted novel defense gene		0
WP_033868792.1|NZ_JARKHA010000001.1|14583|-	9.41027	0.7953	8.77383	10.9621	CDS	with_protein	GCF_029351355.1	Primary Assembly	unplaced scaffold	NZ_JARKHA010000001.1	14583	15953	-	WP_033868792.1	WP_033868792.1		hypothetical protein			P3420_RS00060	1371	456	nan	TRUE	GCF_029351355		FALSE			FALSE	WP_075861853.1	Putative novel defense gene	UniRef50_T1ZDY2 AbiZ~AbiZ DUF6161 domain-containing protein n=61 Tax=Bacillota TaxID=1239 RepID=T1ZDY2_STRIT	0.370614	98.9	Predicted novel defense gene		0
WP_024166900.1|NZ_JAYKWC010000001.1|116196|+	9.39499	1.75912	6.75349	11.4537	CDS	with_protein	GCF_036918795.1	Primary Assembly	unplaced scaffold	NZ_JAYKWC010000001.1	116196	116630	+	WP_024166900.1	WP_024166900.1		hypothetical protein			V9D98_RS00590	435	144	nan	TRUE	GCF_036918795		FALSE			FALSE	WP_139336025.1	Putative novel defense gene		0		Predicted novel defense gene		0
WP_000286098.1|NZ_CAUYHJ010000007.1|77680|+	9.39137	0.876037	8.36702	10.906	CDS	with_protein	GCF_963573205.1	Primary Assembly	unplaced scaffold	NZ_CAUYHJ010000007.1	77680	78411	+	WP_000286098.1	WP_000286098.1		hypothetical protein			R8948_RS07860	732	243	nan	TRUE	GCF_963573205		FALSE			FALSE	WP_000286098.1	Putative novel defense gene		0		Predicted novel defense gene		0
WP_023145611.1|NZ_JAOQHK010000068.1|6570|-	9.37671	0.771884	8.11389	10.5038	CDS	with_protein	GCF_032647325.1	Primary Assembly	unplaced scaffold	NZ_JAOQHK010000068.1	6570	7589	-	WP_023145611.1	WP_023145611.1		hypothetical protein			OCN74_RS19060	1020	339	nan	TRUE	GCF_032647325		FALSE			FALSE	WP_059254069.1	Putative novel defense gene		0		Predicted novel defense gene		0
WP_032344221.1|NZ_JABADX010000016.1|271273|-	9.36385	0.358632	8.84116	9.94859	CDS	with_protein	GCF_013185345.1	Primary Assembly	unplaced scaffold	NZ_JABADX010000016.1	271273	271998	-	WP_032344221.1	WP_032344221.1		hypothetical protein			HRL38_RS09280	726	241	nan	TRUE	GCF_013185345		FALSE			FALSE	WP_135778405.1	Putative novel defense gene		0		Predicted novel defense gene		0
WP_119913024.1|NZ_NNAL01000031.1|14309|-	9.34591	0.990533	8.13284	11.0811	CDS	with_protein	GCF_002263825.1	Primary Assembly	unplaced scaffold	NZ_NNAL01000031.1	14309	15154	-	WP_119913024.1	WP_119913024.1		hypothetical protein			CG692_RS12620	846	281	nan	TRUE	GCF_002263825		FALSE			FALSE	WP_119913024.1	Putative novel defense gene	UniRef50_Q7MX73 Cas~tm_HEPN_VI-B_1 Uncharacterized protein n=55 Tax=Bacteroidales TaxID=171549 RepID=Q7MX73_PORGI	0.352313	95.8	Predicted novel defense gene		0
WP_040017501.1|NZ_CP104114.1|2323760|+	9.3386	2.62063	5.51974	13.4794	CDS	with_protein	GCF_025200555.1	Primary Assembly	chromosome	NZ_CP104114.1	2323760	2325691	+	WP_040017501.1	WP_040017501.1		hypothetical protein			N1706_RS11140	1932	643	nan	TRUE	GCF_025200555		FALSE			FALSE	WP_069891522.1	Putative novel defense gene	UniRef50_UPI000CD50D1D Eleos~LeoBC DUF726 domain-containing protein n=2 Tax=Pseudomonadaceae TaxID=135621 RepID=UPI000CD50D1D	0.206843	99.3	Predicted novel defense gene		0
WP_142482811.1|NZ_WCER01000051.1|16959|+	9.33007	1.63554	6.97099	11.9735	CDS	with_protein	GCF_009709725.1	Primary Assembly	unplaced scaffold	NZ_WCER01000051.1	16959	17693	+	WP_142482811.1	WP_142482811.1		hypothetical protein			F9B12_RS21235	735	244	nan	TRUE	GCF_009709725		FALSE			FALSE	WP_142482811.1	Putative novel defense gene		0		Predicted novel defense gene		0
WP_247094769.1|NZ_JAGMHI010000020.1|22832|-	9.30004	1.23994	7.80819	11.0825	CDS	with_protein	GCF_022976455.1	Primary Assembly	unplaced scaffold	NZ_JAGMHI010000020.1	22832	23653	-	WP_247094769.1	WP_247094769.1		hypothetical protein			MZU00_RS16735	822	273	nan	TRUE	GCF_022976455		FALSE			FALSE	WP_247094769.1	Putative novel defense gene		0		Predicted novel defense gene		0
WP_250149064.1|NZ_UWVC01000001.1|873292|-	9.27401	1.58961	6.98776	11.7633	CDS	with_protein	GCF_900607365.1	Primary Assembly	unplaced scaffold	NZ_UWVC01000001.1	873292	873960	-	WP_250149064.1	WP_250149064.1		DEAD/DEAH box helicase			BANRA_RS26570	669	222	nan	TRUE	GCF_900607365		FALSE			FALSE	WP_250149064.1	Putative novel defense gene	UniRef50_F0NNS5 Cas~cas3d_I-D_1 CRISPR-associated, Cas3, DEAD-like helicase n=4 Tax=Sulfolobus islandicus TaxID=43080 RepID=F0NNS5_SULIH	0.337838	98.3	Predicted novel defense gene		0
WP_024176535.1|NZ_JAPQPP010000086.1|288|-	9.27009	1.39225	7.20807	11.4311	CDS	with_protein	GCF_026800895.1	Primary Assembly	unplaced scaffold	NZ_JAPQPP010000086.1	288	815	-	WP_024176535.1	WP_024176535.1		hypothetical protein			OZI03_RS23515	528	175	nan	TRUE	GCF_026800895		FALSE			FALSE	WP_227456581.1	Putative novel defense gene		0		Predicted novel defense gene		0
WP_024176454.1|NZ_JBEEXF010000003.1|126068|+	9.2668	0.711183	8.41632	10.3196	CDS	with_protein	GCF_040140805.1	Primary Assembly	unplaced scaffold	NZ_JBEEXF010000003.1	126068	127120	+	WP_024176454.1	WP_024176454.1		hypothetical protein			ABN270_RS03485	1053	350	nan	TRUE	GCF_040140805		FALSE			FALSE	WP_024176454.1	Putative novel defense gene	UniRef50_Q39XV7 RM_Type_III~Type_III_REases Helicase/UvrB N-terminal domain-containing protein n=117 Tax=Bacteria TaxID=2 RepID=Q39XV7_GEOMG	0.242857	61.1	Predicted novel defense gene		0
WP_001127573.1|NZ_JAMCBT010000061.1|442|+	9.25796	3.00137	3.68641	12.329	CDS	with_protein	GCF_023370585.1	Primary Assembly	unplaced scaffold	NZ_JAMCBT010000061.1	442	1545	+	WP_001127573.1	WP_001127573.1		nucleotide-binding protein			M4Z69_RS21805	1104	367	nan	TRUE	GCF_023370585		FALSE			FALSE	WP_001685222.1	Putative novel defense gene	UniRef50_P0DV41 CBASS~Effector_TIR Pycsar effector protein PaPycTIR n=73 Tax=Bacteria TaxID=2 RepID=PCTIR_PSEAI	0.332425	99.5	Predicted novel defense gene		0
WP_227262727.1|NZ_LM997364.1|362122|-	9.25721	1.82535	7.0691	11.6257	CDS	with_protein	GCF_000937415.1	Primary Assembly	unplaced scaffold	NZ_LM997364.1	362122	362907	-	WP_227262727.1	WP_227262727.1		hypothetical protein			VG13_RS14170	786	261	nan	TRUE	GCF_000937415		FALSE			FALSE	WP_225373264.1	Putative novel defense gene		0		Predicted novel defense gene		0
WP_097476701.1|NZ_JAVDDP010000056.1|3281|+	9.25314	2.22499	5.73912	12.1127	CDS	with_protein	GCF_036633135.1	Primary Assembly	unplaced scaffold	NZ_JAVDDP010000056.1	3281	4189	+	WP_097476701.1	WP_097476701.1		hypothetical protein			RBH72_RS24060	909	302	nan	TRUE	GCF_036633135		FALSE			FALSE	WP_097476701.1	Putative novel defense gene	UniRef50_A0A2V5BVV1 Rst_Hydrolase-Tm~Hydrolase-Tm Transmembrane protein n=43 Tax=Enterobacterales TaxID=91347 RepID=A0A2V5BVV1_9GAMM	0.384106	88.5	Predicted novel defense gene		0
WP_048990929.1|NZ_JAGKKG010000044.1|4933|+	9.25233	0.983883	8.27446	10.9739	CDS	with_protein	GCF_019436505.1	Primary Assembly	unplaced scaffold	NZ_JAGKKG010000044.1	4933	5409	+	WP_048990929.1	WP_048990929.1		hypothetical protein			J9A19_RS23345	477	158	nan	TRUE	GCF_019436505		FALSE			FALSE	WP_048990929.1	Putative novel defense gene		0		Predicted novel defense gene		0
WP_001461844.1|NZ_APYG01000106.1|33008|-	9.24535	0.739728	8.21934	10.1313	CDS	with_protein	GCF_000357245.1	Primary Assembly	unplaced scaffold	NZ_APYG01000106.1	33008	33742	-	WP_001461844.1	WP_001461844.1		hypothetical protein			ECP02994387_RS02605	735	244	nan	TRUE	GCF_000357245		FALSE			FALSE	WP_001461844.1	Putative novel defense gene	UniRef50_A0A5F1UT15 Dpd~DpdI Uncharacterized protein n=19 Tax=Enterobacterales TaxID=91347 RepID=A0A5F1UT15_ECOLX	0.143443	58	Predicted novel defense gene		0
WP_052903811.1|NZ_NORX01000003.1|71089|-	9.2423	0.852908	8.17112	10.381	CDS	with_protein	GCF_002521845.1	Primary Assembly	unplaced scaffold	NZ_NORX01000003.1	71089	71817	-	WP_052903811.1	WP_052903811.1		DUF2971 domain-containing protein			A7Y66_RS03090	729	242	nan	TRUE	GCF_002521845		FALSE			FALSE	WP_052903811.1	Putative novel defense gene	UniRef50_Q48725 AbiG~AbiGi Abortive phage resistance protein AbiGi n=54 Tax=Lactobacillales TaxID=186826 RepID=ABIG1_LACLC	0.256198	54.1	Predicted novel defense gene		0
WP_019083260.1|NZ_PQRW01000015.1|90383|-	9.23603	0.756095	8.13225	10.4107	CDS	with_protein	GCF_017118195.1	Primary Assembly	unplaced scaffold	NZ_PQRW01000015.1	90383	91552	-	WP_019083260.1	WP_019083260.1		hypothetical protein			C3J36_RS17090	1170	389	nan	TRUE	GCF_017118195		FALSE			FALSE	WP_019083260.1	Putative novel defense gene	UniRef50_A0A1C3SRW1 AbiJ~AbiJ Abortive infection protein-like C-terminal domain-containing protein n=40 Tax=Lactobacillales TaxID=186826 RepID=A0A1C3SRW1_STRMC	0.105398	77.2	Predicted novel defense gene		0
WP_248698525.1|NZ_KB732772.1|67705|-	9.21753	0.625489	8.44868	10.107	CDS	with_protein	GCF_000351645.1	Primary Assembly	unplaced scaffold	NZ_KB732772.1	67705	68700	-	WP_248698525.1	WP_248698525.1		hypothetical protein			A1U7_RS03430	996	331	nan	TRUE	GCF_000351645		FALSE			FALSE	WP_224922733.1	Putative novel defense gene		0		Predicted novel defense gene		0
WP_063113553.1|NZ_JAUJLQ010000013.1|27265|-	9.21351	0.900185	7.63216	10.177	CDS	with_protein	GCF_030481555.1	Primary Assembly	unplaced scaffold	NZ_JAUJLQ010000013.1	27265	28173	-	WP_063113553.1	WP_063113553.1		hypothetical protein			QY475_RS11250	909	302	nan	TRUE	GCF_030481555		FALSE			FALSE	WP_063113553.1	Putative novel defense gene		0		Predicted novel defense gene		0
WP_089624026.1|NZ_WSVG01000036.1|14796|+	9.21275	1.15878	7.23562	10.6971	CDS	with_protein	GCF_009790035.1	Primary Assembly	unplaced scaffold	NZ_WSVG01000036.1	14796	16097	+	WP_089624026.1	WP_089624026.1		hypothetical protein			GQE81_RS22600	1302	433	nan	TRUE	GCF_009790035		FALSE			FALSE	WP_089624026.1	Putative novel defense gene	UniRef50_UPI00211D6B14 PD-T7-4~PD-T7-4 DUF4145 domain-containing protein n=4 Tax=Bacillus TaxID=1386 RepID=UPI00211D6B14	0.073903	54	Predicted novel defense gene		0
WP_024269789.1|NZ_JABUNA010000012.1|57042|-	9.20614	1.26726	7.74433	10.8449	CDS	with_protein	GCF_019834425.1	Primary Assembly	unplaced scaffold	NZ_JABUNA010000012.1	57042	57797	-	WP_024269789.1	WP_024269789.1		DUF2971 domain-containing protein			HT682_RS08510	756	251	nan	TRUE	GCF_019834425		FALSE			FALSE	WP_248426688.1	Putative novel defense gene	UniRef50_Q48725 AbiG~AbiGi Abortive phage resistance protein AbiGi n=54 Tax=Lactobacillales TaxID=186826 RepID=ABIG1_LACLC	0.219124	54.6	Predicted novel defense gene		0
WP_063625526.1|NZ_JAGMRU010000006.1|176645|+	9.20229	0.763731	8.26687	10.2134	CDS	with_protein	GCF_022971055.1	Primary Assembly	unplaced scaffold	NZ_JAGMRU010000006.1	176645	177178	+	WP_063625526.1	WP_063625526.1		hypothetical protein			MZQ13_RS08405	534	177	nan	TRUE	GCF_022971055		FALSE			FALSE	WP_063625526.1	Putative novel defense gene		0		Predicted novel defense gene		0
WP_220302602.1|NZ_JAHCDE010000003.1|102157|-	9.20024	0.787279	7.96389	10.4135	CDS	with_protein	GCF_019550865.1	Primary Assembly	unplaced scaffold	NZ_JAHCDE010000003.1	102157	102708	-	WP_220302602.1	WP_220302602.1		hypothetical protein			KG058_RS23695	552	183	nan	TRUE	GCF_019550865		FALSE			FALSE	WP_220302602.1	Putative novel defense gene		0		Predicted novel defense gene		0
WP_094316794.1|NZ_NQCC01000074.1|107865|-	9.20004	1.09114	7.78864	11.146	CDS	with_protein	GCF_002247805.1	Primary Assembly	unplaced scaffold	NZ_NQCC01000074.1	107865	109496	-	WP_094316794.1	WP_094316794.1		VPA1262 family N-terminal domain-containing protein			CI685_RS21225	1632	543	nan	TRUE	GCF_002247805		FALSE			FALSE	WP_094316794.1	Putative novel defense gene	UniRef50_UPI00082E9D57 Mokosh_TypeI~MkoB hypothetical protein n=1 Tax=Microtetraspora niveoalba TaxID=46175 RepID=UPI00082E9D57	0.0957643	63.4	Predicted novel defense gene		0
WP_071290220.1|NZ_JBEEWP010000022.1|4846|+	9.17286	0.828804	7.55747	9.78781	CDS	with_protein	GCF_040140465.1	Primary Assembly	unplaced scaffold	NZ_JBEEWP010000022.1	4846	5883	+	WP_071290220.1	WP_071290220.1		hypothetical protein			ABN260_RS15615	1038	345	nan	TRUE	GCF_040140465		FALSE			FALSE	WP_000072688.1	Putative novel defense gene	UniRef50_A0A2H5W5G8 Retron_IX~HEPN HEPN domain-containing protein n=63 Tax=cellular organisms TaxID=131567 RepID=A0A2H5W5G8_9BACT	0.165217	68.8	Predicted novel defense gene		0
WP_353442734.1|NZ_JARVQB010000066.1|271|-	9.16958	0.936595	8.13855	10.7035	CDS	with_protein	GCF_040406995.1	Primary Assembly	unplaced scaffold	NZ_JARVQB010000066.1	271	1123	-	WP_353442734.1	WP_353442734.1		hypothetical protein			QDQ58_RS24790	853	283	partial	TRUE	GCF_040406995		FALSE			FALSE	WP_353442734.1	Putative novel defense gene		0		Predicted novel defense gene		0
WP_001531259.1|NZ_CAXJNZ010000002.1|165362|+	9.16411	0.665199	8.30085	10.3568	CDS	with_protein	GCF_964043385.1	Primary Assembly	unplaced scaffold	NZ_CAXJNZ010000002.1	165362	166315	+	WP_001531259.1	WP_001531259.1		hypothetical protein			ABGU40_RS24875	954	317	nan	TRUE	GCF_964043385		FALSE			FALSE	WP_000290406.1	Putative novel defense gene		0		Predicted novel defense gene		0
WP_001588485.1|NZ_BPVH01000001.1|2239358|+	9.15051	1.17718	7.3454	10.9528	CDS	with_protein	GCF_022179985.1	Primary Assembly	unplaced scaffold	NZ_BPVH01000001.1	2239358	2240221	+	WP_001588485.1	WP_001588485.1		nucleoid-associated protein			MFF27_RS10975	864	287	nan	TRUE	GCF_022179985		FALSE			FALSE	WP_001588485.1	Putative novel defense gene		0		Predicted novel defense gene		0
WP_001550858.1|NZ_JACZMT010000019.1|12683|-	9.14473	1.66898	7.32452	11.627	CDS	with_protein	GCF_014863345.1	Primary Assembly	unplaced scaffold	NZ_JACZMT010000019.1	12683	13561	-	WP_001550858.1	WP_001550858.1		DUF2971 domain-containing protein			IH738_RS08445	879	292	nan	TRUE	GCF_014863345		FALSE			FALSE	WP_192516005.1	Putative novel defense gene	UniRef50_Q48725 AbiG~AbiGi Abortive phage resistance protein AbiGi n=54 Tax=Lactobacillales TaxID=186826 RepID=ABIG1_LACLC	0.181507	65.6	Predicted novel defense gene		0
WP_000127202.1|NZ_VDBF01000002.1|3536079|+	9.14163	1.29205	7.59363	11.435	CDS	with_protein	GCF_019583815.1	Primary Assembly	unplaced scaffold	NZ_VDBF01000002.1	3536079	3537113	+	WP_000127202.1	WP_000127202.1		nucleoid-associated protein			FHB87_RS18105	1035	344	nan	TRUE	GCF_019583815		FALSE			FALSE	WP_000127202.1	Putative novel defense gene		0		Predicted novel defense gene		0
WP_020324788.1|NZ_MVOT01000002.1|266180|+	9.14147	0.390139	8.49943	9.68774	CDS	with_protein	GCF_002196615.1	Primary Assembly	unplaced scaffold	NZ_MVOT01000002.1	266180	266935	+	WP_020324788.1	WP_020324788.1		PD-(D/E)XK nuclease family protein			B1377_RS02955	756	251	nan	TRUE	GCF_002196615		FALSE			FALSE	WP_020324788.1	Putative novel defense gene	UniRef50_UPI00064CA71E RM_Type_II~Type_II_REases AlwI family type II restriction endonuclease n=10 Tax=Bacillaceae TaxID=186817 RepID=UPI00064CA71E	0.350598	56.1	Predicted novel defense gene		0
WP_135960103.1|NZ_SRWA01000042.1|30117|+	9.13954	1.18535	7.27685	11.0189	CDS	with_protein	GCF_004793175.1	Primary Assembly	unplaced scaffold	NZ_SRWA01000042.1	30117	30977	+	WP_135960103.1	WP_135960103.1		hypothetical protein			E5O97_RS20685	861	286	nan	TRUE	GCF_004793175		FALSE			FALSE	WP_135960103.1	Putative novel defense gene		0		Predicted novel defense gene		0
WP_000609549.1|NZ_CP023386.1|1260489|-	9.11803	1.03741	7.46304	10.6734	CDS	with_protein	GCF_002310615.1	Primary Assembly	chromosome	NZ_CP023386.1	1260489	1261175	-	WP_000609549.1	WP_000609549.1		hypothetical protein			CNQ48_RS06395	687	228	nan	TRUE	GCF_002310615		FALSE			FALSE	WP_000609549.1	Putative novel defense gene		0		Predicted novel defense gene		0
WP_244588239.1|NZ_CYCX01000087.1|3667|-	9.11748	2.09287	6.80288	12.6293	CDS	with_protein	GCF_001283485.1	Primary Assembly	unplaced scaffold	NZ_CYCX01000087.1	3667	4674	-	WP_244588239.1	WP_244588239.1		LA2681 family HEPN domain-containing protein			AOI26_RS32805	1008	335	nan	TRUE	GCF_001283485		FALSE			FALSE	WP_244588239.1	Putative novel defense gene		0		Predicted novel defense gene		0
WP_285978753.1|NZ_CP127303.1|1924770|+	9.1108	0.750454	8.46727	10.5717	CDS	with_protein	GCF_030285525.1	Primary Assembly	chromosome	NZ_CP127303.1	1924770	1925624	+	WP_285978753.1	WP_285978753.1		hypothetical protein			QRM68_RS10865	855	284	nan	TRUE	GCF_030285525		FALSE			FALSE	WP_285978753.1	Putative novel defense gene		0		Predicted novel defense gene		0
WP_000349207.1|NZ_JAMGUI010000045.1|142|-	9.10331	0.855739	8.07143	10.6312	CDS	with_protein	GCF_026227145.1	Primary Assembly	unplaced scaffold	NZ_JAMGUI010000045.1	142	930	-	WP_000349207.1	WP_000349207.1		hypothetical protein			MQB67_RS15360	789	262	nan	TRUE	GCF_026227145		FALSE			FALSE	WP_000349207.1	Putative novel defense gene	UniRef50_B8CYA5 Cas~cas8b1_I-B_4 Putative glutamate--cysteine ligase/putative amino acid ligase/CRISPR-associated protein, TM1802 family n=4 Tax=Halanaerobiales TaxID=53433 RepID=B8CYA5_HALOH	0.10687	50.1	Predicted novel defense gene		0
WP_023156269.1|NZ_VLOT01000015.1|92359|-	9.09533	0.734941	7.69609	9.71895	CDS	with_protein	GCF_007558705.1	Primary Assembly	unplaced scaffold	NZ_VLOT01000015.1	92359	93399	-	WP_023156269.1	WP_023156269.1		hypothetical protein			FPH31_RS17060	1041	346	nan	TRUE	GCF_007558705		FALSE			FALSE	WP_023156269.1	Putative novel defense gene	UniRef50_A0A1C3SRW1 AbiJ~AbiJ Abortive infection protein-like C-terminal domain-containing protein n=40 Tax=Lactobacillales TaxID=186826 RepID=A0A1C3SRW1_STRMC	0.115607	62.7	Predicted novel defense gene		0
WP_032143884.1|NZ_SQNJ01000205.1|20230|-	9.08447	1.59864	7.08509	11.1892	CDS	with_protein	GCF_006238235.1	Primary Assembly	unplaced scaffold	NZ_SQNJ01000205.1	20230	21747	-	WP_032143884.1	WP_032143884.1		hypothetical protein			E3586_RS22335	1518	505	nan	TRUE	GCF_006238235		FALSE			FALSE	WP_072651241.1	Putative novel defense gene		0		Predicted novel defense gene		0
WP_001375260.1|NZ_JACXKE010000069.1|3709|-	9.08034	1.23965	6.84028	10.6689	CDS	with_protein	GCF_015620695.1	Primary Assembly	unplaced scaffold	NZ_JACXKE010000069.1	3709	4809	-	WP_001375260.1	WP_001375260.1		hypothetical protein			I3C21_RS23300	1101	366	nan	TRUE	GCF_015620695		FALSE			FALSE	WP_097449741.1	Putative novel defense gene	UniRef50_A0A2H5W5G8 Retron_IX~HEPN HEPN domain-containing protein n=63 Tax=cellular organisms TaxID=131567 RepID=A0A2H5W5G8_9BACT	0.311475	93.5	Predicted novel defense gene		0
WP_077482927.1|NZ_AP022245.1|2366241|+	9.07882	0.759291	7.58612	9.60644	CDS	with_protein	GCF_014169695.1	Primary Assembly	chromosome	NZ_AP022245.1	2366241	2366663	+	WP_077482927.1	WP_077482927.1		hypothetical protein			H7R30_RS11530	423	140	nan	TRUE	GCF_014169695		FALSE			FALSE	WP_077482927.1	Putative novel defense gene	UniRef50_H1M075 Cas~casR_III-D_10 Macrophage scavenger receptor n=3 Tax=Lachnospiraceae TaxID=186803 RepID=H1M075_9FIRM	0.335714	51.6	Predicted novel defense gene		0
WP_248698440.1|NZ_PQCK01000004.1|3751038|+	9.05444	1.42627	7.32606	11.031	CDS	with_protein	GCF_003074495.1	Primary Assembly	unplaced scaffold	NZ_PQCK01000004.1	3751038	3751988	+	WP_248698440.1	WP_248698440.1		nucleoid-associated protein			C2856_RS19620	951	316	nan	TRUE	GCF_003074495		FALSE			FALSE	WP_251006210.1	Putative novel defense gene		0		Predicted novel defense gene		0
WP_113444872.1|NZ_JBBPHB010000003.1|98973|+	9.04527	1.13194	6.98226	10.4179	CDS	with_protein	GCF_037967145.1	Primary Assembly	unplaced scaffold	NZ_JBBPHB010000003.1	98973	101000	+	WP_113444872.1	WP_113444872.1		hypothetical protein			AAC734_RS07910	2028	675	nan	TRUE	GCF_037967145		FALSE			FALSE	WP_113444872.1	Putative novel defense gene	UniRef50_A0A0Q5HCF1 Gao_Upx~UpxA Restriction endonuclease type IV Mrr domain-containing protein n=65 Tax=root TaxID=1 RepID=A0A0Q5HCF1_9BURK	0.397037	99.1	Predicted novel defense gene		0
WP_144049334.1|NZ_VLTA01000020.1|9490|-	9.03912	0.935144	7.77968	10.5696	CDS	with_protein	GCF_010374855.1	Primary Assembly	unplaced scaffold	NZ_VLTA01000020.1	9490	10353	-	WP_144049334.1	WP_144049334.1		hypothetical protein			FPI63_RS07340	864	287	nan	TRUE	GCF_010374855		FALSE			FALSE	WP_144049334.1	Putative novel defense gene		0		Predicted novel defense gene		0
WP_023342982.1|NZ_NTMD01000315.1|3176|+	9.03794	1.22224	7.9443	11.4214	CDS	with_protein	GCF_002358075.1	Primary Assembly	unplaced scaffold	NZ_NTMD01000315.1	3176	4303	+	WP_023342982.1	WP_023342982.1		hypothetical protein			CNN69_RS19620	1128	375	nan	TRUE	GCF_002358075		FALSE			FALSE	WP_097404215.1	Putative novel defense gene	UniRef50_A0A0G4JXL1 PD-Lambda-4~PD-Lambda-4_B Phage protein n=138 Tax=Pseudomonadota TaxID=1224 RepID=A0A0G4JXL1_9GAMM	0.245333	94.8	Predicted novel defense gene		0
WP_059228828.1|NZ_JAIURC010000047.1|24226|+	9.02912	0.702762	8.31966	10.2545	CDS	with_protein	GCF_022409735.1	Primary Assembly	unplaced scaffold	NZ_JAIURC010000047.1	24226	25401	+	WP_059228828.1	WP_059228828.1		nucleoid-associated protein			ML255_RS19340	1176	391	nan	TRUE	GCF_022409735		FALSE			FALSE	WP_240757822.1	Putative novel defense gene		0		Predicted novel defense gene		0
WP_105289438.1|NZ_CADEAI010000002.1|4241264|+	9.02895	2.93572	3.20792	11.0112	CDS	with_protein	GCF_902825175.1	Primary Assembly	unplaced scaffold	NZ_CADEAI010000002.1	4241264	4242295	+	WP_105289438.1	WP_105289438.1		DUF4062 domain-containing protein			HUW61_RS21080	1032	343	nan	TRUE	GCF_902825175		FALSE			FALSE	WP_105289438.1	Putative novel defense gene	UniRef50_A0A1G2M309 Thoeris~ThsB_Global Thoeris protein ThsB TIR-like domain-containing protein n=4 Tax=Bacteria TaxID=2 RepID=A0A1G2M309_9BACT	0.285714	93.8	Predicted novel defense gene		0
WP_025162445.1|NZ_JAUIZR010000074.1|6352|-	9.02266	1.04976	7.26427	10.136	CDS	with_protein	GCF_032906655.1	Primary Assembly	unplaced scaffold	NZ_JAUIZR010000074.1	6352	7170	-	WP_025162445.1	WP_025162445.1		DUF2971 domain-containing protein			R4I61_RS23220	819	272	nan	TRUE	GCF_032906655		FALSE			FALSE	WP_025162445.1	Putative novel defense gene	UniRef50_Q48725 AbiG~AbiGi Abortive phage resistance protein AbiGi n=54 Tax=Lactobacillales TaxID=186826 RepID=ABIG1_LACLC	0.191176	91.7	Predicted novel defense gene		0
WP_332935518.1|NZ_JBBBRZ010000057.1|2019|+	9.0183	1.66921	6.63193	11.8012	CDS	with_protein	GCF_037153635.1	Primary Assembly	unplaced scaffold	NZ_JBBBRZ010000057.1	2019	3338	+	WP_332935518.1	WP_332935518.1		hypothetical protein			WCV22_RS23870	1320	439	nan	TRUE	GCF_037153635		FALSE			FALSE	WP_332935518.1	Putative novel defense gene		0		Predicted novel defense gene		0
WP_240768568.1|NZ_CP028742.1|646817|-	9.01385	1.02115	7.846	10.604	CDS	with_protein	GCF_022493275.1	Primary Assembly	chromosome	NZ_CP028742.1	646817	647395	-	WP_240768568.1	WP_240768568.1		hypothetical protein			AOY86_RS02990	579	192	nan	TRUE	GCF_022493275		FALSE			FALSE	WP_264718092.1	Putative novel defense gene		0		Predicted novel defense gene		0
WP_063121962.1|NZ_SPWZ01000022.1|95064|-	9.01301	0.961546	7.89189	10.7704	CDS	with_protein	GCF_006229625.1	Primary Assembly	unplaced scaffold	NZ_SPWZ01000022.1	95064	96191	-	WP_063121962.1	WP_063121962.1		hypothetical protein			E3941_RS07515	1128	375	nan	TRUE	GCF_006229625		FALSE			FALSE	WP_063121962.1	Putative novel defense gene	UniRef50_A0A1Q9HQD1 Gao_Ape~ApeA Apea-like HEPN domain-containing protein n=36 Tax=Gammaproteobacteria TaxID=1236 RepID=A0A1Q9HQD1_9VIBR	0.0986667	76.8	Predicted novel defense gene		0
WP_053881523.1|NZ_CYCN01000002.1|165111|-	9.00678	1.39533	7.10037	11.0259	CDS	with_protein	GCF_001283945.1	Primary Assembly	unplaced scaffold	NZ_CYCN01000002.1	165111	166097	-	WP_053881523.1	WP_053881523.1		hypothetical protein			AOH16_RS02500	987	328	nan	TRUE	GCF_001283945		FALSE			FALSE	WP_053881523.1	Putative novel defense gene		0		Predicted novel defense gene		0
WP_075827111.1|NZ_QDEA01000104.1|12921|-	9.00332	1.14418	7.08985	10.3594	CDS	with_protein	GCF_003123665.1	Primary Assembly	unplaced scaffold	NZ_QDEA01000104.1	12921	13703	-	WP_075827111.1	WP_075827111.1		hypothetical protein			C5K14_RS13295	783	260	nan	TRUE	GCF_003123665		FALSE			FALSE	WP_074582526.1	Putative novel defense gene	UniRef50_A0A1G7PEZ3 Retron_III~WH YjcQ protein n=2 Tax=Bacillales TaxID=1385 RepID=A0A1G7PEZ3_9BACL	0.161538	71.7	Predicted novel defense gene		0
WP_089553667.1|NZ_NLIP01000132.1|1402|+	9.00303	1.24259	7.59032	11.1161	CDS	with_protein	GCF_002226495.1	Primary Assembly	unplaced scaffold	NZ_NLIP01000132.1	1402	2397	+	WP_089553667.1	WP_089553667.1		hypothetical protein			BEH39_RS27590	996	331	nan	TRUE	GCF_002226495		FALSE			FALSE	WP_089553667.1	Putative novel defense gene	UniRef50_A0A1E8BC03 Dazbog~DzbB ApeA N-terminal domain-containing protein n=5 Tax=Bacillales TaxID=1385 RepID=A0A1E8BC03_BACMY	0.392749	83.9	Predicted novel defense gene		0
WP_207117883.1|NZ_JAFLQC010000036.1|47291|+	8.97275	1.56259	6.71279	11.3131	CDS	with_protein	GCF_017313185.1	Primary Assembly	unplaced scaffold	NZ_JAFLQC010000036.1	47291	47869	+	WP_207117883.1	WP_207117883.1		hypothetical protein			J0S33_RS17910	579	193	partial	TRUE	GCF_017313185		FALSE			FALSE	WP_207117883.1	Putative novel defense gene	UniRef50_T0TIZ2 Cas~cas9_II-A_II-B_II-C_1 CRISPR-associated endonuclease Cas9 n=5 Tax=Streptococcus TaxID=1301 RepID=T0TIZ2_9STRE	0.26943	97.3	Predicted novel defense gene		0
WP_000058249.1|NZ_BEMO01000018.1|6110|-	8.96744	0.91141	7.90317	10.2426	CDS	with_protein	GCF_002765195.1	Primary Assembly	unplaced scaffold	NZ_BEMO01000018.1	6110	7159	-	WP_000058249.1	WP_000058249.1		hypothetical protein			CU573_RS03695	1050	349	nan	TRUE	GCF_002765195		FALSE			FALSE	WP_000058249.1	Putative novel defense gene	UniRef50_A0A2Z6ULK5 PD-T4-2~PD-T4-2_B RiboL-PSP-HEPN domain-containing protein n=28 Tax=Bacteria TaxID=2 RepID=A0A2Z6ULK5_MICAE	0.366762	71.8	Predicted novel defense gene		0
WP_332850710.1|NZ_JBAFTD010000009.1|103610|+	8.9499	0.485113	8.10043	9.43489	CDS	with_protein	GCF_036687805.1	Primary Assembly	unplaced scaffold	NZ_JBAFTD010000009.1	103610	106525	+	WP_332850710.1	WP_332850710.1		type I restriction endonuclease			VR620_RS12515	2916	971	nan	TRUE	GCF_036687805		FALSE			FALSE	WP_332850710.1	Putative novel defense gene	UniRef50_K9VST6 DISARM_1~drmMI Site-specific DNA-methyltransferase (adenine-specific) n=15 Tax=Bacteria TaxID=2 RepID=K9VST6_9CYAN	0.186406	98.6	Predicted novel defense gene		0
WP_234975434.1|NZ_JAKEXI010000010.1|22581|+	8.93869	1.60413	6.97602	11.2766	CDS	with_protein	GCF_021493855.1	Primary Assembly	unplaced scaffold	NZ_JAKEXI010000010.1	22581	23306	+	WP_234975434.1	WP_234975434.1		hypothetical protein			L1K22_RS09755	726	241	nan	TRUE	GCF_021493855		FALSE			FALSE	WP_234975434.1	Putative novel defense gene		0		Predicted novel defense gene		0
WP_086176906.1|NZ_JAKVWN010000005.1|8631|+	8.93691	3.32771	2.57709	12.3431	CDS	with_protein	GCF_022541175.1	Primary Assembly	unplaced scaffold	NZ_JAKVWN010000005.1	8631	9620	+	WP_086176906.1	WP_086176906.1		restriction endonuclease			MN888_RS01610	990	329	nan	TRUE	GCF_022541175		FALSE			FALSE	WP_244582363.1	Putative novel defense gene	UniRef50_Q9FCF7 RM_Type_IV~Type_IV_REases Restriction endonuclease type IV Mrr domain-containing protein n=92 Tax=Streptomycetaceae TaxID=2062 RepID=Q9FCF7_STRCO	0.364742	99.1	Predicted novel defense gene		0
WP_001288807.1|NZ_JADIGL010000081.1|3790|+	8.93046	1.1807	7.04012	10.5035	CDS	with_protein	GCF_015731555.1	Primary Assembly	unplaced scaffold	NZ_JADIGL010000081.1	3790	5769	+	WP_001288807.1	WP_001288807.1		nuclease-related domain-containing protein			IGZ06_RS22290	1980	659	nan	TRUE	GCF_015731555		FALSE			FALSE	WP_001288807.1	Putative novel defense gene	UniRef50_A0A0Q5HCF1 Gao_Upx~UpxA Restriction endonuclease type IV Mrr domain-containing protein n=65 Tax=root TaxID=1 RepID=A0A0Q5HCF1_9BURK	0.39909	99.2	Predicted novel defense gene		0
WP_087900468.1|NZ_CAJVBU010000004.1|373279|-	8.92238	0.862443	7.71631	10.2118	CDS	with_protein	GCF_910594905.1	Primary Assembly	unplaced scaffold	NZ_CAJVBU010000004.1	373279	374364	-	WP_087900468.1	WP_087900468.1		thymidylate synthase			KXJ00_RS09380	1086	361	nan	TRUE	GCF_910594905		FALSE			FALSE	WP_032193687.1	Putative novel defense gene		0		Predicted novel defense gene		0
WP_137507676.1|NZ_BFTO01000188.1|1|-	8.9218	1.28928	7.05751	10.4696	CDS	with_protein	GCF_005388745.1	Primary Assembly	unplaced scaffold	NZ_BFTO01000188.1	1	829	-	WP_137507676.1	WP_137507676.1		hypothetical protein			FFF40_RS22485	829	276	partial	TRUE	GCF_005388745		FALSE			FALSE	WP_000338655.1	Putative novel defense gene		0		Predicted novel defense gene		0
WP_023565164.1|NZ_LONX01000039.1|126715|-	8.91752	0.943735	8.12431	10.7431	CDS	with_protein	GCF_001575275.1	Primary Assembly	unplaced scaffold	NZ_LONX01000039.1	126715	127128	-	WP_023565164.1	WP_023565164.1		hypothetical protein			AUP82_RS26620	414	137	nan	TRUE	GCF_001575275		FALSE			FALSE	WP_023565164.1	Putative novel defense gene		0		Predicted novel defense gene		0
WP_135563284.1|NZ_JADWRG010000052.1|27536|+	8.90979	1.07013	7.563	10.1888	CDS	with_protein	GCF_021354195.1	Primary Assembly	unplaced scaffold	NZ_JADWRG010000052.1	27536	31576	+	WP_135563284.1	WP_135563284.1		hypothetical protein			I5135_RS16190	4041	1346	nan	TRUE	GCF_021354195		FALSE			FALSE	WP_135563284.1	Putative novel defense gene	UniRef50_A0A376VU84 NLR_like_bNACHT01~NLR_like_bNACHT01 Predicted NTPase (NACHT family) n=81 Tax=Enterobacterales TaxID=91347 RepID=A0A376VU84_ECOLX	0.254086	99.7	Predicted novel defense gene		0
WP_096936374.1|NZ_BGHK01000068.1|11060|+	8.90936	0.663797	7.95214	9.9125	CDS	with_protein	GCF_005396385.1	Primary Assembly	unplaced scaffold	NZ_BGHK01000068.1	11060	13027	+	WP_096936374.1	WP_096936374.1		hypothetical protein			FFK30_RS18330	1968	655	nan	TRUE	GCF_005396385		FALSE			FALSE	WP_096936374.1	Putative novel defense gene		0		Predicted novel defense gene		0
WP_247162466.1|NZ_SNPG01000044.1|3465|-	8.90671	0.877179	7.58459	10.1448	CDS	with_protein	GCF_013183365.1	Primary Assembly	unplaced scaffold	NZ_SNPG01000044.1	3465	3989	-	WP_247162466.1	WP_247162466.1		hypothetical protein			HRK75_RS26360	525	174	nan	TRUE	GCF_013183365		FALSE			FALSE	WP_247162466.1	Putative novel defense gene		0		Predicted novel defense gene		0
WP_061355690.1|NZ_SHKF01000011.1|13835|-	8.89767	0.724255	7.70777	9.75219	CDS	with_protein	GCF_004284035.1	Primary Assembly	unplaced scaffold	NZ_SHKF01000011.1	13835	14464	-	WP_061355690.1	WP_061355690.1		hypothetical protein			EXX01_RS07185	630	209	nan	TRUE	GCF_004284035		FALSE			FALSE	WP_001031670.1	Putative novel defense gene	UniRef50_E0UCJ5 Rst_HelicaseDUF2290~DUF2290_Pers DUF2290 domain-containing protein n=45 Tax=Bacteria TaxID=2 RepID=E0UCJ5_GLOV7|Rst_HelicaseDUF2290~DUF2290 DUF2290 domain-containing protein n=45 Tax=Bacteria TaxID=2 RepID=E0UCJ5_GLOV7	0.239234	95.2	Predicted novel defense gene		0
WP_032211097.1|NZ_NNYC01000080.1|2986|-	8.8881	0.323306	8.54497	9.49096	CDS	with_protein	GCF_002546565.1	Primary Assembly	unplaced scaffold	NZ_NNYC01000080.1	2986	4086	-	WP_032211097.1	WP_032211097.1		hypothetical protein			A6L07_RS27645	1101	366	nan	TRUE	GCF_002546565		FALSE			FALSE	WP_032211097.1	Putative novel defense gene		0		Predicted novel defense gene		0
WP_069915486.1|NZ_FZEX01000035.1|1560|+	8.87355	1.94605	6.51096	11.8919	CDS	with_protein	GCF_900195345.1	Primary Assembly	unplaced scaffold	NZ_FZEX01000035.1	1560	2345	+	WP_069915486.1	WP_069915486.1		DUF2971 domain-containing protein			CPG62_RS14885	786	261	nan	TRUE	GCF_900195345		FALSE			FALSE	WP_126496964.1	Putative novel defense gene	UniRef50_A0A1Q4RH69 DarTG~DarT ssDNA thymidine ADP-ribosyltransferase DarT domain-containing protein n=24 Tax=Terrabacteria group TaxID=1783272 RepID=A0A1Q4RH69_9CYAN	0.091954	58.5	Predicted novel defense gene		0
WP_001034037.1|NZ_JALPPT010000054.1|17440|+	8.87116	1.29733	6.96706	10.9659	CDS	with_protein	GCF_023244175.1	Primary Assembly	unplaced scaffold	NZ_JALPPT010000054.1	17440	18402	+	WP_001034037.1	WP_001034037.1		hypothetical protein			M5A67_RS23650	963	320	nan	TRUE	GCF_023244175		FALSE			FALSE	WP_001034037.1	Putative novel defense gene		0		Predicted novel defense gene		0
WP_308463563.1|NZ_CASDMU010000008.1|106797|-	8.86718	1.5064	6.0209	10.4408	CDS	with_protein	GCF_949281635.1	Primary Assembly	unplaced scaffold	NZ_CASDMU010000008.1	106797	107801	-	WP_308463563.1	WP_308463563.1		ParA family protein			RQG80_RS01740	1005	334	nan	TRUE	GCF_949281635		FALSE			FALSE	WP_308463563.1	Putative novel defense gene	UniRef50_A0A8H9TIW3 Rst_TIR-NLR~TIR TIR domain-containing protein n=58 Tax=Bacteria TaxID=2 RepID=A0A8H9TIW3_VIBPH	0.11976	59.9	Predicted novel defense gene		0
WP_025380464.1|NZ_PXHH01000013.1|24409|-	8.85905	0.302277	8.48875	9.32593	CDS	with_protein	GCF_013422455.1	Primary Assembly	unplaced scaffold	NZ_PXHH01000013.1	24409	25221	-	WP_025380464.1	WP_025380464.1		LPO_1073/Vpar_1526 family protein			C6506_RS16060	813	270	nan	TRUE	GCF_013422455		FALSE			FALSE	WP_025380464.1	Putative novel defense gene		0		Predicted novel defense gene		0
WP_016247059.1|NZ_NBKP01000160.1|5736|+	8.84997	0.526229	8.05586	9.68778	CDS	with_protein	GCF_003146255.1	Primary Assembly	unplaced scaffold	NZ_NBKP01000160.1	5736	6653	+	WP_016247059.1	WP_016247059.1		DUF5655 domain-containing protein			B6K29_RS27040	918	305	nan	TRUE	GCF_003146255		FALSE			FALSE	WP_023063267.1	Putative novel defense gene	UniRef50_A0A176NSN9 PD-T4-8~PD-T4-8 Shedu protein SduA C-terminal domain-containing protein n=134 Tax=Pseudomonadota TaxID=1224 RepID=A0A176NSN9_9PSED	0.363934	97.5	Predicted novel defense gene		0
WP_126646388.1|NZ_RZCP01000016.1|83901|-	8.8311	0.482683	8.34954	9.73717	CDS	with_protein	GCF_004568125.1	Primary Assembly	unplaced scaffold	NZ_RZCP01000016.1	83901	85112	-	WP_126646388.1	WP_126646388.1		hypothetical protein			ELV26_RS16300	1212	403	nan	TRUE	GCF_004568125		FALSE			FALSE	WP_001308880.1	Putative novel defense gene	UniRef50_A0A2T5PE13 Shedu~SduA DUF4263 domain-containing protein n=4 Tax=Pseudomonas TaxID=286 RepID=A0A2T5PE13_9PSED	0.245658	95.3	Predicted novel defense gene		0
WP_112912768.1|NZ_JAEUYE010000003.1|272095|-	8.81797	0.735883	7.89029	9.47801	CDS	with_protein	GCF_016774895.1	Primary Assembly	unplaced scaffold	NZ_JAEUYE010000003.1	272095	273240	-	WP_112912768.1	WP_112912768.1		PIN domain-containing protein			JNO24_RS04855	1146	381	nan	TRUE	GCF_016774895		FALSE			FALSE	WP_097746003.1	Putative novel defense gene		0		Predicted novel defense gene		0
WP_087605496.1|NZ_BGHY01000042.1|17198|-	8.81668	1.08875	7.16985	10.283	CDS	with_protein	GCF_005396685.1	Primary Assembly	unplaced scaffold	NZ_BGHY01000042.1	17198	17923	-	WP_087605496.1	WP_087605496.1		Abi-alpha family protein			FFK44_RS09510	726	241	nan	TRUE	GCF_005396685		FALSE			FALSE	WP_087605496.1	Putative novel defense gene		0		Predicted novel defense gene		0
WP_129560323.1|NZ_JABXBW010000008.1|99210|+	8.80441	1.13272	7.77631	10.8328	CDS	with_protein	GCF_013370505.1	Primary Assembly	unplaced scaffold	NZ_JABXBW010000008.1	99210	100307	+	WP_129560323.1	WP_129560323.1		hypothetical protein			DNO68_RS10220	1098	365	nan	TRUE	GCF_013370505		FALSE			FALSE	WP_129560323.1	Putative novel defense gene	UniRef50_Q9FCF7 RM_Type_IV~Type_IV_REases Restriction endonuclease type IV Mrr domain-containing protein n=92 Tax=Streptomycetaceae TaxID=2062 RepID=Q9FCF7_STRCO	0.347945	96.8	Predicted novel defense gene		0
WP_021578884.1|NZ_BFWU01000159.1|21040|+	8.79357	0.888762	7.74484	10.3462	CDS	with_protein	GCF_005390425.1	Primary Assembly	unplaced scaffold	NZ_BFWU01000159.1	21040	22122	+	WP_021578884.1	WP_021578884.1		SMEK domain-containing protein			FFG04_RS23160	1083	360	nan	TRUE	GCF_005390425		FALSE			FALSE	WP_021578884.1	Putative novel defense gene		0		Predicted novel defense gene		0
WP_097451110.1|NZ_BFKB01000030.1|132261|-	8.79007	2.0161	5.95041	11.4187	CDS	with_protein	GCF_005383765.1	Primary Assembly	unplaced scaffold	NZ_BFKB01000030.1	132261	133361	-	WP_097451110.1	WP_097451110.1		nuclease			FFA41_RS06455	1101	366	nan	TRUE	GCF_005383765		FALSE			FALSE	WP_097451110.1	Putative novel defense gene	UniRef50_A0A176NSN9 PD-T4-8~PD-T4-8 Shedu protein SduA C-terminal domain-containing protein n=134 Tax=Pseudomonadota TaxID=1224 RepID=A0A176NSN9_9PSED	0.204918	97.1	Predicted novel defense gene		0
WP_157916794.1|NZ_NMMJ01000057.1|1|-	8.73876	1.10275	7.2801	10.6981	CDS	with_protein	GCF_002468995.1	Primary Assembly	unplaced scaffold	NZ_NMMJ01000057.1	1	595	-	WP_157916794.1	WP_157916794.1		hypothetical protein			A7118_RS22160	595	198	partial	TRUE	GCF_002468995		FALSE			FALSE	WP_157916794.1	Putative novel defense gene		0		Predicted novel defense gene		0
WP_250541315.1|NZ_BJQU01000266.1|116|+	8.71421	0.559366	7.92508	9.17553	CDS	with_protein	GCF_008634855.1	Primary Assembly	unplaced scaffold	NZ_BJQU01000266.1	116	462	+	WP_250541315.1	WP_250541315.1		hypothetical protein			F7G53_RS30280	347	115	partial	TRUE	GCF_008634855		FALSE			FALSE	WP_250541315.1	Putative novel defense gene		0		Predicted novel defense gene		0
WP_250271426.1|NZ_JAGDGA010000017.1|41871|+	8.69811	0.58256	7.81823	9.46325	CDS	with_protein	GCF_023600805.1	Primary Assembly	unplaced scaffold	NZ_JAGDGA010000017.1	41871	42266	+	WP_250271426.1	WP_250271426.1		hypothetical protein			NBV35_RS13260	396	131	nan	TRUE	GCF_023600805		FALSE			FALSE	WP_250271426.1	Putative novel defense gene	UniRef50_A0A1A8XVL0 Dsr_I~Dsr1 SIR2-like domain-containing protein n=19 Tax=Bacteria TaxID=2 RepID=A0A1A8XVL0_9PROT	0.358779	90.9	Predicted novel defense gene		0
WP_000604994.1|NZ_AQGI01000008.1|288|+	8.69384	1.45978	6.00373	10.4601	CDS	with_protein	GCF_000356105.2	Primary Assembly	unplaced scaffold	NZ_AQGI01000008.1	288	1073	+	WP_000604994.1	WP_000604994.1		DUF2971 domain-containing protein			EC174900_RS00285	786	261	nan	TRUE	GCF_000356105		FALSE			FALSE	WP_000604994.1	Putative novel defense gene		0		Predicted novel defense gene		0
WP_001583648.1|NZ_JAFMYO010000069.1|250|-	8.69205	0.591209	7.86527	9.59326	CDS	with_protein	GCF_017598725.1	Primary Assembly	unplaced scaffold	NZ_JAFMYO010000069.1	250	1254	-	WP_001583648.1	WP_001583648.1		hypothetical protein			J7S09_RS25420	1005	334	nan	TRUE	GCF_017598725		FALSE			FALSE	WP_001544703.1	Putative novel defense gene	UniRef50_A0A0T2ZJQ9 Lit~Lit Peptidase U49, Lit peptidase n=65 Tax=Pseudomonadota TaxID=1224 RepID=A0A0T2ZJQ9_9BURK	0.218563	97.9	Predicted novel defense gene		0
WP_000960228.1|NZ_RJCG01000081.1|168|-	8.68795	1.61111	7.13823	11.7242	CDS	with_protein	GCF_022547775.1	Primary Assembly	unplaced scaffold	NZ_RJCG01000081.1	168	908	-	WP_000960228.1	WP_000960228.1		DUF2971 domain-containing protein			EFK63_RS20835	741	246	nan	TRUE	GCF_022547775		FALSE			FALSE	WP_266143063.1	Putative novel defense gene	UniRef50_Q48725 AbiG~AbiGi Abortive phage resistance protein AbiGi n=54 Tax=Lactobacillales TaxID=186826 RepID=ABIG1_LACLC	0.219512	53.4	Predicted novel defense gene		0
WP_076794743.1|NZ_JBFOAK010000001.1|2904648|-	8.68327	0.787971	7.53454	9.67624	CDS	with_protein	GCF_040812495.1	Primary Assembly	unplaced scaffold	NZ_JBFOAK010000001.1	2904648	2905601	-	WP_076794743.1	WP_076794743.1		hypothetical protein			AB3H05_RS14270	954	317	nan	TRUE	GCF_040812495		FALSE			FALSE	WP_076794743.1	Putative novel defense gene	UniRef50_A0A2P8G259 Abi2~Abi_2 Abortive infection bacteriophage resistance protein n=7 Tax=Bacteroidota TaxID=976 RepID=A0A2P8G259_9BACT	0.0567823	55.4	Predicted novel defense gene		0
WP_001565355.1|NZ_CABVNY010000074.1|5025|-	8.66499	1.18926	7.29687	10.6972	CDS	with_protein	GCF_902500015.1	Primary Assembly	unplaced scaffold	NZ_CABVNY010000074.1	5025	6338	-	WP_001565355.1	WP_001565355.1		hypothetical protein			KC623_RS22475	1314	437	nan	TRUE	GCF_902500015		FALSE			FALSE	WP_001565355.1	Putative novel defense gene		0		Predicted novel defense gene		0
WP_251991506.1|NZ_LAWT01000032.1|3646|-	8.65809	1.33672	7.2788	10.358	CDS	with_protein	GCF_001940375.1	Primary Assembly	unplaced scaffold	NZ_LAWT01000032.1	3646	4173	-	WP_251991506.1	WP_251991506.1		DUF2806 domain-containing protein			UG58_RS30440	528	175	nan	TRUE	GCF_001940375		FALSE			FALSE	WP_251991506.1	Putative novel defense gene		0		Predicted novel defense gene		0
WP_000209842.1|NZ_CP025868.1|56324|+	8.64122	0.828482	7.79988	9.71487	CDS	with_protein	GCF_003956425.1	Primary Assembly	plasmid	NZ_CP025868.1	56324	57376	+	WP_000209842.1	WP_000209842.1		hypothetical protein			CXX09_RS25690	1053	350	nan	TRUE	GCF_003956425		FALSE			FALSE	WP_000209842.1	Putative novel defense gene	UniRef50_A0A1G7PEZ3 Retron_III~WH YjcQ protein n=2 Tax=Bacillales TaxID=1385 RepID=A0A1G7PEZ3_9BACL	0.14	72.2	Predicted novel defense gene		0
WP_244576542.1|NZ_NXIS01000027.1|20588|-	8.61629	1.74233	6.69918	11.7784	CDS	with_protein	GCF_002416625.1	Primary Assembly	unplaced scaffold	NZ_NXIS01000027.1	20588	21118	-	WP_244576542.1	WP_244576542.1		hypothetical protein			CP993_RS27520	531	176	nan	TRUE	GCF_002416625		FALSE			FALSE	WP_244576542.1	Putative novel defense gene		0		Predicted novel defense gene		0
WP_023277347.1|NZ_JAGJWI010000009.1|113238|+	8.60324	0.6558	7.69929	9.3291	CDS	with_protein	GCF_017897145.1	Primary Assembly	unplaced scaffold	NZ_JAGJWI010000009.1	113238	113771	+	WP_023277347.1	WP_023277347.1		hypothetical protein			J8363_RS08365	534	177	nan	TRUE	GCF_017897145		FALSE			FALSE	WP_023277347.1	Putative novel defense gene		0		Predicted novel defense gene		0
WP_001556610.1|NZ_JAIURC010000090.1|574|+	8.60254	1.39661	6.81682	10.6713	CDS	with_protein	GCF_022409735.1	Primary Assembly	unplaced scaffold	NZ_JAIURC010000090.1	574	1395	+	WP_001556610.1	WP_001556610.1		DUF2971 domain-containing protein			ML255_RS23870	822	273	nan	TRUE	GCF_022409735		FALSE			FALSE	WP_250114763.1	Putative novel defense gene	UniRef50_Q48725 AbiG~AbiGi Abortive phage resistance protein AbiGi n=54 Tax=Lactobacillales TaxID=186826 RepID=ABIG1_LACLC	0.212454	93.1	Predicted novel defense gene		0
WP_127490476.1|NZ_JANFEA010000021.1|63518|+	8.58944	0.660511	7.99673	9.85024	CDS	with_protein	GCF_024380635.1	Primary Assembly	unplaced scaffold	NZ_JANFEA010000021.1	63518	64297	+	WP_127490476.1	WP_127490476.1		hypothetical protein			NOE39_RS18990	780	259	nan	TRUE	GCF_024380635		FALSE			FALSE	WP_127490476.1	Putative novel defense gene	UniRef50_A9L0M7 DRT_1~drt1b Uncharacterized protein n=18 Tax=Gammaproteobacteria TaxID=1236 RepID=A9L0M7_SHEB9	0.0617761	69.2	Predicted novel defense gene		0
WP_001406331.1|NZ_JADEUS010000006.1|84085|+	8.57789	2.35607	4.02077	10.6318	CDS	with_protein	GCF_015163315.1	Primary Assembly	unplaced scaffold	NZ_JADEUS010000006.1	84085	84831	+	WP_001406331.1	WP_001406331.1		hypothetical protein			IQ201_RS09320	747	248	nan	TRUE	GCF_015163315		FALSE			FALSE	WP_001406331.1	Putative novel defense gene	UniRef50_A0A1V3H480 RM_Type_II~Type_II_REases HNH endonuclease n=11 Tax=Pseudomonadota TaxID=1224 RepID=A0A1V3H480_9GAMM	0.346774	97	Predicted novel defense gene		0
WP_020219337.1|NZ_RJAS01000078.1|2017|-	8.57558	0.727208	7.58156	9.77707	CDS	with_protein	GCF_022548545.1	Primary Assembly	unplaced scaffold	NZ_RJAS01000078.1	2017	3240	-	WP_020219337.1	WP_020219337.1		PD-(D/E)XK nuclease family protein			EFJ77_RS24520	1224	407	nan	TRUE	GCF_022548545		FALSE			FALSE	WP_249822624.1	Putative novel defense gene	UniRef50_A0A2R4EF20 Nhi~Nhi AAA+ ATPase domain-containing protein n=1 Tax=Acidovorax avenae subsp. avenae TaxID=80870 RepID=A0A2R4EF20_9BURK	0.120393	60	Predicted novel defense gene		0
WP_021517954.1|NZ_JAAUWE010000014.1|853|-	8.56875	1.46327	6.48404	10.3963	CDS	with_protein	GCF_012029685.1	Primary Assembly	unplaced scaffold	NZ_JAAUWE010000014.1	853	2979	-	WP_021517954.1	WP_021517954.1		hypothetical protein			HC128_RS10355	2127	708	nan	TRUE	GCF_012029685		FALSE			FALSE	WP_148629095.1	Putative novel defense gene	UniRef50_A0A0Q5HCF1 Gao_Upx~UpxA Restriction endonuclease type IV Mrr domain-containing protein n=65 Tax=root TaxID=1 RepID=A0A0Q5HCF1_9BURK	0.337571	97.2	Predicted novel defense gene		0
WP_224053116.1|NZ_JACUWA010000080.1|943|+	8.55049	1.54464	6.23958	10.5299	CDS	with_protein	GCF_014494075.1	Primary Assembly	unplaced scaffold	NZ_JACUWA010000080.1	943	1731	+	WP_224053116.1	WP_224053116.1		hypothetical protein			IBY36_RS24090	789	262	nan	TRUE	GCF_014494075		FALSE			FALSE	WP_252181846.1	Putative novel defense gene		0		Predicted novel defense gene		0
WP_192967843.1|NZ_JAGMOE010000082.1|4929|-	8.54836	1.01739	6.65063	9.58463	CDS	with_protein	GCF_022972935.1	Primary Assembly	unplaced scaffold	NZ_JAGMOE010000082.1	4929	5427	-	WP_192967843.1	WP_192967843.1		hypothetical protein			MZR77_RS23830	499	165	partial	TRUE	GCF_022972935		FALSE			FALSE	WP_192967843.1	Putative novel defense gene	UniRef50_A0A2P8G259 Abi2~Abi_2 Abortive infection bacteriophage resistance protein n=7 Tax=Bacteroidota TaxID=976 RepID=A0A2P8G259_9BACT	0.121212	58.9	Predicted novel defense gene		0
WP_052908764.1|NZ_NIHI01000021.1|3490|+	8.5312	1.95168	6.70948	12.2757	CDS	with_protein	GCF_002240965.1	Primary Assembly	unplaced scaffold	NZ_NIHI01000021.1	3490	4812	+	WP_052908764.1	WP_052908764.1		HEPN domain-containing protein			CDL58_RS03375	1323	440	nan	TRUE	GCF_002240965		FALSE			FALSE	WP_063267205.1	Putative novel defense gene	UniRef50_A0A1Q9HQD1 Gao_Ape~ApeA Apea-like HEPN domain-containing protein n=36 Tax=Gammaproteobacteria TaxID=1236 RepID=A0A1Q9HQD1_9VIBR	0.0863636	80.7	Predicted novel defense gene		0
WP_252375336.1|NZ_BIEJ01000012.1|89655|+	8.52508	1.35694	7.2903	10.7072	CDS	with_protein	GCF_005401425.1	Primary Assembly	unplaced scaffold	NZ_BIEJ01000012.1	89655	90886	+	WP_252375336.1	WP_252375336.1		hypothetical protein			FFM22_RS05735	1232	410	partial	TRUE	GCF_005401425		FALSE			FALSE	WP_206524903.1	Putative novel defense gene		0		Predicted novel defense gene		0
WP_096975987.1|NZ_NJJD01000055.1|3839|-	8.52072	1.42466	6.60764	10.6279	CDS	with_protein	GCF_002465555.1	Primary Assembly	unplaced scaffold	NZ_NJJD01000055.1	3839	7048	-	WP_096975987.1	WP_096975987.1		hypothetical protein			BSN20_RS26345	3210	1069	nan	TRUE	GCF_002465555		FALSE			FALSE	WP_137445791.1	Putative novel defense gene		0		Predicted novel defense gene		0
WP_021559837.1|NZ_SQPN01000003.1|274302|-	8.51572	2.32437	6.19999	12.5461	CDS	with_protein	GCF_022765265.1	Primary Assembly	unplaced scaffold	NZ_SQPN01000003.1	274302	275024	-	WP_021559837.1	WP_021559837.1		hypothetical protein			E4523_RS05995	723	240	nan	TRUE	GCF_022765265		FALSE			FALSE	WP_021559837.1	Putative novel defense gene	UniRef50_A0A193GJ80 Lamassu-Fam~LmuB_SMC_Amidase Rad50/SbcC-type AAA domain-containing protein n=4 Tax=Burkholderiales TaxID=80840 RepID=A0A193GJ80_9BORD	0.225	57.6	Predicted novel defense gene		0
WP_000113630.1|NZ_JAKJVR010000027.1|1253|-	8.50717	0.726637	7.40694	9.33603	CDS	with_protein	GCF_021726395.1	Primary Assembly	unplaced scaffold	NZ_JAKJVR010000027.1	1253	3994	-	WP_000113630.1	WP_000113630.1		restriction endonuclease			L3X01_RS17235	2742	913	nan	TRUE	GCF_021726395		FALSE			FALSE	WP_000113630.1	Putative novel defense gene	UniRef50_A0A8H9TIW3 Rst_TIR-NLR~TIR TIR domain-containing protein n=58 Tax=Bacteria TaxID=2 RepID=A0A8H9TIW3_VIBPH	0.375685	99.4	Predicted novel defense gene		0
WP_000220589.1|NZ_JALMNH010000018.1|83255|+	8.50568	0.46006	7.66297	8.9789	CDS	with_protein	GCF_040712535.1	Primary Assembly	unplaced scaffold	NZ_JALMNH010000018.1	83255	84220	+	WP_000220589.1	WP_000220589.1		hypothetical protein			MZT37_RS19095	966	321	nan	TRUE	GCF_040712535		FALSE			FALSE	WP_000205214.1	Putative novel defense gene	UniRef50_UPI0005851AFD PD-Lambda-5~PD-Lambda-5_A hypothetical protein n=1 Tax=Lyngbya confervoides TaxID=207921 RepID=UPI0005851AFD	0.376947	61.7	Predicted novel defense gene		0
WP_058671352.1|NZ_NLON01000029.1|16968|-	8.48563	0.79031	7.23559	9.62198	CDS	with_protein	GCF_002230215.1	Primary Assembly	unplaced scaffold	NZ_NLON01000029.1	16968	17885	-	WP_058671352.1	WP_058671352.1		hypothetical protein			BEG34_RS13900	918	305	nan	TRUE	GCF_002230215		FALSE			FALSE	WP_040017491.1	Putative novel defense gene	UniRef50_P08956 RM~Type_I_REases Type I restriction enzyme EcoKI endonuclease subunit n=1413 Tax=Bacteria TaxID=2 RepID=T1RK_ECOLI	0.262295	89.8	Predicted novel defense gene		0
WP_251313217.1|NZ_JAFLQG010000194.1|1|-	8.478	0.963033	7.60705	10.1827	CDS	with_protein	GCF_017312845.1	Primary Assembly	unplaced scaffold	NZ_JAFLQG010000194.1	1	489	-	WP_251313217.1	WP_251313217.1		DUF2971 domain-containing protein			J0S25_RS23380	489	163	partial	TRUE	GCF_017312845		FALSE			FALSE	WP_251313217.1	Putative novel defense gene	UniRef50_Q48725 AbiG~AbiGi Abortive phage resistance protein AbiGi n=54 Tax=Lactobacillales TaxID=186826 RepID=ABIG1_LACLC	0.349693	91.9	Predicted novel defense gene		0
WP_251788516.1|NZ_JAFLQB010000038.1|1|-	8.47768	0.844893	6.92506	9.19951	CDS	with_protein	GCF_017312905.1	Primary Assembly	unplaced scaffold	NZ_JAFLQB010000038.1	1	1087	-	WP_251788516.1	WP_251788516.1		hypothetical protein			J0S42_RS19240	1087	362	partial	TRUE	GCF_017312905		FALSE			FALSE	WP_226438897.1	Putative novel defense gene	UniRef50_UPI000BEF7E0A PD-T7-3~PD-T7-3 hypothetical protein n=2 Tax=Bacillus cereus group TaxID=86661 RepID=UPI000BEF7E0A	0.325967	92.5	Predicted novel defense gene		0
WP_097443989.1|NZ_NLXB01000011.1|27365|-	8.47326	0.588915	7.50354	9.31656	CDS	with_protein	GCF_002512085.1	Primary Assembly	unplaced scaffold	NZ_NLXB01000011.1	27365	29062	-	WP_097443989.1	WP_097443989.1		hypothetical protein			A7597_RS08910	1698	565	nan	TRUE	GCF_002512085		FALSE			FALSE	WP_001567847.1	Putative novel defense gene	UniRef50_A0A5S4U3L3 AVAST_III~Avs3A NACHT domain-containing protein n=114 Tax=Pseudomonadota TaxID=1224 RepID=A0A5S4U3L3_9GAMM	0.148673	70.7	Predicted novel defense gene		0
WP_021514558.1|NZ_JAKJVR010000076.1|191|-	8.4374	1.4192	6.17595	10.5701	CDS	with_protein	GCF_021726395.1	Primary Assembly	unplaced scaffold	NZ_JAKJVR010000076.1	191	3442	-	WP_021514558.1	WP_021514558.1		hypothetical protein			L3X01_RS23695	3252	1083	nan	TRUE	GCF_021726395		FALSE			FALSE	WP_039268304.1	Putative novel defense gene	UniRef50_I5B4I4 Cas~TPR_III-A_4 Tetratricopeptide repeat-like domain-containing protein n=4 Tax=Bacteria TaxID=2 RepID=I5B4I4_9BACT	0.164358	78.9	Predicted novel defense gene		0
WP_023339484.1|NZ_JAWIBO010000006.1|13411|-	8.4322	2.03407	4.93529	11.1164	CDS	with_protein	GCF_032744075.1	Primary Assembly	unplaced scaffold	NZ_JAWIBO010000006.1	13411	14019	-	WP_023339484.1	WP_023339484.1		hypothetical protein			RZQ04_RS08970	609	202	nan	TRUE	GCF_032744075		FALSE			FALSE	WP_000095574.1	Putative novel defense gene	UniRef50_P03759 RexAB~RexB Protein rexB n=84 Tax=root TaxID=1 RepID=REXB_LAMBD	0.267327	58	Predicted novel defense gene		0
WP_041521555.1|NZ_BIEJ01000028.1|39889|+	8.42342	1.40255	6.06184	10.221	CDS	with_protein	GCF_005401425.1	Primary Assembly	unplaced scaffold	NZ_BIEJ01000028.1	39889	40632	+	WP_041521555.1	WP_041521555.1		hypothetical protein			FFM22_RS11330	744	247	nan	TRUE	GCF_005401425		FALSE			FALSE	WP_053895085.1	Putative novel defense gene	UniRef50_A0A5F1UT15 Dpd~DpdI Uncharacterized protein n=19 Tax=Enterobacterales TaxID=91347 RepID=A0A5F1UT15_ECOLX	0.1417	53.3	Predicted novel defense gene		0
WP_001586997.1|NZ_JSGY01000132.1|4716|+	8.42009	1.04866	7.0755	10.1451	CDS	with_protein	GCF_000785255.1	Primary Assembly	unplaced scaffold	NZ_JSGY01000132.1	4716	5774	+	WP_001586997.1	WP_001586997.1		nucleoid-associated protein			QH92_RS16805	1059	352	nan	TRUE	GCF_000785255		FALSE			FALSE	WP_001586997.1	Putative novel defense gene		0		Predicted novel defense gene		0
WP_021560035.1|NZ_SQPU01000027.1|7241|-	8.4089	0.992902	6.97742	9.77667	CDS	with_protein	GCF_022765385.1	Primary Assembly	unplaced scaffold	NZ_SQPU01000027.1	7241	10906	-	WP_021560035.1	WP_021560035.1		ATP-binding protein			E4519_RS22365	3666	1221	nan	TRUE	GCF_022765385		FALSE			FALSE	WP_021560035.1	Putative novel defense gene	UniRef50_F6BI68 Wadjet~JetC_II TIGR02680 family protein n=43 Tax=Bacteria TaxID=2 RepID=F6BI68_THEXL	0.100737	99.9	Predicted novel defense gene		0
WP_115186673.1|NZ_CP081782.1|1250575|+	8.40324	0.756146	7.2707	9.16271	CDS	with_protein	GCF_019969585.1	Primary Assembly	chromosome	NZ_CP081782.1	1250575	1251276	+	WP_115186673.1	WP_115186673.1		DUF4391 domain-containing protein			J6O44_RS06190	702	233	nan	TRUE	GCF_019969585		FALSE			FALSE	WP_023315979.1	Putative novel defense gene		0		Predicted novel defense gene		0
WP_024046421.1|NZ_JANGWW010000003.1|223745|+	8.39996	0.748761	7.47255	9.7006	CDS	with_protein	GCF_030196775.1	Primary Assembly	unplaced scaffold	NZ_JANGWW010000003.1	223745	225148	+	WP_024046421.1	WP_024046421.1		hypothetical protein			QRF38_RS07110	1404	467	nan	TRUE	GCF_030196775		FALSE			FALSE	WP_024046421.1	Putative novel defense gene		0		Predicted novel defense gene		0
WP_021580613.1|NZ_CP091029.1|3242486|-	8.39863	0.725515	7.53911	9.3219	CDS	with_protein	GCF_021535025.1	Primary Assembly	chromosome	NZ_CP091029.1	3242486	3243592	-	WP_021580613.1	WP_021580613.1		hypothetical protein			L1P14_RS16140	1107	368	nan	TRUE	GCF_021535025		FALSE			FALSE	WP_247796028.1	Putative novel defense gene		0		Predicted novel defense gene		0
WP_205854429.1|NZ_PQRW01000037.1|1|+	8.39511	1.74629	5.73502	11.1633	CDS	with_protein	GCF_017118195.1	Primary Assembly	unplaced scaffold	NZ_PQRW01000037.1	1	495	+	WP_205854429.1	WP_205854429.1		hypothetical protein			C3J36_RS23250	495	164	partial	TRUE	GCF_017118195		FALSE			FALSE	WP_205854429.1	Putative novel defense gene		0		Predicted novel defense gene		0
WP_000428315.1|NZ_NNVH01000060.1|3385|-	8.39454	1.53561	5.70738	10.0446	CDS	with_protein	GCF_002485605.1	Primary Assembly	unplaced scaffold	NZ_NNVH01000060.1	3385	4164	-	WP_000428315.1	WP_000428315.1		hypothetical protein			A7651_RS25660	780	259	nan	TRUE	GCF_002485605		FALSE			FALSE	WP_086625066.1	Putative novel defense gene	UniRef50_Q99ZW2 Cas~cas9_II-A_II-B_II-C_3 CRISPR-associated endonuclease Cas9/Csn1 n=1287 Tax=root TaxID=1 RepID=CAS9_STRP1	0.235521	87.1	Predicted novel defense gene		0
WP_021537009.1|NZ_JAAMUD010000008.1|159280|+	8.3886	1.26016	7.03403	10.7214	CDS	with_protein	GCF_018344885.1	Primary Assembly	unplaced scaffold	NZ_JAAMUD010000008.1	159280	160443	+	WP_021537009.1	WP_021537009.1		hypothetical protein			F3193_RS09735	1164	387	nan	TRUE	GCF_018344885		FALSE			FALSE	WP_001205716.1	Putative novel defense gene		0		Predicted novel defense gene		0
WP_038988925.1|NZ_JABEYT010000137.1|11030|+	8.3813	1.05172	6.94629	9.78957	CDS	with_protein	GCF_013073225.1	Primary Assembly	unplaced scaffold	NZ_JABEYT010000137.1	11030	11896	+	WP_038988925.1	WP_038988925.1		DUF4391 domain-containing protein			HL407_RS19915	867	288	nan	TRUE	GCF_013073225		FALSE			FALSE	WP_202823059.1	Putative novel defense gene		0		Predicted novel defense gene		0
WP_187183634.1|NZ_JAINCJ010000015.1|66446|-	8.35881	0.723544	7.50387	9.25395	CDS	with_protein	GCF_019840585.1	Primary Assembly	unplaced scaffold	NZ_JAINCJ010000015.1	66446	67252	-	WP_187183634.1	WP_187183634.1		chaperonin			K6704_RS01025	807	268	nan	TRUE	GCF_019840585		FALSE			FALSE	WP_001609855.1	Putative novel defense gene	UniRef50_A0A0F8IYL6 Cas~cas8b1_I-B_2 CRISPR-associated protein n=21 Tax=Methanosarcinaceae TaxID=2206 RepID=A0A0F8IYL6_METMZ	0.294776	57.3	Predicted novel defense gene		0
WP_015740443.1|NZ_NJUL01000019.1|69988|-	8.34949	0.675153	7.49672	9.44497	CDS	with_protein	GCF_002459855.1	Primary Assembly	unplaced scaffold	NZ_NJUL01000019.1	69988	71298	-	WP_015740443.1	WP_015740443.1		hypothetical protein			BGJ58_RS16015	1311	436	nan	TRUE	GCF_002459855		FALSE			FALSE	WP_047661322.1	Putative novel defense gene		0		Predicted novel defense gene		0
WP_000606712.1|NZ_JAJHHZ010000075.1|679|-	8.33909	0.764012	7.25617	9.41849	CDS	with_protein	GCF_022131365.1	Primary Assembly	unplaced scaffold	NZ_JAJHHZ010000075.1	679	1764	-	WP_000606712.1	WP_000606712.1		ParA family protein			LMJ68_RS24420	1086	361	nan	TRUE	GCF_022131365		FALSE			FALSE	WP_248796535.1	Putative novel defense gene	UniRef50_A0A0S4I8X5 dCTPdeaminase~dCTPdeaminase tRNA-specific adenosine deaminase n=97 Tax=root TaxID=1 RepID=A0A0S4I8X5_9PSED	0.116343	62.5	Predicted novel defense gene		0
WP_097480343.1|NZ_NONZ01000039.1|27139|-	8.33859	0.956064	6.86914	9.50046	CDS	with_protein	GCF_002519345.1	Primary Assembly	unplaced scaffold	NZ_NONZ01000039.1	27139	27999	-	WP_097480343.1	WP_097480343.1		hypothetical protein			A7032_RS21735	861	286	nan	TRUE	GCF_002519345		FALSE			FALSE	WP_097480343.1	Putative novel defense gene		0		Predicted novel defense gene		0
WP_236496082.1|NZ_JAJHHZ010000026.1|20113|+	8.33463	1.02686	6.46214	9.26445	CDS	with_protein	GCF_022131365.1	Primary Assembly	unplaced scaffold	NZ_JAJHHZ010000026.1	20113	20784	+	WP_236496082.1	WP_236496082.1		hypothetical protein			LMJ68_RS19135	672	223	nan	TRUE	GCF_022131365		FALSE			FALSE	WP_236496082.1	Putative novel defense gene	UniRef50_A0A7Y9A361 Menshen~NsnC_2525400098 HNH endonuclease n=13 Tax=Eubacteriales TaxID=186802 RepID=A0A7Y9A361_CLOBE	0.165919	87.6	Predicted novel defense gene		0
WP_001446910.1|NZ_CAVMCM010000012.1|118240|-	8.3315	1.0011	7.38556	10.1858	CDS	with_protein	GCF_963679055.1	Primary Assembly	unplaced scaffold	NZ_CAVMCM010000012.1	118240	118614	-	WP_001446910.1	WP_001446910.1		hypothetical protein			VMP33_RS11860	375	124	nan	TRUE	GCF_963679055		FALSE			FALSE	WP_252098172.1	Putative novel defense gene		0		Predicted novel defense gene		0
WP_053901735.1|NZ_CP148445.1|3440475|-	8.32196	0.58681	7.36561	8.95572	CDS	with_protein	GCF_037572835.1	Primary Assembly	chromosome	NZ_CP148445.1	3440475	3441347	-	WP_053901735.1	WP_053901735.1		DUF6236 family protein			WHU12_RS17245	873	290	nan	TRUE	GCF_037572835		FALSE			FALSE	WP_053901735.1	Putative novel defense gene		0		Predicted novel defense gene		0
WP_109538358.1|NZ_RYCV01000003.1|2688529|+	8.31387	0.746649	7.26823	9.32981	CDS	with_protein	GCF_008304165.1	Primary Assembly	unplaced scaffold	NZ_RYCV01000003.1	2688529	2689731	+	WP_109538358.1	WP_109538358.1		hypothetical protein			EJ366_RS14740	1203	400	nan	TRUE	GCF_008304165		FALSE			FALSE	WP_137568401.1	Putative novel defense gene		0		Predicted novel defense gene		0
WP_309458484.1|NZ_JAGFYF010000001.1|2423942|-	8.2851	1.57797	6.68912	11.1773	CDS	with_protein	GCF_017601445.1	Primary Assembly	unplaced scaffold	NZ_JAGFYF010000001.1	2423942	2424427	-	WP_309458484.1	WP_309458484.1		DUF6236 family protein			J5665_RS11500	486	161	nan	TRUE	GCF_017601445		FALSE			FALSE	WP_309458484.1	Putative novel defense gene		0		Predicted novel defense gene		0
WP_058649283.1|NZ_BFKB01000030.1|127943|-	8.28036	1.54459	6.46026	11.0696	CDS	with_protein	GCF_005383765.1	Primary Assembly	unplaced scaffold	NZ_BFKB01000030.1	127943	128617	-	WP_058649283.1	WP_058649283.1		hypothetical protein			FFA41_RS06445	675	224	nan	TRUE	GCF_005383765		FALSE			FALSE	WP_058649283.1	Putative novel defense gene	UniRef50_UPI002019C786 Eleos~LeoB GTPase domain-containing protein n=1 Tax=Fibrobacter succinogenes TaxID=833 RepID=UPI002019C786	0.107143	65.3	Predicted novel defense gene		0
WP_115425360.1|NZ_CADDWW010000001.1|3529303|-	8.25514	3.55143	1.27974	10.8999	CDS	with_protein	GCF_902810035.1	Primary Assembly	unplaced scaffold	NZ_CADDWW010000001.1	3529303	3530325	-	WP_115425360.1	WP_115425360.1		restriction endonuclease			HUV77_RS16860	1023	340	nan	TRUE	GCF_902810035		FALSE			FALSE	WP_115425360.1	Putative novel defense gene	UniRef50_Q9FCF7 RM_Type_IV~Type_IV_REases Restriction endonuclease type IV Mrr domain-containing protein n=92 Tax=Streptomycetaceae TaxID=2062 RepID=Q9FCF7_STRCO	0.391176	99.2	Predicted novel defense gene		0
WP_250191323.1|NZ_SHHM01000045.1|27234|-	8.25376	0.575289	7.17266	8.72426	CDS	with_protein	GCF_004282415.1	Primary Assembly	unplaced scaffold	NZ_SHHM01000045.1	27234	28718	-	WP_250191323.1	WP_250191323.1		hypothetical protein			EXX72_RS20130	1485	494	nan	TRUE	GCF_004282415		FALSE			FALSE	WP_197314787.1	Putative novel defense gene		0		Predicted novel defense gene		0
WP_088144750.1|NZ_JACUZA010000029.1|5721|+	8.25317	0.712041	7.38913	9.39331	CDS	with_protein	GCF_014494445.1	Primary Assembly	unplaced scaffold	NZ_JACUZA010000029.1	5721	6449	+	WP_088144750.1	WP_088144750.1		FRG domain-containing protein			IBZ02_RS19620	729	242	nan	TRUE	GCF_014494445		FALSE			FALSE	WP_088144750.1	Putative novel defense gene		0		Predicted novel defense gene		0
WP_097561819.1|NZ_JAAKCZ010000006.1|5453|+	8.25035	1.2917	6.92851	10.401	CDS	with_protein	GCF_011029245.1	Primary Assembly	unplaced scaffold	NZ_JAAKCZ010000006.1	5453	6196	+	WP_097561819.1	WP_097561819.1		hypothetical protein			G5671_RS07780	744	247	nan	TRUE	GCF_011029245		FALSE			FALSE	WP_097561819.1	Putative novel defense gene	UniRef50_E0UCJ5 Rst_HelicaseDUF2290~DUF2290_Pers DUF2290 domain-containing protein n=45 Tax=Bacteria TaxID=2 RepID=E0UCJ5_GLOV7|Rst_HelicaseDUF2290~DUF2290 DUF2290 domain-containing protein n=45 Tax=Bacteria TaxID=2 RepID=E0UCJ5_GLOV7	0.327935	93.2	Predicted novel defense gene		0
WP_032223676.1|NZ_BIDN01000020.1|99631|+	8.23769	1.64609	5.18009	9.95765	CDS	with_protein	GCF_005400125.1	Primary Assembly	unplaced scaffold	NZ_BIDN01000020.1	99631	100323	+	WP_032223676.1	WP_032223676.1		hypothetical protein			FFM13_RS17360	693	230	nan	TRUE	GCF_005400125		FALSE			FALSE	WP_042002648.1	Putative novel defense gene	UniRef50_A9L0M7 DRT_1~drt1b Uncharacterized protein n=18 Tax=Gammaproteobacteria TaxID=1236 RepID=A9L0M7_SHEB9	0.165217	92.2	Predicted novel defense gene		0
WP_000323417.1|NZ_AFJB01000018.1|3630|+	8.22121	1.03829	6.74788	9.61407	CDS	with_protein	GCF_000249175.1	Primary Assembly	unplaced scaffold	NZ_AFJB01000018.1	3630	4088	+	WP_000323417.1	WP_000323417.1		HEPN domain-containing protein			BC68_RS0124885	459	152	nan	TRUE	GCF_000249175		FALSE			FALSE	WP_000323417.1	Putative novel defense gene	UniRef50_A0A2Z6ULK5 PD-T4-2~PD-T4-2_B RiboL-PSP-HEPN domain-containing protein n=28 Tax=Bacteria TaxID=2 RepID=A0A2Z6ULK5_MICAE	0.322368	64.1	Predicted novel defense gene		0
WP_249439295.1|NZ_AQEH01000055.1|96395|+	8.21653	1.26983	6.62391	10.1883	CDS	with_protein	GCF_000356045.2	Primary Assembly	unplaced scaffold	NZ_AQEH01000055.1	96395	97279	+	WP_249439295.1	WP_249439295.1		DUF2971 domain-containing protein			EC180050_RS05140	885	294	nan	TRUE	GCF_000356045		FALSE			FALSE	WP_249439295.1	Putative novel defense gene		0		Predicted novel defense gene		0
WP_069901021.1|NZ_BFKB01000036.1|232106|+	8.21187	0.921175	6.91879	9.73807	CDS	with_protein	GCF_005383765.1	Primary Assembly	unplaced scaffold	NZ_BFKB01000036.1	232106	232702	+	WP_069901021.1	WP_069901021.1		hypothetical protein			FFA41_RS10610	597	198	nan	TRUE	GCF_005383765		FALSE			FALSE	WP_032286199.1	Putative novel defense gene		0		Predicted novel defense gene		0
WP_073313554.1|NZ_JANFEA010000021.1|49101|-	8.20571	1.23461	5.98678	9.39733	CDS	with_protein	GCF_024380635.1	Primary Assembly	unplaced scaffold	NZ_JANFEA010000021.1	49101	49859	-	WP_073313554.1	WP_073313554.1		hypothetical protein			NOE39_RS18865	759	252	nan	TRUE	GCF_024380635		FALSE			FALSE	WP_001407090.1	Putative novel defense gene		0		Predicted novel defense gene		0
WP_000503535.1|NZ_CAJVBU010000003.1|278081|+	8.19911	2.11488	4.1876	10.3286	CDS	with_protein	GCF_910594905.1	Primary Assembly	unplaced scaffold	NZ_CAJVBU010000003.1	278081	278839	+	WP_000503535.1	WP_000503535.1		ABC-three component system protein			KXJ00_RS06650	759	252	nan	TRUE	GCF_910594905		FALSE			FALSE	WP_000503536.1	Putative novel defense gene	UniRef50_A0A1V3H480 RM_Type_II~Type_II_REases HNH endonuclease n=11 Tax=Pseudomonadota TaxID=1224 RepID=A0A1V3H480_9GAMM	0.345238	97.7	Predicted novel defense gene		0
WP_001244285.1|NZ_JAJHIF010000020.1|57144|+	8.19651	0.771167	7.08078	9.38163	CDS	with_protein	GCF_022131465.1	Primary Assembly	unplaced scaffold	NZ_JAJHIF010000020.1	57144	58367	+	WP_001244285.1	WP_001244285.1		hypothetical protein			LMJ84_RS18200	1224	407	nan	TRUE	GCF_022131465		FALSE			FALSE	WP_131109438.1	Putative novel defense gene		0		Predicted novel defense gene		0
WP_159106463.1|NZ_CCQH01000192.1|1|-	8.19188	1.06531	6.30862	9.32523	CDS	with_protein	GCF_000752155.1	Primary Assembly	unplaced scaffold	NZ_CCQH01000192.1	1	390	-	WP_159106463.1	WP_159106463.1		PIN domain-containing protein			MY60_RS25885	390	130	partial	TRUE	GCF_000752155		FALSE			FALSE	WP_159106463.1	Putative novel defense gene		0		Predicted novel defense gene		0
WP_258313949.1|NZ_CP092500.1|3442575|-	8.17918	3.87567	0.601651	11.5929	CDS	with_protein	GCF_024730765.1	Primary Assembly	chromosome	NZ_CP092500.1	3442575	3443432	-	WP_258313949.1	WP_258313949.1		HNH endonuclease			LU695_RS17230	858	285	nan	TRUE	GCF_024730765		FALSE			FALSE	WP_258313949.1	Putative novel defense gene	UniRef50_U1LVG9 RM_Type_IV~Type_IV_REases Restriction endonuclease-like protein n=4 Tax=Pseudoalteromonas rubra TaxID=43658 RepID=U1LVG9_9GAMM	0.284211	98.5	Predicted novel defense gene		0
WP_243038465.1|NZ_JALEET010000111.1|2373|-	8.17174	1.38474	5.63992	9.85227	CDS	with_protein	GCF_022761205.1	Primary Assembly	unplaced scaffold	NZ_JALEET010000111.1	2373	2780	-	WP_243038465.1	WP_243038465.1		hypothetical protein			MRY39_RS23185	408	135	nan	TRUE	GCF_022761205		FALSE			FALSE	WP_243038465.1	Putative novel defense gene		0		Predicted novel defense gene		0
WP_032184559.1|NZ_JARVQB010000003.1|17509|-	8.16126	0.802457	7.06899	9.06568	CDS	with_protein	GCF_040406995.1	Primary Assembly	unplaced scaffold	NZ_JARVQB010000003.1	17509	20193	-	WP_032184559.1	WP_032184559.1		DUF6493 family protein			QDQ58_RS06520	2685	894	nan	TRUE	GCF_040406995		FALSE			FALSE	WP_105276899.1	Putative novel defense gene		0		Predicted novel defense gene		0
WP_198515660.1|NZ_PEKZ01000046.1|5136|-	8.15869	0.911182	6.67574	9.51071	CDS	with_protein	GCF_002797055.1	Primary Assembly	unplaced scaffold	NZ_PEKZ01000046.1	5136	5669	-	WP_198515660.1	WP_198515660.1		hypothetical protein			CTY41_RS24355	534	177	nan	TRUE	GCF_002797055		FALSE			FALSE	WP_000382838.1	Putative novel defense gene	UniRef50_C6SGZ4 RM_Type_II~Type_II_REases ATP-dependent Clp protease, ATP-binding subunit ClpB n=130 Tax=Bacteria TaxID=2 RepID=C6SGZ4_NEIME	0.254237	72.3	Predicted novel defense gene		0
WP_001157928.1|NZ_RRNM01000017.1|37406|-	8.15251	1.38129	6.47204	10.2185	CDS	with_protein	GCF_005041595.1	Primary Assembly	unplaced scaffold	NZ_RRNM01000017.1	37406	39001	-	WP_001157928.1	WP_001157928.1		hypothetical protein			C9164_RS13075	1596	531	nan	TRUE	GCF_005041595		FALSE			FALSE	WP_001157928.1	Putative novel defense gene		0		Predicted novel defense gene		0
WP_097478788.1|NZ_BFLT01000002.1|479854|-	8.15119	0.740777	7.17918	9.31904	CDS	with_protein	GCF_005384645.1	Primary Assembly	unplaced scaffold	NZ_BFLT01000002.1	479854	481206	-	WP_097478788.1	WP_097478788.1		hypothetical protein			FFA69_RS02490	1353	450	nan	TRUE	GCF_005384645		FALSE			FALSE	WP_097478788.1	Putative novel defense gene	UniRef50_A0A2T5PE13 Shedu~SduA DUF4263 domain-containing protein n=4 Tax=Pseudomonas TaxID=286 RepID=A0A2T5PE13_9PSED	0.22	94.7	Predicted novel defense gene		0
WP_136784035.1|NZ_CAJSIY010000021.1|44109|-	8.14944	1.56943	6.03831	10.2504	CDS	with_protein	GCF_907175745.1	Primary Assembly	unplaced scaffold	NZ_CAJSIY010000021.1	44109	45455	-	WP_136784035.1	WP_136784035.1		hypothetical protein			LF696_RS19145	1347	448	nan	TRUE	GCF_907175745		FALSE			FALSE	WP_136784035.1	Putative novel defense gene		0		Predicted novel defense gene		0
WP_122985873.1|NZ_VEUL01000029.1|38562|+	8.11392	1.22752	6.77919	10.2189	CDS	with_protein	GCF_006350815.1	Primary Assembly	unplaced scaffold	NZ_VEUL01000029.1	38562	40148	+	WP_122985873.1	WP_122985873.1		hypothetical protein			FIB96_RS24490	1587	528	nan	TRUE	GCF_006350815		FALSE			FALSE	WP_248788900.1	Putative novel defense gene	UniRef50_P08764 RM_Type_III~Type_III_REases Type III restriction-modification enzyme EcoPI Res subunit n=902 Tax=root TaxID=1 RepID=T3RE_BPP1	0.219697	99.2	Predicted novel defense gene		0
WP_033814625.1|NZ_JANGTQ010000002.1|237587|+	8.10999	0.563086	7.50927	8.95073	CDS	with_protein	GCF_030194845.1	Primary Assembly	unplaced scaffold	NZ_JANGTQ010000002.1	237587	239440	+	WP_033814625.1	WP_033814625.1		DUF4209 domain-containing protein			QRD61_RS04535	1854	617	nan	TRUE	GCF_030194845		FALSE			FALSE	WP_033814625.1	Putative novel defense gene	UniRef50_A0A1C3SRW1 AbiJ~AbiJ Abortive infection protein-like C-terminal domain-containing protein n=40 Tax=Lactobacillales TaxID=186826 RepID=A0A1C3SRW1_STRMC	0.197731	62.1	Predicted novel defense gene		0
WP_001507092.1|NZ_JAZGLZ010000053.1|4821|-	8.10597	1.20728	6.65741	9.55262	CDS	with_protein	GCF_036409075.1	Primary Assembly	unplaced scaffold	NZ_JAZGLZ010000053.1	4821	5858	-	WP_001507092.1	WP_001507092.1		hypothetical protein			V2H89_RS22345	1038	345	nan	TRUE	GCF_036409075		FALSE			FALSE	WP_001564354.1	Putative novel defense gene		0		Predicted novel defense gene		0
WP_001006009.1|NZ_JAJARV010000024.1|9236|-	8.09688	0.452008	7.51045	8.81156	CDS	with_protein	GCF_021649085.1	Primary Assembly	unplaced scaffold	NZ_JAJARV010000024.1	9236	10378	-	WP_001006009.1	WP_001006009.1		ATP-binding protein			L6G39_RS19030	1143	380	nan	TRUE	GCF_021649085		FALSE			FALSE	WP_322444296.1	Putative novel defense gene		0		Predicted novel defense gene		0
WP_032219797.1|NZ_JALJTZ010000045.1|6297|+	8.09675	2.02978	6.12331	11.7463	CDS	with_protein	GCF_022968235.1	Primary Assembly	unplaced scaffold	NZ_JALJTZ010000045.1	6297	6986	+	WP_032219797.1	WP_032219797.1		hypothetical protein			MWG77_RS07985	690	229	nan	TRUE	GCF_022968235		FALSE			FALSE	WP_016243806.1	Putative novel defense gene		0		Predicted novel defense gene		0
WP_000045355.1|NZ_JACHOY010000007.1|137791|+	8.09588	0.739225	6.699	8.89864	CDS	with_protein	GCF_016760575.1	Primary Assembly	unplaced scaffold	NZ_JACHOY010000007.1	137791	138855	+	WP_000045355.1	WP_000045355.1		hypothetical protein			H5I44_RS12485	1065	354	nan	TRUE	GCF_016760575		FALSE			FALSE	WP_096838309.1	Putative novel defense gene		0		Predicted novel defense gene		0
WP_087904431.1|NZ_MTXL01000016.1|352900|-	8.09477	0.897514	6.87754	9.3175	CDS	with_protein	GCF_004380475.1	Primary Assembly	unplaced scaffold	NZ_MTXL01000016.1	352900	353769	-	WP_087904431.1	WP_087904431.1		hypothetical protein			BON78_RS05405	870	289	nan	TRUE	GCF_004380475		FALSE			FALSE	WP_087904431.1	Putative novel defense gene	UniRef50_A0A2H5W5G8 Retron_IX~HEPN HEPN domain-containing protein n=63 Tax=cellular organisms TaxID=131567 RepID=A0A2H5W5G8_9BACT	0.346021	75.6	Predicted novel defense gene		0
WP_001567305.1|NZ_KB732927.1|2472|+	8.08439	1.70375	5.47594	10.0448	CDS	with_protein	GCF_000351865.1	Primary Assembly	unplaced scaffold	NZ_KB732927.1	2472	2960	+	WP_001567305.1	WP_001567305.1		hypothetical protein			A1WY_RS23150	489	162	nan	TRUE	GCF_000351865		FALSE			FALSE	WP_001567305.1	Putative novel defense gene		0		Predicted novel defense gene		0
WP_112036844.1|NZ_UCVN01000014.1|96478|+	8.08371	0.92816	7.00295	9.73166	CDS	with_protein	GCF_900478905.1	Primary Assembly	unplaced scaffold	NZ_UCVN01000014.1	96478	97491	+	WP_112036844.1	WP_112036844.1		nucleoid-associated protein			DTC43_RS13150	1014	337	nan	TRUE	GCF_900478905		FALSE			FALSE	WP_112036844.1	Putative novel defense gene		0		Predicted novel defense gene		0
WP_156183208.1|NZ_JASWEN010000039.1|4698|-	8.05172	0.707839	6.68941	8.76122	CDS	with_protein	GCF_030707675.1	Primary Assembly	unplaced scaffold	NZ_JASWEN010000039.1	4698	5903	-	WP_156183208.1	WP_156183208.1		PD-(D/E)XK nuclease family protein			QSH99_RS17095	1206	401	nan	TRUE	GCF_030707675		FALSE			FALSE	WP_156183208.1	Putative novel defense gene	UniRef50_A0A2R4EF20 Nhi~Nhi AAA+ ATPase domain-containing protein n=1 Tax=Acidovorax avenae subsp. avenae TaxID=80870 RepID=A0A2R4EF20_9BURK	0.0972569	56.7	Predicted novel defense gene		0
WP_000016409.1|NZ_CAJZTX010000062.1|2301|-	8.04856	0.476447	7.42041	8.61074	CDS	with_protein	GCF_916163875.1	Primary Assembly	unplaced scaffold	NZ_CAJZTX010000062.1	2301	3098	-	WP_000016409.1	WP_000016409.1		hypothetical protein			LE499_RS23585	798	265	nan	TRUE	GCF_916163875		FALSE			FALSE	WP_000016409.1	Putative novel defense gene	UniRef50_A9L0M7 DRT_1~drt1b Uncharacterized protein n=18 Tax=Gammaproteobacteria TaxID=1236 RepID=A9L0M7_SHEB9	0.113208	80.9	Predicted novel defense gene		0
WP_024247617.1|NZ_JANICT010000007.1|112098|+	8.00717	1.66574	6.05926	10.1698	CDS	with_protein	GCF_031452755.1	Primary Assembly	unplaced scaffold	NZ_JANICT010000007.1	112098	112670	+	WP_024247617.1	WP_024247617.1		DUF6037 family protein			NQD86_RS12345	573	190	nan	TRUE	GCF_031452755		FALSE			FALSE	WP_024247617.1	Putative novel defense gene		0		Predicted novel defense gene		0
WP_052686723.1|NZ_CXJA01000006.1|41443|-	7.97382	1.55798	5.0444	9.38969	CDS	with_protein	GCF_001258695.1	Primary Assembly	unplaced scaffold	NZ_CXJA01000006.1	41443	42453	-	WP_052686723.1	WP_052686723.1		SMEK domain-containing protein			ALV34_RS02145	1011	336	nan	TRUE	GCF_001258695		FALSE			FALSE	WP_052686723.1	Putative novel defense gene		0		Predicted novel defense gene		0
WP_001608827.1|NZ_JAOQKM010000001.1|3723970|-	7.97078	0.599756	7.44992	8.76562	CDS	with_protein	GCF_025988145.1	Primary Assembly	unplaced scaffold	NZ_JAOQKM010000001.1	3723970	3724941	-	WP_001608827.1	WP_001608827.1		hypothetical protein			N5T46_RS18110	972	323	nan	TRUE	GCF_025988145		FALSE			FALSE	WP_001608827.1	Putative novel defense gene		0		Predicted novel defense gene		0
WP_032082908.1|NZ_CACRYI010000006.1|121742|-	7.9699	1.2321	6.81307	10.2659	CDS	with_protein	GCF_902703155.1	Primary Assembly	unplaced scaffold	NZ_CACRYI010000006.1	121742	122794	-	WP_032082908.1	WP_032082908.1		nucleoid-associated protein			GOZ69_RS08315	1053	350	nan	TRUE	GCF_902703155		FALSE			FALSE	WP_032082908.1	Putative novel defense gene		0		Predicted novel defense gene		0
WP_050858626.1|NZ_SNOQ01000075.1|2765|-	7.96895	0.75604	6.8724	9.16657	CDS	with_protein	GCF_013183115.1	Primary Assembly	unplaced scaffold	NZ_SNOQ01000075.1	2765	5884	-	WP_050858626.1	WP_050858626.1		hypothetical protein			HRK70_RS24515	3120	1039	nan	TRUE	GCF_013183115		FALSE			FALSE	WP_001751210.1	Putative novel defense gene		0		Predicted novel defense gene		0
WP_225376209.1|NZ_SHHZ01000004.1|127586|-	7.96778	2.18203	3.78847	10.1042	CDS	with_protein	GCF_004283435.1	Primary Assembly	unplaced scaffold	NZ_SHHZ01000004.1	127586	128704	-	WP_225376209.1	WP_225376209.1		hypothetical protein			EXX59_RS06265	1119	372	nan	TRUE	GCF_004283435		FALSE			FALSE	WP_225376209.1	Putative novel defense gene	UniRef50_A0A023DFP6 RM_Type_II~Type_II_REases Translation elongation factor n=8 Tax=cellular organisms TaxID=131567 RepID=A0A023DFP6_9BACI	0.392473	99.2	Predicted novel defense gene		0
WP_135947104.1|NZ_JBEEZQ010000057.1|12974|+	7.96533	0.939164	6.55434	9.24513	CDS	with_protein	GCF_040142035.1	Primary Assembly	unplaced scaffold	NZ_JBEEZQ010000057.1	12974	14221	+	WP_135947104.1	WP_135947104.1		hypothetical protein			ABN345_RS24030	1248	415	nan	TRUE	GCF_040142035		FALSE			FALSE	WP_032223435.1	Putative novel defense gene	UniRef50_A0A4S3KKF9 RM_Type_IIG~Type_IIG site-specific DNA-methyltransferase (adenine-specific) n=377 Tax=Bacteria TaxID=2 RepID=A0A4S3KKF9_9GAMM	0.361446	97.2	Predicted novel defense gene		0
WP_139566663.1|NZ_UDDF01000001.1|544096|+	7.96065	0.91371	6.51183	9.11911	CDS	with_protein	GCF_900481065.1	Primary Assembly	unplaced scaffold	NZ_UDDF01000001.1	544096	544674	+	WP_139566663.1	WP_139566663.1		hypothetical protein			DTK76_RS26875	579	192	nan	TRUE	GCF_900481065		FALSE			FALSE	WP_139566663.1	Putative novel defense gene	UniRef50_K9Y9B2 Cas~csx1_III_19 CRISPR-associated protein, Csx2 family n=6 Tax=Oscillatoriophycideae TaxID=1301283 RepID=K9Y9B2_HALP7	0.104167	59.3	Predicted novel defense gene		0
WP_032084040.1|NZ_JATAQZ010000035.1|6760|+	7.93746	1.1183	6.38061	9.56987	CDS	with_protein	GCF_030342595.1	Primary Assembly	unplaced scaffold	NZ_JATAQZ010000035.1	6760	7683	+	WP_032084040.1	WP_032084040.1		hypothetical protein			QTO37_RS23450	924	307	nan	TRUE	GCF_030342595		FALSE			FALSE	WP_001705415.1	Putative novel defense gene		0		Predicted novel defense gene		0
WP_231236371.1|NZ_JAOQKM010000001.1|3722771|-	7.93404	1.08478	6.46774	9.52855	CDS	with_protein	GCF_025988145.1	Primary Assembly	unplaced scaffold	NZ_JAOQKM010000001.1	3722771	3723724	-	WP_231236371.1	WP_231236371.1		hypothetical protein			N5T46_RS18105	954	317	nan	TRUE	GCF_025988145		FALSE			FALSE	WP_028131409.1	Putative novel defense gene		0		Predicted novel defense gene		0
WP_000995672.1|NZ_NORM01000061.1|9653|+	7.89319	1.45079	6.12355	10.5104	CDS	with_protein	GCF_002521065.1	Primary Assembly	unplaced scaffold	NZ_NORM01000061.1	9653	11014	+	WP_000995672.1	WP_000995672.1		metallophosphoesterase			A7Y82_RS24590	1362	453	nan	TRUE	GCF_002521065		FALSE			FALSE	WP_000995672.1	Putative novel defense gene		0		Predicted novel defense gene		0
WP_000653385.1|NZ_JAAKCA010000034.1|26114|+	7.88504	1.45928	5.7639	10.0114	CDS	with_protein	GCF_011032225.1	Primary Assembly	unplaced scaffold	NZ_JAAKCA010000034.1	26114	27100	+	WP_000653385.1	WP_000653385.1		hypothetical protein			G5691_RS20535	987	328	nan	TRUE	GCF_011032225		FALSE			FALSE	WP_000653385.1	Putative novel defense gene	UniRef50_Q39XV7 RM_Type_III~Type_III_REases Helicase/UvrB N-terminal domain-containing protein n=117 Tax=Bacteria TaxID=2 RepID=Q39XV7_GEOMG	0.271341	71.2	Predicted novel defense gene		0
WP_023338099.1|NZ_NLTI01000045.1|4304|-	7.8842	1.23381	6.3353	9.77121	CDS	with_protein	GCF_002232995.1	Primary Assembly	unplaced scaffold	NZ_NLTI01000045.1	4304	5662	-	WP_023338099.1	WP_023338099.1		hypothetical protein			AS995_RS16305	1359	452	nan	TRUE	GCF_002232995		FALSE			FALSE	WP_023338099.1	Putative novel defense gene		0		Predicted novel defense gene		0
WP_021551860.1|NZ_JBBLVR010000014.1|58672|+	7.88024	1.0527	6.15301	9.38548	CDS	with_protein	GCF_037890795.1	Primary Assembly	unplaced scaffold	NZ_JBBLVR010000014.1	58672	59376	+	WP_021551860.1	WP_021551860.1		hypothetical protein			WL873_RS10520	705	234	nan	TRUE	GCF_037890795		FALSE			FALSE	WP_021551860.1	Putative novel defense gene		0		Predicted novel defense gene		0
WP_126677159.1|NZ_PNTC01000011.1|21002|+	7.87921	0.836632	7.04099	9.10756	CDS	with_protein	GCF_003980975.1	Primary Assembly	unplaced scaffold	NZ_PNTC01000011.1	21002	21733	+	WP_126677159.1	WP_126677159.1		hypothetical protein			CXW00_RS09820	732	243	nan	TRUE	GCF_003980975		FALSE			FALSE	WP_053886465.1	Putative novel defense gene		0		Predicted novel defense gene		0
WP_001525475.1|NZ_BFLT01000007.1|102563|-	7.87891	2.82895	2.76125	11.0473	CDS	with_protein	GCF_005384645.1	Primary Assembly	unplaced scaffold	NZ_BFLT01000007.1	102563	103888	-	WP_001525475.1	WP_001525475.1		DUF4062 domain-containing protein			FFA69_RS10025	1326	441	nan	TRUE	GCF_005384645		FALSE			FALSE	WP_001525475.1	Putative novel defense gene	UniRef50_A0A1W7LTI7 SpbK~SpbK TIR domain-containing protein n=1 Tax=Clostridium beijerinckii TaxID=1520 RepID=A0A1W7LTI7_CLOBE	0.222222	73.8	Predicted novel defense gene		0
WP_016239694.1|NZ_KE137015.1|164963|-	7.87206	1.33711	6.50411	10.3418	CDS	with_protein	GCF_000408345.1	Primary Assembly	unplaced scaffold	NZ_KE137015.1	164963	165943	-	WP_016239694.1	WP_016239694.1		hypothetical protein			A1SU_RS07700	981	326	partial	TRUE	GCF_000408345		FALSE			FALSE	WP_000068159.1	Putative novel defense gene		0		Predicted novel defense gene		0
WP_064148452.1|NZ_JAVLUQ010000003.1|28373|-	7.87121	0.778008	6.66407	9.05628	CDS	with_protein	GCF_031629275.1	Primary Assembly	unplaced scaffold	NZ_JAVLUQ010000003.1	28373	29533	-	WP_064148452.1	WP_064148452.1		DUF4238 domain-containing protein			RJ057_RS23590	1161	386	nan	TRUE	GCF_031629275		FALSE			FALSE	WP_021511753.1	Putative novel defense gene	UniRef50_A0A1V3W564 Rst_DUF4238~DUF4238_Pers DUF4238 domain-containing protein n=35 Tax=root TaxID=1 RepID=A0A1V3W564_ECOLX	0.393782	99.9	Predicted novel defense gene		0
WP_032207072.1|NZ_JHMM01000056.1|1345|+	7.86868	0.535843	6.88435	8.36346	CDS	with_protein	GCF_000617585.1	Primary Assembly	unplaced scaffold	NZ_JHMM01000056.1	1345	2265	+	WP_032207072.1	WP_032207072.1		hypothetical protein			BX81_RS11575	921	306	nan	TRUE	GCF_000617585		FALSE			FALSE	WP_001549653.1	Putative novel defense gene		0		Predicted novel defense gene		0
WP_000183538.1|NZ_JAFMVU010000035.1|50270|+	7.85991	1.67599	5.35052	10.1133	CDS	with_protein	GCF_017595385.1	Primary Assembly	unplaced scaffold	NZ_JAFMVU010000035.1	50270	51226	+	WP_000183538.1	WP_000183538.1		DUF2971 domain-containing protein			J7R38_RS17385	957	318	nan	TRUE	GCF_017595385		FALSE			FALSE	WP_285965491.1	Putative novel defense gene	UniRef50_Q48725 AbiG~AbiGi Abortive phage resistance protein AbiGi n=54 Tax=Lactobacillales TaxID=186826 RepID=ABIG1_LACLC	0.185535	90.3	Predicted novel defense gene		0
WP_001588164.1|NZ_KB733040.1|3871201|-	7.84528	1.2579	6.32535	9.32677	CDS	with_protein	GCF_000352345.1	Primary Assembly	unplaced scaffold	NZ_KB733040.1	3871201	3874536	-	WP_001588164.1	WP_001588164.1		VPA1262 family protein			A1SG_RS03830	3336	1111	nan	TRUE	GCF_000352345		FALSE			FALSE	WP_001588164.1	Putative novel defense gene	UniRef50_A0A522SLP1 DISARM~drmC Phospholipase n=2 Tax=Rhodanobacteraceae TaxID=1775411 RepID=A0A522SLP1_9GAMM	0.142214	91.3	Predicted novel defense gene		0
WP_001534709.1|NZ_CAJZOW010000025.1|2068|-	7.83732	0.298005	7.51893	8.3924	CDS	with_protein	GCF_916160275.1	Primary Assembly	unplaced scaffold	NZ_CAJZOW010000025.1	2068	2913	-	WP_001534709.1	WP_001534709.1		hypothetical protein			LE522_RS22120	846	281	nan	TRUE	GCF_916160275		FALSE			FALSE	WP_001534709.1	Putative novel defense gene		0		Predicted novel defense gene		0
WP_249530110.1|NZ_FLZG01000022.1|5181|+	7.83505	1.29626	6.19716	10.0043	CDS	with_protein	GCF_900093915.1	Primary Assembly	unplaced scaffold	NZ_FLZG01000022.1	5181	5885	+	WP_249530110.1	WP_249530110.1		hypothetical protein			BUA45_RS32930	705	234	nan	TRUE	GCF_900093915		FALSE			FALSE	WP_249530110.1	Putative novel defense gene	UniRef50_W7QHW3 RexAB~RexA Uncharacterized protein n=2 Tax=Halomonas sp. BC04 TaxID=1403540 RepID=W7QHW3_9GAMM	0.358974	87.7	Predicted novel defense gene		0
WP_096955309.1|NZ_PNTC01000011.1|128287|-	7.83343	1.48323	6.26738	10.4713	CDS	with_protein	GCF_003980975.1	Primary Assembly	unplaced scaffold	NZ_PNTC01000011.1	128287	128949	-	WP_096955309.1	WP_096955309.1		hypothetical protein			CXW00_RS10370	663	220	nan	TRUE	GCF_003980975		FALSE			FALSE	WP_000357928.1	Putative novel defense gene		0		Predicted novel defense gene		0
WP_021562591.1|NZ_JAGKRB010000030.1|134194|-	7.81903	1.32681	6.36135	10.014	CDS	with_protein	GCF_017939445.1	Primary Assembly	unplaced scaffold	NZ_JAGKRB010000030.1	134194	135234	-	WP_021562591.1	WP_021562591.1		hypothetical protein			J9887_RS18505	1041	346	nan	TRUE	GCF_017939445		FALSE			FALSE	WP_126855303.1	Putative novel defense gene		0		Predicted novel defense gene		0
WP_016236299.1|NZ_CAVMEQ010000053.1|3213|-	7.81826	1.22037	6.42226	9.85891	CDS	with_protein	GCF_963679515.1	Primary Assembly	unplaced scaffold	NZ_CAVMEQ010000053.1	3213	3647	-	WP_016236299.1	WP_016236299.1		hypothetical protein			VMP63_RS24510	435	144	nan	TRUE	GCF_963679515		FALSE			FALSE	WP_016236299.1	Putative novel defense gene	UniRef50_A0A2A3WNU4 Eleos~LeoC Transmembrane protein n=43 Tax=Escherichia coli TaxID=562 RepID=A0A2A3WNU4_ECOLX	0.381944	97	Predicted novel defense gene		0
WP_001523813.1|NZ_BFRK01000019.1|285086|+	7.78692	2.28294	3.43498	10.1675	CDS	with_protein	GCF_005387565.1	Primary Assembly	unplaced scaffold	NZ_BFRK01000019.1	285086	286186	+	WP_001523813.1	WP_001523813.1		HNH endonuclease			FFE05_RS16945	1101	366	nan	TRUE	GCF_005387565		FALSE			FALSE	WP_001523813.1	Putative novel defense gene	UniRef50_U1LVG9 RM_Type_IV~Type_IV_REases Restriction endonuclease-like protein n=4 Tax=Pseudoalteromonas rubra TaxID=43658 RepID=U1LVG9_9GAMM	0.213115	98.3	Predicted novel defense gene		0
WP_218790080.1|NZ_JAHVNK010000020.1|108235|-	7.78634	0.324092	7.39375	8.3285	CDS	with_protein	GCF_019281595.1	Primary Assembly	unplaced scaffold	NZ_JAHVNK010000020.1	108235	109924	-	WP_218790080.1	WP_218790080.1		ATP-binding protein			KX786_RS20280	1690	562	partial	TRUE	GCF_019281595		FALSE			FALSE	WP_000160301.1	Putative novel defense gene	UniRef50_A0A3S5D875 radar_II~rdrA_II ATP-binding protein n=23 Tax=Gammaproteobacteria TaxID=1236 RepID=A0A3S5D875_KLEAE	0.386121	99.3	Predicted novel defense gene		0
WP_130568604.1|NZ_SHJL01000057.1|1338|-	7.76753	0.857112	6.96316	9.2112	CDS	with_protein	GCF_004283775.1	Primary Assembly	unplaced scaffold	NZ_SHJL01000057.1	1338	2651	-	WP_130568604.1	WP_130568604.1		hypothetical protein			EXX22_RS23805	1314	437	nan	TRUE	GCF_004283775		FALSE			FALSE	WP_089623392.1	Putative novel defense gene		0		Predicted novel defense gene		0
WP_078046162.1|NZ_OEDS01000048.1|316762|+	7.75918	0.483582	7.15097	8.44768	CDS	with_protein	GCF_900236085.1	Primary Assembly	unplaced scaffold	NZ_OEDS01000048.1	316762	317064	+	WP_078046162.1	WP_078046162.1		hypothetical protein			A4157S2_RS03185	303	100	nan	TRUE	GCF_900236085		FALSE			FALSE	WP_252408246.1	Putative novel defense gene		0		Predicted novel defense gene		0
WP_201792557.1|NZ_JALEET010000142.1|500|-	7.7589	1.65065	4.78986	9.30172	CDS	with_protein	GCF_022761205.1	Primary Assembly	unplaced scaffold	NZ_JALEET010000142.1	500	1438	-	WP_201792557.1	WP_201792557.1		hypothetical protein			MRY39_RS24230	939	312	nan	TRUE	GCF_022761205		FALSE			FALSE	WP_201795499.1	Putative novel defense gene	UniRef50_P0DV41 CBASS~Effector_TIR Pycsar effector protein PaPycTIR n=73 Tax=Bacteria TaxID=2 RepID=PCTIR_PSEAI	0.375	98.5	Predicted novel defense gene		0
WP_218790084.1|NZ_JAHVNK010000038.1|5921|-	7.75776	1.86506	5.33473	9.77336	CDS	with_protein	GCF_019281595.1	Primary Assembly	unplaced scaffold	NZ_JAHVNK010000038.1	5921	7106	-	WP_218790084.1	WP_218790084.1		dynamin family protein			KX786_RS23955	1186	395	partial	TRUE	GCF_019281595		FALSE			FALSE	WP_252149336.1	Putative novel defense gene	UniRef50_UPI002019C786 Eleos~LeoB GTPase domain-containing protein n=1 Tax=Fibrobacter succinogenes TaxID=833 RepID=UPI002019C786	0.288608	98	Predicted novel defense gene		0
WP_267651831.1|NZ_JACYJK010000090.1|3790|+	7.75169	0.87493	6.43121	8.66425	CDS	with_protein	GCF_026612865.1	Primary Assembly	unplaced scaffold	NZ_JACYJK010000090.1	3790	4878	+	WP_267651831.1	WP_267651831.1		hypothetical protein			IGP38_RS23795	1089	362	nan	TRUE	GCF_026612865		FALSE			FALSE	WP_267651831.1	Putative novel defense gene		0		Predicted novel defense gene		0
WP_000210934.1|NZ_FQYC01000251.1|2039|+	7.74762	0.539524	6.98697	8.60615	CDS	with_protein	GCF_900130175.1	Primary Assembly	unplaced scaffold	NZ_FQYC01000251.1	2039	2866	+	WP_000210934.1	WP_000210934.1		DUF3037 domain-containing protein			BQ7579_RS16465	828	275	nan	TRUE	GCF_900130175		FALSE			FALSE	WP_137654441.1	Putative novel defense gene		0		Predicted novel defense gene		0
WP_174593868.1|NZ_JABUWZ010000209.1|14|-	7.71401	1.84183	4.3759	9.63045	CDS	with_protein	GCF_013342685.1	Primary Assembly	unplaced scaffold	NZ_JABUWZ010000209.1	14	1144	-	WP_174593868.1	WP_174593868.1		nucleotide-binding protein			HUC35_RS22845	1131	376	nan	TRUE	GCF_013342685		FALSE			FALSE	WP_089587035.1	Putative novel defense gene	UniRef50_P0DV41 CBASS~Effector_TIR Pycsar effector protein PaPycTIR n=73 Tax=Bacteria TaxID=2 RepID=PCTIR_PSEAI	0.364362	99.1	Predicted novel defense gene		0
WP_000544634.1|NZ_JAHAUC010000115.1|4116|+	7.69843	2.95364	3.78794	10.9859	CDS	with_protein	GCF_024354845.1	Primary Assembly	unplaced scaffold	NZ_JAHAUC010000115.1	4116	6500	+	WP_000544634.1	WP_000544634.1		dynamin family protein			KID27_RS23065	2385	794	nan	TRUE	GCF_024354845		FALSE			FALSE	WP_252359134.1	Putative novel defense gene	UniRef50_UPI000CD50D1D Eleos~LeoBC DUF726 domain-containing protein n=2 Tax=Pseudomonadaceae TaxID=135621 RepID=UPI000CD50D1D	0.263224	99.6	Predicted novel defense gene		0
WP_224543578.1|NZ_SQIK01000051.1|7570|+	7.67779	1.4912	5.62868	9.56939	CDS	with_protein	GCF_006235185.1	Primary Assembly	unplaced scaffold	NZ_SQIK01000051.1	7570	8205	+	WP_224543578.1	WP_224543578.1		hypothetical protein			E3718_RS07610	636	211	nan	TRUE	GCF_006235185		FALSE			FALSE	WP_224543578.1	Putative novel defense gene		0		Predicted novel defense gene		0
WP_231360379.1|NZ_CP072785.1|554406|+	7.6741	0.200173	7.4285	7.96509	CDS	with_protein	GCF_017900955.1	Primary Assembly	chromosome	NZ_CP072785.1	554406	555062	+	WP_231360379.1	WP_231360379.1		hypothetical protein			I0P60_RS02545	657	218	nan	TRUE	GCF_017900955		FALSE			FALSE	WP_024225810.1	Putative novel defense gene		0		Predicted novel defense gene		0
WP_032254893.1|NZ_JNPN01000035.1|40919|+	7.6728	1.09766	5.89072	9.31899	CDS	with_protein	GCF_000703625.1	Primary Assembly	unplaced scaffold	NZ_JNPN01000035.1	40919	41347	+	WP_032254893.1	WP_032254893.1		hypothetical protein			AC97_RS0125320	429	142	nan	TRUE	GCF_000703625		FALSE			FALSE	WP_059274822.1	Putative novel defense gene		0		Predicted novel defense gene		0
WP_126677051.1|NZ_QODZ01000035.1|3189|-	7.65211	2.61619	2.9583	10.8791	CDS	with_protein	GCF_003318575.1	Primary Assembly	unplaced scaffold	NZ_QODZ01000035.1	3189	3878	-	WP_126677051.1	WP_126677051.1		hypothetical protein			DS984_RS20060	690	229	nan	TRUE	GCF_003318575		FALSE			FALSE	WP_000984534.1	Putative novel defense gene	UniRef50_A0A807NHB6 AbiC~AbiC Phage abortive infection protein n=9 Tax=Enterococcus TaxID=1350 RepID=A0A807NHB6_ENTFC	0.19214	97.6	Predicted novel defense gene		0
WP_000174035.1|NZ_SQDX01000131.1|21952|-	7.63256	0.449432	6.87818	8.02752	CDS	with_protein	GCF_006233045.1	Primary Assembly	unplaced scaffold	NZ_SQDX01000131.1	21952	22932	-	WP_000174035.1	WP_000174035.1		thymidylate synthase			E3841_RS24035	981	326	nan	TRUE	GCF_006233045		FALSE			FALSE	WP_053893586.1	Putative novel defense gene		0		Predicted novel defense gene		0
WP_134355674.1|NZ_KI533261.1|255|+	7.62697	0.599869	6.61929	8.31056	CDS	with_protein	GCF_000488595.1	Primary Assembly	unplaced scaffold	NZ_KI533261.1	255	1046	+	WP_134355674.1	WP_134355674.1		hypothetical protein			HMPREF1609_RS19335	792	263	nan	TRUE	GCF_000488595		FALSE			FALSE	WP_134355674.1	Putative novel defense gene	UniRef50_B8GSP5 RloC~RloC Protein CR006 P-loop domain-containing protein n=292 Tax=Bacteria TaxID=2 RepID=B8GSP5_THISH	0.125475	91.4	Predicted novel defense gene		0
WP_097432356.1|NZ_CAJVBU010000003.1|276763|+	7.61369	1.08229	6.36316	9.29483	CDS	with_protein	GCF_910594905.1	Primary Assembly	unplaced scaffold	NZ_CAJVBU010000003.1	276763	277782	+	WP_097432356.1	WP_097432356.1		DUF4760 domain-containing protein			KXJ00_RS06645	1020	339	nan	TRUE	GCF_910594905		FALSE			FALSE	WP_024222327.1	Putative novel defense gene	UniRef50_A0A085AFP2 PD-Lambda-6~PD-Lambda-6 Phage protein n=17 Tax=Enterobacteriaceae TaxID=543 RepID=A0A085AFP2_9ENTR	0.144543	77.8	Predicted novel defense gene		0
WP_235839039.1|NZ_BDRN01000037.1|106|-	7.6078	0.656294	7.12449	8.87452	CDS	with_protein	GCF_002207645.1	Primary Assembly	unplaced scaffold	NZ_BDRN01000037.1	106	1389	-	WP_235839039.1	WP_235839039.1		hypothetical protein			CE553_RS23885	1284	427	nan	TRUE	GCF_002207645		FALSE			FALSE	WP_020219073.1	Putative novel defense gene	UniRef50_D5V099 PD-Lambda-3~PD-Lambda-3_B Conserved hypothetical protein CHP02391 domain-containing protein n=408 Tax=root TaxID=1 RepID=D5V099_ARCNC	0.299766	82.9	Predicted novel defense gene		0
WP_250543930.1|NZ_CABWFI010000211.1|2198|-	7.60462	0.938281	6.40594	8.90818	CDS	with_protein	GCF_902504395.1	Primary Assembly	unplaced scaffold	NZ_CABWFI010000211.1	2198	2698	-	WP_250543930.1	WP_250543930.1		hypothetical protein			GC304_RS23010	501	166	partial	TRUE	GCF_902504395		FALSE			FALSE	WP_228355741.1	Putative novel defense gene		0		Predicted novel defense gene		0
WP_001288046.1|NZ_MTWY01000017.1|1202|-	7.60237	0.898651	6.13907	8.94242	CDS	with_protein	GCF_004380175.1	Primary Assembly	unplaced scaffold	NZ_MTWY01000017.1	1202	1726	-	WP_001288046.1	WP_001288046.1		hypothetical protein			BON65_RS01395	525	174	nan	TRUE	GCF_004380175		FALSE			FALSE	WP_086795205.1	Putative novel defense gene	UniRef50_A0A3A4D703 Druantia_II~DruG Chromosome partition protein Smc n=94 Tax=Enterobacterales TaxID=91347 RepID=A0A3A4D703_9GAMM	0.247126	54.8	Predicted novel defense gene		0
WP_000556393.1|NZ_NJJD01000059.1|496|+	7.5959	1.50133	5.8641	9.8565	CDS	with_protein	GCF_002465555.1	Primary Assembly	unplaced scaffold	NZ_NJJD01000059.1	496	1428	+	WP_000556393.1	WP_000556393.1		hypothetical protein			BSN20_RS26535	933	310	nan	TRUE	GCF_002465555		FALSE			FALSE	WP_097326501.1	Putative novel defense gene	UniRef50_W7QHW3 RexAB~RexA Uncharacterized protein n=2 Tax=Halomonas sp. BC04 TaxID=1403540 RepID=W7QHW3_9GAMM	0.354839	82.2	Predicted novel defense gene		0
WP_032254601.1|NZ_NXMM01000012.1|13497|-	7.59497	1.04475	6.30828	8.8374	CDS	with_protein	GCF_002464455.1	Primary Assembly	unplaced scaffold	NZ_NXMM01000012.1	13497	14159	-	WP_032254601.1	WP_032254601.1		hypothetical protein			BEA71_RS05970	663	220	nan	TRUE	GCF_002464455		FALSE			FALSE	WP_053880117.1	Putative novel defense gene	UniRef50_A0A085AFP2 PD-Lambda-6~PD-Lambda-6 Phage protein n=17 Tax=Enterobacteriaceae TaxID=543 RepID=A0A085AFP2_9ENTR	0.281818	87.2	Predicted novel defense gene		0
WP_213855962.1|NZ_JAIVCD010000002.1|468711|-	7.59108	1.09309	6.07648	9.41272	CDS	with_protein	GCF_022396715.1	Primary Assembly	unplaced scaffold	NZ_JAIVCD010000002.1	468711	469520	-	WP_213855962.1	WP_213855962.1		hypothetical protein			LCT56_RS06875	810	269	nan	TRUE	GCF_022396715		FALSE			FALSE	WP_213855962.1	Putative novel defense gene	UniRef50_A0A2Z6ULK5 PD-T4-2~PD-T4-2_B RiboL-PSP-HEPN domain-containing protein n=28 Tax=Bacteria TaxID=2 RepID=A0A2Z6ULK5_MICAE	0.342007	61.7	Predicted novel defense gene		0
WP_227164500.1|NZ_AJWQ01000081.1|11201|+	7.56017	0.963741	5.99514	8.83422	CDS	with_protein	GCF_000264115.1	Primary Assembly	unplaced scaffold	NZ_AJWQ01000081.1	11201	12115	+	WP_227164500.1	WP_227164500.1		hypothetical protein			EC54115_RS16685	915	304	nan	TRUE	GCF_000264115		FALSE			FALSE	WP_227164500.1	Putative novel defense gene	UniRef50_UPI00211D6B14 PD-T7-4~PD-T7-4 DUF4145 domain-containing protein n=4 Tax=Bacillus TaxID=1386 RepID=UPI00211D6B14	0.292763	60.6	Predicted novel defense gene		0
WP_002857832.1|NZ_BQFF01000140.1|2128|-	7.54812	1.47934	6.21085	9.9251	CDS	with_protein	GCF_023168065.1	Primary Assembly	unplaced scaffold	NZ_BQFF01000140.1	2128	3270	-	WP_002857832.1	WP_002857832.1		PDDEXK nuclease domain-containing protein			ECGR_RS24380	1143	380	nan	TRUE	GCF_023168065		FALSE			FALSE	WP_002857832.1	Putative novel defense gene	UniRef50_A0A2T5PE13 Shedu~SduA DUF4263 domain-containing protein n=4 Tax=Pseudomonas TaxID=286 RepID=A0A2T5PE13_9PSED	0.373684	95.1	Predicted novel defense gene		0
WP_252672179.1|NZ_JALQAO010000014.1|54618|-	7.53139	1.05918	6.16047	9.29988	CDS	with_protein	GCF_023953195.1	Primary Assembly	unplaced scaffold	NZ_JALQAO010000014.1	54618	55481	-	WP_252672179.1	WP_252672179.1		DUF6236 family protein			M1V50_RS19170	864	287	nan	TRUE	GCF_023953195		FALSE			FALSE	WP_000439452.1	Putative novel defense gene		0		Predicted novel defense gene		0
WP_078183902.1|NZ_MVLS01000048.1|15495|+	7.52705	1.09372	6.00388	9.34687	CDS	with_protein	GCF_002015435.1	Primary Assembly	unplaced scaffold	NZ_MVLS01000048.1	15495	16388	+	WP_078183902.1	WP_078183902.1		hypothetical protein			BWN92_RS24445	894	297	nan	TRUE	GCF_002015435		FALSE			FALSE	WP_078183902.1	Putative novel defense gene		0		Predicted novel defense gene		0
WP_001192736.1|NZ_RYAS01000021.1|37376|-	7.52549	0.515154	6.75804	8.29565	CDS	with_protein	GCF_009393295.1	Primary Assembly	unplaced scaffold	NZ_RYAS01000021.1	37376	38209	-	WP_001192736.1	WP_001192736.1		DUF4942 domain-containing protein			EI046_RS19795	834	277	nan	TRUE	GCF_009393295		FALSE			FALSE	WP_004187363.1	Putative novel defense gene		0		Predicted novel defense gene		0
WP_250546657.1|NZ_CABVZG010000047.1|9704|-	7.52135	0.972975	5.87655	8.79706	CDS	with_protein	GCF_902502805.1	Primary Assembly	unplaced scaffold	NZ_CABVZG010000047.1	9704	11128	-	WP_250546657.1	WP_250546657.1		phospholipase D-like domain-containing protein			GDJ96_RS25275	1425	474	nan	TRUE	GCF_902502805		FALSE			FALSE	WP_238068792.1	Putative novel defense gene	UniRef50_A0A218MP57 Gao_RL~RL_D DEAD/DEAH box helicase n=60 Tax=Bacteria TaxID=2 RepID=A0A218MP57_PROMI	0.386076	99	Predicted novel defense gene		0
WP_071919998.1|NZ_MIPU01000041.1|4163|-	7.51007	1.41508	5.70729	9.62244	CDS	with_protein	GCF_000214765.2	Primary Assembly	unplaced scaffold	NZ_MIPU01000041.1	4163	4906	-	WP_071919998.1	WP_071919998.1		hypothetical protein			ECNA114_RS26990	744	247	nan	TRUE	GCF_000214765		FALSE			FALSE	WP_001471813.1	Putative novel defense gene		0		Predicted novel defense gene		0
WP_001081279.1|NZ_RQID01000224.1|1973|+	7.50614	1.18637	5.9993	9.4897	CDS	with_protein	GCF_004150165.1	Primary Assembly	unplaced scaffold	NZ_RQID01000224.1	1973	2902	+	WP_001081279.1	WP_001081279.1		hypothetical protein			EXC75_RS24420	930	309	nan	TRUE	GCF_004150165		FALSE			FALSE	WP_025269976.1	Putative novel defense gene		0		Predicted novel defense gene		0
WP_000763711.1|NZ_AQBP01000041.1|106237|-	7.46496	1.2621	6.14238	9.74967	CDS	with_protein	GCF_000358085.2	Primary Assembly	unplaced scaffold	NZ_AQBP01000041.1	106237	106575	-	WP_000763711.1	WP_000763711.1		hypothetical protein			ECP03052606_RS10315	339	112	nan	TRUE	GCF_000358085		FALSE			FALSE	WP_000763711.1	Putative novel defense gene		0		Predicted novel defense gene		0
WP_000710784.1|NZ_LASE01000105.1|96702|-	7.46056	1.61621	5.21031	10.2511	CDS	with_protein	GCF_001448025.1	Primary Assembly	unplaced scaffold	NZ_LASE01000105.1	96702	98510	-	WP_000710784.1	WP_000710784.1		DUF4209 domain-containing protein			VACI14_RS23700	1809	602	nan	TRUE	GCF_001448025		FALSE			FALSE	WP_048972849.1	Putative novel defense gene	UniRef50_A0A1C3SRW1 AbiJ~AbiJ Abortive infection protein-like C-terminal domain-containing protein n=40 Tax=Lactobacillales TaxID=186826 RepID=A0A1C3SRW1_STRMC	0.202658	65.8	Predicted novel defense gene		0
WP_000347141.1|NZ_PTNR01000036.1|8020|-	7.45709	1.65621	4.66862	9.69979	CDS	with_protein	GCF_002941725.1	Primary Assembly	unplaced scaffold	NZ_PTNR01000036.1	8020	8733	-	WP_000347141.1	WP_000347141.1		hypothetical protein			C5P04_RS22205	714	237	nan	TRUE	GCF_002941725		FALSE			FALSE	WP_096953857.1	Putative novel defense gene	UniRef50_A0A807NHB6 AbiC~AbiC Phage abortive infection protein n=9 Tax=Enterococcus TaxID=1350 RepID=A0A807NHB6_ENTFC	0.0675105	56.8	Predicted novel defense gene		0
WP_000340376.1|NZ_JBEQZP010000026.1|4606|+	7.44657	0.966309	6.04228	8.70422	CDS	with_protein	GCF_040351075.1	Primary Assembly	unplaced scaffold	NZ_JBEQZP010000026.1	4606	5469	+	WP_000340376.1	WP_000340376.1		hypothetical protein			ABUT62_RS03030	864	287	nan	TRUE	GCF_040351075		FALSE			FALSE	WP_147692221.1	Putative novel defense gene		0		Predicted novel defense gene		0
WP_021539060.1|NZ_QOED01000025.1|24620|-	7.44355	1.01774	5.63305	8.6772	CDS	with_protein	GCF_003318875.1	Primary Assembly	unplaced scaffold	NZ_QOED01000025.1	24620	25261	-	WP_021539060.1	WP_021539060.1		hypothetical protein			DS991_RS19020	642	213	nan	TRUE	GCF_003318875		FALSE			FALSE	WP_021539060.1	Putative novel defense gene		0		Predicted novel defense gene		0
WP_000351386.1|NZ_BFUF01000082.1|236|+	7.4313	0.81786	6.33986	8.71784	CDS	with_protein	GCF_005389085.1	Primary Assembly	unplaced scaffold	NZ_BFUF01000082.1	236	799	+	WP_000351386.1	WP_000351386.1		hypothetical protein			FFF44_RS18555	564	187	nan	TRUE	GCF_005389085		FALSE			FALSE	WP_000351386.1	Putative novel defense gene	UniRef50_A0A2P5PU51 AbiN~AbiN Phage protein n=25 Tax=Staphylococcaceae TaxID=90964 RepID=A0A2P5PU51_STAPS	0.219251	75.4	Predicted novel defense gene		0
WP_207116836.1|NZ_JAFLQB010000046.1|9129|+	7.42111	4.52941	-1.30225	11.532	CDS	with_protein	GCF_017312905.1	Primary Assembly	unplaced scaffold	NZ_JAFLQB010000046.1	9129	9755	+	WP_207116836.1	WP_207116836.1		HNH endonuclease signature motif containing protein			J0S42_RS23570	627	208	nan	TRUE	GCF_017312905		FALSE			FALSE	WP_077625619.1	Putative novel defense gene	UniRef50_U1LVG9 RM_Type_IV~Type_IV_REases Restriction endonuclease-like protein n=4 Tax=Pseudoalteromonas rubra TaxID=43658 RepID=U1LVG9_9GAMM	0.331731	98.5	Predicted novel defense gene		0
WP_000486481.1|NZ_ADUM01000119.1|26412|-	7.4199	1.19884	6.2041	9.60067	CDS	with_protein	GCF_000184765.1	Primary Assembly	unplaced scaffold	NZ_ADUM01000119.1	26412	28115	-	WP_000486481.1	WP_000486481.1		hypothetical protein			EC3431_RS03000	1704	567	nan	TRUE	GCF_000184765		FALSE			FALSE	WP_000486481.1	Putative novel defense gene		0		Predicted novel defense gene		0
WP_020316928.1|NZ_JAWIFT010000026.1|244|-	7.41319	1.38413	5.46729	9.49381	CDS	with_protein	GCF_032747175.1	Primary Assembly	unplaced scaffold	NZ_JAWIFT010000026.1	244	1692	-	WP_020316928.1	WP_020316928.1		HNH endonuclease			RZQ94_RS21260	1449	482	nan	TRUE	GCF_032747175		FALSE			FALSE	WP_020316928.1	Putative novel defense gene	UniRef50_J9W3C2 Cas~cas9_II-A_1 CRISPR-associated endonuclease Cas9 n=118 Tax=Lactobacillaceae TaxID=33958 RepID=J9W3C2_LENBU	0.107884	95.3	Predicted novel defense gene		0
WP_087896215.1|NZ_QOXY01000081.1|6459|+	7.39299	2.1511	3.39207	9.42583	CDS	with_protein	GCF_003333855.1	Primary Assembly	unplaced scaffold	NZ_QOXY01000081.1	6459	7358	+	WP_087896215.1	WP_087896215.1		SMEK domain-containing protein			A6583_RS26485	900	299	nan	TRUE	GCF_003333855		FALSE			FALSE	WP_021533429.1	Putative novel defense gene		0		Predicted novel defense gene		0
WP_322444249.1|NZ_CP139808.1|4517600|+	7.38984	0.904747	6.31007	8.94897	CDS	with_protein	GCF_034422715.1	Primary Assembly	chromosome	NZ_CP139808.1	4517600	4518547	+	WP_322444249.1	WP_322444249.1		hypothetical protein			U0532_RS21885	948	315	nan	TRUE	GCF_034422715		FALSE			FALSE	WP_322444249.1	Putative novel defense gene		0		Predicted novel defense gene		0
WP_226133952.1|NZ_NKMQ01000027.1|22813|-	7.38921	0.821495	6.37189	8.46243	CDS	with_protein	GCF_002458535.1	Primary Assembly	unplaced scaffold	NZ_NKMQ01000027.1	22813	23040	-	WP_226133952.1	WP_226133952.1		hypothetical protein			BGF55_RS28160	228	75	nan	TRUE	GCF_002458535		FALSE			FALSE	WP_226133952.1	Putative novel defense gene		0		Predicted novel defense gene		0
WP_000342533.1|NZ_NJTQ01000011.1|67950|-	7.38885	1.14238	5.90142	9.27411	CDS	with_protein	GCF_002459265.1	Primary Assembly	unplaced scaffold	NZ_NJTQ01000011.1	67950	68660	-	WP_000342533.1	WP_000342533.1		hypothetical protein			BGE61_RS13050	711	236	nan	TRUE	GCF_002459265		FALSE			FALSE	WP_000342533.1	Putative novel defense gene		0		Predicted novel defense gene		0
WP_252146670.1|NZ_JAHWZQ010000040.1|6493|+	7.37301	0.720266	6.52418	8.58917	CDS	with_protein	GCF_019351155.1	Primary Assembly	unplaced scaffold	NZ_JAHWZQ010000040.1	6493	7323	+	WP_252146670.1	WP_252146670.1		hypothetical protein			KYQ73_RS26095	831	276	nan	TRUE	GCF_019351155		FALSE			FALSE	WP_252146670.1	Putative novel defense gene		0		Predicted novel defense gene		0
WP_052318713.1|NZ_NOPZ01000063.1|18942|-	7.36151	1.38322	5.67373	9.55631	CDS	with_protein	GCF_002520405.1	Primary Assembly	unplaced scaffold	NZ_NOPZ01000063.1	18942	20573	-	WP_052318713.1	WP_052318713.1		hypothetical protein			A7Z49_RS22020	1632	543	nan	TRUE	GCF_002520405		FALSE			FALSE	WP_052318713.1	Putative novel defense gene	UniRef50_A0A5S4U3L3 AVAST_III~Avs3A NACHT domain-containing protein n=114 Tax=Pseudomonadota TaxID=1224 RepID=A0A5S4U3L3_9GAMM	0.292818	67.8	Predicted novel defense gene		0
WP_227456515.1|NZ_FZJT01000087.1|4402|-	7.33915	2.00677	5.32976	10.7221	CDS	with_protein	GCF_900196675.1	Primary Assembly	unplaced scaffold	NZ_FZJT01000087.1	4402	6369	-	WP_227456515.1	WP_227456515.1		hypothetical protein			CPH59_RS30410	1968	655	nan	TRUE	GCF_900196675		FALSE			FALSE	WP_250694658.1	Putative novel defense gene		0		Predicted novel defense gene		0
WP_260745844.1|NZ_JAJANV010000039.1|15597|-	7.33543	0.810099	6.00631	8.39033	CDS	with_protein	GCF_025262265.1	Primary Assembly	unplaced scaffold	NZ_JAJANV010000039.1	15597	16697	-	WP_260745844.1	WP_260745844.1		hypothetical protein			LGX77_RS21800	1101	366	nan	TRUE	GCF_025262265		FALSE			FALSE	WP_260745844.1	Putative novel defense gene	UniRef50_Q99ZW2 Cas~cas9_II-A_II-B_II-C_3 CRISPR-associated endonuclease Cas9/Csn1 n=1287 Tax=root TaxID=1 RepID=CAS9_STRP1	0.161202	89.9	Predicted novel defense gene		0
WP_197970439.1|NZ_CAJGEZ010000005.1|26245|+	7.33376	1.21907	6.03443	9.04017	CDS	with_protein	GCF_904809705.1	Primary Assembly	unplaced scaffold	NZ_CAJGEZ010000005.1	26245	27507	+	WP_197970439.1	WP_197970439.1		hypothetical protein			JMT96_RS09865	1263	420	nan	TRUE	GCF_904809705		FALSE			FALSE	WP_023142848.1	Putative novel defense gene		0		Predicted novel defense gene		0
WP_000551278.1|NZ_NIIE01000037.1|13534|-	7.32614	0.329969	6.86722	7.84601	CDS	with_protein	GCF_002223405.1	Primary Assembly	unplaced scaffold	NZ_NIIE01000037.1	13534	13902	-	WP_000551278.1	WP_000551278.1		hypothetical protein			CDL49_RS23465	369	122	nan	TRUE	GCF_002223405		FALSE			FALSE	WP_000551278.1	Putative novel defense gene		0		Predicted novel defense gene		0
WP_000241624.1|NZ_RRHC01000173.1|5025|+	7.32399	0.994409	5.63934	8.57178	CDS	with_protein	GCF_005044455.1	Primary Assembly	unlocalized scaffold on plasmid	NZ_RRHC01000173.1	5025	5897	+	WP_000241624.1	WP_000241624.1		hypothetical protein			C9Z87_RS26265	873	290	nan	TRUE	GCF_005044455		FALSE			FALSE	WP_251000500.1	Putative novel defense gene		0		Predicted novel defense gene		0
WP_021242119.1|NZ_JANFJN010000056.1|6827|+	7.28804	1.14663	6.20738	9.26372	CDS	with_protein	GCF_031626995.1	Primary Assembly	unplaced scaffold	NZ_JANFJN010000056.1	6827	10102	+	WP_021242119.1	WP_021242119.1		P-loop NTPase fold protein			NOI82_RS24720	3276	1091	nan	TRUE	GCF_031626995		FALSE			FALSE	WP_021242119.1	Putative novel defense gene	UniRef50_P96329 Pif~PifA Phage T7 exclusion protein n=246 Tax=cellular organisms TaxID=131567 RepID=PIFA_ECOLI	0.373969	99.8	Predicted novel defense gene		0
WP_001584135.1|NZ_NMMG01000050.1|22830|+	7.27308	1.1243	5.28685	8.58732	CDS	with_protein	GCF_002468935.1	Primary Assembly	unplaced scaffold	NZ_NMMG01000050.1	22830	23336	+	WP_001584135.1	WP_001584135.1		hypothetical protein			A7123_RS21910	507	168	nan	TRUE	GCF_002468935		FALSE			FALSE	WP_047664208.1	Putative novel defense gene		0		Predicted novel defense gene		0
WP_032180027.1|NZ_AP024560.1|3928932|-	7.26646	0.610302	6.5215	8.20823	CDS	with_protein	GCF_006536085.2	Primary Assembly	chromosome	NZ_AP024560.1	3928932	3929438	-	WP_032180027.1	WP_032180027.1		hypothetical protein			FLY91_RS18940	507	168	nan	TRUE	GCF_006536085		FALSE			FALSE	WP_126498486.1	Putative novel defense gene		0		Predicted novel defense gene		0
WP_001288850.1|NZ_CP026871.1|4477316|-	7.2628	1.66447	4.60531	9.06859	CDS	with_protein	GCF_002950195.1	Primary Assembly	chromosome	NZ_CP026871.1	4477316	4478638	-	WP_001288850.1	WP_001288850.1		chromosome partition protein MukF	mukF		C1P78_RS22715	1323	440	nan	TRUE	GCF_002950195		FALSE			FALSE	WP_224482092.1	Putative novel defense gene	UniRef50_T0GLZ4 Lamassu-Fam~LmuC_acc_Mrr Threonine transporter n=89 Tax=root TaxID=1 RepID=T0GLZ4_9SPHN	0.1	51.9	Predicted novel defense gene		0
WP_087851939.1|NZ_JAKFZV010000055.1|12220|+	7.26127	0.794897	6.37938	8.28971	CDS	with_protein	GCF_021650445.1	Primary Assembly	unplaced scaffold	NZ_JAKFZV010000055.1	12220	13224	+	WP_087851939.1	WP_087851939.1		hypothetical protein			L6H54_RS05640	1005	334	nan	TRUE	GCF_021650445		FALSE			FALSE	WP_097340966.1	Putative novel defense gene		0		Predicted novel defense gene		0
WP_106719716.1|NZ_PGKC01000003.1|190796|+	7.25618	0.988648	5.86575	8.58967	CDS	with_protein	GCF_003009435.1	Primary Assembly	unplaced scaffold	NZ_PGKC01000003.1	190796	191971	+	WP_106719716.1	WP_106719716.1		hypothetical protein			CUQ59_RS05360	1176	391	nan	TRUE	GCF_003009435		FALSE			FALSE	WP_267831925.1	Putative novel defense gene		0		Predicted novel defense gene		0
WP_195715372.1|NZ_PQQB01000069.1|18533|-	7.25416	0.675488	6.39908	8.3303	CDS	with_protein	GCF_017117715.1	Primary Assembly	unplaced scaffold	NZ_PQQB01000069.1	18533	19717	-	WP_195715372.1	WP_195715372.1		HNH endonuclease			C3I89_RS21290	1185	394	nan	TRUE	GCF_017117715		FALSE			FALSE	WP_096943710.1	Putative novel defense gene	UniRef50_J9W3C2 Cas~cas9_II-A_1 CRISPR-associated endonuclease Cas9 n=118 Tax=Lactobacillaceae TaxID=33958 RepID=J9W3C2_LENBU	0.116751	95.1	Predicted novel defense gene		0
WP_016232554.1|NZ_JBEEWP010000029.1|24167|-	7.23703	1.02388	5.84226	8.63641	CDS	with_protein	GCF_040140465.1	Primary Assembly	unplaced scaffold	NZ_JBEEWP010000029.1	24167	25093	-	WP_016232554.1	WP_016232554.1		DUF2971 domain-containing protein			ABN260_RS18335	927	308	nan	TRUE	GCF_040140465		FALSE			FALSE	WP_047657211.1	Putative novel defense gene	UniRef50_Q48725 AbiG~AbiGi Abortive phage resistance protein AbiGi n=54 Tax=Lactobacillales TaxID=186826 RepID=ABIG1_LACLC	0.185065	91.1	Predicted novel defense gene		0
WP_198472177.1|NZ_JAJHFH010000020.1|16149|+	7.20947	0.840056	5.87261	8.38178	CDS	with_protein	GCF_023196465.1	Primary Assembly	unplaced scaffold	NZ_JAJHFH010000020.1	16149	17126	+	WP_198472177.1	WP_198472177.1		hypothetical protein			M2231_RS17790	978	325	nan	TRUE	GCF_023196465		FALSE			FALSE	WP_198472177.1	Putative novel defense gene	UniRef50_A0A1Q9HQD1 Gao_Ape~ApeA Apea-like HEPN domain-containing protein n=36 Tax=Gammaproteobacteria TaxID=1236 RepID=A0A1Q9HQD1_9VIBR	0.126154	59.8	Predicted novel defense gene		0
WP_135961290.1|NZ_SRWQ01000006.1|1|+	7.20704	1.15548	6.12888	9.30122	CDS	with_protein	GCF_004793005.1	Primary Assembly	unplaced scaffold	NZ_SRWQ01000006.1	1	667	+	WP_135961290.1	WP_135961290.1		hypothetical protein			E5P13_RS04595	667	221	partial	TRUE	GCF_004793005		FALSE			FALSE	WP_135961290.1	Putative novel defense gene		0		Predicted novel defense gene		0
WP_095389261.1|NZ_NOQA01000022.1|10793|-	7.20025	1.30143	5.69225	9.53552	CDS	with_protein	GCF_002520415.1	Primary Assembly	unplaced scaffold	NZ_NOQA01000022.1	10793	11605	-	WP_095389261.1	WP_095389261.1		DUF5397 family protein			A7Z48_RS20065	813	270	nan	TRUE	GCF_002520415		FALSE			FALSE	WP_095389261.1	Putative novel defense gene		0		Predicted novel defense gene		0
WP_227449338.1|NZ_FZJT01000087.1|3258|-	7.20011	0.743075	6.3843	8.3895	CDS	with_protein	GCF_900196675.1	Primary Assembly	unplaced scaffold	NZ_FZJT01000087.1	3258	4439	-	WP_227449338.1	WP_227449338.1		hypothetical protein			CPH59_RS30405	1182	393	nan	TRUE	GCF_900196675		FALSE			FALSE	WP_310985925.1	Putative novel defense gene		0		Predicted novel defense gene		0
WP_244428005.1|NZ_AIHF01000024.1|365667|-	7.19822	2.83053	1.78965	9.78672	CDS	with_protein	GCF_000250315.1	Primary Assembly	unplaced scaffold	NZ_AIHF01000024.1	365667	366500	-	WP_244428005.1	WP_244428005.1		DUF4365 domain-containing protein			BE02_RS23915	834	277	nan	TRUE	GCF_000250315		FALSE			FALSE	WP_060624742.1	Putative novel defense gene		0		Predicted novel defense gene		0
WP_101151598.1|NZ_SROH01000001.1|305962|-	7.18803	0.372776	6.58081	7.65296	CDS	with_protein	GCF_004768165.1	Primary Assembly	unplaced scaffold	NZ_SROH01000001.1	305962	309702	-	WP_101151598.1	WP_101151598.1		WGR and DUF4132 domain-containing protein			E5P37_RS01465	3741	1246	nan	TRUE	GCF_004768165		FALSE			FALSE	WP_096986558.1	Putative novel defense gene	UniRef50_A0A1G4Y1C0 Retron_XIII~ARM HEAT repeat-containing protein n=32 Tax=Variovorax TaxID=34072 RepID=A0A1G4Y1C0_9BURK	0.0545746	96.7	Predicted novel defense gene		0
WP_332122124.1|NZ_JAWCWZ010000308.1|1|+	7.1745	1.51407	5.31503	8.93722	CDS	with_protein	GCF_036599245.1	Primary Assembly	unplaced scaffold	NZ_JAWCWZ010000308.1	1	946	+	WP_332122124.1	WP_332122124.1		response regulator receiver domain			V5602_RS24855	946	315	partial	TRUE	GCF_036599245		FALSE			FALSE	WP_332122124.1	Putative novel defense gene		0		Predicted novel defense gene		0
WP_053888044.1|NZ_VNXS01000038.1|28106|-	7.16141	0.539293	6.50599	7.85762	CDS	with_protein	GCF_009820285.1	Primary Assembly	unplaced scaffold	NZ_VNXS01000038.1	28106	29824	-	WP_053888044.1	WP_053888044.1		ATP-binding protein			FQZ98_RS21530	1719	572	nan	TRUE	GCF_009820285		FALSE			FALSE	WP_264864703.1	Putative novel defense gene	UniRef50_A0A0A0GV06 RM_Type_II~Type_II_REases ATP-binding protein n=51 Tax=Gammaproteobacteria TaxID=1236 RepID=A0A0A0GV06_ECOLX	0.145105	94.9	Predicted novel defense gene		0
WP_052728123.1|NZ_UCWE01000014.1|92007|-	7.15905	3.26722	0.77796	9.71114	CDS	with_protein	GCF_900479165.1	Primary Assembly	unplaced scaffold	NZ_UCWE01000014.1	92007	93041	-	WP_052728123.1	WP_052728123.1		HNH endonuclease signature motif containing protein			DTC16_RS13705	1035	344	nan	TRUE	GCF_900479165		FALSE			FALSE	WP_052728123.1	Putative novel defense gene	UniRef50_A0A1V3H480 RM_Type_II~Type_II_REases HNH endonuclease n=11 Tax=Pseudomonadota TaxID=1224 RepID=A0A1V3H480_9GAMM	0.247093	97.2	Predicted novel defense gene		0
WP_020233472.1|NZ_JAEIHM010000040.1|8859|+	7.15697	1.16347	5.58409	8.78697	CDS	with_protein	GCF_019280015.1	Primary Assembly	unplaced scaffold	NZ_JAEIHM010000040.1	8859	9851	+	WP_020233472.1	WP_020233472.1		hypothetical protein			JET21_RS03445	993	330	nan	TRUE	GCF_019280015		FALSE			FALSE	WP_020233472.1	Putative novel defense gene		0		Predicted novel defense gene		0
WP_086589971.1|NZ_JAQFLZ010000185.1|1565|-	7.15133	0.421857	6.56326	7.81157	CDS	with_protein	GCF_040040525.1	Primary Assembly	unplaced scaffold	NZ_JAQFLZ010000185.1	1565	2026	-	WP_086589971.1	WP_086589971.1		hypothetical protein			ABNU36_RS27410	462	153	nan	TRUE	GCF_040040525		FALSE			FALSE	WP_086589971.1	Putative novel defense gene		0		Predicted novel defense gene		0
WP_072643916.1|NZ_MOJT01000083.1|4745|-	7.12798	3.07483	1.9425	10.0862	CDS	with_protein	GCF_001893535.1	Primary Assembly	unplaced scaffold	NZ_MOJT01000083.1	4745	7141	-	WP_072643916.1	WP_072643916.1		dynamin family protein			BK368_RS27740	2397	798	nan	TRUE	GCF_001893535		FALSE			FALSE	WP_032297569.1	Putative novel defense gene	UniRef50_UPI000CD50D1D Eleos~LeoBC DUF726 domain-containing protein n=2 Tax=Pseudomonadaceae TaxID=135621 RepID=UPI000CD50D1D	0.281955	99.6	Predicted novel defense gene		0
WP_021563624.1|NZ_NBCZ01000048.1|40202|+	7.11243	0.906765	5.7462	8.05572	CDS	with_protein	GCF_003145295.1	Primary Assembly	unplaced scaffold	NZ_NBCZ01000048.1	40202	40906	+	WP_021563624.1	WP_021563624.1		HIRAN domain-containing protein			B6S22_RS10390	705	234	nan	TRUE	GCF_003145295		FALSE			FALSE	WP_049091882.1	Putative novel defense gene		0		Predicted novel defense gene		0
WP_244589514.1|NZ_LYCF01000185.1|23128|-	7.10683	0.991697	5.15602	7.83799	CDS	with_protein	GCF_002190955.1	Primary Assembly	unplaced scaffold	NZ_LYCF01000185.1	23128	23760	-	WP_244589514.1	WP_244589514.1		hypothetical protein			A8M41_RS18885	633	210	partial	TRUE	GCF_002190955		FALSE			FALSE	WP_235777968.1	Putative novel defense gene		0		Predicted novel defense gene		0
WP_000011690.1|NZ_JABUQU010000060.1|12922|+	7.10157	1.2285	5.83949	9.29368	CDS	with_protein	GCF_013412815.1	Primary Assembly	unplaced scaffold	NZ_JABUQU010000060.1	12922	13560	+	WP_000011690.1	WP_000011690.1		hypothetical protein			G4O28_RS26455	639	212	nan	TRUE	GCF_013412815		FALSE			FALSE	WP_000011690.1	Putative novel defense gene	UniRef50_E0UCJ5 Rst_HelicaseDUF2290~DUF2290_Pers DUF2290 domain-containing protein n=45 Tax=Bacteria TaxID=2 RepID=E0UCJ5_GLOV7|Rst_HelicaseDUF2290~DUF2290 DUF2290 domain-containing protein n=45 Tax=Bacteria TaxID=2 RepID=E0UCJ5_GLOV7	0.235849	95.1	Predicted novel defense gene		0
WP_032354114.1|NZ_CABGZL010000087.1|1122|+	7.10067	0.727855	5.76022	7.7089	CDS	with_protein	GCF_902163405.1	Primary Assembly	unplaced scaffold	NZ_CABGZL010000087.1	1122	2096	+	WP_032354114.1	WP_032354114.1		hypothetical protein			FN455_RS27940	975	324	nan	TRUE	GCF_902163405		FALSE			FALSE	WP_021573508.1	Putative novel defense gene		0		Predicted novel defense gene		0
WP_232199189.1|NZ_JACCGL010000040.1|50185|-	7.06724	1.38301	5.50057	9.21346	CDS	with_protein	GCF_013850835.1	Primary Assembly	unplaced scaffold	NZ_JACCGL010000040.1	50185	50910	-	WP_232199189.1	WP_232199189.1		DUF2971 domain-containing protein			H4955_RS19380	726	241	nan	TRUE	GCF_013850835		FALSE			FALSE	WP_256994160.1	Putative novel defense gene		0		Predicted novel defense gene		0
WP_000240425.1|NZ_NOBM01000015.1|49774|+	7.06651	1.37765	4.78226	8.70697	CDS	with_protein	GCF_002548935.1	Primary Assembly	unplaced scaffold	NZ_NOBM01000015.1	49774	50421	+	WP_000240425.1	WP_000240425.1		hypothetical protein			BEA88_RS29375	648	215	nan	TRUE	GCF_002548935		FALSE			FALSE	WP_000240425.1	Putative novel defense gene	UniRef50_A0A2K2HCL3 Cas~HEAT_CxxC_PDDEXK_I-C_1 HEAT repeat-containing protein n=15 Tax=Bacteria TaxID=2 RepID=A0A2K2HCL3_9BACT	0.111628	50.7	Predicted novel defense gene		0
WP_001595559.1|NZ_JBBMYF010000012.1|60790|+	7.06235	0.99933	5.69375	8.80673	CDS	with_protein	GCF_041008375.1	Primary Assembly	unplaced scaffold	NZ_JBBMYF010000012.1	60790	61260	+	WP_001595559.1	WP_001595559.1		hypothetical protein			AAAA53_RS08715	471	156	nan	TRUE	GCF_041008375		FALSE			FALSE	WP_137503905.1	Putative novel defense gene		0		Predicted novel defense gene		0
WP_001317900.1|NZ_PUIR01000052.1|391|+	7.05528	0.570919	6.22045	7.64212	CDS	with_protein	GCF_003347155.1	Primary Assembly	unplaced scaffold	NZ_PUIR01000052.1	391	1530	+	WP_001317900.1	WP_001317900.1		SEC-C domain-containing protein			C5F56_RS24665	1140	379	nan	TRUE	GCF_003347155		FALSE			FALSE	WP_049001379.1	Putative novel defense gene	UniRef50_A0A3D3GKB3 CBASS~E2_II UBC core domain-containing protein n=1 Tax=Bdellovibrionales bacterium TaxID=2053517 RepID=A0A3D3GKB3_UNCBD	0.0686016	92.4	Predicted novel defense gene		0
WP_077625515.1|NZ_JBFQYT010000026.1|41092|+	7.03678	1.08383	5.65646	8.5579	CDS	with_protein	GCF_040932685.1	Primary Assembly	unplaced scaffold	NZ_JBFQYT010000026.1	41092	41751	+	WP_077625515.1	WP_077625515.1		hypothetical protein			AB4O53_RS21500	660	219	nan	TRUE	GCF_040932685		FALSE			FALSE	WP_077625515.1	Putative novel defense gene	UniRef50_A0A2K2HCL3 Cas~HEAT_CxxC_PDDEXK_I-C_1 HEAT repeat-containing protein n=15 Tax=Bacteria TaxID=2 RepID=A0A2K2HCL3_9BACT	0.100457	59.7	Predicted novel defense gene		0
WP_334279523.1|NZ_JAXAVH010000001.1|1301699|-	7.0335	1.03265	5.349	8.57886	CDS	with_protein	GCF_036872275.1	Primary Assembly	unplaced scaffold	NZ_JAXAVH010000001.1	1301699	1302229	-	WP_334279523.1	WP_334279523.1		hypothetical protein			SH930_RS06425	531	176	nan	TRUE	GCF_036872275		FALSE			FALSE	WP_000019233.1	Putative novel defense gene		0		Predicted novel defense gene		0
WP_000351427.1|NZ_ADUM01000119.1|14728|-	7.03171	1.51222	4.42999	8.71581	CDS	with_protein	GCF_000184765.1	Primary Assembly	unplaced scaffold	NZ_ADUM01000119.1	14728	15387	-	WP_000351427.1	WP_000351427.1		hypothetical protein			EC3431_RS0126855	660	219	nan	TRUE	GCF_000184765		FALSE			FALSE	WP_103724289.1	Putative novel defense gene	UniRef50_A9L0M7 DRT_1~drt1b Uncharacterized protein n=18 Tax=Gammaproteobacteria TaxID=1236 RepID=A9L0M7_SHEB9	0.219178	53	Predicted novel defense gene		0
WP_219395058.1|NZ_JAPQRF010000001.1|93774|+	7.02929	1.61086	4.12111	9.03893	CDS	with_protein	GCF_026801745.1	Primary Assembly	unplaced scaffold	NZ_JAPQRF010000001.1	93774	94568	+	WP_219395058.1	WP_219395058.1		hypothetical protein			OZI67_RS00495	795	264	nan	TRUE	GCF_026801745		FALSE			FALSE	WP_219395058.1	Putative novel defense gene		0		Predicted novel defense gene		0
WP_077532116.1|NZ_MOYQ01000038.1|882|+	7.02904	0.912901	5.83122	8.2046	CDS	with_protein	GCF_002002805.1	Primary Assembly	unplaced scaffold	NZ_MOYQ01000038.1	882	1826	+	WP_077532116.1	WP_077532116.1		hypothetical protein			BMT85_RS24405	945	314	nan	TRUE	GCF_002002805		FALSE			FALSE	WP_224154205.1	Putative novel defense gene		0		Predicted novel defense gene		0
WP_097751408.1|NZ_NOBN01000069.1|4952|-	7.01909	2.13048	3.18063	9.21362	CDS	with_protein	GCF_002548895.1	Primary Assembly	unplaced scaffold	NZ_NOBN01000069.1	4952	6010	-	WP_097751408.1	WP_097751408.1		hypothetical protein			BEA89_RS23805	1059	352	nan	TRUE	GCF_002548895		FALSE			FALSE	WP_061892872.1	Putative novel defense gene	UniRef50_A0A0T2ZJQ9 Lit~Lit Peptidase U49, Lit peptidase n=65 Tax=Pseudomonadota TaxID=1224 RepID=A0A0T2ZJQ9_9BURK	0.389205	98.4	Predicted novel defense gene		0
WP_094353652.1|NZ_JAGKRB010000055.1|25063|+	6.99855	0.602613	6.12948	7.83302	CDS	with_protein	GCF_017939445.1	Primary Assembly	unplaced scaffold	NZ_JAGKRB010000055.1	25063	26454	+	WP_094353652.1	WP_094353652.1		hypothetical protein			J9887_RS22345	1392	463	nan	TRUE	GCF_017939445		FALSE			FALSE	WP_097765323.1	Putative novel defense gene		0		Predicted novel defense gene		0
WP_179364674.1|NZ_JABUFR010000211.1|1|+	6.99802	0.93731	6.03269	8.14891	CDS	with_protein	GCF_013404285.1	Primary Assembly	unplaced scaffold	NZ_JABUFR010000211.1	1	920	+	WP_179364674.1	WP_179364674.1		hypothetical protein			HSZ02_RS26445	920	305	partial	TRUE	GCF_013404285		FALSE			FALSE	WP_179364674.1	Putative novel defense gene		0		Predicted novel defense gene		0
WP_032247022.1|NZ_UINO01000091.1|11600|-	6.99059	0.627613	5.92611	7.78695	CDS	with_protein	GCF_900478615.1	Primary Assembly	unplaced scaffold	NZ_UINO01000091.1	11600	11998	-	WP_032247022.1	WP_032247022.1		hypothetical protein			D2902_RS25195	399	132	nan	TRUE	GCF_900478615		FALSE			FALSE	WP_032247022.1	Putative novel defense gene		0		Predicted novel defense gene		0
WP_001024494.1|NZ_CADIHT010000011.1|158909|+	6.97087	1.31267	4.69387	8.49317	CDS	with_protein	GCF_902859155.1	Primary Assembly	unplaced scaffold	NZ_CADIHT010000011.1	158909	159724	+	WP_001024494.1	WP_001024494.1		hypothetical protein			HWV18_RS18400	816	271	nan	TRUE	GCF_902859155		FALSE			FALSE	WP_001710113.1	Putative novel defense gene		0		Predicted novel defense gene		0
WP_001549609.1|NZ_JAKVXD010000049.1|48866|+	6.96503	0.487	6.21248	7.67773	CDS	with_protein	GCF_022541535.1	Primary Assembly	unplaced scaffold	NZ_JAKVXD010000049.1	48866	49510	+	WP_001549609.1	WP_001549609.1		hypothetical protein			MN933_RS10830	645	214	nan	TRUE	GCF_022541535		FALSE			FALSE	WP_089590725.1	Putative novel defense gene	UniRef50_E6S5J4 RM_Type_II~Type_II_MTases site-specific DNA-methyltransferase (adenine-specific) n=1551 Tax=Helicobacter pylori TaxID=210 RepID=E6S5J4_HELPF	0.299065	96	Predicted novel defense gene		0
WP_262824727.1|NZ_JAHTWI010000023.1|39028|-	6.96159	1.25282	4.81474	8.53049	CDS	with_protein	GCF_025536535.1	Primary Assembly	unplaced scaffold	NZ_JAHTWI010000023.1	39028	39945	-	WP_262824727.1	WP_262824727.1		hypothetical protein			KWH69_RS19885	918	305	nan	TRUE	GCF_025536535		FALSE			FALSE	WP_262824727.1	Putative novel defense gene		0		Predicted novel defense gene		0
WP_263955896.1|NZ_JBERAJ010000004.1|210843|-	6.94568	2.07032	3.0799	8.73534	CDS	with_protein	GCF_040351375.1	Primary Assembly	unplaced scaffold	NZ_JBERAJ010000004.1	210843	211682	-	WP_263955896.1	WP_263955896.1		hypothetical protein			ABUT71_RS02175	840	279	nan	TRUE	GCF_040351375		FALSE			FALSE	WP_063856339.1	Putative novel defense gene	UniRef50_P0DV41 CBASS~Effector_TIR Pycsar effector protein PaPycTIR n=73 Tax=Bacteria TaxID=2 RepID=PCTIR_PSEAI	0.390681	98.7	Predicted novel defense gene		0
WP_112036987.1|NZ_UCVN01000036.1|4603|+	6.9337	1.22939	5.10794	8.31754	CDS	with_protein	GCF_900478905.1	Primary Assembly	unplaced scaffold	NZ_UCVN01000036.1	4603	5844	+	WP_112036987.1	WP_112036987.1		hypothetical protein			DTC43_RS21310	1242	413	nan	TRUE	GCF_900478905		FALSE			FALSE	WP_250998142.1	Putative novel defense gene	UniRef50_A0A0Q5HCF1 Gao_Upx~UpxA Restriction endonuclease type IV Mrr domain-containing protein n=65 Tax=root TaxID=1 RepID=A0A0Q5HCF1_9BURK	0.300242	89.1	Predicted novel defense gene		0
WP_135993312.1|NZ_SRWA01000003.1|203648|-	6.90487	0.601522	6.08601	7.70891	CDS	with_protein	GCF_004793175.1	Primary Assembly	unplaced scaffold	NZ_SRWA01000003.1	203648	204230	-	WP_135993312.1	WP_135993312.1		hypothetical protein			E5O97_RS03215	583	193	partial	TRUE	GCF_004793175		FALSE			FALSE	WP_135993312.1	Putative novel defense gene		0		Predicted novel defense gene		0
WP_097728834.1|NZ_NMJT01000020.1|4868|-	6.90077	1.76707	4.74705	9.18887	CDS	with_protein	GCF_002537155.1	Primary Assembly	unplaced scaffold	NZ_NMJT01000020.1	4868	5482	-	WP_097728834.1	WP_097728834.1		hypothetical protein			A6Y41_RS17660	615	204	nan	TRUE	GCF_002537155		FALSE			FALSE	WP_000340437.1	Putative novel defense gene		0		Predicted novel defense gene		0
WP_089568834.1|NZ_NLQR01000046.1|27395|-	6.90012	0.698726	5.84804	7.71233	CDS	with_protein	GCF_002231415.1	Primary Assembly	unplaced scaffold	NZ_NLQR01000046.1	27395	28198	-	WP_089568834.1	WP_089568834.1		hypothetical protein			ATB19_RS20985	804	267	nan	TRUE	GCF_002231415		FALSE			FALSE	WP_089568834.1	Putative novel defense gene		0		Predicted novel defense gene		0
WP_044706483.1|NZ_WMAN01000018.1|10605|+	6.89692	0.584021	5.91823	7.52107	CDS	with_protein	GCF_034420115.1	Primary Assembly	unplaced scaffold	NZ_WMAN01000018.1	10605	10913	+	WP_044706483.1	WP_044706483.1		hypothetical protein			GLO43_RS17550	309	102	nan	TRUE	GCF_034420115		FALSE			FALSE	WP_001608347.1	Putative novel defense gene	UniRef50_A0A1Z4V7C5 Cas~cmr5gr11_III-B_5 CRISPR type III-B/RAMP module-associated protein Cmr5 n=2 Tax=Dolichospermum TaxID=748770 RepID=A0A1Z4V7C5_9CYAN	0.117647	57.8	Predicted novel defense gene		0
WP_332971331.1|NZ_JBAHYQ010000001.1|186647|-	6.891	1.46482	4.62172	9.15427	CDS	with_protein	GCF_036697155.1	Primary Assembly	unplaced scaffold	NZ_JBAHYQ010000001.1	186647	187345	-	WP_332971331.1	WP_332971331.1		hypothetical protein			VR493_RS00955	699	232	nan	TRUE	GCF_036697155		FALSE			FALSE	WP_196613787.1	Putative novel defense gene	UniRef50_A9L0M7 DRT_1~drt1b Uncharacterized protein n=18 Tax=Gammaproteobacteria TaxID=1236 RepID=A9L0M7_SHEB9	0.125	59.1	Predicted novel defense gene		0
WP_337451011.1|NZ_JAXBSM010000021.1|47317|-	6.88408	1.02716	5.40947	8.49733	CDS	with_protein	GCF_037283305.1	Primary Assembly	unplaced scaffold	NZ_JAXBSM010000021.1	47317	47676	-	WP_337451011.1	WP_337451011.1		hypothetical protein			SMA91_RS22655	360	119	nan	TRUE	GCF_037283305		FALSE			FALSE	WP_337451011.1	Putative novel defense gene		0		Predicted novel defense gene		0
WP_210171975.1|NZ_JAVSQB010000001.1|100253|+	6.88203	0.491724	6.38234	7.79229	CDS	with_protein	GCF_032142915.1	Primary Assembly	unplaced scaffold	NZ_JAVSQB010000001.1	100253	101341	+	WP_210171975.1	WP_210171975.1		nucleoid-associated protein			RPF13_RS00465	1089	362	nan	TRUE	GCF_032142915		FALSE			FALSE	WP_074388881.1	Putative novel defense gene		0		Predicted novel defense gene		0
WP_096954096.1|NZ_NTPV01000052.1|14648|-	6.87297	0.389537	6.16075	7.18041	CDS	with_protein	GCF_002464325.1	Primary Assembly	unplaced scaffold	NZ_NTPV01000052.1	14648	15529	-	WP_096954096.1	WP_096954096.1		hypothetical protein			AS924_RS20490	882	293	nan	TRUE	GCF_002464325		FALSE			FALSE	WP_000933177.1	Putative novel defense gene		0		Predicted novel defense gene		0
WP_044722552.1|NZ_JYKT01000074.1|10065|+	6.8562	0.577323	6.01248	7.66871	CDS	with_protein	GCF_000966935.1	Primary Assembly	unplaced scaffold	NZ_JYKT01000074.1	10065	11033	+	WP_044722552.1	WP_044722552.1		hypothetical protein			UC21_RS14335	969	322	nan	TRUE	GCF_000966935		FALSE			FALSE	WP_044722552.1	Putative novel defense gene		0		Predicted novel defense gene		0
WP_001272876.1|NZ_JAHATC010000111.1|2183|-	6.85602	1.53461	5.16651	8.95227	CDS	with_protein	GCF_024354325.1	Primary Assembly	unplaced scaffold	NZ_JAHATC010000111.1	2183	3229	-	WP_001272876.1	WP_001272876.1		hypothetical protein			KID62_RS18490	1047	348	nan	TRUE	GCF_024354325		FALSE			FALSE	WP_021530618.1	Putative novel defense gene		0		Predicted novel defense gene		0
WP_039268257.1|NZ_RJAS01000011.1|96031|+	6.85001	0.507291	6.01021	7.52824	CDS	with_protein	GCF_022548545.1	Primary Assembly	unplaced scaffold	NZ_RJAS01000011.1	96031	99183	+	WP_039268257.1	WP_039268257.1		metallophosphoesterase			EFJ77_RS11150	3153	1050	nan	TRUE	GCF_022548545		FALSE			FALSE	WP_217751281.1	Putative novel defense gene	UniRef50_A0A376VU84 NLR_like_bNACHT01~NLR_like_bNACHT01 Predicted NTPase (NACHT family) n=81 Tax=Enterobacterales TaxID=91347 RepID=A0A376VU84_ECOLX	0.333333	99.6	Predicted novel defense gene		0
WP_053289761.1|NZ_JACZOZ010000043.1|34612|+	6.84358	1.33403	5.15614	8.63729	CDS	with_protein	GCF_014862205.1	Primary Assembly	unplaced scaffold	NZ_JACZOZ010000043.1	34612	35115	+	WP_053289761.1	WP_053289761.1		CDI system immunity protein CdiI-o11	cdiI4		IH700_RS12905	504	167	nan	TRUE	GCF_014862205		FALSE			FALSE	WP_000885242.1	Putative novel defense gene		0		Predicted novel defense gene		0
WP_167627582.1|NZ_BJRG01000144.1|1|-	6.8425	1.28476	4.47186	8.25277	CDS	with_protein	GCF_008635105.1	Primary Assembly	unplaced scaffold	NZ_BJRG01000144.1	1	1115	-	WP_167627582.1	WP_167627582.1		hypothetical protein			F7G72_RS26370	1115	371	partial	TRUE	GCF_008635105		FALSE			FALSE	WP_167627582.1	Putative novel defense gene		0		Predicted novel defense gene		0
WP_039059364.1|NZ_CP026814.1|4202583|+	6.83766	1.07187	5.58715	8.24494	CDS	with_protein	GCF_002949535.1	Primary Assembly	chromosome	NZ_CP026814.1	4202583	4205702	+	WP_039059364.1	WP_039059364.1		hypothetical protein			C1P60_RS22950	3120	1039	nan	TRUE	GCF_002949535		FALSE			FALSE	WP_311010012.1	Putative novel defense gene		0		Predicted novel defense gene		0
WP_114499597.1|NZ_LYCF01000104.1|3130|-	6.83716	1.72813	3.51596	8.24563	CDS	with_protein	GCF_002190955.1	Primary Assembly	unplaced scaffold	NZ_LYCF01000104.1	3130	4359	-	WP_114499597.1	WP_114499597.1		PIN-like domain-containing protein			A8M41_RS07595	1230	409	nan	TRUE	GCF_002190955		FALSE			FALSE	WP_114499597.1	Putative novel defense gene		0		Predicted novel defense gene		0
WP_017880271.1|NZ_JARTQR020000001.1|1411942|-	6.82911	0.689638	5.9373	7.95917	CDS	with_protein	GCF_030185365.2	Primary Assembly	unplaced scaffold	NZ_JARTQR020000001.1	1411942	1412364	-	WP_017880271.1	WP_017880271.1		hypothetical protein			QAA13_RS06910	423	140	nan	TRUE	GCF_030185365		FALSE			FALSE	WP_021552536.1	Putative novel defense gene		0		Predicted novel defense gene		0
WP_228607598.1|NZ_SHHZ01000034.1|9733|-	6.82771	1.10799	5.65752	8.6275	CDS	with_protein	GCF_004283435.1	Primary Assembly	unplaced scaffold	NZ_SHHZ01000034.1	9733	10137	-	WP_228607598.1	WP_228607598.1		hypothetical protein			EXX59_RS26960	405	134	nan	TRUE	GCF_004283435		FALSE			FALSE	WP_228607598.1	Putative novel defense gene		0		Predicted novel defense gene		0
WP_126688523.1|NZ_BFYX01000040.1|11098|+	6.82321	1.14496	5.50539	8.59499	CDS	with_protein	GCF_005391525.1	Primary Assembly	unplaced scaffold	NZ_BFYX01000040.1	11098	11985	+	WP_126688523.1	WP_126688523.1		DUF6236 family protein			FFH05_RS20375	888	295	nan	TRUE	GCF_005391525		FALSE			FALSE	WP_128450465.1	Putative novel defense gene		0		Predicted novel defense gene		0
WP_000095111.1|NZ_CP028742.1|629338|-	6.82195	0.548768	6.44629	7.90332	CDS	with_protein	GCF_022493275.1	Primary Assembly	chromosome	NZ_CP028742.1	629338	630078	-	WP_000095111.1	WP_000095111.1		hypothetical protein			AOY86_RS02910	741	246	nan	TRUE	GCF_022493275		FALSE			FALSE	WP_261573220.1	Putative novel defense gene		0		Predicted novel defense gene		0
WP_224550761.1|NZ_JAGIUE010000067.1|15627|+	6.81778	0.615018	5.98605	7.59446	CDS	with_protein	GCF_037105315.1	Primary Assembly	unplaced scaffold	NZ_JAGIUE010000067.1	15627	16322	+	WP_224550761.1	WP_224550761.1		hypothetical protein			WDW70_RS23335	696	231	nan	TRUE	GCF_037105315		FALSE			FALSE	WP_236918898.1	Putative novel defense gene		0		Predicted novel defense gene		0
WP_243044180.1|NZ_QOXO01000010.1|123510|+	6.81648	0.221037	6.58555	7.15756	CDS	with_protein	GCF_003334005.1	Primary Assembly	unplaced scaffold	NZ_QOXO01000010.1	123510	124502	+	WP_243044180.1	WP_243044180.1		hypothetical protein			A6574_RS12335	993	330	nan	TRUE	GCF_003334005		FALSE			FALSE	WP_248417634.1	Putative novel defense gene		0		Predicted novel defense gene		0
WP_270808949.1|NZ_JAQDSH010000003.1|16645|-	6.81206	0.757268	5.59603	7.55346	CDS	with_protein	GCF_027723465.1	Primary Assembly	unplaced scaffold	NZ_JAQDSH010000003.1	16645	17454	-	WP_270808949.1	WP_270808949.1		DUF6387 family protein			PG962_RS05290	810	269	nan	TRUE	GCF_027723465		FALSE			FALSE	WP_021524272.1	Putative novel defense gene		0		Predicted novel defense gene		0
WP_096035038.1|NZ_JBERCA010000022.1|19644|+	6.80945	0.551093	6.27496	7.79084	CDS	with_protein	GCF_040352255.1	Primary Assembly	unplaced scaffold	NZ_JBERCA010000022.1	19644	20528	+	WP_096035038.1	WP_096035038.1		hypothetical protein			ABUU07_RS09525	885	294	nan	TRUE	GCF_040352255		FALSE			FALSE	WP_096035038.1	Putative novel defense gene		0		Predicted novel defense gene		0
WP_001263856.1|NZ_CAJHQY010000016.1|148898|-	6.80887	1.45773	3.94615	8.01413	CDS	with_protein	GCF_905133435.1	Primary Assembly	unplaced scaffold	NZ_CAJHQY010000016.1	148898	149446	-	WP_001263856.1	WP_001263856.1		PIN domain-containing protein			JO802_RS20110	549	182	nan	TRUE	GCF_905133435		FALSE			FALSE	WP_001263856.1	Putative novel defense gene		0		Predicted novel defense gene		0
WP_202812463.1|NZ_JAFLQG010000099.1|5423|+	6.80774	0.607671	5.87127	7.68696	CDS	with_protein	GCF_017312845.1	Primary Assembly	unplaced scaffold	NZ_JAFLQG010000099.1	5423	6793	+	WP_202812463.1	WP_202812463.1		hypothetical protein			J0S25_RS18225	1371	456	nan	TRUE	GCF_017312845		FALSE			FALSE	WP_202812463.1	Putative novel defense gene	UniRef50_E6VP51 Hachiman~HamA_1 Anti-bacteriophage protein A/HamA C-terminal domain-containing protein n=91 Tax=Bacteria TaxID=2 RepID=E6VP51_RHOPX	0.252193	89.3	Predicted novel defense gene		0
WP_159372761.1|NZ_JAQFJU010000035.1|5977|+	6.80659	1.52887	4.28818	8.82693	CDS	with_protein	GCF_040040045.1	Primary Assembly	unplaced scaffold	NZ_JAQFJU010000035.1	5977	6903	+	WP_159372761.1	WP_159372761.1		hypothetical protein			ABNT84_RS20585	927	308	nan	TRUE	GCF_040040045		FALSE			FALSE	WP_097512406.1	Putative novel defense gene		0		Predicted novel defense gene		0
WP_136762726.1|NZ_JBBPGN010000023.1|5026|+	6.80198	1.18562	4.89669	8.46782	CDS	with_protein	GCF_037967405.1	Primary Assembly	unplaced scaffold	NZ_JBBPGN010000023.1	5026	6264	+	WP_136762726.1	WP_136762726.1		FRG domain-containing protein			AAC755_RS13205	1239	412	nan	TRUE	GCF_037967405		FALSE			FALSE	WP_136762726.1	Putative novel defense gene	UniRef50_Q8RJJ4 RM~Type_I_REases Type I restriction enzyme endonuclease subunit n=73 Tax=cellular organisms TaxID=131567 RepID=Q8RJJ4_CAMJU	0.216019	97.7	Predicted novel defense gene		0
WP_039023233.1|NZ_CP054992.1|3658483|+	6.79531	0.967173	5.55778	8.46047	CDS	with_protein	GCF_022353745.1	Primary Assembly	chromosome	NZ_CP054992.1	3658483	3659325	+	WP_039023233.1	WP_039023233.1		hypothetical protein			HUZ57_RS17805	843	280	nan	TRUE	GCF_022353745		FALSE			FALSE	WP_039023233.1	Putative novel defense gene		0		Predicted novel defense gene		0
WP_001561763.1|NZ_JAWPMK010000001.1|1268592|+	6.78287	1.21927	4.91999	8.23946	CDS	with_protein	GCF_033688435.1	Primary Assembly	unplaced scaffold	NZ_JAWPMK010000001.1	1268592	1269173	+	WP_001561763.1	WP_001561763.1		hypothetical protein			R8G00_RS06270	582	193	nan	TRUE	GCF_033688435		FALSE			FALSE	WP_001561763.1	Putative novel defense gene		0		Predicted novel defense gene		0
WP_137569565.1|NZ_BGDX01000019.1|1|+	6.78244	0.928843	5.52055	8.13323	CDS	with_protein	GCF_005394305.1	Primary Assembly	unplaced scaffold	NZ_BGDX01000019.1	1	684	+	WP_137569565.1	WP_137569565.1		DUF3987 domain-containing protein			FFK86_RS03625	684	227	partial	TRUE	GCF_005394305		FALSE			FALSE	WP_021535313.1	Putative novel defense gene		0		Predicted novel defense gene		0
WP_060615554.1|NZ_JBANPR010000014.1|99681|+	6.77894	0.699493	6.05044	8.09724	CDS	with_protein	GCF_037172725.1	Primary Assembly	unplaced scaffold	NZ_JBANPR010000014.1	99681	100679	+	WP_060615554.1	WP_060615554.1		hypothetical protein			WGM84_RS14435	999	332	nan	TRUE	GCF_037172725		FALSE			FALSE	WP_060615554.1	Putative novel defense gene	UniRef50_A0A2Z6ULK5 PD-T4-2~PD-T4-2_B RiboL-PSP-HEPN domain-containing protein n=28 Tax=Bacteria TaxID=2 RepID=A0A2Z6ULK5_MICAE	0.38253	83.5	Predicted novel defense gene		0
WP_001544378.1|NZ_JARAGH010000010.1|195522|+	6.75894	0.77692	5.45314	7.53102	CDS	with_protein	GCF_029359895.1	Primary Assembly	unplaced scaffold	NZ_JARAGH010000010.1	195522	196427	+	WP_001544378.1	WP_001544378.1		LPO_1073/Vpar_1526 family protein			P5906_RS16915	906	301	nan	TRUE	GCF_029359895		FALSE			FALSE	WP_033553684.1	Putative novel defense gene		0		Predicted novel defense gene		0
WP_032182282.1|NZ_SHIU01000043.1|3877|-	6.7318	0.646794	5.78366	7.64362	CDS	with_protein	GCF_004284265.1	Primary Assembly	unplaced scaffold	NZ_SHIU01000043.1	3877	4677	-	WP_032182282.1	WP_032182282.1		hypothetical protein			EXX39_RS19915	801	266	nan	TRUE	GCF_004284265		FALSE			FALSE	WP_201797356.1	Putative novel defense gene		0		Predicted novel defense gene		0
WP_089614730.1|NZ_PGUR01000137.1|10318|+	6.70876	1.00242	5.10718	7.62096	CDS	with_protein	GCF_002795005.1	Primary Assembly	unplaced scaffold	NZ_PGUR01000137.1	10318	11160	+	WP_089614730.1	WP_089614730.1		hypothetical protein			CVE18_RS21040	843	280	nan	TRUE	GCF_002795005		FALSE			FALSE	WP_000561018.1	Putative novel defense gene		0		Predicted novel defense gene		0
WP_077873354.1|NZ_BGBX01000052.1|45055|+	6.70052	1.66663	3.63449	7.98199	CDS	with_protein	GCF_005393105.1	Primary Assembly	unplaced scaffold	NZ_BGBX01000052.1	45055	46053	+	WP_077873354.1	WP_077873354.1		DUF4760 domain-containing protein			FFI52_RS20755	999	332	nan	TRUE	GCF_005393105		FALSE			FALSE	WP_001402909.1	Putative novel defense gene	UniRef50_A0A085AFP2 PD-Lambda-6~PD-Lambda-6 Phage protein n=17 Tax=Enterobacteriaceae TaxID=543 RepID=A0A085AFP2_9ENTR	0.141566	56.2	Predicted novel defense gene		0
WP_024191631.1|NZ_UFYL01000003.1|3446448|+	6.69138	1.14018	4.92883	8.05605	CDS	with_protein	GCF_900447975.1	Primary Assembly	unplaced scaffold	NZ_UFYL01000003.1	3446448	3446822	+	WP_024191631.1	WP_024191631.1		hypothetical protein			DYB84_RS28465	375	124	nan	TRUE	GCF_900447975		FALSE			FALSE	WP_024191631.1	Putative novel defense gene		0		Predicted novel defense gene		0
WP_040091192.1|NZ_JAMQEJ010000024.1|19706|-	6.69094	0.396758	6.32393	7.32967	CDS	with_protein	GCF_024534255.1	Primary Assembly	unplaced scaffold	NZ_JAMQEJ010000024.1	19706	20284	-	WP_040091192.1	WP_040091192.1		hypothetical protein			NDN71_RS21470	579	192	nan	TRUE	GCF_024534255		FALSE			FALSE	WP_040091192.1	Putative novel defense gene		0		Predicted novel defense gene		0
WP_115425354.1|NZ_CADDWW010000001.1|2181731|+	6.68117	1.87607	4.14942	8.68499	CDS	with_protein	GCF_902810035.1	Primary Assembly	unplaced scaffold	NZ_CADDWW010000001.1	2181731	2182546	+	WP_115425354.1	WP_115425354.1		hypothetical protein			HUV77_RS10320	816	271	nan	TRUE	GCF_902810035		FALSE			FALSE	WP_075851438.1	Putative novel defense gene	UniRef50_Q8RNY7 RM_Type_II~Type_II_REases Alw26I/Eco31I/Esp3I family type II restriction endonuclease n=247 Tax=Bacteria TaxID=2 RepID=Q8RNY7_ECOLX	0.232472	88.2	Predicted novel defense gene		0
WP_248698742.1|NZ_AQEY01000032.1|103196|-	6.67051	1.02949	5.30984	8.28264	CDS	with_protein	GCF_000355295.1	Primary Assembly	unplaced scaffold	NZ_AQEY01000032.1	103196	103663	-	WP_248698742.1	WP_248698742.1		hypothetical protein			ECMP0209802_RS32755	468	155	nan	TRUE	GCF_000355295		FALSE			FALSE	WP_248698742.1	Putative novel defense gene		0		Predicted novel defense gene		0
WP_024181414.1|NZ_UDGK01000056.1|9856|-	6.66615	0.745721	5.47574	7.43384	CDS	with_protein	GCF_900481985.1	Primary Assembly	unplaced scaffold	NZ_UDGK01000056.1	9856	10275	-	WP_024181414.1	WP_024181414.1		hypothetical protein			DTI89_RS26810	420	139	nan	TRUE	GCF_900481985		FALSE			FALSE	WP_032208577.1	Putative novel defense gene		0		Predicted novel defense gene		0
WP_016247208.1|NZ_JAOQEJ010000022.1|10135|+	6.65589	1.19609	5.21571	8.62275	CDS	with_protein	GCF_028525585.1	Primary Assembly	unplaced scaffold	NZ_JAOQEJ010000022.1	10135	11070	+	WP_016247208.1	WP_016247208.1		thymidylate synthase			N6O58_RS13190	936	311	nan	TRUE	GCF_028525585		FALSE			FALSE	WP_016247208.1	Putative novel defense gene		0		Predicted novel defense gene		0
WP_039022718.1|NZ_JAVVLG010000009.1|9275|-	6.65285	0.942428	5.07625	7.85158	CDS	with_protein	GCF_032291105.1	Primary Assembly	unplaced scaffold	NZ_JAVVLG010000009.1	9275	10387	-	WP_039022718.1	WP_039022718.1		hypothetical protein			RRG07_RS13975	1113	370	nan	TRUE	GCF_032291105		FALSE			FALSE	WP_039022718.1	Putative novel defense gene		0		Predicted novel defense gene		0
WP_149008825.1|NZ_JANFFW010000023.1|37252|-	6.64616	0.807047	5.41208	7.53105	CDS	with_protein	GCF_024384965.1	Primary Assembly	unplaced scaffold	NZ_JANFFW010000023.1	37252	37794	-	WP_149008825.1	WP_149008825.1		immunity 52 family protein			NOH52_RS20875	543	180	nan	TRUE	GCF_024384965		FALSE			FALSE	WP_149008825.1	Putative novel defense gene		0		Predicted novel defense gene		0
WP_021580834.1|NZ_JZNX01000029.1|138737|-	6.63848	1.50888	3.66555	7.87172	CDS	with_protein	GCF_002972305.1	Primary Assembly	unplaced scaffold	NZ_JZNX01000029.1	138737	139585	-	WP_021580834.1	WP_021580834.1		HNH endonuclease			VE49_RS06915	849	282	nan	TRUE	GCF_002972305		FALSE			FALSE	WP_105471845.1	Putative novel defense gene	UniRef50_A0A1V3H480 RM_Type_II~Type_II_REases HNH endonuclease n=11 Tax=Pseudomonadota TaxID=1224 RepID=A0A1V3H480_9GAMM	0.241135	97.9	Predicted novel defense gene		0
WP_340584562.1|NZ_JBBNBQ010000303.1|73|-	6.62895	1.52375	3.68793	8.00196	CDS	with_protein	GCF_037994605.1	Primary Assembly	unplaced scaffold	NZ_JBBNBQ010000303.1	73	630	-	WP_340584562.1	WP_340584562.1		hypothetical protein			PTQ17_RS20520	558	185	nan	TRUE	GCF_037994605		FALSE			FALSE	WP_340584562.1	Putative novel defense gene	UniRef50_A0A1H6RKA9 Dpd~DpdH AAA ATPase domain-containing protein n=33 Tax=Pseudomonadota TaxID=1224 RepID=A0A1H6RKA9_9BURK	0.243243	92.7	Predicted novel defense gene		0
WP_171921558.1|NZ_SNOQ01000009.1|107753|-	6.62017	0.35902	6.26038	7.11576	CDS	with_protein	GCF_013183115.1	Primary Assembly	unplaced scaffold	NZ_SNOQ01000009.1	107753	108772	-	WP_171921558.1	WP_171921558.1		hypothetical protein			HRK70_RS09685	1020	339	nan	TRUE	GCF_013183115		FALSE			FALSE	WP_171921558.1	Putative novel defense gene		0		Predicted novel defense gene		0
WP_112030419.1|NZ_JAUERS010000043.1|12225|+	6.61909	0.698526	5.72814	7.4469	CDS	with_protein	GCF_032490355.1	Primary Assembly	unplaced scaffold	NZ_JAUERS010000043.1	12225	12923	+	WP_112030419.1	WP_112030419.1		hypothetical protein			R0Q47_RS24335	699	232	nan	TRUE	GCF_032490355		FALSE			FALSE	WP_000141344.1	Putative novel defense gene		0		Predicted novel defense gene		0
WP_249538561.1|NZ_NLMP01000100.1|844|-	6.61513	1.182	5.43095	8.0979	CDS	with_protein	GCF_002229085.1	Primary Assembly	unplaced scaffold	NZ_NLMP01000100.1	844	1821	-	WP_249538561.1	WP_249538561.1		hypothetical protein			BEG85_RS25990	978	325	nan	TRUE	GCF_002229085		FALSE			FALSE	WP_141094377.1	Putative novel defense gene		0		Predicted novel defense gene		0
WP_057077933.1|NZ_JANHFU010000027.1|23075|-	6.61385	0.977922	5.37173	8.37293	CDS	with_protein	GCF_024720775.1	Primary Assembly	unplaced scaffold	NZ_JANHFU010000027.1	23075	23671	-	WP_057077933.1	WP_057077933.1		hypothetical protein			NPL71_RS20625	597	198	nan	TRUE	GCF_024720775		FALSE			FALSE	WP_057077933.1	Putative novel defense gene		0		Predicted novel defense gene		0
WP_001403150.1|NZ_JALMPY010000002.1|223210|-	6.60207	0.425565	6.15009	7.23161	CDS	with_protein	GCF_040713915.1	Primary Assembly	unplaced scaffold	NZ_JALMPY010000002.1	223210	223773	-	WP_001403150.1	WP_001403150.1		ABC-three component system protein			MZV31_RS04175	564	187	nan	TRUE	GCF_040713915		FALSE			FALSE	WP_354022479.1	Putative novel defense gene		0		Predicted novel defense gene		0
WP_230987806.1|NZ_JBANNS010000011.1|132006|+	6.5979	0.971486	5.27219	8.20906	CDS	with_protein	GCF_037167765.1	Primary Assembly	unplaced scaffold	NZ_JBANNS010000011.1	132006	132125	+	WP_230987806.1	WP_230987806.1		hypothetical protein			WGJ14_RS10195	120	39	nan	TRUE	GCF_037167765		FALSE			FALSE	WP_230987806.1	Putative novel defense gene		0		Predicted novel defense gene		0
WP_000354607.1|NZ_NLTV01000066.1|11187|+	6.58617	0.836038	5.14616	7.55821	CDS	with_protein	GCF_002233215.1	Primary Assembly	unplaced scaffold	NZ_NLTV01000066.1	11187	11981	+	WP_000354607.1	WP_000354607.1		hypothetical protein			AS971_RS26045	795	264	nan	TRUE	GCF_002233215		FALSE			FALSE	WP_000354607.1	Putative novel defense gene	UniRef50_A0A3S0A3E8 AbiT~AbiTii AbiTii domain-containing protein n=1 Tax=Paenibacillus whitsoniae TaxID=2496558 RepID=A0A3S0A3E8_9BACL	0.356061	96.2	Predicted novel defense gene		0
WP_255122116.1|NZ_JAHATC010000025.1|22580|-	6.57521	0.411936	5.90208	7.17679	CDS	with_protein	GCF_024354325.1	Primary Assembly	unplaced scaffold	NZ_JAHATC010000025.1	22580	23041	-	WP_255122116.1	WP_255122116.1		hypothetical protein			KID62_RS02080	462	153	nan	TRUE	GCF_024354325		FALSE			FALSE	WP_319868189.1	Putative novel defense gene		0		Predicted novel defense gene		0
WP_369909636.1|NZ_JBGFEI010000001.1|385858|+	6.57449	0.933564	5.56791	8.16604	CDS	with_protein	GCF_041227425.1	Primary Assembly	unplaced scaffold	NZ_JBGFEI010000001.1	385858	387303	+	WP_369909636.1	WP_369909636.1		hypothetical protein			AB9G94_RS02070	1446	481	nan	TRUE	GCF_041227425		FALSE			FALSE	WP_001723294.1	Putative novel defense gene		0		Predicted novel defense gene		0
WP_000608638.1|NZ_JBAFTD010000006.1|31665|-	6.5686	1.74577	3.32061	8.22565	CDS	with_protein	GCF_036687805.1	Primary Assembly	unplaced scaffold	NZ_JBAFTD010000006.1	31665	32345	-	WP_000608638.1	WP_000608638.1		hypothetical protein			VR620_RS08830	681	226	nan	TRUE	GCF_036687805		FALSE			FALSE	WP_153850329.1	Putative novel defense gene	UniRef50_P03759 RexAB~RexB Protein rexB n=84 Tax=root TaxID=1 RepID=REXB_LAMBD	0.384956	96.2	Predicted novel defense gene		0
WP_001544491.1|NZ_ANYY01000041.1|17018|-	6.55673	0.841582	5.3391	7.91173	CDS	with_protein	GCF_000326845.1	Primary Assembly	unplaced scaffold	NZ_ANYY01000041.1	17018	17692	-	WP_001544491.1	WP_001544491.1		DUF2971 domain-containing protein			WGY_RS12795	675	224	nan	TRUE	GCF_000326845		FALSE			FALSE	WP_001544491.1	Putative novel defense gene		0		Predicted novel defense gene		0
WP_201133691.1|NZ_JAEPRN010000001.1|4013168|+	6.54946	1.31739	4.48921	8.4549	CDS	with_protein	GCF_016651395.1	Primary Assembly	unplaced scaffold	NZ_JAEPRN010000001.1	4013168	4013503	+	WP_201133691.1	WP_201133691.1		hypothetical protein			JJV80_RS19380	336	111	nan	TRUE	GCF_016651395		FALSE			FALSE	WP_353652270.1	Putative novel defense gene		0		Predicted novel defense gene		0
WP_000357056.1|NZ_CP163122.1|3737792|+	6.54894	1.8218	4.51094	9.74411	CDS	with_protein	GCF_041005995.1	Primary Assembly	chromosome	NZ_CP163122.1	3737792	3738811	+	WP_000357056.1	WP_000357056.1		hypothetical protein			AB4O71_RS18425	1020	339	nan	TRUE	GCF_041005995		FALSE			FALSE	WP_000357056.1	Putative novel defense gene		0		Predicted novel defense gene		0
WP_001595862.1|NZ_UIHR01000023.1|82500|+	6.53654	1.6444	3.30229	7.72016	CDS	with_protein	GCF_900499175.1	Primary Assembly	unplaced scaffold	NZ_UIHR01000023.1	82500	83231	+	WP_001595862.1	WP_001595862.1		hypothetical protein			DY462_RS20305	732	243	nan	TRUE	GCF_900499175		FALSE			FALSE	WP_060617843.1	Putative novel defense gene		0		Predicted novel defense gene		0
WP_023892521.1|NZ_NOBH01000098.1|2680|+	6.53183	1.42522	4.27405	8.54366	CDS	with_protein	GCF_002548925.1	Primary Assembly	unplaced scaffold	NZ_NOBH01000098.1	2680	3174	+	WP_023892521.1	WP_023892521.1		hypothetical protein			BEA87_RS25775	495	164	nan	TRUE	GCF_002548925		FALSE			FALSE	WP_023892521.1	Putative novel defense gene	UniRef50_C6SGZ4 RM_Type_II~Type_II_REases ATP-dependent Clp protease, ATP-binding subunit ClpB n=130 Tax=Bacteria TaxID=2 RepID=C6SGZ4_NEIME	0.256098	89.3	Predicted novel defense gene		0
WP_000636521.1|NZ_JAXBSC010000011.1|83560|-	6.53059	1.33426	4.95375	8.49151	CDS	with_protein	GCF_037282835.1	Primary Assembly	unplaced scaffold	NZ_JAXBSC010000011.1	83560	84201	-	WP_000636521.1	WP_000636521.1		hypothetical protein			SMA47_RS12055	642	213	nan	TRUE	GCF_037282835		FALSE			FALSE	WP_062933619.1	Putative novel defense gene		0		Predicted novel defense gene		0
WP_024234794.1|NZ_JHTI01000007.1|221202|-	6.52615	1.06147	5.13633	8.04597	CDS	with_protein	GCF_001266405.1	Primary Assembly	unplaced scaffold	NZ_JHTI01000007.1	221202	222284	-	WP_024234794.1	WP_024234794.1		hypothetical protein			EC402981_RS11345	1083	360	nan	TRUE	GCF_001266405		FALSE			FALSE	WP_024234794.1	Putative novel defense gene		0		Predicted novel defense gene		0
WP_032217954.1|NZ_JADFEK010000035.1|8660|-	6.52395	0.502263	5.83016	7.35551	CDS	with_protein	GCF_026769205.1	Primary Assembly	unplaced scaffold	NZ_JADFEK010000035.1	8660	9271	-	WP_032217954.1	WP_032217954.1		NADAR family protein			O1Q24_RS23720	612	203	nan	TRUE	GCF_026769205		FALSE			FALSE	WP_024167494.1	Putative novel defense gene		0		Predicted novel defense gene		0
WP_240763398.1|NZ_JARCEC010000020.1|59165|-	6.51679	3.85494	-0.946148	10.0428	CDS	with_protein	GCF_029848565.1	Primary Assembly	unplaced scaffold	NZ_JARCEC010000020.1	59165	59950	-	WP_240763398.1	WP_240763398.1		hypothetical protein			QFE90_RS15855	786	261	nan	TRUE	GCF_029848565		FALSE			FALSE	WP_240763398.1	Putative novel defense gene	UniRef50_A0A1V3H480 RM_Type_II~Type_II_REases HNH endonuclease n=11 Tax=Pseudomonadota TaxID=1224 RepID=A0A1V3H480_9GAMM	0.337165	96.9	Predicted novel defense gene		0
WP_234007003.1|NZ_JAJPUJ010000055.1|26205|+	6.51099	1.32279	4.23848	8.07483	CDS	with_protein	GCF_021698335.1	Primary Assembly	unplaced scaffold	NZ_JAJPUJ010000055.1	26205	27308	+	WP_234007003.1	WP_234007003.1		hypothetical protein			IHV39_RS23000	1104	367	nan	TRUE	GCF_021698335		FALSE			FALSE	WP_234007003.1	Putative novel defense gene		0		Predicted novel defense gene		0
WP_052741624.1|NZ_LRKU01000254.1|28898|+	6.49936	0.22846	6.14491	6.80667	CDS	with_protein	GCF_001911085.1	Primary Assembly	unplaced scaffold	NZ_LRKU01000254.1	28898	30160	+	WP_052741624.1	WP_052741624.1		hypothetical protein			AWP65_RS24430	1263	420	nan	TRUE	GCF_001911085		FALSE			FALSE	WP_021570026.1	Putative novel defense gene		0		Predicted novel defense gene		0
WP_232565340.1|NZ_JANFJN010000007.1|62245|+	6.49139	1.06963	5.09089	7.61883	CDS	with_protein	GCF_031626995.1	Primary Assembly	unplaced scaffold	NZ_JANFJN010000007.1	62245	62805	+	WP_232565340.1	WP_232565340.1		hypothetical protein			NOI82_RS08300	561	186	nan	TRUE	GCF_031626995		FALSE			FALSE	WP_232565340.1	Putative novel defense gene		0		Predicted novel defense gene		0
WP_055316568.1|NZ_NMNQ01000011.1|30209|-	6.48153	0.790798	5.65448	7.9428	CDS	with_protein	GCF_002468115.1	Primary Assembly	unplaced scaffold	NZ_NMNQ01000011.1	30209	30724	-	WP_055316568.1	WP_055316568.1		hypothetical protein			A7000_RS26450	516	171	nan	TRUE	GCF_002468115		FALSE			FALSE	WP_055316568.1	Putative novel defense gene		0		Predicted novel defense gene		0
WP_000131880.1|NZ_AIBZ01000015.1|81529|-	6.46636	1.38661	4.55265	8.31626	CDS	with_protein	GCF_000410675.2	Primary Assembly	unplaced scaffold	NZ_AIBZ01000015.1	81529	82425	-	WP_000131880.1	WP_000131880.1		hypothetical protein			ECC84497_RS04690	897	298	nan	TRUE	GCF_000410675		FALSE			FALSE	WP_000131880.1	Putative novel defense gene		0		Predicted novel defense gene		0
WP_064549398.1|NZ_JAHRZG010000034.1|4780|-	6.46498	1.42505	4.9139	8.79707	CDS	with_protein	GCF_024642925.1	Primary Assembly	unplaced scaffold	NZ_JAHRZG010000034.1	4780	5445	-	WP_064549398.1	WP_064549398.1		hypothetical protein			HNS22_RS21470	666	221	nan	TRUE	GCF_024642925		FALSE			FALSE	WP_000072661.1	Putative novel defense gene		0		Predicted novel defense gene		0
WP_222691230.1|NZ_JAIUQX010000006.1|48737|-	6.4459	2.00529	3.35229	9.6101	CDS	with_protein	GCF_022409755.1	Primary Assembly	unplaced scaffold	NZ_JAIUQX010000006.1	48737	52012	-	WP_222691230.1	WP_222691230.1		hypothetical protein			ML276_RS09545	3276	1091	nan	TRUE	GCF_022409755		FALSE			FALSE	WP_000742272.1	Putative novel defense gene	UniRef50_A0A0A0GV06 RM_Type_II~Type_II_REases ATP-binding protein n=51 Tax=Gammaproteobacteria TaxID=1236 RepID=A0A0A0GV06_ECOLX	0.0870761	93.1	Predicted novel defense gene		0
WP_061356452.1|NZ_CP104114.1|2325695|+	6.44159	1.75853	4.38786	9.18268	CDS	with_protein	GCF_025200555.1	Primary Assembly	chromosome	NZ_CP104114.1	2325695	2326672	+	WP_061356452.1	WP_061356452.1		hypothetical protein			N1706_RS11145	978	325	nan	TRUE	GCF_025200555		FALSE			FALSE	WP_061356452.1	Putative novel defense gene	UniRef50_A7IDZ5 Zorya~ZorA MotA/TolQ/ExbB proton channel domain-containing protein n=2 Tax=Xanthobacter TaxID=279 RepID=A7IDZ5_XANP2	0.0707692	76.1	Predicted novel defense gene		0
WP_021538175.1|NZ_LQSL02000003.1|1235143|-	6.43119	1.73099	3.03361	7.86342	CDS	with_protein	GCF_001519365.2	Primary Assembly	unplaced scaffold	NZ_LQSL02000003.1	1235143	1236177	-	WP_021538175.1	WP_021538175.1		hypothetical protein			AWE53_RS07240	1035	344	nan	TRUE	GCF_001519365		FALSE			FALSE	WP_021538175.1	Putative novel defense gene	UniRef50_W7QHW3 RexAB~RexA Uncharacterized protein n=2 Tax=Halomonas sp. BC04 TaxID=1403540 RepID=W7QHW3_9GAMM	0.392442	61.3	Predicted novel defense gene		0
WP_023316390.1|NZ_JBFYDR010000049.1|5424|+	6.41683	0.644479	5.17442	6.96625	CDS	with_protein	GCF_041078615.1	Primary Assembly	unplaced scaffold	NZ_JBFYDR010000049.1	5424	6047	+	WP_023316390.1	WP_023316390.1		hypothetical protein			AB7M44_RS22575	624	207	nan	TRUE	GCF_041078615		FALSE			FALSE	WP_023316390.1	Putative novel defense gene		0		Predicted novel defense gene		0
WP_249516152.1|NZ_JAUAMT010000007.1|995681|+	6.41574	0.470906	5.72826	7.07824	CDS	with_protein	GCF_030346215.1	Primary Assembly	unplaced scaffold	NZ_JAUAMT010000007.1	995681	996421	+	WP_249516152.1	WP_249516152.1		hypothetical protein			QT338_RS08065	741	246	nan	TRUE	GCF_030346215		FALSE			FALSE	WP_249516152.1	Putative novel defense gene		0		Predicted novel defense gene		0
WP_001127255.1|NZ_JARWDJ010000052.1|5153|+	6.41084	0.57633	5.49336	6.92974	CDS	with_protein	GCF_030375165.1	Primary Assembly	unplaced scaffold	NZ_JARWDJ010000052.1	5153	6313	+	WP_001127255.1	WP_001127255.1		hypothetical protein			QX700_RS17585	1161	386	nan	TRUE	GCF_030375165		FALSE			FALSE	WP_001127255.1	Putative novel defense gene		0		Predicted novel defense gene		0
WP_004137080.1|NZ_JAOQEJ010000022.1|8914|+	6.40121	0.500701	5.65007	7.00171	CDS	with_protein	GCF_028525585.1	Primary Assembly	unplaced scaffold	NZ_JAOQEJ010000022.1	8914	9795	+	WP_004137080.1	WP_004137080.1		hypothetical protein			N6O58_RS13180	882	293	nan	TRUE	GCF_028525585		FALSE			FALSE	WP_004137080.1	Putative novel defense gene		0		Predicted novel defense gene		0
WP_171845590.1|NZ_SWFU01000041.1|64791|-	6.39977	0.716972	5.71816	7.47097	CDS	with_protein	GCF_013168875.1	Primary Assembly	unplaced scaffold	NZ_SWFU01000041.1	64791	65668	-	WP_171845590.1	WP_171845590.1		hypothetical protein			F7Q78_RS23100	878	291	partial	TRUE	GCF_013168875		FALSE			FALSE	WP_171845590.1	Putative novel defense gene	UniRef50_A0A807NHB6 AbiC~AbiC Phage abortive infection protein n=9 Tax=Enterococcus TaxID=1350 RepID=A0A807NHB6_ENTFC	0.243986	88.5	Predicted novel defense gene		0
WP_240123154.1|NZ_JAFMVS010000003.1|2487|-	6.39819	1.18981	4.51372	7.86727	CDS	with_protein	GCF_017595355.1	Primary Assembly	unplaced scaffold	NZ_JAFMVS010000003.1	2487	3758	-	WP_240123154.1	WP_240123154.1		hypothetical protein			J7R39_RS23595	1272	423	nan	TRUE	GCF_017595355		FALSE			FALSE	WP_225932961.1	Putative novel defense gene		0		Predicted novel defense gene		0
WP_250380693.1|NZ_SQFC01000023.1|8276|-	6.39777	0.791562	5.79857	7.91909	CDS	with_protein	GCF_006234155.1	Primary Assembly	unplaced scaffold	NZ_SQFC01000023.1	8276	10444	-	WP_250380693.1	WP_250380693.1		hypothetical protein			E3806_RS03795	2169	722	partial	TRUE	GCF_006234155		FALSE			FALSE	WP_072153327.1	Putative novel defense gene		0		Predicted novel defense gene		0
WP_050940434.1|NZ_UCWW01000031.1|45358|+	6.39711	2.24103	2.67742	9.33921	CDS	with_protein	GCF_900479245.1	Primary Assembly	unplaced scaffold	NZ_UCWW01000031.1	45358	46353	+	WP_050940434.1	WP_050940434.1		hypothetical protein			DTC36_RS24680	996	331	nan	TRUE	GCF_900479245		FALSE			FALSE	WP_159385441.1	Putative novel defense gene	UniRef50_A0L2U2 SanaTA~SanaT Pyrophosphatase n=223 Tax=Gammaproteobacteria TaxID=1236 RepID=A0L2U2_SHESA	0.0664653	76.1	Predicted novel defense gene		0
WP_001608346.1|NZ_WMAN01000018.1|10917|-	6.38921	1.04259	4.81821	7.8543	CDS	with_protein	GCF_034420115.1	Primary Assembly	unplaced scaffold	NZ_WMAN01000018.1	10917	11795	-	WP_001608346.1	WP_001608346.1		hypothetical protein			GLO43_RS17555	879	292	nan	TRUE	GCF_034420115		FALSE			FALSE	WP_001608346.1	Putative novel defense gene	UniRef50_A0A0G4JXL1 PD-Lambda-4~PD-Lambda-4_B Phage protein n=138 Tax=Pseudomonadota TaxID=1224 RepID=A0A0G4JXL1_9GAMM	0.188356	64.7	Predicted novel defense gene		0
WP_016230754.1|NZ_NLWX01000004.1|4167|-	6.38397	1.17326	5.14737	8.3362	CDS	with_protein	GCF_002513385.1	Primary Assembly	unplaced scaffold	NZ_NLWX01000004.1	4167	4448	-	WP_016230754.1	WP_016230754.1		hypothetical protein			A7604_RS00740	282	93	nan	TRUE	GCF_002513385		FALSE			FALSE	WP_072032964.1	Putative novel defense gene		0		Predicted novel defense gene		0
WP_047081939.1|NZ_JAEKGS010000030.1|36233|+	6.38293	1.52378	4.6411	9.17712	CDS	with_protein	GCF_016404265.1	Primary Assembly	unplaced scaffold	NZ_JAEKGS010000030.1	36233	36904	+	WP_047081939.1	WP_047081939.1		DUF47 family protein			JFY27_RS21295	672	223	nan	TRUE	GCF_016404265		FALSE			FALSE	WP_000606419.1	Putative novel defense gene		0		Predicted novel defense gene		0
WP_032142271.1|NZ_KI535394.1|1512|-	6.37499	0.851961	5.15288	7.71953	CDS	with_protein	GCF_000492255.1	Primary Assembly	unplaced scaffold	NZ_KI535394.1	1512	2513	-	WP_032142271.1	WP_032142271.1		Cfr10I/Bse634I family restriction endonuclease			L475_RS04315	1002	333	nan	TRUE	GCF_000492255		FALSE			FALSE	WP_001703836.1	Putative novel defense gene		0		Predicted novel defense gene		0
WP_000534626.1|NZ_JACGBZ010000004.1|27873|-	6.37018	0.934498	5.03437	7.95046	CDS	with_protein	GCF_017151225.1	Primary Assembly	unplaced scaffold	NZ_JACGBZ010000004.1	27873	28421	-	WP_000534626.1	WP_000534626.1		hypothetical protein			H3249_RS11825	549	182	nan	TRUE	GCF_017151225		FALSE			FALSE	WP_000534626.1	Putative novel defense gene		0		Predicted novel defense gene		0
WP_000892216.1|NZ_NBJX01000044.1|64583|-	6.36728	0.483979	5.69168	6.92154	CDS	with_protein	GCF_003146015.1	Primary Assembly	unplaced scaffold	NZ_NBJX01000044.1	64583	65428	-	WP_000892216.1	WP_000892216.1		hypothetical protein			B6K49_RS05795	846	281	nan	TRUE	GCF_003146015		FALSE			FALSE	WP_000892216.1	Putative novel defense gene		0		Predicted novel defense gene		0
WP_284985412.1|NZ_JANGWR010000144.1|1|+	6.36153	0.647625	5.54495	7.4637	CDS	with_protein	GCF_030196675.1	Primary Assembly	unplaced scaffold	NZ_JANGWR010000144.1	1	612	+	WP_284985412.1	WP_284985412.1		hypothetical protein			QRF56_RS25700	612	204	partial	TRUE	GCF_030196675		FALSE			FALSE	WP_284985412.1	Putative novel defense gene	UniRef50_A0A3K6XCD6 Menshen~NsnC_2512525018 Uncharacterized protein n=27 Tax=Campylobacter TaxID=194 RepID=A0A3K6XCD6_CAMJU	0.313725	68	Predicted novel defense gene		0
WP_135948203.1|NZ_SRWA01000042.1|19126|-	6.35194	0.435191	5.98354	7.20261	CDS	with_protein	GCF_004793175.1	Primary Assembly	unplaced scaffold	NZ_SRWA01000042.1	19126	20052	-	WP_135948203.1	WP_135948203.1		hypothetical protein			E5O97_RS20640	927	308	nan	TRUE	GCF_004793175		FALSE			FALSE	WP_135948203.1	Putative novel defense gene		0		Predicted novel defense gene		0
WP_175091281.1|NZ_JARAGH010000010.1|2753|-	6.35188	0.769261	5.29695	7.6466	CDS	with_protein	GCF_029359895.1	Primary Assembly	unplaced scaffold	NZ_JARAGH010000010.1	2753	3415	-	WP_175091281.1	WP_175091281.1		hypothetical protein			P5906_RS15975	663	220	nan	TRUE	GCF_029359895		FALSE			FALSE	WP_063112537.1	Putative novel defense gene	UniRef50_A9L0M7 DRT_1~drt1b Uncharacterized protein n=18 Tax=Gammaproteobacteria TaxID=1236 RepID=A9L0M7_SHEB9	0.131818	65.8	Predicted novel defense gene		0
WP_115724390.1|NZ_CP110511.1|175857|-	6.33937	1.56745	3.38067	7.91452	CDS	with_protein	GCF_029542125.1	Primary Assembly	chromosome	NZ_CP110511.1	175857	176429	-	WP_115724390.1	WP_115724390.1		hypothetical protein			OM087_RS00890	573	190	nan	TRUE	GCF_029542125		FALSE			FALSE	WP_105288487.1	Putative novel defense gene	UniRef50_A9L0M7 DRT_1~drt1b Uncharacterized protein n=18 Tax=Gammaproteobacteria TaxID=1236 RepID=A9L0M7_SHEB9	0.147368	81.4	Predicted novel defense gene		0
WP_336478903.1|NZ_JAGIUA010000036.1|32501|-	6.33871	1.15915	4.43057	7.5899	CDS	with_protein	GCF_037105415.1	Primary Assembly	unplaced scaffold	NZ_JAGIUA010000036.1	32501	33520	-	WP_336478903.1	WP_336478903.1		hypothetical protein			WDW34_RS16310	1020	339	nan	TRUE	GCF_037105415		FALSE			FALSE	WP_024256631.1	Putative novel defense gene		0		Predicted novel defense gene		0
WP_226328082.1|NZ_JSQQ01000163.1|40315|-	6.32942	0.687798	5.05958	7.03991	CDS	with_protein	GCF_000781715.1	Primary Assembly	unplaced scaffold	NZ_JSQQ01000163.1	40315	42048	-	WP_226328082.1	WP_226328082.1		hypothetical protein			PS22_RS16765	1734	577	nan	TRUE	GCF_000781715		FALSE			FALSE	WP_226328082.1	Putative novel defense gene		0		Predicted novel defense gene		0
WP_000350585.1|NZ_AIBZ01000006.1|7365|-	6.32935	1.36226	4.04119	8.03394	CDS	with_protein	GCF_000410675.2	Primary Assembly	unplaced scaffold	NZ_AIBZ01000006.1	7365	8018	-	WP_000350585.1	WP_000350585.1		hypothetical protein			ECC84497_RS01085	654	217	nan	TRUE	GCF_000410675		FALSE			FALSE	WP_000350585.1	Putative novel defense gene		0		Predicted novel defense gene		0
WP_029396804.1|NZ_JAHTIP010000065.1|2185|+	6.32663	0.691444	5.38836	7.1732	CDS	with_protein	GCF_022423705.1	Primary Assembly	unplaced scaffold	NZ_JAHTIP010000065.1	2185	2964	+	WP_029396804.1	WP_029396804.1		hypothetical protein			KVP83_RS22095	780	259	nan	TRUE	GCF_022423705		FALSE			FALSE	WP_029396804.1	Putative novel defense gene		0		Predicted novel defense gene		0
WP_053894963.1|NZ_CYGH01000002.1|659068|+	6.31738	0.733714	5.46836	7.22066	CDS	with_protein	GCF_001286465.1	Primary Assembly	unplaced scaffold	NZ_CYGH01000002.1	659068	660303	+	WP_053894963.1	WP_053894963.1		hypothetical protein			AOJ44_RS06540	1236	411	nan	TRUE	GCF_001286465		FALSE			FALSE	WP_053894963.1	Putative novel defense gene	UniRef50_A0A0T2ZJQ9 Lit~Lit Peptidase U49, Lit peptidase n=65 Tax=Pseudomonadota TaxID=1224 RepID=A0A0T2ZJQ9_9BURK	0.350365	98.4	Predicted novel defense gene		0
WP_000611230.1|NZ_AWXM02000051.1|570|-	6.31569	0.660237	5.03253	6.86821	CDS	with_protein	GCF_000473725.2	Primary Assembly	unplaced scaffold	NZ_AWXM02000051.1	570	992	-	WP_000611230.1	WP_000611230.1		hypothetical protein			O199_RS22210	423	140	nan	TRUE	GCF_000473725		FALSE			FALSE	WP_024236431.1	Putative novel defense gene		0		Predicted novel defense gene		0
WP_001585287.1|NZ_JAMGUX010000068.1|172030|+	6.31552	1.20636	5.12255	8.60503	CDS	with_protein	GCF_026227445.1	Primary Assembly	unplaced scaffold	NZ_JAMGUX010000068.1	172030	173097	+	WP_001585287.1	WP_001585287.1		hypothetical protein			MP874_RS22870	1068	355	nan	TRUE	GCF_026227445		FALSE			FALSE	WP_001585287.1	Putative novel defense gene		0		Predicted novel defense gene		0
WP_236922486.1|NZ_JHMM01000103.1|17506|+	6.31004	0.445233	5.7707	6.86422	CDS	with_protein	GCF_000617585.1	Primary Assembly	unplaced scaffold	NZ_JHMM01000103.1	17506	18420	+	WP_236922486.1	WP_236922486.1		hypothetical protein			BX81_RS01825	915	304	nan	TRUE	GCF_000617585		FALSE			FALSE	WP_332971439.1	Putative novel defense gene		0		Predicted novel defense gene		0
WP_271350904.1|NZ_JABCVK010000022.1|52976|+	6.30764	0.333382	5.89077	6.81576	CDS	with_protein	GCF_014527735.1	Primary Assembly	unplaced scaffold	NZ_JABCVK010000022.1	52976	53722	+	WP_271350904.1	WP_271350904.1		DUF2713 family protein			IDL42_RS15995	747	248	nan	TRUE	GCF_014527735		FALSE			FALSE	WP_250388883.1	Putative novel defense gene		0		Predicted novel defense gene		0
WP_244432215.1|NZ_SHHC01000059.1|10412|+	6.30571	0.55528	5.61963	6.8312	CDS	with_protein	GCF_004282675.1	Primary Assembly	unplaced scaffold	NZ_SHHC01000059.1	10412	11218	+	WP_244432215.1	WP_244432215.1		hypothetical protein			EXX82_RS24445	807	268	nan	TRUE	GCF_004282675		FALSE			FALSE	WP_251287707.1	Putative novel defense gene		0		Predicted novel defense gene		0
WP_021577795.1|NZ_KE702584.1|715157|-	6.30279	0.539914	5.72543	7.10331	CDS	with_protein	GCF_000461675.1	Primary Assembly	unplaced scaffold	NZ_KE702584.1	715157	715981	-	WP_021577795.1	WP_021577795.1		hypothetical protein			G994_RS29545	825	274	nan	TRUE	GCF_000461675		FALSE			FALSE	WP_021577795.1	Putative novel defense gene		0		Predicted novel defense gene		0
WP_353615874.1|NZ_NACO01000174.1|1|-	6.30237	0.935722	4.87912	7.25943	CDS	with_protein	GCF_002080675.1	Primary Assembly	unplaced scaffold	NZ_NACO01000174.1	1	571	-	WP_353615874.1	WP_353615874.1		DUF2971 domain-containing protein			B5L53_RS24000	571	190	partial	TRUE	GCF_002080675		FALSE			FALSE	WP_353615874.1	Putative novel defense gene	UniRef50_A0A1Q4RH69 DarTG~DarT ssDNA thymidine ADP-ribosyltransferase DarT domain-containing protein n=24 Tax=Terrabacteria group TaxID=1783272 RepID=A0A1Q4RH69_9CYAN	0.126316	65.7	Predicted novel defense gene		0
WP_061595580.1|NZ_NLFU01000077.1|337|+	6.29214	0.507112	5.72924	7.0052	CDS	with_protein	GCF_002225635.1	Primary Assembly	unplaced scaffold	NZ_NLFU01000077.1	337	1197	+	WP_061595580.1	WP_061595580.1		DUF6685 family protein			BEA49_RS24560	861	286	nan	TRUE	GCF_002225635		FALSE			FALSE	WP_061595580.1	Putative novel defense gene		0		Predicted novel defense gene		0
WP_001192882.1|NZ_WTRG01000005.1|20015|+	6.29091	1.46123	3.6805	8.16288	CDS	with_protein	GCF_009798655.1	Primary Assembly	unplaced scaffold	NZ_WTRG01000005.1	20015	20647	+	WP_001192882.1	WP_001192882.1		hypothetical protein			GP961_RS06580	633	210	nan	TRUE	GCF_009798655		FALSE			FALSE	WP_001192882.1	Putative novel defense gene		0		Predicted novel defense gene		0
WP_096164791.1|NZ_JARDWK010000069.1|11043|+	6.28939	0.700887	5.59068	7.2851	CDS	with_protein	GCF_028994655.1	Primary Assembly	unplaced scaffold	NZ_JARDWK010000069.1	11043	11594	+	WP_096164791.1	WP_096164791.1		hypothetical protein			PJX51_RS22010	552	183	nan	TRUE	GCF_028994655		FALSE			FALSE	WP_096164791.1	Putative novel defense gene		0		Predicted novel defense gene		0
WP_001041173.1|NZ_FLOA01000153.1|13063|-	6.28172	0.891369	5.48233	7.8844	CDS	with_protein	GCF_900089795.1	Primary Assembly	unplaced scaffold	NZ_FLOA01000153.1	13063	13455	-	WP_001041173.1	WP_001041173.1		hypothetical protein			BN8416_RS22700	393	130	nan	TRUE	GCF_900089795		FALSE			FALSE	WP_001041173.1	Putative novel defense gene		0		Predicted novel defense gene		0
WP_071888388.1|NZ_JAWIEG010000027.1|3452|+	6.27089	0.891885	5.38219	7.95441	CDS	with_protein	GCF_032745255.1	Primary Assembly	unplaced scaffold	NZ_JAWIEG010000027.1	3452	4114	+	WP_071888388.1	WP_071888388.1		hypothetical protein			RZQ27_RS14410	663	220	nan	TRUE	GCF_032745255		FALSE			FALSE	WP_058654124.1	Putative novel defense gene		0		Predicted novel defense gene		0
WP_000968517.1|NZ_BGBQ01000072.1|5146|+	6.26441	0.320387	5.66171	6.61196	CDS	with_protein	GCF_005392955.1	Primary Assembly	unplaced scaffold	NZ_BGBQ01000072.1	5146	5898	+	WP_000968517.1	WP_000968517.1		DUF1828 domain-containing protein			FFI40_RS07700	753	250	nan	TRUE	GCF_005392955		FALSE			FALSE	WP_032148363.1	Putative novel defense gene		0		Predicted novel defense gene		0
WP_000661059.1|NZ_LOIN01000113.1|41924|+	6.25183	0.768125	5.31909	7.59577	CDS	with_protein	GCF_001607715.1	Primary Assembly	unplaced scaffold	NZ_LOIN01000113.1	41924	43006	+	WP_000661059.1	WP_000661059.1		hypothetical protein			AML65_RS17900	1083	360	nan	TRUE	GCF_001607715		FALSE			FALSE	WP_000661059.1	Putative novel defense gene	UniRef50_A0A0T2ZJQ9 Lit~Lit Peptidase U49, Lit peptidase n=65 Tax=Pseudomonadota TaxID=1224 RepID=A0A0T2ZJQ9_9BURK	0.352778	97.8	Predicted novel defense gene		0
WP_001083624.1|NZ_BLJD01000027.1|57927|+	6.25045	1.16629	4.35744	7.50065	CDS	with_protein	GCF_012556445.1	Primary Assembly	unplaced scaffold	NZ_BLJD01000027.1	57927	58595	+	WP_001083624.1	WP_001083624.1		hypothetical protein			HR067_RS18420	669	222	nan	TRUE	GCF_012556445		FALSE			FALSE	WP_231253729.1	Putative novel defense gene	UniRef50_A0A098EWN1 AbiA_small~AbiA_SLATT SMODS and SLOG-associating 2TM effector domain-containing protein n=38 Tax=Bacillota TaxID=1239 RepID=A0A098EWN1_9BACI	0.193694	60.1	Predicted novel defense gene		0
WP_000199789.1|NZ_GL884129.1|644061|-	6.24978	1.03005	4.42298	7.21003	CDS	with_protein	GCF_000176575.2	Primary Assembly	unplaced scaffold	NZ_GL884129.1	644061	644939	-	WP_000199789.1	WP_000199789.1		hypothetical protein			ECJG_RS09810	879	292	nan	TRUE	GCF_000176575		FALSE			FALSE	WP_000764102.1	Putative novel defense gene		0		Predicted novel defense gene		0
WP_024187901.1|NZ_CADIIE010000033.1|5162|+	6.23033	1.2213	4.96302	8.53331	CDS	with_protein	GCF_902859295.1	Primary Assembly	unplaced scaffold	NZ_CADIIE010000033.1	5162	6175	+	WP_024187901.1	WP_024187901.1		hypothetical protein			HW093_RS23975	1014	337	nan	TRUE	GCF_902859295		FALSE			FALSE	WP_024188465.1	Putative novel defense gene		0		Predicted novel defense gene		0
WP_322444394.1|NZ_CP139808.1|1940700|+	6.23018	0.817144	5.26511	7.31109	CDS	with_protein	GCF_034422715.1	Primary Assembly	chromosome	NZ_CP139808.1	1940700	1941311	+	WP_322444394.1	WP_322444394.1		hypothetical protein			U0532_RS09405	612	203	nan	TRUE	GCF_034422715		FALSE			FALSE	WP_106907656.1	Putative novel defense gene		0		Predicted novel defense gene		0
WP_001294850.1|NZ_QOFC01000003.1|207719|+	6.22322	1.04547	5.08789	7.87346	CDS	with_protein	GCF_003338305.1	Primary Assembly	unplaced scaffold	NZ_QOFC01000003.1	207719	208645	+	WP_001294850.1	WP_001294850.1		hypothetical protein			DTL33_RS03840	927	308	nan	TRUE	GCF_003338305		FALSE			FALSE	WP_001294850.1	Putative novel defense gene		0		Predicted novel defense gene		0
WP_063123439.1|NZ_BDRN01000009.1|160732|+	6.2223	2.61625	1.5123	9.31189	CDS	with_protein	GCF_002207645.1	Primary Assembly	unplaced scaffold	NZ_BDRN01000009.1	160732	161658	+	WP_063123439.1	WP_063123439.1		ParA family protein			CE553_RS15235	927	308	nan	TRUE	GCF_002207645		FALSE			FALSE	WP_063123439.1	Putative novel defense gene	UniRef50_A0A8H9TIW3 Rst_TIR-NLR~TIR TIR domain-containing protein n=58 Tax=Bacteria TaxID=2 RepID=A0A8H9TIW3_VIBPH	0.123377	72	Predicted novel defense gene		0
WP_023063772.1|NZ_JAFHHZ010000035.1|31191|+	6.19276	1.19111	4.76261	8.17238	CDS	with_protein	GCF_018421295.1	Primary Assembly	unplaced scaffold	NZ_JAFHHZ010000035.1	31191	31949	+	WP_023063772.1	WP_023063772.1		hypothetical protein			KJX47_RS20110	759	252	nan	TRUE	GCF_018421295		FALSE			FALSE	WP_001485412.1	Putative novel defense gene		0		Predicted novel defense gene		0
WP_113264101.1|NZ_QNRB01000003.1|296882|+	6.18347	0.963385	5.21433	7.62953	CDS	with_protein	GCF_003298685.1	Primary Assembly	unplaced scaffold	NZ_QNRB01000003.1	296882	297454	+	WP_113264101.1	WP_113264101.1		hypothetical protein			DSB62_RS08830	573	190	nan	TRUE	GCF_003298685		FALSE			FALSE	WP_250193914.1	Putative novel defense gene		0		Predicted novel defense gene		0
WP_050491772.1|NZ_JAYMMN010000002.1|139806|+	6.18265	1.09957	5.06951	8.05588	CDS	with_protein	GCF_035824535.1	Primary Assembly	unplaced scaffold	NZ_JAYMMN010000002.1	139806	140450	+	WP_050491772.1	WP_050491772.1		hypothetical protein			VSP12_RS02720	645	214	nan	TRUE	GCF_035824535		FALSE			FALSE	WP_050488383.1	Putative novel defense gene		0		Predicted novel defense gene		0
WP_252384135.1|NZ_SEJM01000411.1|423|+	6.16598	1.01	4.35401	7.4664	CDS	with_protein	GCF_004145775.1	Primary Assembly	unplaced scaffold	NZ_SEJM01000411.1	423	914	+	WP_252384135.1	WP_252384135.1		hypothetical protein			EVY45_RS24270	492	163	partial	TRUE	GCF_004145775		FALSE			FALSE	WP_250844919.1	Putative novel defense gene	UniRef50_A0A176NSN9 PD-T4-8~PD-T4-8 Shedu protein SduA C-terminal domain-containing protein n=134 Tax=Pseudomonadota TaxID=1224 RepID=A0A176NSN9_9PSED	0.263804	94.3	Predicted novel defense gene		0
WP_021536679.1|NZ_JAAAHN010000010.1|18114|+	6.16514	0.592347	5.10452	6.92629	CDS	with_protein	GCF_015229235.1	Primary Assembly	unplaced scaffold	NZ_JAAAHN010000010.1	18114	20747	+	WP_021536679.1	WP_021536679.1		restriction endonuclease			GVI25_RS01595	2634	877	nan	TRUE	GCF_015229235		FALSE			FALSE	WP_021534036.1	Putative novel defense gene	UniRef50_A0A8H9TIW3 Rst_TIR-NLR~TIR TIR domain-containing protein n=58 Tax=Bacteria TaxID=2 RepID=A0A8H9TIW3_VIBPH	0.367161	99.4	Predicted novel defense gene		0
WP_061351737.1|NZ_JAMYDP010000012.1|25962|-	6.16328	1.15217	4.90806	8.34197	CDS	with_protein	GCF_024128935.1	Primary Assembly	unplaced scaffold	NZ_JAMYDP010000012.1	25962	28595	-	WP_061351737.1	WP_061351737.1		hypothetical protein			NI760_RS05265	2634	877	nan	TRUE	GCF_024128935		FALSE			FALSE	WP_061351737.1	Putative novel defense gene		0		Predicted novel defense gene		0
WP_241364559.1|NZ_JAANML010000068.1|15445|-	6.16079	0.87417	4.51083	6.90497	CDS	with_protein	GCF_013607395.1	Primary Assembly	unplaced scaffold	NZ_JAANML010000068.1	15445	16281	-	WP_241364559.1	WP_241364559.1		nucleoid-associated protein			G9H27_RS22600	837	278	nan	TRUE	GCF_013607395		FALSE			FALSE	WP_137567857.1	Putative novel defense gene		0		Predicted novel defense gene		0
WP_124736895.1|NZ_CP086662.1|1107096|-	6.15051	1.2278	3.87614	7.44128	CDS	with_protein	GCF_020883515.1	Primary Assembly	chromosome	NZ_CP086662.1	1107096	1107839	-	WP_124736895.1	WP_124736895.1		hypothetical protein			LOE88_RS05420	744	247	nan	TRUE	GCF_020883515		FALSE			FALSE	WP_266164134.1	Putative novel defense gene		0		Predicted novel defense gene		0
WP_001462077.1|NZ_APYG01000003.1|3206|+	6.14166	1.96439	2.53447	8.2687	CDS	with_protein	GCF_000357245.1	Primary Assembly	unplaced scaffold	NZ_APYG01000003.1	3206	3901	+	WP_001462077.1	WP_001462077.1		HNH endonuclease			ECP02994387_RS23475	696	231	nan	TRUE	GCF_000357245		FALSE			FALSE	WP_001462077.1	Putative novel defense gene	UniRef50_J9W3C2 Cas~cas9_II-A_1 CRISPR-associated endonuclease Cas9 n=118 Tax=Lactobacillaceae TaxID=33958 RepID=J9W3C2_LENBU	0.220779	96.4	Predicted novel defense gene		0
WP_058100829.1|NZ_WVVG01000050.1|2807|-	6.12153	0.791415	5.40634	7.53767	CDS	with_protein	GCF_012063175.1	Primary Assembly	unplaced scaffold	NZ_WVVG01000050.1	2807	3514	-	WP_058100829.1	WP_058100829.1		hypothetical protein			GTJ85_RS23510	708	235	nan	TRUE	GCF_012063175		FALSE			FALSE	WP_058100829.1	Putative novel defense gene		0		Predicted novel defense gene		0
WP_000590615.1|NZ_NIHI01000031.1|63051|-	6.12078	2.89786	2.12002	10.8324	CDS	with_protein	GCF_002240965.1	Primary Assembly	unplaced scaffold	NZ_NIHI01000031.1	63051	64214	-	WP_000590615.1	WP_000590615.1		alpha/beta hydrolase			CDL58_RS05300	1164	387	nan	TRUE	GCF_002240965		FALSE			FALSE	WP_001514825.1	Putative novel defense gene	UniRef50_U3TE64 Cas~casR_I_1 CRISPR-associated DNA-binding protein n=2 Tax=Aeropyrum TaxID=56635 RepID=U3TE64_9CREN	0.354005	97.4	Predicted novel defense gene		0
WP_331415834.1|NZ_JARCZL010000247.1|1114|-	6.11933	1.98208	4.21016	9.63558	CDS	with_protein	GCF_036531455.1	Primary Assembly	unplaced scaffold	NZ_JARCZL010000247.1	1114	3214	-	WP_331415834.1	WP_331415834.1		hypothetical protein			PX112_RS24230	2101	699	partial	TRUE	GCF_036531455		FALSE			FALSE	WP_249529179.1	Putative novel defense gene		0		Predicted novel defense gene		0
WP_000551021.1|NZ_JAINBR010000027.1|250001|-	6.106	2.36593	2.91839	9.53565	CDS	with_protein	GCF_019840785.1	Primary Assembly	unplaced scaffold	NZ_JAINBR010000027.1	250001	250630	-	WP_000551021.1	WP_000551021.1		hypothetical protein			K6719_RS07295	630	209	nan	TRUE	GCF_019840785		FALSE			FALSE	WP_347029445.1	Putative novel defense gene		0		Predicted novel defense gene		0
WP_062854024.1|NZ_LOFO01000068.1|82174|-	6.10193	1.03159	4.87674	7.35099	CDS	with_protein	GCF_001608085.1	Primary Assembly	unplaced scaffold	NZ_LOFO01000068.1	82174	82911	-	WP_062854024.1	WP_062854024.1		hypothetical protein			AML03_RS07615	738	245	nan	TRUE	GCF_001608085		FALSE			FALSE	WP_317188171.1	Putative novel defense gene		0		Predicted novel defense gene		0
WP_163435401.1|NZ_WTUN01000518.1|60|+	6.09937	0.866478	4.73368	7.29551	CDS	with_protein	GCF_010367535.1	Primary Assembly	unplaced scaffold	NZ_WTUN01000518.1	60	766	+	WP_163435401.1	WP_163435401.1		protein YtfI	ytfI		GQX64_RS22250	707	236	partial	TRUE	GCF_010367535		FALSE			FALSE	WP_163435401.1	Putative novel defense gene		0		Predicted novel defense gene		0
WP_238075920.1|NZ_JAJHIH010000069.1|72|-	6.08516	0.554682	5.44648	7.10385	CDS	with_protein	GCF_022131555.1	Primary Assembly	unplaced scaffold	NZ_JAJHIH010000069.1	72	704	-	WP_238075920.1	WP_238075920.1		response regulator receiver domain			LMJ64_RS23390	633	210	nan	TRUE	GCF_022131555		FALSE			FALSE	WP_238075920.1	Putative novel defense gene		0		Predicted novel defense gene		0
WP_023154260.1|NZ_PNTC01000020.1|72730|+	6.08407	1.20761	3.93155	7.08246	CDS	with_protein	GCF_003980975.1	Primary Assembly	unplaced scaffold	NZ_PNTC01000020.1	72730	74043	+	WP_023154260.1	WP_023154260.1		hypothetical protein			CXW00_RS14890	1314	437	nan	TRUE	GCF_003980975		FALSE			FALSE	WP_081178318.1	Putative novel defense gene	UniRef50_A0A3A4D703 Druantia_II~DruG Chromosome partition protein Smc n=94 Tax=Enterobacterales TaxID=91347 RepID=A0A3A4D703_9GAMM	0.0389016	70	Predicted novel defense gene		0
WP_061357200.1|NZ_LONX01000024.1|26047|+	6.07754	1.45304	4.42886	8.70343	CDS	with_protein	GCF_001575275.1	Primary Assembly	unplaced scaffold	NZ_LONX01000024.1	26047	29286	+	WP_061357200.1	WP_061357200.1		hypothetical protein			AUP82_RS17490	3240	1079	nan	TRUE	GCF_001575275		FALSE			FALSE	WP_069900895.1	Putative novel defense gene	UniRef50_I5B4I4 Cas~TPR_III-A_4 Tetratricopeptide repeat-like domain-containing protein n=4 Tax=Bacteria TaxID=2 RepID=I5B4I4_9BACT	0.164041	79.8	Predicted novel defense gene		0
WP_001359460.1|NZ_CABVNY010000037.1|24275|+	6.07642	1.07823	4.42758	7.38959	CDS	with_protein	GCF_902500015.1	Primary Assembly	unplaced scaffold	NZ_CABVNY010000037.1	24275	24814	+	WP_001359460.1	WP_001359460.1		superinfection exclusion B family protein			KC623_RS17560	540	179	nan	TRUE	GCF_902500015		FALSE			FALSE	WP_001359460.1	Putative novel defense gene		0		Predicted novel defense gene		0
WP_126316185.1|NZ_LR134209.1|55077|-	6.07122	0.889879	5.25176	7.59696	CDS	with_protein	GCF_900636005.1	Primary Assembly	chromosome	NZ_LR134209.1	55077	56501	-	WP_126316185.1	WP_126316185.1		hypothetical protein			EL080_RS00285	1425	474	nan	TRUE	GCF_900636005		FALSE			FALSE	WP_126316185.1	Putative novel defense gene	UniRef50_A0A2Z6ULK5 PD-T4-2~PD-T4-2_B RiboL-PSP-HEPN domain-containing protein n=28 Tax=Bacteria TaxID=2 RepID=A0A2Z6ULK5_MICAE	0.0611814	72.3	Predicted novel defense gene		0
WP_000029077.1|NZ_QWTV01000217.1|1861|-	6.06674	0.901154	4.96999	7.27168	CDS	with_protein	GCF_003572805.1	Primary Assembly	unplaced scaffold	NZ_QWTV01000217.1	1861	2334	-	WP_000029077.1	WP_000029077.1		hypothetical protein			UQ69_RS20395	474	157	nan	TRUE	GCF_003572805		FALSE			FALSE	WP_053887551.1	Putative novel defense gene	UniRef50_A0A1P8JNU3 Cas~csx28_VI-B_1 DUF4760 domain-containing protein n=27 Tax=Prevotellaceae TaxID=171552 RepID=A0A1P8JNU3_PREIN	0.235669	73.1	Predicted novel defense gene		0
WP_021523210.1|NZ_RYCV01000003.1|723248|-	6.05484	0.721552	5.21402	7.22069	CDS	with_protein	GCF_008304165.1	Primary Assembly	unplaced scaffold	NZ_RYCV01000003.1	723248	724138	-	WP_021523210.1	WP_021523210.1		hypothetical protein			EJ366_RS04995	891	296	nan	TRUE	GCF_008304165		FALSE			FALSE	WP_192950576.1	Putative novel defense gene	UniRef50_G4HD58 Lamassu-Fam~LmuB_SMC_Sir2 Rad50/SbcC-type AAA domain-containing protein n=64 Tax=Bacillota TaxID=1239 RepID=G4HD58_9BACL	0.398649	70	Predicted novel defense gene		0
WP_137526556.1|NZ_JAKJUK010000011.1|97938|-	6.0348	1.63851	3.39734	8.52089	CDS	with_protein	GCF_021726095.1	Primary Assembly	unplaced scaffold	NZ_JAKJUK010000011.1	97938	98585	-	WP_137526556.1	WP_137526556.1		hypothetical protein			L3W76_RS11050	648	215	nan	TRUE	GCF_021726095		FALSE			FALSE	WP_137526556.1	Putative novel defense gene		0		Predicted novel defense gene		0
WP_268603778.1|NZ_JADFFB010000539.1|1|-	6.0344	1.40941	3.61666	7.84685	CDS	with_protein	GCF_026769455.1	Primary Assembly	unplaced scaffold	NZ_JADFFB010000539.1	1	500	-	WP_268603778.1	WP_268603778.1		DUF2971 domain-containing protein			O1Q54_RS30830	500	166	partial	TRUE	GCF_026769455		FALSE			FALSE	WP_268603778.1	Putative novel defense gene		0		Predicted novel defense gene		0
WP_249942131.1|NZ_UCVW01000039.1|40151|-	6.03396	0.557289	5.15835	6.57234	CDS	with_protein	GCF_900479065.1	Primary Assembly	unplaced scaffold	NZ_UCVW01000039.1	40151	40459	-	WP_249942131.1	WP_249942131.1		hypothetical protein			DTC14_RS29260	309	102	nan	TRUE	GCF_900479065		FALSE			FALSE	WP_249942131.1	Putative novel defense gene		0		Predicted novel defense gene		0
WP_024176821.1|NZ_LFIF01000065.1|31949|-	6.0123	1.54608	2.96914	7.0212	CDS	with_protein	GCF_001660255.1	Primary Assembly	unplaced scaffold	NZ_LFIF01000065.1	31949	32317	-	WP_024176821.1	WP_024176821.1		hypothetical protein			A9188_RS24440	369	122	nan	TRUE	GCF_001660255		FALSE			FALSE	WP_213852502.1	Putative novel defense gene		0		Predicted novel defense gene		0
WP_063117471.1|NZ_JAVXYB010000031.1|23708|-	6.00828	0.547134	5.14588	6.76884	CDS	with_protein	GCF_032336185.1	Primary Assembly	unplaced scaffold	NZ_JAVXYB010000031.1	23708	24223	-	WP_063117471.1	WP_063117471.1		hypothetical protein			RSW33_RS22550	516	171	nan	TRUE	GCF_032336185		FALSE			FALSE	WP_063117471.1	Putative novel defense gene		0		Predicted novel defense gene		0
WP_158145519.1|NZ_CAJVBU010000004.1|376079|-	6.0003	0.332329	5.67544	6.58056	CDS	with_protein	GCF_910594905.1	Primary Assembly	unplaced scaffold	NZ_CAJVBU010000004.1	376079	376930	-	WP_158145519.1	WP_158145519.1		hypothetical protein			KXJ00_RS09390	852	283	nan	TRUE	GCF_910594905		FALSE			FALSE	WP_140032247.1	Putative novel defense gene		0		Predicted novel defense gene		0
WP_000188768.1|NZ_KB732772.1|68694|-	5.99786	1.7486	4.1774	9.11284	CDS	with_protein	GCF_000351645.1	Primary Assembly	unplaced scaffold	NZ_KB732772.1	68694	69221	-	WP_000188768.1	WP_000188768.1		hypothetical protein			A1U7_RS03425	528	175	nan	TRUE	GCF_000351645		FALSE			FALSE	WP_000188768.1	Putative novel defense gene		0		Predicted novel defense gene		0
WP_225377183.1|NZ_JAIUTE010000010.1|31101|-	5.99558	1.67038	3.26957	8.43552	CDS	with_protein	GCF_020731745.1	Primary Assembly	unplaced scaffold	NZ_JAIUTE010000010.1	31101	32258	-	WP_225377183.1	WP_225377183.1		hypothetical protein			LMI05_RS11140	1158	385	nan	TRUE	GCF_020731745		FALSE			FALSE	WP_223719989.1	Putative novel defense gene		0		Predicted novel defense gene		0
WP_088144751.1|NZ_JACUZA010000029.1|6451|+	5.98883	0.936309	4.74889	7.52357	CDS	with_protein	GCF_014494445.1	Primary Assembly	unplaced scaffold	NZ_JACUZA010000029.1	6451	6972	+	WP_088144751.1	WP_088144751.1		YfbU family protein			IBZ02_RS19625	522	173	nan	TRUE	GCF_014494445		FALSE			FALSE	WP_088144751.1	Putative novel defense gene		0		Predicted novel defense gene		0
WP_000417871.1|NZ_JAXAVH010000001.1|3785708|-	5.97652	2.25984	1.55608	7.93133	CDS	with_protein	GCF_036872275.1	Primary Assembly	unplaced scaffold	NZ_JAXAVH010000001.1	3785708	3786580	-	WP_000417871.1	WP_000417871.1		hypothetical protein			SH930_RS18720	873	290	nan	TRUE	GCF_036872275		FALSE			FALSE	WP_000417871.1	Putative novel defense gene		0		Predicted novel defense gene		0
WP_000752436.1|NZ_SRWA01000003.1|94292|+	5.95926	4.5118	-2.98633	8.98256	CDS	with_protein	GCF_004793175.1	Primary Assembly	unplaced scaffold	NZ_SRWA01000003.1	94292	94987	+	WP_000752436.1	WP_000752436.1		hypothetical protein			E5O97_RS02610	696	231	nan	TRUE	GCF_004793175		FALSE			FALSE	WP_000752436.1	Putative novel defense gene	UniRef50_A0A1V3H480 RM_Type_II~Type_II_REases HNH endonuclease n=11 Tax=Pseudomonadota TaxID=1224 RepID=A0A1V3H480_9GAMM	0.367965	96.8	Predicted novel defense gene		0
WP_257251279.1|NZ_JALBEI010000008.1|81205|-	5.95646	0.49148	5.4759	6.88816	CDS	with_protein	GCF_024608725.1	Primary Assembly	unplaced scaffold	NZ_JALBEI010000008.1	81205	82077	-	WP_257251279.1	WP_257251279.1		hypothetical protein			MOQ27_RS18035	873	290	nan	TRUE	GCF_024608725		FALSE			FALSE	WP_257251279.1	Putative novel defense gene		0		Predicted novel defense gene		0
WP_001593446.1|NZ_LNGY01000057.1|302119|-	5.95213	1.05259	4.23845	7.34821	CDS	with_protein	GCF_001462715.1	Primary Assembly	unplaced scaffold	NZ_LNGY01000057.1	302119	302865	-	WP_001593446.1	WP_001593446.1		MobC family replication-relaxation protein	mobC		APT75_RS11090	747	248	nan	TRUE	GCF_001462715		FALSE			FALSE	WP_240727327.1	Putative novel defense gene	UniRef50_A0A4V1RHM9 Mokosh_TypeI~MkoB2 MarR family transcriptional regulator n=225 Tax=Bacteria TaxID=2 RepID=A0A4V1RHM9_9ENTR	0.314516	94.3	Predicted novel defense gene		0
WP_142435548.1|NZ_RZFM01000120.1|1|+	5.94678	0.68545	5.01839	6.89007	CDS	with_protein	GCF_004567445.1	Primary Assembly	unplaced scaffold	NZ_RZFM01000120.1	1	824	+	WP_142435548.1	WP_142435548.1		hypothetical protein			ELY04_RS23790	824	273	partial	TRUE	GCF_004567445		FALSE			FALSE	WP_098722419.1	Putative novel defense gene		0		Predicted novel defense gene		0
WP_240758838.1|NZ_JAKVRW010000030.1|32960|+	5.93351	0.27209	5.67908	6.46216	CDS	with_protein	GCF_022489405.1	Primary Assembly	unplaced scaffold	NZ_JAKVRW010000030.1	32960	34588	+	WP_240758838.1	WP_240758838.1		endonuclease NucS domain-containing protein			ML325_RS16030	1629	542	nan	TRUE	GCF_022489405		FALSE			FALSE	WP_240758838.1	Putative novel defense gene	UniRef50_A0A2T5PE13 Shedu~SduA DUF4263 domain-containing protein n=4 Tax=Pseudomonas TaxID=286 RepID=A0A2T5PE13_9PSED	0.180812	95	Predicted novel defense gene		0
WP_061348639.1|NZ_LOOY01000017.1|68340|-	5.93306	0.45213	5.32007	6.36545	CDS	with_protein	GCF_001576035.1	Primary Assembly	unplaced scaffold	NZ_LOOY01000017.1	68340	69302	-	WP_061348639.1	WP_061348639.1		hypothetical protein			AUQ12_RS16180	963	320	nan	TRUE	GCF_001576035		FALSE			FALSE	WP_061348639.1	Putative novel defense gene	UniRef50_A0A2D0HPN6 PARIS_I_merge~AAA_15_DUF4435 AAA domain-containing protein n=10 Tax=Nostocales TaxID=1161 RepID=A0A2D0HPN6_9NOSO	0.25	73.5	Predicted novel defense gene		0
WP_127712910.1|NZ_RZUQ01000141.1|5591|-	5.92261	1.291	4.44017	7.84178	CDS	with_protein	GCF_004005645.1	Primary Assembly	unplaced scaffold	NZ_RZUQ01000141.1	5591	6362	-	WP_127712910.1	WP_127712910.1		hypothetical protein			EOK90_RS20900	772	256	partial	TRUE	GCF_004005645		FALSE			FALSE	WP_127712910.1	Putative novel defense gene		0		Predicted novel defense gene		0
WP_001024536.1|NZ_LPTT01000388.1|883|+	5.91717	0.889715	4.91564	7.38923	CDS	with_protein	GCF_001906105.1	Primary Assembly	unplaced scaffold	NZ_LPTT01000388.1	883	1149	+	WP_001024536.1	WP_001024536.1		hypothetical protein			BUK76_RS18430	267	88	nan	TRUE	GCF_001906105		FALSE			FALSE	WP_179309449.1	Putative novel defense gene		0		Predicted novel defense gene		0
WP_001607600.1|NZ_JALECH010000002.1|152775|-	5.91687	1.50552	4.16659	7.96615	CDS	with_protein	GCF_022758845.1	Primary Assembly	unplaced scaffold	NZ_JALECH010000002.1	152775	154175	-	WP_001607600.1	WP_001607600.1		hypothetical protein			MRS84_RS06285	1401	466	nan	TRUE	GCF_022758845		FALSE			FALSE	WP_001607600.1	Putative novel defense gene	UniRef50_T0GLZ4 Lamassu-Fam~LmuC_acc_Mrr Threonine transporter n=89 Tax=root TaxID=1 RepID=T0GLZ4_9SPHN	0.0901288	56.4	Predicted novel defense gene		0
WP_023294368.1|NZ_NQCC01000074.1|106505|-	5.9161	0.810497	4.79307	6.94629	CDS	with_protein	GCF_002247805.1	Primary Assembly	unplaced scaffold	NZ_NQCC01000074.1	106505	107872	-	WP_023294368.1	WP_023294368.1		hypothetical protein			CI685_RS21220	1368	455	nan	TRUE	GCF_002247805		FALSE			FALSE	WP_023294368.1	Putative novel defense gene		0		Predicted novel defense gene		0
WP_001610303.1|NZ_CALSCV010000051.1|19402|+	5.91522	0.784384	5.02046	7.28121	CDS	with_protein	GCF_943733195.1	Primary Assembly	unplaced scaffold	NZ_CALSCV010000051.1	19402	19869	+	WP_001610303.1	WP_001610303.1		hypothetical protein			OVQ72_RS21045	468	155	nan	TRUE	GCF_943733195		FALSE			FALSE	WP_042050792.1	Putative novel defense gene	UniRef50_G3IV65 Cas~csx23_III-D_III-A_1 Uncharacterized protein n=1 Tax=Methylobacter tundripaludum (strain ATCC BAA-1195 / DSM 17260 / SV96) TaxID=697282 RepID=G3IV65_METTV	0.16129	64.7	Predicted novel defense gene		0
WP_000132062.1|NZ_JACCOU010000196.1|1962|-	5.90277	1.3242	4.84538	8.49588	CDS	with_protein	GCF_013424815.1	Primary Assembly	unplaced scaffold	NZ_JACCOU010000196.1	1962	2831	-	WP_000132062.1	WP_000132062.1		hypothetical protein			H0O94_RS25345	870	289	nan	TRUE	GCF_013424815		FALSE			FALSE	WP_000132062.1	Putative novel defense gene		0		Predicted novel defense gene		0
WP_000402996.1|NZ_RRIO01000051.1|22444|+	5.89566	0.97155	4.9275	7.45036	CDS	with_protein	GCF_005043535.1	Primary Assembly	unplaced scaffold	NZ_RRIO01000051.1	22444	23043	+	WP_000402996.1	WP_000402996.1		hypothetical protein			C9033_RS22695	600	199	nan	TRUE	GCF_005043535		FALSE			FALSE	WP_096845875.1	Putative novel defense gene		0		Predicted novel defense gene		0
WP_225890433.1|NZ_JBFRAI010000106.1|253|+	5.89558	0.998113	4.37259	7.42673	CDS	with_protein	GCF_040933575.1	Primary Assembly	unplaced scaffold	NZ_JBFRAI010000106.1	253	951	+	WP_225890433.1	WP_225890433.1		hypothetical protein			AB4P50_RS21165	699	232	nan	TRUE	GCF_040933575		FALSE			FALSE	WP_174589608.1	Putative novel defense gene		0		Predicted novel defense gene		0
WP_023568614.1|NZ_NTEW01000034.1|26863|+	5.88868	0.659861	5.11299	6.74218	CDS	with_protein	GCF_002326795.1	Primary Assembly	unplaced scaffold	NZ_NTEW01000034.1	26863	27765	+	WP_023568614.1	WP_023568614.1		hypothetical protein			BB541_RS10845	903	300	nan	TRUE	GCF_002326795		FALSE			FALSE	WP_001557806.1	Putative novel defense gene		0		Predicted novel defense gene		0
WP_202823025.1|NZ_JAEUXU010000029.1|54224|-	5.88729	1.04829	4.80634	7.4581	CDS	with_protein	GCF_016774655.1	Primary Assembly	unplaced scaffold	NZ_JAEUXU010000029.1	54224	55444	-	WP_202823025.1	WP_202823025.1		MarR family transcriptional regulator			JNO20_RS14460	1221	406	nan	TRUE	GCF_016774655		FALSE			FALSE	WP_202823025.1	Putative novel defense gene	UniRef50_A0A4V1RHM9 Mokosh_TypeI~MkoB2 MarR family transcriptional regulator n=225 Tax=Bacteria TaxID=2 RepID=A0A4V1RHM9_9ENTR	0.184729	94.8	Predicted novel defense gene		0
WP_001616716.1|NZ_LJXZ01000002.1|416349|-	5.88658	0.751908	5.05456	6.99931	CDS	with_protein	GCF_001306585.1	Primary Assembly	unplaced scaffold	NZ_LJXZ01000002.1	416349	417281	-	WP_001616716.1	WP_001616716.1		hypothetical protein			APG01_RS05335	933	310	nan	TRUE	GCF_001306585		FALSE			FALSE	WP_001616716.1	Putative novel defense gene		0		Predicted novel defense gene		0
WP_104772193.1|NZ_PTMC01000084.1|1652|+	5.88039	1.21143	4.85618	8.08561	CDS	with_protein	GCF_002941065.1	Primary Assembly	unplaced scaffold	NZ_PTMC01000084.1	1652	2755	+	WP_104772193.1	WP_104772193.1		AAA family ATPase			C5O87_RS23490	1104	367	nan	TRUE	GCF_002941065		FALSE			FALSE	WP_104772193.1	Putative novel defense gene	UniRef50_A0A6C1EMG5 RM_Type_IIG~Type_IIG site-specific DNA-methyltransferase (adenine-specific) n=287 Tax=Bacteria TaxID=2 RepID=A0A6C1EMG5_LIMFE	0.386921	99.8	Predicted novel defense gene		0
WP_097311522.1|NZ_JAGMQZ010000013.1|2038|+	5.87673	0.961433	4.37963	6.93521	CDS	with_protein	GCF_022971475.1	Primary Assembly	unplaced scaffold	NZ_JAGMQZ010000013.1	2038	3312	+	WP_097311522.1	WP_097311522.1		hypothetical protein			MZQ37_RS15155	1275	424	nan	TRUE	GCF_022971475		FALSE			FALSE	WP_097311522.1	Putative novel defense gene		0		Predicted novel defense gene		0
WP_001717585.1|NZ_JBFOBE010000002.1|66342|+	5.8694	0.774979	4.77903	7.13184	CDS	with_protein	GCF_040813055.1	Primary Assembly	unplaced scaffold	NZ_JBFOBE010000002.1	66342	66971	+	WP_001717585.1	WP_001717585.1		hypothetical protein			AB3H46_RS23705	630	209	nan	TRUE	GCF_040813055		FALSE			FALSE	WP_001717585.1	Putative novel defense gene		0		Predicted novel defense gene		0
WP_104807846.1|NZ_JAQMZA010000016.1|4891|+	5.86928	0.699155	4.78641	6.69578	CDS	with_protein	GCF_028616735.1	Primary Assembly	unplaced scaffold	NZ_JAQMZA010000016.1	4891	6126	+	WP_104807846.1	WP_104807846.1		hypothetical protein			PVU60_RS15910	1236	411	nan	TRUE	GCF_028616735		FALSE			FALSE	WP_088445653.1	Putative novel defense gene		0		Predicted novel defense gene		0
WP_016262940.1|NZ_CADEAI010000002.1|3669373|+	5.86533	1.15506	4.89101	8.04751	CDS	with_protein	GCF_902825175.1	Primary Assembly	unplaced scaffold	NZ_CADEAI010000002.1	3669373	3669954	+	WP_016262940.1	WP_016262940.1		hypothetical protein			HUW61_RS18355	582	193	nan	TRUE	GCF_902825175		FALSE			FALSE	WP_071290238.1	Putative novel defense gene		0		Predicted novel defense gene		0
WP_236932173.1|NZ_JAPQJY010000125.1|928|-	5.85668	1.41735	3.87112	8.24442	CDS	with_protein	GCF_026735425.1	Primary Assembly	unplaced scaffold	NZ_JAPQJY010000125.1	928	1767	-	WP_236932173.1	WP_236932173.1		hypothetical protein			OXV00_RS25715	840	279	nan	TRUE	GCF_026735425		FALSE			FALSE	WP_305766688.1	Putative novel defense gene		0		Predicted novel defense gene		0
WP_001447082.1|NZ_JAPJSS010000036.1|34352|-	5.85035	0.496044	5.25473	6.52078	CDS	with_protein	GCF_026274865.1	Primary Assembly	unplaced scaffold	NZ_JAPJSS010000036.1	34352	34879	-	WP_001447082.1	WP_001447082.1		hypothetical protein			ORT99_RS18955	528	175	nan	TRUE	GCF_026274865		FALSE			FALSE	WP_001447082.1	Putative novel defense gene		0		Predicted novel defense gene		0
WP_225403053.1|NZ_QOLX01000054.1|199987|-	5.84913	3.73791	-1.36109	8.88939	CDS	with_protein	GCF_003357525.1	Primary Assembly	unplaced scaffold	NZ_QOLX01000054.1	199987	201093	-	WP_225403053.1	WP_225403053.1		DUF2634 domain-containing protein			C4A56_RS12770	1107	368	nan	TRUE	GCF_003357525		FALSE			FALSE	WP_225403053.1	Putative novel defense gene	UniRef50_A0A1V3H480 RM_Type_II~Type_II_REases HNH endonuclease n=11 Tax=Pseudomonadota TaxID=1224 RepID=A0A1V3H480_9GAMM	0.244565	96.3	Predicted novel defense gene		0
WP_337081977.1|NZ_JBANNN010000133.1|82|-	5.84359	0.613899	4.68733	6.45237	CDS	with_protein	GCF_037167565.1	Primary Assembly	unplaced scaffold	NZ_JBANNN010000133.1	82	843	-	WP_337081977.1	WP_337081977.1		hypothetical protein			WGJ08_RS24695	762	253	nan	TRUE	GCF_037167565		FALSE			FALSE	WP_337081977.1	Putative novel defense gene		0		Predicted novel defense gene		0
WP_000687423.1|NZ_ADWU01000087.1|2409|-	5.84106	0.619491	5.4565	7.07652	CDS	with_protein	GCF_000179155.1	Primary Assembly	unplaced scaffold	NZ_ADWU01000087.1	2409	2888	-	WP_000687423.1	WP_000687423.1		hypothetical protein			HMPREF9346_RS00475	480	159	nan	TRUE	GCF_000179155		FALSE			FALSE	WP_000687423.1	Putative novel defense gene		0		Predicted novel defense gene		0
WP_021559839.1|NZ_SQPN01000003.1|269046|-	5.83641	2.13864	2.85171	9.13461	CDS	with_protein	GCF_022765265.1	Primary Assembly	unplaced scaffold	NZ_SQPN01000003.1	269046	269774	-	WP_021559839.1	WP_021559839.1		hypothetical protein			E4523_RS05980	729	242	nan	TRUE	GCF_022765265		FALSE			FALSE	WP_021559839.1	Putative novel defense gene		0		Predicted novel defense gene		0
WP_208474841.1|NZ_JAFMVS010000003.1|1445|+	5.83556	1.93404	2.80902	8.52947	CDS	with_protein	GCF_017595355.1	Primary Assembly	unplaced scaffold	NZ_JAFMVS010000003.1	1445	2266	+	WP_208474841.1	WP_208474841.1		hypothetical protein			J7R39_RS04320	822	273	nan	TRUE	GCF_017595355		FALSE			FALSE	WP_208474841.1	Putative novel defense gene		0		Predicted novel defense gene		0
WP_158145520.1|NZ_CAJVBU010000004.1|375184|-	5.82894	1.16687	4.40315	7.90442	CDS	with_protein	GCF_910594905.1	Primary Assembly	unplaced scaffold	NZ_CAJVBU010000004.1	375184	376152	-	WP_158145520.1	WP_158145520.1		hypothetical protein			KXJ00_RS09385	969	322	nan	TRUE	GCF_910594905		FALSE			FALSE	WP_158145520.1	Putative novel defense gene		0		Predicted novel defense gene		0
WP_000655916.1|NZ_LGZX01000085.1|5967|-	5.82664	0.982689	4.21852	7.06235	CDS	with_protein	GCF_001191345.1	Primary Assembly	unplaced scaffold	NZ_LGZX01000085.1	5967	6848	-	WP_000655916.1	WP_000655916.1		hypothetical protein			WQ87_RS24620	882	293	nan	TRUE	GCF_001191345		FALSE			FALSE	WP_121868813.1	Putative novel defense gene		0		Predicted novel defense gene		0
WP_032176373.1|NZ_CP160643.1|1800148|+	5.81361	1.38677	4.32429	7.98929	CDS	with_protein	GCF_040784905.1	Primary Assembly	chromosome	NZ_CP160643.1	1800148	1800582	+	WP_032176373.1	WP_032176373.1		DUF2787 family protein			ABVF08_RS08595	435	144	nan	TRUE	GCF_040784905		FALSE			FALSE	WP_095374554.1	Putative novel defense gene		0		Predicted novel defense gene		0
WP_046891725.1|NZ_CP034935.1|266374|-	5.81343	1.29066	4.52916	8.2521	CDS	with_protein	GCF_010231685.1	Primary Assembly	chromosome	NZ_CP034935.1	266374	267477	-	WP_046891725.1	WP_046891725.1		hypothetical protein			EPD85_RS02180	1104	367	nan	TRUE	GCF_010231685		FALSE			FALSE	WP_001086417.1	Putative novel defense gene		0		Predicted novel defense gene		0
WP_006882065.1|NZ_JADFEC010000030.1|10638|+	5.81095	2.30231	2.97463	9.72807	CDS	with_protein	GCF_026769245.1	Primary Assembly	unplaced scaffold	NZ_JADFEC010000030.1	10638	11195	+	WP_006882065.1	WP_006882065.1		hypothetical protein			O1Q34_RS22135	558	185	nan	TRUE	GCF_026769245		FALSE			FALSE	WP_079975734.1	Putative novel defense gene		0		Predicted novel defense gene		0
WP_000522969.1|NZ_SQPZ01000049.1|2431|-	5.78977	2.56634	1.34243	7.80224	CDS	with_protein	GCF_022765505.1	Primary Assembly	unplaced scaffold	NZ_SQPZ01000049.1	2431	2976	-	WP_000522969.1	WP_000522969.1		hypothetical protein			E4517_RS25115	546	181	nan	TRUE	GCF_022765505		FALSE			FALSE	WP_198516112.1	Putative novel defense gene	UniRef50_A0A135ZYJ4 CBASS~Cyclase_SMODS Nucleotidyltransferase n=3 Tax=Bacteria TaxID=2 RepID=A0A135ZYJ4_9ALTE	0.18232	77.7	Predicted novel defense gene		0
WP_073575693.1|NZ_JADPBK010000061.1|7600|-	5.78799	0.993399	4.16369	7.21814	CDS	with_protein	GCF_015670195.1	Primary Assembly	unplaced scaffold	NZ_JADPBK010000061.1	7600	8109	-	WP_073575693.1	WP_073575693.1		hypothetical protein			I4V23_RS22140	510	169	nan	TRUE	GCF_015670195		FALSE			FALSE	WP_073575693.1	Putative novel defense gene		0		Predicted novel defense gene		0
WP_021549515.1|NZ_SHHC01000011.1|111244|+	5.78358	0.814707	4.96006	7.1553	CDS	with_protein	GCF_004282675.1	Primary Assembly	unplaced scaffold	NZ_SHHC01000011.1	111244	112113	+	WP_021549515.1	WP_021549515.1		hypothetical protein			EXX82_RS09905	870	289	nan	TRUE	GCF_004282675		FALSE			FALSE	WP_021526742.1	Putative novel defense gene		0		Predicted novel defense gene		0
WP_053264909.1|NZ_CXXN01000016.1|16193|-	5.77999	1.11522	3.84687	6.87629	CDS	with_protein	GCF_001269205.1	Primary Assembly	unplaced scaffold	NZ_CXXN01000016.1	16193	17218	-	WP_053264909.1	WP_053264909.1		RES domain-containing protein			AMM44_RS15550	1026	341	nan	TRUE	GCF_001269205		FALSE			FALSE	WP_053264909.1	Putative novel defense gene		0		Predicted novel defense gene		0
WP_159106458.1|NZ_CCQH01000023.1|1|+	5.77161	1.4894	4.0169	8.20647	CDS	with_protein	GCF_000752155.1	Primary Assembly	unplaced scaffold	NZ_CCQH01000023.1	1	793	+	WP_159106458.1	WP_159106458.1		PIN domain-containing protein			MY60_RS05105	793	263	partial	TRUE	GCF_000752155		FALSE			FALSE	WP_159106458.1	Putative novel defense gene		0		Predicted novel defense gene		0
WP_224479633.1|NZ_JAXKPU010000010.1|76591|+	5.77052	0.928864	4.04606	6.67228	CDS	with_protein	GCF_034296375.1	Primary Assembly	unplaced scaffold	NZ_JAXKPU010000010.1	76591	77331	+	WP_224479633.1	WP_224479633.1		hypothetical protein			TUI64_RS11360	741	246	nan	TRUE	GCF_034296375		FALSE			FALSE	WP_244582709.1	Putative novel defense gene	UniRef50_Q8RNY7 RM_Type_II~Type_II_REases Alw26I/Eco31I/Esp3I family type II restriction endonuclease n=247 Tax=Bacteria TaxID=2 RepID=Q8RNY7_ECOLX	0.252033	97.1	Predicted novel defense gene		0
WP_000993248.1|NZ_CXXN01000048.1|4457|+	5.76943	1.01854	4.03287	6.96159	CDS	with_protein	GCF_001269205.1	Primary Assembly	unplaced scaffold	NZ_CXXN01000048.1	4457	4975	+	WP_000993248.1	WP_000993248.1		hypothetical protein			AMM44_RS24565	519	172	nan	TRUE	GCF_001269205		FALSE			FALSE	WP_004114810.1	Putative novel defense gene		0		Predicted novel defense gene		0
WP_250186434.1|NZ_RHWS01000049.1|208|-	5.75867	1.0224	4.715	7.5334	CDS	with_protein	GCF_003939265.1	Primary Assembly	unplaced scaffold	NZ_RHWS01000049.1	208	1272	-	WP_250186434.1	WP_250186434.1		hypothetical protein			EGT77_RS24910	1065	354	nan	TRUE	GCF_003939265		FALSE			FALSE	WP_250186434.1	Putative novel defense gene		0		Predicted novel defense gene		0
WP_000940342.1|NZ_GL884111.1|872135|+	5.75831	0.458544	5.01417	6.26729	CDS	with_protein	GCF_000176575.2	Primary Assembly	unplaced scaffold	NZ_GL884111.1	872135	872734	+	WP_000940342.1	WP_000940342.1		DUF1367 family protein			ECJG_RS16700	600	199	nan	TRUE	GCF_000176575		FALSE			FALSE	WP_001548464.1	Putative novel defense gene		0		Predicted novel defense gene		0
WP_001433853.1|NZ_CP128578.1|3759255|+	5.74882	1.58846	4.25498	8.61125	CDS	with_protein	GCF_030384705.1	Primary Assembly	chromosome	NZ_CP128578.1	3759255	3760283	+	WP_001433853.1	WP_001433853.1		hypothetical protein			QUR98_RS18440	1029	342	nan	TRUE	GCF_030384705		FALSE			FALSE	WP_001433853.1	Putative novel defense gene	UniRef50_W7QHW3 RexAB~RexA Uncharacterized protein n=2 Tax=Halomonas sp. BC04 TaxID=1403540 RepID=W7QHW3_9GAMM	0.368421	88.9	Predicted novel defense gene		0
WP_053264073.1|NZ_JAQMZA010000020.1|59939|+	5.7488	1.31742	3.98767	7.55043	CDS	with_protein	GCF_028616735.1	Primary Assembly	unplaced scaffold	NZ_JAQMZA010000020.1	59939	61018	+	WP_053264073.1	WP_053264073.1		hypothetical protein			PVU60_RS18310	1080	359	nan	TRUE	GCF_028616735		FALSE			FALSE	WP_000380250.1	Putative novel defense gene		0		Predicted novel defense gene		0
WP_235778200.1|NZ_CCRC01000082.1|1001|-	5.74458	0.740386	4.65303	6.60495	CDS	with_protein	GCF_000753255.1	Primary Assembly	unplaced scaffold	NZ_CCRC01000082.1	1001	1660	-	WP_235778200.1	WP_235778200.1		DUF5677 domain-containing protein			MY88_RS29590	660	219	nan	TRUE	GCF_000753255		FALSE			FALSE	WP_235778200.1	Putative novel defense gene	UniRef50_A0A096AIV3 Aditi~DitA Uncharacterized protein n=42 Tax=Bacteria TaxID=2 RepID=A0A096AIV3_9FIRM	0.374429	96	Predicted novel defense gene		0
WP_001006449.1|NZ_CP028766.1|1438770|-	5.72812	0.92463	3.98099	6.51571	CDS	with_protein	GCF_022493735.1	Primary Assembly	chromosome	NZ_CP028766.1	1438770	1439291	-	WP_001006449.1	WP_001006449.1		hypothetical protein			AOY61_RS06855	522	173	nan	TRUE	GCF_022493735		FALSE			FALSE	WP_248698212.1	Putative novel defense gene		0		Predicted novel defense gene		0
WP_001429192.1|NZ_AIGK01000032.1|861|+	5.71873	0.988784	4.10519	6.58873	CDS	with_protein	GCF_000249895.1	Primary Assembly	unplaced scaffold	NZ_AIGK01000032.1	861	2342	+	WP_001429192.1	WP_001429192.1		DUF4209 domain-containing protein			BF03_RS16260	1482	493	nan	TRUE	GCF_000249895		FALSE			FALSE	WP_021514655.1	Putative novel defense gene	UniRef50_A0A1C3SRW1 AbiJ~AbiJ Abortive infection protein-like C-terminal domain-containing protein n=40 Tax=Lactobacillales TaxID=186826 RepID=A0A1C3SRW1_STRMC	0.231237	72.8	Predicted novel defense gene		0
WP_251302476.1|NZ_CP069445.1|1322638|+	5.71273	0.72257	4.62199	6.61917	CDS	with_protein	GCF_016889025.1	Primary Assembly	chromosome	NZ_CP069445.1	1322638	1323783	+	WP_251302476.1	WP_251302476.1		hypothetical protein			I6J81_RS25270	1146	381	nan	TRUE	GCF_016889025		FALSE			FALSE	WP_047088722.1	Putative novel defense gene		0		Predicted novel defense gene		0
WP_001107053.1|NZ_JAIUVV010000014.1|74887|+	5.70678	3.55735	-1.38533	7.7231	CDS	with_protein	GCF_020733785.1	Primary Assembly	unplaced scaffold	NZ_JAIUVV010000014.1	74887	75546	+	WP_001107053.1	WP_001107053.1		HNH endonuclease signature motif containing protein			LMI71_RS17200	660	219	nan	TRUE	GCF_020733785		FALSE			FALSE	WP_001107053.1	Putative novel defense gene	UniRef50_U1LVG9 RM_Type_IV~Type_IV_REases Restriction endonuclease-like protein n=4 Tax=Pseudoalteromonas rubra TaxID=43658 RepID=U1LVG9_9GAMM	0.310502	98.6	Predicted novel defense gene		0
WP_319784770.1|NZ_CP138423.1|2623933|-	5.70536	1.28287	4.56393	8.05398	CDS	with_protein	GCF_033802525.1	Primary Assembly	chromosome	NZ_CP138423.1	2623933	2624307	-	WP_319784770.1	WP_319784770.1		hypothetical protein			SE692_RS13380	375	124	nan	TRUE	GCF_033802525		FALSE			FALSE	WP_319784770.1	Putative novel defense gene		0		Predicted novel defense gene		0
WP_242412520.1|NZ_CP034935.1|267478|-	5.69599	0.920009	4.41712	7.02039	CDS	with_protein	GCF_010231685.1	Primary Assembly	chromosome	NZ_CP034935.1	267478	269205	-	WP_242412520.1	WP_242412520.1		hypothetical protein			EPD85_RS02185	1728	575	nan	TRUE	GCF_010231685		FALSE			FALSE	WP_242412520.1	Putative novel defense gene		0		Predicted novel defense gene		0
WP_102804436.1|NZ_JAXBRR010000016.1|11890|-	5.68185	0.986635	4.67707	7.36843	CDS	with_protein	GCF_037282165.1	Primary Assembly	unplaced scaffold	NZ_JAXBRR010000016.1	11890	13173	-	WP_102804436.1	WP_102804436.1		hypothetical protein			SMA07_RS14275	1284	427	nan	TRUE	GCF_037282165		FALSE			FALSE	WP_102804436.1	Putative novel defense gene		0		Predicted novel defense gene		0
WP_004016844.1|NZ_JAYKWC010000001.1|115157|+	5.66489	0.748367	4.76171	6.94978	CDS	with_protein	GCF_036918795.1	Primary Assembly	unplaced scaffold	NZ_JAYKWC010000001.1	115157	116221	+	WP_004016844.1	WP_004016844.1		hypothetical protein			V9D98_RS00585	1065	354	nan	TRUE	GCF_036918795		FALSE			FALSE	WP_004016844.1	Putative novel defense gene		0		Predicted novel defense gene		0
WP_182289208.1|NZ_CABVNJ010000001.1|38597|-	5.664	0.761958	4.80858	6.90233	CDS	with_protein	GCF_902499885.1	Primary Assembly	unplaced scaffold	NZ_CABVNJ010000001.1	38597	40444	-	WP_182289208.1	WP_182289208.1		hypothetical protein			KC691_RS00170	1848	615	nan	TRUE	GCF_902499885		FALSE			FALSE	WP_085460434.1	Putative novel defense gene		0		Predicted novel defense gene		0
WP_233310273.1|NZ_VHYE01000043.1|9290|-	5.64876	1.16121	4.07746	7.5807	CDS	with_protein	GCF_016616735.1	Primary Assembly	unplaced scaffold	NZ_VHYE01000043.1	9290	11107	-	WP_233310273.1	WP_233310273.1		hypothetical protein			FKK12_RS27110	1818	605	nan	TRUE	GCF_016616735		FALSE			FALSE	WP_279448652.1	Putative novel defense gene		0		Predicted novel defense gene		0
WP_264865753.1|NZ_BRYL01000253.1|1812|+	5.64824	1.88297	2.04662	7.27213	CDS	with_protein	GCF_026012095.1	Primary Assembly	unplaced scaffold	NZ_BRYL01000253.1	1812	2356	+	WP_264865753.1	WP_264865753.1		hypothetical protein			OPF85_RS23190	545	182	partial	TRUE	GCF_026012095		FALSE			FALSE	WP_264865753.1	Putative novel defense gene	UniRef50_A0A807NHB6 AbiC~AbiC Phage abortive infection protein n=9 Tax=Enterococcus TaxID=1350 RepID=A0A807NHB6_ENTFC	0.241758	97.6	Predicted novel defense gene		0
WP_002856953.1|NZ_BQFF01000165.1|805|-	5.63972	1.10334	4.58736	7.55774	CDS	with_protein	GCF_023168065.1	Primary Assembly	unplaced scaffold	NZ_BQFF01000165.1	805	1587	-	WP_002856953.1	WP_002856953.1		hypothetical protein			ECGR_RS25475	783	260	nan	TRUE	GCF_023168065		FALSE			FALSE	WP_002856953.1	Putative novel defense gene		0		Predicted novel defense gene		0
WP_033813111.1|NZ_CCRC01000090.1|52675|+	5.61	1.0451	4.16449	6.85684	CDS	with_protein	GCF_000753255.1	Primary Assembly	unplaced scaffold	NZ_CCRC01000090.1	52675	53427	+	WP_033813111.1	WP_033813111.1		DUF2971 domain-containing protein			MY88_RS16805	753	250	nan	TRUE	GCF_000753255		FALSE			FALSE	WP_033813111.1	Putative novel defense gene	UniRef50_A0A1Q4RH69 DarTG~DarT ssDNA thymidine ADP-ribosyltransferase DarT domain-containing protein n=24 Tax=Terrabacteria group TaxID=1783272 RepID=A0A1Q4RH69_9CYAN	0.1	60.6	Predicted novel defense gene		0
WP_029488719.1|NZ_JAGEWS010000001.1|163621|-	5.60637	0.776465	5.00012	7.1296	CDS	with_protein	GCF_018683235.1	Primary Assembly	unplaced scaffold	NZ_JAGEWS010000001.1	163621	164439	-	WP_029488719.1	WP_029488719.1		DUF2971 domain-containing protein			KOF03_RS00785	819	272	nan	TRUE	GCF_018683235		FALSE			FALSE	WP_140041238.1	Putative novel defense gene	UniRef50_Q48725 AbiG~AbiGi Abortive phage resistance protein AbiGi n=54 Tax=Lactobacillales TaxID=186826 RepID=ABIG1_LACLC	0.194853	58.5	Predicted novel defense gene		0
WP_063113497.1|NZ_JAUJLQ010000012.1|1948|-	5.59829	0.936132	3.75148	6.29847	CDS	with_protein	GCF_030481555.1	Primary Assembly	unplaced scaffold	NZ_JAUJLQ010000012.1	1948	2739	-	WP_063113497.1	WP_063113497.1		hypothetical protein			QY475_RS10410	792	263	nan	TRUE	GCF_030481555		FALSE			FALSE	WP_100321715.1	Putative novel defense gene		0		Predicted novel defense gene		0
WP_001472783.1|NZ_PGLO01000002.1|287876|+	5.57404	1.01009	4.33422	7.06384	CDS	with_protein	GCF_003010375.1	Primary Assembly	unplaced scaffold	NZ_PGLO01000002.1	287876	288418	+	WP_001472783.1	WP_001472783.1		ABC-three component system protein			CUQ20_RS03555	543	180	nan	TRUE	GCF_003010375		FALSE			FALSE	WP_001472783.1	Putative novel defense gene		0		Predicted novel defense gene		0
WP_032182294.1|NZ_SHIU01000043.1|11051|+	5.57337	1.8832	2.24688	7.25824	CDS	with_protein	GCF_004284265.1	Primary Assembly	unplaced scaffold	NZ_SHIU01000043.1	11051	11524	+	WP_032182294.1	WP_032182294.1		hypothetical protein			EXX39_RS19970	474	157	nan	TRUE	GCF_004284265		FALSE			FALSE	WP_032182294.1	Putative novel defense gene		0		Predicted novel defense gene		0
WP_001255895.1|NZ_VCZL01000001.1|2141692|-	5.57129	0.859461	4.66126	6.76273	CDS	with_protein	GCF_019584865.1	Primary Assembly	unplaced scaffold	NZ_VCZL01000001.1	2141692	2142051	-	WP_001255895.1	WP_001255895.1		PD-(D/E)XK nuclease family protein			FHA21_RS23335	360	119	nan	TRUE	GCF_019584865		FALSE			FALSE	WP_001408067.1	Putative novel defense gene		0		Predicted novel defense gene		0
WP_000065853.1|NZ_CP157109.1|6572|-	5.57028	0.766755	4.59813	6.61599	CDS	with_protein	GCF_039909185.1	Primary Assembly	plasmid	NZ_CP157109.1	6572	240	-	WP_000065853.1	WP_000065853.1		hypothetical protein			ABH555_RS28245	384	127	nan	TRUE	GCF_039909185		FALSE			FALSE	WP_000065853.1	Putative novel defense gene		0		Predicted novel defense gene		0
WP_021531391.1|NZ_NHYQ01000001.1|2935915|+	5.56674	1.40996	4.05545	7.89101	CDS	with_protein	GCF_003300945.1	Primary Assembly	unplaced scaffold	NZ_NHYQ01000001.1	2935915	2936649	+	WP_021531391.1	WP_021531391.1		hypothetical protein			CCZ09_RS14545	735	244	nan	TRUE	GCF_003300945		FALSE			FALSE	WP_080176804.1	Putative novel defense gene		0		Predicted novel defense gene		0
WP_100209753.1|NZ_PGUR01000169.1|2515|-	5.56086	0.445922	4.87652	5.95034	CDS	with_protein	GCF_002795005.1	Primary Assembly	unplaced scaffold	NZ_PGUR01000169.1	2515	3090	-	WP_100209753.1	WP_100209753.1		hypothetical protein			CVE18_RS24595	576	191	nan	TRUE	GCF_002795005		FALSE			FALSE	WP_100209753.1	Putative novel defense gene		0		Predicted novel defense gene		0
WP_139246995.1|NZ_NBCR01000108.1|75389|+	5.55833	1.11013	4.00547	7.38297	CDS	with_protein	GCF_003145235.1	Primary Assembly	unplaced scaffold	NZ_NBCR01000108.1	75389	78187	+	WP_139246995.1	WP_139246995.1		hypothetical protein			B6S14_RS22200	2799	932	nan	TRUE	GCF_003145235		FALSE			FALSE	WP_139246995.1	Putative novel defense gene		0		Predicted novel defense gene		0
WP_089584035.1|NZ_JAIPXQ010000167.1|96740|-	5.54327	0.966633	4.16969	6.59249	CDS	with_protein	GCF_022812165.1	Primary Assembly	unplaced scaffold	NZ_JAIPXQ010000167.1	96740	97849	-	WP_089584035.1	WP_089584035.1		hypothetical protein			K9T54_RS06735	1110	369	nan	TRUE	GCF_022812165		FALSE			FALSE	WP_106106947.1	Putative novel defense gene	UniRef50_A0A0A0GV06 RM_Type_II~Type_II_REases ATP-binding protein n=51 Tax=Gammaproteobacteria TaxID=1236 RepID=A0A0A0GV06_ECOLX	0.146341	86.6	Predicted novel defense gene		0
WP_000581350.1|NZ_NMAS01000002.1|1230|-	5.53881	0.817534	3.9981	6.21424	CDS	with_protein	GCF_002535585.1	Primary Assembly	unplaced scaffold	NZ_NMAS01000002.1	1230	1769	-	WP_000581350.1	WP_000581350.1		hypothetical protein			A6S83_RS01620	540	179	nan	TRUE	GCF_002535585		FALSE			FALSE	WP_278279379.1	Putative novel defense gene		0		Predicted novel defense gene		0
WP_227166481.1|NZ_JAJCGB010000078.1|1|+	5.53439	0.661345	4.61875	6.14732	CDS	with_protein	GCF_020553665.1	Primary Assembly	unplaced scaffold	NZ_JAJCGB010000078.1	1	2768	+	WP_227166481.1	WP_227166481.1		DUF4132 domain-containing protein			LIY51_RS22990	2768	921	partial	TRUE	GCF_020553665		FALSE			FALSE	WP_170692133.1	Putative novel defense gene		0		Predicted novel defense gene		0
WP_097405488.1|NZ_NOBM01000041.1|60|-	5.53341	0.388833	5.20599	6.25216	CDS	with_protein	GCF_002548935.1	Primary Assembly	unplaced scaffold	NZ_NOBM01000041.1	60	578	-	WP_097405488.1	WP_097405488.1		hypothetical protein			BEA88_RS28810	519	172	nan	TRUE	GCF_002548935		FALSE			FALSE	WP_097405488.1	Putative novel defense gene		0		Predicted novel defense gene		0
WP_227474408.1|NZ_JBANNS010000010.1|141319|+	5.50475	0.602417	4.56451	6.31056	CDS	with_protein	GCF_037167765.1	Primary Assembly	unplaced scaffold	NZ_JBANNS010000010.1	141319	143175	+	WP_227474408.1	WP_227474408.1		hypothetical protein			WGJ14_RS09455	1857	618	nan	TRUE	GCF_037167765		FALSE			FALSE	WP_134679921.1	Putative novel defense gene		0		Predicted novel defense gene		0
WP_000185757.1|NZ_JBCEXR010000001.1|184573|-	5.50356	0.633477	5.04291	6.74967	CDS	with_protein	GCF_041084245.1	Primary Assembly	unplaced scaffold	NZ_JBCEXR010000001.1	184573	185313	-	WP_000185757.1	WP_000185757.1		HIRAN domain-containing protein			AB9T51_RS00890	741	246	nan	TRUE	GCF_041084245		FALSE			FALSE	WP_000185756.1	Putative novel defense gene		0		Predicted novel defense gene		0
WP_021560034.1|NZ_SQOP01000036.1|4599|+	5.50107	1.6108	3.47329	8.20339	CDS	with_protein	GCF_022764785.1	Primary Assembly	unplaced scaffold	NZ_SQOP01000036.1	4599	5837	+	WP_021560034.1	WP_021560034.1		hypothetical protein			E4509_RS22580	1239	412	nan	TRUE	GCF_022764785		FALSE			FALSE	WP_000046505.1	Putative novel defense gene		0		Predicted novel defense gene		0
WP_000521941.1|NZ_BENI01000168.1|3585|-	5.49775	1.4529	3.72548	6.96131	CDS	with_protein	GCF_002765555.1	Primary Assembly	unplaced scaffold	NZ_BENI01000168.1	3585	4172	-	WP_000521941.1	WP_000521941.1		hypothetical protein			CU210_RS22925	588	195	nan	TRUE	GCF_002765555		FALSE			FALSE	WP_000521941.1	Putative novel defense gene		0		Predicted novel defense gene		0
WP_000007259.1|NZ_JSRV01000066.1|7037|-	5.49457	1.504	4.28688	8.39877	CDS	with_protein	GCF_000782355.1	Primary Assembly	unplaced scaffold	NZ_JSRV01000066.1	7037	11323	-	WP_000007259.1	WP_000007259.1		hypothetical protein			PT54_RS09220	4287	1428	nan	TRUE	GCF_000782355		FALSE			FALSE	WP_264718616.1	Putative novel defense gene	UniRef50_A0A378Z662 AVAST_I~Avs1B Serine protease n=38 Tax=Pseudomonadota TaxID=1224 RepID=A0A378Z662_PANPU	0.105742	91.1	Predicted novel defense gene		0
WP_247167981.1|NZ_JAGMJH010000001.1|394532|-	5.49263	1.22423	3.52512	6.99802	CDS	with_protein	GCF_022975475.1	Primary Assembly	unplaced scaffold	NZ_JAGMJH010000001.1	394532	395086	-	WP_247167981.1	WP_247167981.1		hypothetical protein			MZT24_RS01720	555	184	partial	TRUE	GCF_022975475		FALSE			FALSE	WP_240211383.1	Putative novel defense gene		0		Predicted novel defense gene		0
WP_001383906.1|NZ_JAHATC010000111.1|667|-	5.49186	0.494426	4.96759	6.34011	CDS	with_protein	GCF_024354325.1	Primary Assembly	unplaced scaffold	NZ_JAHATC010000111.1	667	1536	-	WP_001383906.1	WP_001383906.1		hypothetical protein			KID62_RS18480	870	289	nan	TRUE	GCF_024354325		FALSE			FALSE	WP_024234755.1	Putative novel defense gene		0		Predicted novel defense gene		0
WP_021523856.1|NZ_NBCZ01000048.1|39294|+	5.48708	0.73858	4.2632	6.20742	CDS	with_protein	GCF_003145295.1	Primary Assembly	unplaced scaffold	NZ_NBCZ01000048.1	39294	40205	+	WP_021523856.1	WP_021523856.1		HipA domain-containing protein			B6S22_RS10385	912	303	nan	TRUE	GCF_003145295		FALSE			FALSE	WP_021523856.1	Putative novel defense gene		0		Predicted novel defense gene		0
WP_001493615.1|NZ_JAXAAF010000023.1|17991|+	5.48157	0.651967	4.68196	6.3693	CDS	with_protein	GCF_033899235.1	Primary Assembly	unplaced scaffold	NZ_JAXAAF010000023.1	17991	18926	+	WP_001493615.1	WP_001493615.1		hypothetical protein			SJ022_RS23275	936	311	nan	TRUE	GCF_033899235		FALSE			FALSE	WP_000008941.1	Putative novel defense gene	UniRef50_A0A368ASL2 Bunzi~BnzA ENT domain-containing protein n=59 Tax=Pseudomonadota TaxID=1224 RepID=A0A368ASL2_9PSED	0.151125	95.6	Predicted novel defense gene		0
WP_073528237.1|NZ_JANIMI010000008.1|89665|+	5.48029	0.797636	4.14302	6.4481	CDS	with_protein	GCF_029434255.1	Primary Assembly	unplaced scaffold	NZ_JANIMI010000008.1	89665	90594	+	WP_073528237.1	WP_073528237.1		hypothetical protein			NQ060_RS12330	930	309	nan	TRUE	GCF_029434255		FALSE			FALSE	WP_073528237.1	Putative novel defense gene		0		Predicted novel defense gene		0
WP_021574737.1|NZ_JAUKYQ010000005.1|64938|+	5.46936	1.5981	2.34386	6.55264	CDS	with_protein	GCF_030511045.1	Primary Assembly	unplaced scaffold	NZ_JAUKYQ010000005.1	64938	65756	+	WP_021574737.1	WP_021574737.1		hypothetical protein			Q2V09_RS08085	819	272	nan	TRUE	GCF_030511045		FALSE			FALSE	WP_021574737.1	Putative novel defense gene	UniRef50_A9L0M7 DRT_1~drt1b Uncharacterized protein n=18 Tax=Gammaproteobacteria TaxID=1236 RepID=A9L0M7_SHEB9	0.106618	55.4	Predicted novel defense gene		0
WP_137565764.1|NZ_BGHO01000037.1|1|-	5.46837	1.12351	4.04096	6.75473	CDS	with_protein	GCF_005396465.1	Primary Assembly	unplaced scaffold	NZ_BGHO01000037.1	1	826	-	WP_137565764.1	WP_137565764.1		hypothetical protein			FFK36_RS07945	826	275	partial	TRUE	GCF_005396465		FALSE			FALSE	WP_137565764.1	Putative novel defense gene		0		Predicted novel defense gene		0
WP_315698194.1|NZ_JAVXXG010000031.1|28804|-	5.45904	0.409597	5.01892	6.10199	CDS	with_protein	GCF_032336575.1	Primary Assembly	unplaced scaffold	NZ_JAVXXG010000031.1	28804	29271	-	WP_315698194.1	WP_315698194.1		hypothetical protein			RSW18_RS23335	468	155	nan	TRUE	GCF_032336575		FALSE			FALSE	WP_231840916.1	Putative novel defense gene		0		Predicted novel defense gene		0
WP_255864283.1|NZ_JANFFM010000016.1|74067|-	5.45301	0.76082	4.17556	6.50343	CDS	with_protein	GCF_024385185.1	Primary Assembly	unplaced scaffold	NZ_JANFFM010000016.1	74067	74894	-	WP_255864283.1	WP_255864283.1		hypothetical protein			NOH01_RS18965	828	275	nan	TRUE	GCF_024385185		FALSE			FALSE	WP_255864283.1	Putative novel defense gene		0		Predicted novel defense gene		0
WP_001034825.1|NZ_JAJAKF010000008.1|243664|+	5.45197	0.703438	4.14617	6.05986	CDS	with_protein	GCF_020514615.1	Primary Assembly	unplaced scaffold	NZ_JAJAKF010000008.1	243664	244659	+	WP_001034825.1	WP_001034825.1		DUF4365 domain-containing protein			LHK96_RS12455	996	331	nan	TRUE	GCF_020514615		FALSE			FALSE	WP_001034825.1	Putative novel defense gene		0		Predicted novel defense gene		0
WP_112014385.1|NZ_UCWW01000043.1|8734|-	5.43927	0.742577	4.67657	6.48697	CDS	with_protein	GCF_900479245.1	Primary Assembly	unplaced scaffold	NZ_UCWW01000043.1	8734	9975	-	WP_112014385.1	WP_112014385.1		hypothetical protein			DTC36_RS26560	1242	413	nan	TRUE	GCF_900479245		FALSE			FALSE	WP_062729620.1	Putative novel defense gene		0		Predicted novel defense gene		0
WP_349441426.1|NZ_JBEEYX010000096.1|1|-	5.43637	1.33138	4.0211	7.54728	CDS	with_protein	GCF_040141655.1	Primary Assembly	unplaced scaffold	NZ_JBEEYX010000096.1	1	438	-	WP_349441426.1	WP_349441426.1		NYN domain-containing protein			ABN317_RS22810	438	146	partial	TRUE	GCF_040141655		FALSE			FALSE	WP_349441426.1	Putative novel defense gene		0		Predicted novel defense gene		0
WP_001032571.1|NZ_JANFFC010000022.1|2472|+	5.4321	0.770428	4.59055	6.56783	CDS	with_protein	GCF_024385415.1	Primary Assembly	unplaced scaffold	NZ_JANFFC010000022.1	2472	3107	+	WP_001032571.1	WP_001032571.1		hypothetical protein			NOH62_RS24705	636	211	nan	TRUE	GCF_024385415		FALSE			FALSE	WP_099716511.1	Putative novel defense gene		0		Predicted novel defense gene		0
WP_077271516.1|NZ_JABUVV010000089.1|7937|-	5.42568	0.581957	4.63979	6.0359	CDS	with_protein	GCF_013341665.1	Primary Assembly	unplaced scaffold	NZ_JABUVV010000089.1	7937	8563	-	WP_077271516.1	WP_077271516.1		hypothetical protein			HUC54_RS19620	627	208	nan	TRUE	GCF_013341665		FALSE			FALSE	WP_077271516.1	Putative novel defense gene		0		Predicted novel defense gene		0
WP_001062368.1|NZ_NBJV01000035.1|2274|-	5.4247	0.975265	4.14807	6.79692	CDS	with_protein	GCF_003145875.1	Primary Assembly	unplaced scaffold	NZ_NBJV01000035.1	2274	2831	-	WP_001062368.1	WP_001062368.1		hypothetical protein			B6K51_RS02405	558	185	nan	TRUE	GCF_003145875		FALSE			FALSE	WP_001074607.1	Putative novel defense gene		0		Predicted novel defense gene		0
WP_247861273.1|NZ_QOGI01000024.1|82019|-	5.41925	0.692535	4.43984	6.23918	CDS	with_protein	GCF_003338965.1	Primary Assembly	unplaced scaffold	NZ_QOGI01000024.1	82019	82417	-	WP_247861273.1	WP_247861273.1		hypothetical protein			DTM10_RS18785	399	132	nan	TRUE	GCF_003338965		FALSE			FALSE	WP_247861273.1	Putative novel defense gene		0		Predicted novel defense gene		0
WP_248785113.1|NZ_JMGU01000176.1|5885|-	5.40911	0.45398	4.88108	6.11788	CDS	with_protein	GCF_000687025.1	Primary Assembly	unplaced scaffold	NZ_JMGU01000176.1	5885	7210	-	WP_248785113.1	WP_248785113.1		hypothetical protein			AC13_RS33625	1326	441	nan	TRUE	GCF_000687025		FALSE			FALSE	WP_126755998.1	Putative novel defense gene		0		Predicted novel defense gene		0
WP_095374614.1|NZ_JBEPGJ010000008.1|211042|+	5.39979	0.983168	3.63586	6.49369	CDS	with_protein	GCF_040271915.1	Primary Assembly	unplaced scaffold	NZ_JBEPGJ010000008.1	211042	211725	+	WP_095374614.1	WP_095374614.1		hypothetical protein			ABTY25_RS16665	684	227	nan	TRUE	GCF_040271915		FALSE			FALSE	WP_095374614.1	Putative novel defense gene		0		Predicted novel defense gene		0
WP_057698505.1|NZ_JANFFW010000023.1|38026|-	5.39833	0.555512	4.87495	6.16509	CDS	with_protein	GCF_024384965.1	Primary Assembly	unplaced scaffold	NZ_JANFFW010000023.1	38026	38799	-	WP_057698505.1	WP_057698505.1		Imm52 family immunity protein			NOH52_RS20885	774	257	nan	TRUE	GCF_024384965		FALSE			FALSE	WP_057698505.1	Putative novel defense gene		0		Predicted novel defense gene		0
WP_077519489.1|NZ_RKKN01000008.1|7835|+	5.3976	0.815473	4.66538	6.89721	CDS	with_protein	GCF_003830065.1	Primary Assembly	unplaced scaffold	NZ_RKKN01000008.1	7835	11479	+	WP_077519489.1	WP_077519489.1		DUF4132 domain-containing protein			EIH66_RS08455	3645	1214	nan	TRUE	GCF_003830065		FALSE			FALSE	WP_309487638.1	Putative novel defense gene		0		Predicted novel defense gene		0
WP_000201787.1|NZ_JAWMQB010000025.1|2750|-	5.39744	0.994145	4.27912	6.71111	CDS	with_protein	GCF_036886545.1	Primary Assembly	unplaced scaffold	NZ_JAWMQB010000025.1	2750	4075	-	WP_000201787.1	WP_000201787.1		HEPN domain-containing protein			V8929_RS23090	1326	441	nan	TRUE	GCF_036886545		FALSE			FALSE	WP_000201790.1	Putative novel defense gene		0		Predicted novel defense gene		0
WP_000064127.1|NZ_ADUR01000058.1|34618|-	5.3968	0.985093	4.10558	7.11249	CDS	with_protein	GCF_000188855.1	Primary Assembly	unplaced scaffold	NZ_ADUR01000058.1	34618	35454	-	WP_000064127.1	WP_000064127.1		hypothetical protein			ECOK1357_RS31875	837	278	nan	TRUE	GCF_000188855		FALSE			FALSE	WP_000064127.1	Putative novel defense gene	UniRef50_A0A3A4D703 Druantia_II~DruG Chromosome partition protein Smc n=94 Tax=Enterobacterales TaxID=91347 RepID=A0A3A4D703_9GAMM	0.154676	58.6	Predicted novel defense gene		0
WP_150174719.1|NZ_BJRG01000129.1|14111|+	5.3862	1.10211	3.22402	6.20316	CDS	with_protein	GCF_008635105.1	Primary Assembly	unplaced scaffold	NZ_BJRG01000129.1	14111	14477	+	WP_150174719.1	WP_150174719.1		FRG domain-containing protein			F7G72_RS18585	367	122	partial	TRUE	GCF_008635105		FALSE			FALSE	WP_150174719.1	Putative novel defense gene		0		Predicted novel defense gene		0
WP_053265773.1|NZ_JASNHF010000013.1|175633|-	5.38128	1.2844	3.78776	6.65122	CDS	with_protein	GCF_031702225.1	Primary Assembly	unplaced scaffold	NZ_JASNHF010000013.1	175633	176289	-	WP_053265773.1	WP_053265773.1		hypothetical protein			QPL36_RS08780	657	218	nan	TRUE	GCF_031702225		FALSE			FALSE	WP_053265773.1	Putative novel defense gene		0		Predicted novel defense gene		0
WP_023307613.1|NZ_JZOD01000073.1|91408|+	5.37803	1.57137	3.68265	8.29695	CDS	with_protein	GCF_002972395.1	Primary Assembly	unplaced scaffold	NZ_JZOD01000073.1	91408	92622	+	WP_023307613.1	WP_023307613.1		hypothetical protein			VE56_RS17245	1215	404	nan	TRUE	GCF_002972395		FALSE			FALSE	WP_023307613.1	Putative novel defense gene		0		Predicted novel defense gene		0
WP_001273429.1|NZ_JADNBZ010000001.1|282532|-	5.37306	1.10522	3.92798	7.18528	CDS	with_protein	GCF_015551035.1	Primary Assembly	unplaced scaffold	NZ_JADNBZ010000001.1	282532	283128	-	WP_001273429.1	WP_001273429.1		hypothetical protein			I2A58_RS01310	597	198	nan	TRUE	GCF_015551035		FALSE			FALSE	WP_008322876.1	Putative novel defense gene		0		Predicted novel defense gene		0
WP_001610302.1|NZ_JBFQZQ010000052.1|23856|-	5.36818	1.28736	3.33303	6.68157	CDS	with_protein	GCF_040933215.1	Primary Assembly	unplaced scaffold	NZ_JBFQZQ010000052.1	23856	24227	-	WP_001610302.1	WP_001610302.1		hypothetical protein			AB4P42_RS20095	372	123	nan	TRUE	GCF_040933215		FALSE			FALSE	WP_055313351.1	Putative novel defense gene		0		Predicted novel defense gene		0
WP_024230883.1|NZ_JASMVH010000089.1|2778|+	5.36584	0.729222	4.29758	6.23154	CDS	with_protein	GCF_037005305.1	Primary Assembly	unplaced scaffold	NZ_JASMVH010000089.1	2778	3053	+	WP_024230883.1	WP_024230883.1		hypothetical protein			QJA15_RS25900	276	91	nan	TRUE	GCF_037005305		FALSE			FALSE	WP_250667839.1	Putative novel defense gene		0		Predicted novel defense gene		0
WP_095374615.1|NZ_NOQA01000015.1|103949|+	5.36442	0.860274	3.89553	6.23292	CDS	with_protein	GCF_002520415.1	Primary Assembly	unplaced scaffold	NZ_NOQA01000015.1	103949	104590	+	WP_095374615.1	WP_095374615.1		hypothetical protein			A7Z48_RS17270	642	213	nan	TRUE	GCF_002520415		FALSE			FALSE	WP_095374615.1	Putative novel defense gene		0		Predicted novel defense gene		0
WP_265166145.1|NZ_JAPDNG010000024.1|111508|+	5.35524	0.892248	3.75417	6.35993	CDS	with_protein	GCF_026107135.1	Primary Assembly	unplaced scaffold	NZ_JAPDNG010000024.1	111508	111980	+	WP_265166145.1	WP_265166145.1		DUF2971 domain-containing protein			OMR70_RS16225	473	157	partial	TRUE	GCF_026107135		FALSE			FALSE	WP_323488398.1	Putative novel defense gene		0		Predicted novel defense gene		0
WP_001606872.1|NZ_JALECH010000014.1|15517|+	5.34511	0.746495	4.23027	6.35588	CDS	with_protein	GCF_022758845.1	Primary Assembly	unplaced scaffold	NZ_JALECH010000014.1	15517	16161	+	WP_001606872.1	WP_001606872.1		GAD-like domain-containing protein			MRS84_RS22045	645	214	nan	TRUE	GCF_022758845		FALSE			FALSE	WP_021554998.1	Putative novel defense gene		0		Predicted novel defense gene		0
WP_332935375.1|NZ_JBBBRZ010000008.1|20907|+	5.34206	1.51268	2.76789	7.52404	CDS	with_protein	GCF_037153635.1	Primary Assembly	unplaced scaffold	NZ_JBBBRZ010000008.1	20907	21461	+	WP_332935375.1	WP_332935375.1		nucleoid-associated protein			WCV22_RS06535	555	184	nan	TRUE	GCF_037153635		FALSE			FALSE	WP_332935375.1	Putative novel defense gene		0		Predicted novel defense gene		0
WP_000581650.1|NZ_NOBT01000049.1|7332|+	5.34182	0.81822	4.30328	6.75189	CDS	with_protein	GCF_002549135.1	Primary Assembly	unplaced scaffold	NZ_NOBT01000049.1	7332	7844	+	WP_000581650.1	WP_000581650.1		DUF4411 family protein			BEA21_RS24495	513	170	nan	TRUE	GCF_002549135		FALSE			FALSE	WP_000581650.1	Putative novel defense gene		0		Predicted novel defense gene		0
WP_253172268.1|NZ_JAMYDP010000003.1|24623|-	5.33892	0.591625	4.62511	6.12312	CDS	with_protein	GCF_024128935.1	Primary Assembly	unplaced scaffold	NZ_JAMYDP010000003.1	24623	24892	-	WP_253172268.1	WP_253172268.1		hypothetical protein			NI760_RS01470	270	89	nan	TRUE	GCF_024128935		FALSE			FALSE	WP_253172268.1	Putative novel defense gene		0		Predicted novel defense gene		0
WP_064181314.1|NZ_CP104503.1|637131|+	5.33628	1.05097	3.83239	6.78471	CDS	with_protein	GCF_025369875.1	Primary Assembly	chromosome	NZ_CP104503.1	637131	637883	+	WP_064181314.1	WP_064181314.1		hypothetical protein			N5O81_RS03255	753	250	nan	TRUE	GCF_025369875		FALSE			FALSE	WP_064181314.1	Putative novel defense gene	UniRef50_A0A1G7PEZ3 Retron_III~WH YjcQ protein n=2 Tax=Bacillales TaxID=1385 RepID=A0A1G7PEZ3_9BACL	0.216	63.3	Predicted novel defense gene		0
WP_171921982.1|NZ_SNOM01000026.1|30040|-	5.3306	1.44832	2.88304	7.14173	CDS	with_protein	GCF_013183035.1	Primary Assembly	unplaced scaffold	NZ_SNOM01000026.1	30040	30579	-	WP_171921982.1	WP_171921982.1		super-infection exclusion protein B			HRK85_RS17770	540	179	nan	TRUE	GCF_013183035		FALSE			FALSE	WP_042063983.1	Putative novel defense gene		0		Predicted novel defense gene		0
WP_097315145.1|NZ_NLXU01000036.1|55460|+	5.32514	0.529967	4.46632	5.86962	CDS	with_protein	GCF_002513605.1	Primary Assembly	unplaced scaffold	NZ_NLXU01000036.1	55460	56722	+	WP_097315145.1	WP_097315145.1		AAA family ATPase			A7542_RS13730	1263	420	nan	TRUE	GCF_002513605		FALSE			FALSE	WP_097315145.1	Putative novel defense gene		0		Predicted novel defense gene		0
WP_249436295.1|NZ_CXXN01000012.1|238019|-	5.30985	0.987501	4.47468	7.23181	CDS	with_protein	GCF_001269205.1	Primary Assembly	unplaced scaffold	NZ_CXXN01000012.1	238019	238585	-	WP_249436295.1	WP_249436295.1		hypothetical protein			AMM44_RS28855	567	188	nan	TRUE	GCF_001269205		FALSE			FALSE	WP_249436295.1	Putative novel defense gene		0		Predicted novel defense gene		0
WP_262824916.1|NZ_JAHTWI010000056.1|5534|+	5.29853	1.05835	3.75508	6.47621	CDS	with_protein	GCF_025536535.1	Primary Assembly	unplaced scaffold	NZ_JAHTWI010000056.1	5534	6451	+	WP_262824916.1	WP_262824916.1		hypothetical protein			KWH69_RS23900	918	305	nan	TRUE	GCF_025536535		FALSE			FALSE	WP_045146287.1	Putative novel defense gene		0		Predicted novel defense gene		0
WP_001290067.1|NZ_AP021944.1|1825501|+	5.29141	1.05527	3.98736	7.14229	CDS	with_protein	GCF_014168735.1	Primary Assembly	chromosome	NZ_AP021944.1	1825501	1826487	+	WP_001290067.1	WP_001290067.1		hypothetical protein			H7R05_RS08790	987	328	nan	TRUE	GCF_014168735		FALSE			FALSE	WP_001290067.1	Putative novel defense gene	UniRef50_T1ZDY2 AbiZ~AbiZ DUF6161 domain-containing protein n=61 Tax=Bacillota TaxID=1239 RepID=T1ZDY2_STRIT	0.185976	78.9	Predicted novel defense gene		0
WP_368971108.1|NZ_CP163122.1|3699280|+	5.28745	1.01406	3.59255	6.35239	CDS	with_protein	GCF_041005995.1	Primary Assembly	chromosome	NZ_CP163122.1	3699280	3701100	+	WP_368971108.1	WP_368971108.1		DUF4365 domain-containing protein			AB4O71_RS18165	1821	606	nan	TRUE	GCF_041005995		FALSE			FALSE	WP_368971108.1	Putative novel defense gene		0		Predicted novel defense gene		0
WP_021533338.1|NZ_CADDWW010000001.1|3533294|+	5.28015	0.56768	4.40415	5.88831	CDS	with_protein	GCF_902810035.1	Primary Assembly	unplaced scaffold	NZ_CADDWW010000001.1	3533294	3534097	+	WP_021533338.1	WP_021533338.1		hypothetical protein			HUV77_RS16870	804	267	nan	TRUE	GCF_902810035		FALSE			FALSE	WP_249826136.1	Putative novel defense gene		0		Predicted novel defense gene		0
WP_126719504.1|NZ_JBAHYO010000029.1|12551|-	5.27198	0.560151	4.40037	5.93101	CDS	with_protein	GCF_036697115.1	Primary Assembly	unplaced scaffold	NZ_JBAHYO010000029.1	12551	13693	-	WP_126719504.1	WP_126719504.1		hypothetical protein			VR629_RS19385	1143	380	nan	TRUE	GCF_036697115		FALSE			FALSE	WP_126719504.1	Putative novel defense gene		0		Predicted novel defense gene		0
WP_001474552.1|NZ_JAALAS010000004.1|141298|-	5.26152	0.963983	4.47349	6.90699	CDS	with_protein	GCF_011077345.1	Primary Assembly	unplaced scaffold	NZ_JAALAS010000004.1	141298	142071	-	WP_001474552.1	WP_001474552.1		hypothetical protein			G6Q76_RS06410	774	257	nan	TRUE	GCF_011077345		FALSE			FALSE	WP_001474552.1	Putative novel defense gene		0		Predicted novel defense gene		0
WP_000041635.1|NZ_JADNBZ010000019.1|30400|-	5.24771	0.576525	4.83835	6.38046	CDS	with_protein	GCF_015551035.1	Primary Assembly	unplaced scaffold	NZ_JADNBZ010000019.1	30400	30975	-	WP_000041635.1	WP_000041635.1		hypothetical protein			I2A58_RS21330	576	191	nan	TRUE	GCF_015551035		FALSE			FALSE	WP_223931539.1	Putative novel defense gene		0		Predicted novel defense gene		0
WP_024046445.1|NZ_MOZH01000007.1|34135|-	5.24374	0.926688	4.0997	6.33003	CDS	with_protein	GCF_002002235.1	Primary Assembly	unplaced scaffold	NZ_MOZH01000007.1	34135	35532	-	WP_024046445.1	WP_024046445.1		phage tail tape measure protein			BMT74_RS05885	1398	465	nan	TRUE	GCF_002002235		FALSE			FALSE	WP_044803904.1	Putative novel defense gene	UniRef50_A0A3A4D703 Druantia_II~DruG Chromosome partition protein Smc n=94 Tax=Enterobacterales TaxID=91347 RepID=A0A3A4D703_9GAMM	0.0408602	53.6	Predicted novel defense gene		0
WP_117046392.1|NZ_JAHOAJ010000004.1|26522|-	5.2252	0.530021	4.74295	6.21412	CDS	with_protein	GCF_025536635.1	Primary Assembly	unplaced scaffold	NZ_JAHOAJ010000004.1	26522	27058	-	WP_117046392.1	WP_117046392.1		hypothetical protein			KSU16_RS04125	537	178	nan	TRUE	GCF_025536635		FALSE			FALSE	WP_117046392.1	Putative novel defense gene		0		Predicted novel defense gene		0
WP_001774582.1|NZ_CAJHRN010000006.1|61656|-	5.2226	0.397038	4.72003	5.94316	CDS	with_protein	GCF_905133645.1	Primary Assembly	unplaced scaffold	NZ_CAJHRN010000006.1	61656	62963	-	WP_001774582.1	WP_001774582.1		hypothetical protein			JO800_RS08160	1308	435	nan	TRUE	GCF_905133645		FALSE			FALSE	WP_097742072.1	Putative novel defense gene		0		Predicted novel defense gene		0
WP_063118504.1|NZ_JAGMFZ010000034.1|58130|-	5.21256	0.804196	3.691	5.95252	CDS	with_protein	GCF_022977315.1	Primary Assembly	unplaced scaffold	NZ_JAGMFZ010000034.1	58130	59149	-	WP_063118504.1	WP_063118504.1		DUF4365 domain-containing protein			MZU69_RS18380	1020	339	nan	TRUE	GCF_022977315		FALSE			FALSE	WP_063118504.1	Putative novel defense gene		0		Predicted novel defense gene		0
WP_249957703.1|NZ_JAMGXU010000031.1|4142|+	5.20634	1.15093	3.17565	6.73664	CDS	with_protein	GCF_023535105.1	Primary Assembly	unplaced scaffold	NZ_JAMGXU010000031.1	4142	4606	+	WP_249957703.1	WP_249957703.1		hypothetical protein			MWK29_RS17380	465	154	nan	TRUE	GCF_023535105		FALSE			FALSE	WP_249957703.1	Putative novel defense gene		0		Predicted novel defense gene		0
WP_021541760.1|NZ_JAQEKI010000008.1|169068|+	5.20252	0.714102	4.36963	6.15652	CDS	with_protein	GCF_027679345.1	Primary Assembly	unplaced scaffold	NZ_JAQEKI010000008.1	169068	169706	+	WP_021541760.1	WP_021541760.1		hypothetical protein			PGW83_RS08990	639	212	nan	TRUE	GCF_027679345		FALSE			FALSE	WP_021541760.1	Putative novel defense gene		0		Predicted novel defense gene		0
WP_225386958.1|NZ_JAKVXD010000118.1|3818|-	5.19725	1.44137	3.45008	7.08089	CDS	with_protein	GCF_022541535.1	Primary Assembly	unplaced scaffold	NZ_JAKVXD010000118.1	3818	4237	-	WP_225386958.1	WP_225386958.1		hypothetical protein			MN933_RS17020	420	139	nan	TRUE	GCF_022541535		FALSE			FALSE	WP_225386958.1	Putative novel defense gene		0		Predicted novel defense gene		0
WP_104672883.1|NZ_CP117006.1|1177341|+	5.19196	0.643227	4.10574	6.02053	CDS	with_protein	GCF_024331535.2	Primary Assembly	chromosome	NZ_CP117006.1	1177341	1177790	+	WP_104672883.1	WP_104672883.1		hypothetical protein			NL411_RS07300	450	149	nan	TRUE	GCF_024331535		FALSE			FALSE	WP_240758833.1	Putative novel defense gene		0		Predicted novel defense gene		0
WP_112916246.1|NZ_PJGW01000074.1|4425|-	5.19166	1.1371	3.75881	6.64506	CDS	with_protein	GCF_003291825.1	Primary Assembly	unplaced scaffold	NZ_PJGW01000074.1	4425	5339	-	WP_112916246.1	WP_112916246.1		hypothetical protein			CXU57_RS25175	915	304	nan	TRUE	GCF_003291825		FALSE			FALSE	WP_112916246.1	Putative novel defense gene	UniRef50_A0A0N1KWE9 Lamassu-Fam~LmuA_effector_Mrr ABC-three component systems C-terminal domain-containing protein n=57 Tax=Pseudomonadota TaxID=1224 RepID=A0A0N1KWE9_9PROT	0.207237	51.8	Predicted novel defense gene		0
WP_074518510.1|NZ_JAGHKW010000044.1|1482|+	5.18757	0.267924	4.86059	5.48361	CDS	with_protein	GCF_017742635.1	Primary Assembly	unplaced scaffold	NZ_JAGHKW010000044.1	1482	2294	+	WP_074518510.1	WP_074518510.1		hypothetical protein			J7U50_RS15940	813	270	nan	TRUE	GCF_017742635		FALSE			FALSE	WP_073508571.1	Putative novel defense gene		0		Predicted novel defense gene		0
WP_249824966.1|NZ_JZMC01000001.1|172120|-	5.18661	1.42175	2.9627	7.25002	CDS	with_protein	GCF_002971135.1	Primary Assembly	unplaced scaffold	NZ_JZMC01000001.1	172120	173009	-	WP_249824966.1	WP_249824966.1		chromosome partition protein MukF	mukF		VC26_RS00915	890	295	partial	TRUE	GCF_002971135		FALSE			FALSE	WP_249824966.1	Putative novel defense gene		0		Predicted novel defense gene		0
WP_024234795.1|NZ_AP027622.1|4500|+	5.18052	1.02413	3.97018	7.04995	CDS	with_protein	GCF_036499005.1	Primary Assembly	chromosome	NZ_AP027622.1	4500	5189	+	WP_024234795.1	WP_024234795.1		hypothetical protein			AABJ53_RS00020	690	229	nan	TRUE	GCF_036499005		FALSE			FALSE	WP_032248487.1	Putative novel defense gene		0		Predicted novel defense gene		0
WP_072644308.1|NZ_JAYKWC010000045.1|1063|-	5.17845	1.07703	3.59349	6.98687	CDS	with_protein	GCF_036918795.1	Primary Assembly	unplaced scaffold	NZ_JAYKWC010000045.1	1063	1737	-	WP_072644308.1	WP_072644308.1		NYN domain-containing protein			V9D98_RS23570	675	224	nan	TRUE	GCF_036918795		FALSE			FALSE	WP_001399740.1	Putative novel defense gene		0		Predicted novel defense gene		0
WP_000582583.1|NZ_BGTL01000001.1|653701|-	5.1783	1.96662	2.40634	8.18978	CDS	with_protein	GCF_003301125.1	Primary Assembly	unplaced scaffold	NZ_BGTL01000001.1	653701	654363	-	WP_000582583.1	WP_000582583.1		hypothetical protein			DUK77_RS03200	663	220	nan	TRUE	GCF_003301125		FALSE			FALSE	WP_000582583.1	Putative novel defense gene		0		Predicted novel defense gene		0
WP_249959490.1|NZ_JAMGWJ010000064.1|24187|-	5.17723	0.268403	4.74453	5.53825	CDS	with_protein	GCF_023534425.1	Primary Assembly	unplaced scaffold	NZ_JAMGWJ010000064.1	24187	25343	-	WP_249959490.1	WP_249959490.1		hypothetical protein			MYD23_RS18755	1157	384	partial	TRUE	GCF_023534425		FALSE			FALSE	WP_260733646.1	Putative novel defense gene		0		Predicted novel defense gene		0
WP_044068037.1|NZ_JADPBK010000009.1|12758|+	5.17119	0.636732	4.11804	5.79784	CDS	with_protein	GCF_015670195.1	Primary Assembly	unplaced scaffold	NZ_JADPBK010000009.1	12758	13357	+	WP_044068037.1	WP_044068037.1		hypothetical protein			I4V23_RS07235	600	199	nan	TRUE	GCF_015670195		FALSE			FALSE	WP_044068037.1	Putative novel defense gene		0		Predicted novel defense gene		0
WP_192514748.1|NZ_JACZQJ010000243.1|1|-	5.1406	1.30475	2.84175	6.37269	CDS	with_protein	GCF_014860935.1	Primary Assembly	unplaced scaffold	NZ_JACZQJ010000243.1	1	1502	-	WP_192514748.1	WP_192514748.1		hypothetical protein			IH736_RS26885	1502	500	partial	TRUE	GCF_014860935		FALSE			FALSE	WP_192514748.1	Putative novel defense gene		0		Predicted novel defense gene		0
WP_096264379.1|NZ_FZFF01000124.1|530|-	5.13971	0.952321	3.52474	6.25175	CDS	with_protein	GCF_900195625.1	Primary Assembly	unplaced scaffold	NZ_FZFF01000124.1	530	1660	-	WP_096264379.1	WP_096264379.1		hypothetical protein			CPG81_RS25340	1131	376	nan	TRUE	GCF_900195625		FALSE			FALSE	WP_063160145.1	Putative novel defense gene		0		Predicted novel defense gene		0
WP_023142845.1|NZ_OW849377.1|1625149|-	5.12824	0.575856	4.21259	5.92304	CDS	with_protein	GCF_905231995.2	Primary Assembly	chromosome	NZ_OW849377.1	1625149	1627197	-	WP_023142845.1	WP_023142845.1		hypothetical protein			LQ158_RS07825	2049	682	nan	TRUE	GCF_905231995		FALSE			FALSE	WP_353534894.1	Putative novel defense gene		0		Predicted novel defense gene		0
WP_249534278.1|NZ_QOFW01000022.1|68060|-	5.12434	0.800603	4.17252	6.59325	CDS	with_protein	GCF_003338465.1	Primary Assembly	unplaced scaffold	NZ_QOFW01000022.1	68060	68554	-	WP_249534278.1	WP_249534278.1		hypothetical protein			DTL71_RS29980	495	164	nan	TRUE	GCF_003338465		FALSE			FALSE	WP_249534278.1	Putative novel defense gene		0		Predicted novel defense gene		0
WP_001514823.1|NZ_JAGDGT010000004.1|90262|-	5.11312	0.87659	3.87653	6.42837	CDS	with_protein	GCF_023600455.1	Primary Assembly	unplaced scaffold	NZ_JAGDGT010000004.1	90262	93570	-	WP_001514823.1	WP_001514823.1		hypothetical protein			NBV22_RS04135	3309	1102	nan	TRUE	GCF_023600455		FALSE			FALSE	WP_001514823.1	Putative novel defense gene		0		Predicted novel defense gene		0
WP_249478017.1|NZ_JAXIRC010000002.1|205929|-	5.09362	0.812135	4.42098	6.68693	CDS	with_protein	GCF_034258805.1	Primary Assembly	unplaced scaffold	NZ_JAXIRC010000002.1	205929	206363	-	WP_249478017.1	WP_249478017.1		hypothetical protein			TX595_RS04045	435	144	nan	TRUE	GCF_034258805		FALSE			FALSE	WP_249478017.1	Putative novel defense gene		0		Predicted novel defense gene		0
WP_021535387.1|NZ_JANDAH010000001.1|551553|+	5.07475	0.995917	3.25622	6.28405	CDS	with_protein	GCF_026228825.1	Primary Assembly	unplaced scaffold	NZ_JANDAH010000001.1	551553	552431	+	WP_021535387.1	WP_021535387.1		DUF6216 family protein			NMW21_RS02825	879	292	nan	TRUE	GCF_026228825		FALSE			FALSE	WP_021535387.1	Putative novel defense gene		0		Predicted novel defense gene		0
WP_059331867.1|NZ_BFNN01000050.1|45|-	5.07327	1.18928	2.89301	6.31459	CDS	with_protein	GCF_005385565.1	Primary Assembly	unplaced scaffold	NZ_BFNN01000050.1	45	917	-	WP_059331867.1	WP_059331867.1		hypothetical protein			FFC26_RS11465	873	290	nan	TRUE	GCF_005385565		FALSE			FALSE	WP_059331867.1	Putative novel defense gene		0		Predicted novel defense gene		0
WP_001773972.1|NZ_SQLY01000119.1|685347|+	5.07079	0.819613	3.45045	5.65986	CDS	with_protein	GCF_006237345.1	Primary Assembly	unplaced scaffold	NZ_SQLY01000119.1	685347	686096	+	WP_001773972.1	WP_001773972.1		hypothetical protein			E3623_RS18510	750	249	nan	TRUE	GCF_006237345		FALSE			FALSE	WP_088539360.1	Putative novel defense gene		0		Predicted novel defense gene		0
WP_252381937.1|NZ_JAJANB010000103.1|4078|-	5.06475	1.18282	3.86004	7.25281	CDS	with_protein	GCF_025261905.1	Primary Assembly	unplaced scaffold	NZ_JAJANB010000103.1	4078	5328	-	WP_252381937.1	WP_252381937.1		hypothetical protein			LGX40_RS26535	1251	416	nan	TRUE	GCF_025261905		FALSE			FALSE	WP_249959468.1	Putative novel defense gene		0		Predicted novel defense gene		0
WP_249941021.1|NZ_JAEUXU010000071.1|16707|+	5.0608	0.90674	3.63253	6.49722	CDS	with_protein	GCF_016774655.1	Primary Assembly	unplaced scaffold	NZ_JAEUXU010000071.1	16707	17468	+	WP_249941021.1	WP_249941021.1		hypothetical protein			JNO20_RS21320	762	253	nan	TRUE	GCF_016774655		FALSE			FALSE	WP_249941021.1	Putative novel defense gene		0		Predicted novel defense gene		0
WP_171921513.1|NZ_SNOQ01000009.1|59511|-	5.05448	0.920232	4.129	6.41401	CDS	with_protein	GCF_013183115.1	Primary Assembly	unplaced scaffold	NZ_SNOQ01000009.1	59511	61688	-	WP_171921513.1	WP_171921513.1		hypothetical protein			HRK70_RS09265	2178	725	nan	TRUE	GCF_013183115		FALSE			FALSE	WP_171921513.1	Putative novel defense gene	UniRef50_A0A0A0GV06 RM_Type_II~Type_II_REases ATP-binding protein n=51 Tax=Gammaproteobacteria TaxID=1236 RepID=A0A0A0GV06_ECOLX	0.266207	98.5	Predicted novel defense gene		0
WP_251327217.1|NZ_PQRW01000004.1|324617|+	5.05088	1.16381	2.7963	5.86348	CDS	with_protein	GCF_017118195.1	Primary Assembly	unplaced scaffold	NZ_PQRW01000004.1	324617	325105	+	WP_251327217.1	WP_251327217.1		hypothetical protein			C3J36_RS24660	489	162	nan	TRUE	GCF_017118195		FALSE			FALSE	WP_251327217.1	Putative novel defense gene		0		Predicted novel defense gene		0
WP_052928646.1|NZ_PTQN01000004.1|41284|+	5.03335	1.09121	3.07684	6.07556	CDS	with_protein	GCF_002943265.1	Primary Assembly	unplaced scaffold	NZ_PTQN01000004.1	41284	42351	+	WP_052928646.1	WP_052928646.1		hypothetical protein			C5F29_RS05505	1068	355	nan	TRUE	GCF_002943265		FALSE			FALSE	WP_052928646.1	Putative novel defense gene	UniRef50_A0A0A0GV06 RM_Type_II~Type_II_REases ATP-binding protein n=51 Tax=Gammaproteobacteria TaxID=1236 RepID=A0A0A0GV06_ECOLX	0.180282	85.6	Predicted novel defense gene		0
WP_252497313.1|NZ_JACZQJ010000244.1|687|+	5.02855	0.89954	3.65469	6.28462	CDS	with_protein	GCF_014860935.1	Primary Assembly	unplaced scaffold	NZ_JACZQJ010000244.1	687	1176	+	WP_252497313.1	WP_252497313.1		DUF4365 domain-containing protein			IH736_RS27945	490	162	partial	TRUE	GCF_014860935		FALSE			FALSE	WP_252497313.1	Putative novel defense gene		0		Predicted novel defense gene		0
WP_001532511.1|NZ_PQCK01000004.1|1534841|+	5.02558	0.773807	3.95175	5.86302	CDS	with_protein	GCF_003074495.1	Primary Assembly	unplaced scaffold	NZ_PQCK01000004.1	1534841	1535632	+	WP_001532511.1	WP_001532511.1		CBS domain-containing protein			C2856_RS07920	792	263	nan	TRUE	GCF_003074495		FALSE			FALSE	WP_001532511.1	Putative novel defense gene		0		Predicted novel defense gene		0
WP_041327787.1|NZ_JAGFHV010000011.1|46484|-	5.00211	0.924496	3.98677	6.15817	CDS	with_protein	GCF_026306375.1	Primary Assembly	unplaced scaffold	NZ_JAGFHV010000011.1	46484	47413	-	WP_041327787.1	WP_041327787.1		hypothetical protein			J5I34_RS10560	930	309	nan	TRUE	GCF_026306375		FALSE			FALSE	WP_041327787.1	Putative novel defense gene		0		Predicted novel defense gene		0
WP_087598455.1|NZ_CAJZOW010000005.1|171844|-	4.99556	1.88052	1.72269	7.01994	CDS	with_protein	GCF_916160275.1	Primary Assembly	unplaced scaffold	NZ_CAJZOW010000005.1	171844	172692	-	WP_087598455.1	WP_087598455.1		hypothetical protein			LE522_RS11055	849	282	nan	TRUE	GCF_916160275		FALSE			FALSE	WP_097505057.1	Putative novel defense gene	UniRef50_A0A8H9TIW3 Rst_TIR-NLR~TIR TIR domain-containing protein n=58 Tax=Bacteria TaxID=2 RepID=A0A8H9TIW3_VIBPH	0.340426	75.1	Predicted novel defense gene		0
WP_240088575.1|NZ_JAIUQM010000056.1|23083|-	4.98819	1.82046	3.5007	8.4846	CDS	with_protein	GCF_022410015.1	Primary Assembly	unplaced scaffold	NZ_JAIUQM010000056.1	23083	23782	-	WP_240088575.1	WP_240088575.1		N-acetyltransferase			ML292_RS21050	700	232	partial	TRUE	GCF_022410015		FALSE			FALSE	WP_001369944.1	Putative novel defense gene		0		Predicted novel defense gene		0
WP_224204944.1|NZ_CP083585.1|3764650|-	4.98648	0.98284	4.22933	6.9223	CDS	with_protein	GCF_020091645.1	Primary Assembly	chromosome	NZ_CP083585.1	3764650	3765315	-	WP_224204944.1	WP_224204944.1		hypothetical protein			LA372_RS18110	666	221	nan	TRUE	GCF_020091645		FALSE			FALSE	WP_021526100.1	Putative novel defense gene		0		Predicted novel defense gene		0
WP_000004209.1|NZ_FZFZ01000080.1|22167|+	4.98497	0.898868	4.12688	6.63081	CDS	with_protein	GCF_900195325.1	Primary Assembly	unplaced scaffold	NZ_FZFZ01000080.1	22167	22967	+	WP_000004209.1	WP_000004209.1		hypothetical protein			CPH33_RS18235	801	266	nan	TRUE	GCF_900195325		FALSE			FALSE	WP_097311465.1	Putative novel defense gene		0		Predicted novel defense gene		0
WP_058655677.1|NZ_JAWIBO010000040.1|28750|+	4.98406	0.89125	3.76765	6.07403	CDS	with_protein	GCF_032744075.1	Primary Assembly	unplaced scaffold	NZ_JAWIBO010000040.1	28750	29358	+	WP_058655677.1	WP_058655677.1		hypothetical protein			RZQ04_RS23945	609	202	nan	TRUE	GCF_032744075		FALSE			FALSE	WP_227462107.1	Putative novel defense gene		0		Predicted novel defense gene		0
WP_139451113.1|NZ_SPVR01000125.1|30806|-	4.97769	1.82956	1.45808	6.44266	CDS	with_protein	GCF_006229255.1	Primary Assembly	unplaced scaffold	NZ_SPVR01000125.1	30806	31719	-	WP_139451113.1	WP_139451113.1		antibiotic acetyltransferase			E3975_RS20255	914	303	partial	TRUE	GCF_006229255		FALSE			FALSE	WP_139451113.1	Putative novel defense gene		0		Predicted novel defense gene		0
WP_000143147.1|NZ_SQNJ01000106.1|83649|+	4.96377	0.668201	4.10503	5.90798	CDS	with_protein	GCF_006238235.1	Primary Assembly	unplaced scaffold	NZ_SQNJ01000106.1	83649	84365	+	WP_000143147.1	WP_000143147.1		hypothetical protein			E3586_RS12855	717	238	nan	TRUE	GCF_006238235		FALSE			FALSE	WP_249925928.1	Putative novel defense gene		0		Predicted novel defense gene		0
WP_227917635.1|NZ_JAIUUG010000050.1|8748|-	4.95421	0.895106	4.04151	6.49756	CDS	with_protein	GCF_020732325.1	Primary Assembly	unplaced scaffold	NZ_JAIUUG010000050.1	8748	9875	-	WP_227917635.1	WP_227917635.1		MobH family relaxase	mobH		LMH99_RS21955	1128	375	nan	TRUE	GCF_020732325		FALSE			FALSE	WP_227917635.1	Putative novel defense gene	UniRef50_M9U4Y8 Cas~cas10d_I-D_4 CRISPR-associated protein, CscA n=5 Tax=Sulfolobus islandicus TaxID=43080 RepID=M9U4Y8_SULIS	0.229333	65.8	Predicted novel defense gene		0
WP_088144749.1|NZ_JACUZA010000029.1|105|-	4.94972	0.968384	3.53158	6.36696	CDS	with_protein	GCF_014494445.1	Primary Assembly	unplaced scaffold	NZ_JACUZA010000029.1	105	3746	-	WP_088144749.1	WP_088144749.1		hypothetical protein			IBZ02_RS19610	3642	1213	nan	TRUE	GCF_014494445		FALSE			FALSE	WP_088144749.1	Putative novel defense gene	UniRef50_I5B4I4 Cas~TPR_III-A_4 Tetratricopeptide repeat-like domain-containing protein n=4 Tax=Bacteria TaxID=2 RepID=I5B4I4_9BACT	0.191261	57.6	Predicted novel defense gene		0
WP_000257686.1|NZ_JBFYDR010000055.1|544|+	4.94438	1.02497	3.38887	6.37823	CDS	with_protein	GCF_041078615.1	Primary Assembly	unplaced scaffold	NZ_JBFYDR010000055.1	544	1641	+	WP_000257686.1	WP_000257686.1		CBS domain-containing protein			AB7M44_RS23210	1098	365	nan	TRUE	GCF_041078615		FALSE			FALSE	WP_000257686.1	Putative novel defense gene	UniRef50_A0A089YRN7 PD-T4-5~PD-T4-5 CAAX protease n=24 Tax=root TaxID=1 RepID=A0A089YRN7_9PSED	0.145205	86.3	Predicted novel defense gene		0
WP_001013662.1|NZ_NMDU01000089.1|48|-	4.94379	0.501128	4.35823	5.6968	CDS	with_protein	GCF_002541755.1	Primary Assembly	unplaced scaffold	NZ_NMDU01000089.1	48	692	-	WP_001013662.1	WP_001013662.1		hypothetical protein			BEC08_RS26430	645	214	nan	TRUE	GCF_002541755		FALSE			FALSE	WP_241355843.1	Putative novel defense gene		0		Predicted novel defense gene		0
WP_001580915.1|NZ_AQAI01000021.1|5659|-	4.93328	2.68517	1.64297	7.64738	CDS	with_protein	GCF_000358225.2	Primary Assembly	unplaced scaffold	NZ_AQAI01000021.1	5659	7917	-	WP_001580915.1	WP_001580915.1		dynamin family protein			ECP030477712_RS08210	2259	752	nan	TRUE	GCF_000358225		FALSE			FALSE	WP_001580915.1	Putative novel defense gene	UniRef50_A0A389MGU9 Eleos~LeoA Labile enterotoxin output A n=13 Tax=Burkholderiales TaxID=80840 RepID=A0A389MGU9_9BURK	0.255319	99.5	Predicted novel defense gene		0
WP_171921559.1|NZ_SNOQ01000009.1|108781|-	4.93154	0.54626	4.23496	5.55382	CDS	with_protein	GCF_013183115.1	Primary Assembly	unplaced scaffold	NZ_SNOQ01000009.1	108781	109668	-	WP_171921559.1	WP_171921559.1		hypothetical protein			HRK70_RS09690	888	295	nan	TRUE	GCF_013183115		FALSE			FALSE	WP_345768198.1	Putative novel defense gene		0		Predicted novel defense gene		0
WP_021544535.1|NZ_SRNL01000003.1|29747|+	4.92021	0.365732	4.55698	5.59558	CDS	with_protein	GCF_004767245.1	Primary Assembly	unplaced scaffold	NZ_SRNL01000003.1	29747	30367	+	WP_021544535.1	WP_021544535.1		DUF6338 family protein			E5S45_RS24715	621	206	nan	TRUE	GCF_004767245		FALSE			FALSE	WP_137484465.1	Putative novel defense gene		0		Predicted novel defense gene		0
WP_024238668.1|NZ_VNYQ01000022.1|68223|+	4.89918	0.661776	4.03766	5.7695	CDS	with_protein	GCF_009820765.1	Primary Assembly	unplaced scaffold	NZ_VNYQ01000022.1	68223	69122	+	WP_024238668.1	WP_024238668.1		hypothetical protein			FQ020_RS04465	900	299	nan	TRUE	GCF_009820765		FALSE			FALSE	WP_024238668.1	Putative novel defense gene		0		Predicted novel defense gene		0
WP_000472043.1|NZ_UFZG01000002.1|120354|+	4.89296	1.19846	3.30073	6.45934	CDS	with_protein	GCF_900448335.1	Primary Assembly	unplaced scaffold	NZ_UFZG01000002.1	120354	121292	+	WP_000472043.1	WP_000472043.1		hypothetical protein			DYH39_RS26105	939	312	nan	TRUE	GCF_900448335		FALSE			FALSE	WP_247183652.1	Putative novel defense gene		0		Predicted novel defense gene		0
WP_024008957.1|NZ_JAPVBW010000001.1|3599|+	4.8824	1.36647	2.95466	6.4146	CDS	with_protein	GCF_027474255.1	Primary Assembly	unplaced scaffold	NZ_JAPVBW010000001.1	3599	4351	+	WP_024008957.1	WP_024008957.1		hypothetical protein			O2X06_RS00030	753	250	nan	TRUE	GCF_027474255		FALSE			FALSE	WP_029487415.1	Putative novel defense gene	UniRef50_A0A3Q0L4L4 CBASS~2TM_new 2-methylthioadenine synthetase n=55 Tax=Vibrionaceae TaxID=641 RepID=A0A3Q0L4L4_VIBVU	0.34	53.3	Predicted novel defense gene		0
WP_244592162.1|NZ_NMJX01000068.1|21515|-	4.87793	0.739023	3.48967	5.53082	CDS	with_protein	GCF_002541045.1	Primary Assembly	unplaced scaffold	NZ_NMJX01000068.1	21515	22438	-	WP_244592162.1	WP_244592162.1		DUF2713 family protein			BEB88_RS22290	924	307	nan	TRUE	GCF_002541045		FALSE			FALSE	WP_072754497.1	Putative novel defense gene		0		Predicted novel defense gene		0
WP_244464481.1|NZ_JWZN01000030.1|2740|-	4.87786	0.631042	4.17931	5.60297	CDS	with_protein	GCF_000819365.1	Primary Assembly	unplaced scaffold	NZ_JWZN01000030.1	2740	3201	-	WP_244464481.1	WP_244464481.1		ABC-three component system protein			PU13_RS30290	462	153	nan	TRUE	GCF_000819365		FALSE			FALSE	WP_244464481.1	Putative novel defense gene		0		Predicted novel defense gene		0
WP_226474163.1|NZ_JAINBR010000036.1|54747|+	4.87051	0.88934	3.81083	6.05993	CDS	with_protein	GCF_019840785.1	Primary Assembly	unplaced scaffold	NZ_JAINBR010000036.1	54747	55616	+	WP_226474163.1	WP_226474163.1		HNH endonuclease			K6719_RS10890	870	289	nan	TRUE	GCF_019840785		FALSE			FALSE	WP_000710535.1	Putative novel defense gene	UniRef50_J9W3C2 Cas~cas9_II-A_1 CRISPR-associated endonuclease Cas9 n=118 Tax=Lactobacillaceae TaxID=33958 RepID=J9W3C2_LENBU	0.17301	96.4	Predicted novel defense gene		0
WP_024130013.1|NZ_JBFQZQ010000052.1|18926|+	4.86837	1.24212	3.41473	6.54624	CDS	with_protein	GCF_040933215.1	Primary Assembly	unplaced scaffold	NZ_JBFQZQ010000052.1	18926	19249	+	WP_024130013.1	WP_024130013.1		hypothetical protein			AB4P42_RS20070	324	107	nan	TRUE	GCF_040933215		FALSE			FALSE	WP_024130013.1	Putative novel defense gene		0		Predicted novel defense gene		0
WP_001548723.1|NZ_JANIMG010000001.1|77063|-	4.86666	0.887982	3.41812	5.96437	CDS	with_protein	GCF_029434295.1	Primary Assembly	unplaced scaffold	NZ_JANIMG010000001.1	77063	77707	-	WP_001548723.1	WP_001548723.1		hypothetical protein			NQ107_RS00365	645	214	nan	TRUE	GCF_029434295		FALSE			FALSE	WP_001548723.1	Putative novel defense gene		0		Predicted novel defense gene		0
WP_004026538.1|NZ_MVOX01000129.1|1139|+	4.84989	0.401611	4.36231	5.57805	CDS	with_protein	GCF_002283595.1	Primary Assembly	unplaced scaffold	NZ_MVOX01000129.1	1139	2215	+	WP_004026538.1	WP_004026538.1		DUF3150 domain-containing protein			B7979_RS22890	1077	358	nan	TRUE	GCF_002283595		FALSE			FALSE	WP_004026538.1	Putative novel defense gene		0		Predicted novel defense gene		0
WP_021570195.1|NZ_KE702330.1|1460567|-	4.84577	0.56314	4.15676	5.68781	CDS	with_protein	GCF_000461195.1	Primary Assembly	unplaced scaffold	NZ_KE702330.1	1460567	1462444	-	WP_021570195.1	WP_021570195.1		hypothetical protein			G963_RS09120	1878	625	nan	TRUE	GCF_000461195		FALSE			FALSE	WP_021570195.1	Putative novel defense gene		0		Predicted novel defense gene		0
WP_262216457.1|NZ_CAMPQM010000268.1|4259|-	4.84425	1.62824	2.52246	7.59722	CDS	with_protein	GCF_946909505.1	Primary Assembly	unplaced scaffold	NZ_CAMPQM010000268.1	4259	6007	-	WP_262216457.1	WP_262216457.1		DUF4158 domain-containing protein			OC572_RS25375	1749	582	nan	TRUE	GCF_946909505		FALSE			FALSE	WP_262216457.1	Putative novel defense gene		0		Predicted novel defense gene		0
WP_141094369.1|NZ_NRYQ01000162.1|4630|+	4.84223	0.519932	3.83061	5.23323	CDS	with_protein	GCF_003302695.1	Primary Assembly	unplaced scaffold	NZ_NRYQ01000162.1	4630	5094	+	WP_141094369.1	WP_141094369.1		hypothetical protein			DUL96_RS18920	465	154	nan	TRUE	GCF_003302695		FALSE			FALSE	WP_141094369.1	Putative novel defense gene		0		Predicted novel defense gene		0
WP_023140581.1|NZ_VNZA01000047.1|4359|+	4.83913	0.762085	3.83351	5.98299	CDS	with_protein	GCF_009820995.1	Primary Assembly	unplaced scaffold	NZ_VNZA01000047.1	4359	5276	+	WP_023140581.1	WP_023140581.1		hypothetical protein			FQ024_RS23640	918	305	nan	TRUE	GCF_009820995		FALSE			FALSE	WP_023140581.1	Putative novel defense gene	UniRef50_Q7MX73 Cas~tm_HEPN_VI-B_1 Uncharacterized protein n=55 Tax=Bacteroidales TaxID=171549 RepID=Q7MX73_PORGI	0.0918033	55.1	Predicted novel defense gene		0
WP_052322692.1|NZ_JAHOAJ010000018.1|61523|-	4.81378	2.43189	0.872649	8.279	CDS	with_protein	GCF_025536635.1	Primary Assembly	unplaced scaffold	NZ_JAHOAJ010000018.1	61523	62446	-	WP_052322692.1	WP_052322692.1		hypothetical protein			KSU16_RS15530	924	307	nan	TRUE	GCF_025536635		FALSE			FALSE	WP_135512480.1	Putative novel defense gene		0		Predicted novel defense gene		0
WP_224180993.1|NZ_JAHQBX010000038.1|1|-	4.79431	0.932719	3.36914	5.77915	CDS	with_protein	GCF_020086185.1	Primary Assembly	unplaced scaffold	NZ_JAHQBX010000038.1	1	586	-	WP_224180993.1	WP_224180993.1		hypothetical protein			HUT55_RS10730	586	195	partial	TRUE	GCF_020086185		FALSE			FALSE	WP_224180993.1	Putative novel defense gene		0		Predicted novel defense gene		0
WP_042201954.1|NZ_JAOQLD010000001.1|200490|-	4.79111	0.835848	3.57454	6.04743	CDS	with_protein	GCF_025988425.1	Primary Assembly	unplaced scaffold	NZ_JAOQLD010000001.1	200490	202241	-	WP_042201954.1	WP_042201954.1		hypothetical protein			N5T34_RS01035	1752	583	nan	TRUE	GCF_025988425		FALSE			FALSE	WP_042201954.1	Putative novel defense gene	UniRef50_A0A1B1EDQ3 AVAST_II~Avs2A ATP-binding protein n=267 Tax=root TaxID=1 RepID=A0A1B1EDQ3_VIBNA	0.12693	73.1	Predicted novel defense gene		0
WP_225893478.1|NZ_JOSD01000048.1|2493|-	4.7902	0.695882	4.04543	5.99528	CDS	with_protein	GCF_000713525.1	Primary Assembly	unplaced scaffold	NZ_JOSD01000048.1	2493	2951	-	WP_225893478.1	WP_225893478.1		hypothetical protein			AC78_RS0122840	459	152	nan	TRUE	GCF_000713525		FALSE			FALSE	WP_225893478.1	Putative novel defense gene		0		Predicted novel defense gene		0
WP_254199278.1|NZ_JANAJC010000015.1|58623|+	4.78971	0.643804	4.25705	6.01324	CDS	with_protein	GCF_024198545.1	Primary Assembly	unplaced scaffold	NZ_JANAJC010000015.1	58623	59558	+	WP_254199278.1	WP_254199278.1		hypothetical protein			NLN00_RS17165	936	311	nan	TRUE	GCF_024198545		FALSE			FALSE	WP_113404147.1	Putative novel defense gene		0		Predicted novel defense gene		0
WP_252965911.1|NZ_UDUS01000113.1|5601|+	4.78516	0.962019	3.34603	6.04309	CDS	with_protein	GCF_900486215.1	Primary Assembly	unplaced scaffold	NZ_UDUS01000113.1	5601	7214	+	WP_252965911.1	WP_252965911.1		hypothetical protein			DTM23_RS26880	1614	537	nan	TRUE	GCF_900486215		FALSE			FALSE	WP_196611521.1	Putative novel defense gene		0		Predicted novel defense gene		0
WP_024191949.1|NZ_KB732931.1|331760|-	4.78356	1.90543	1.43366	7.21316	CDS	with_protein	GCF_000351865.1	Primary Assembly	unplaced scaffold	NZ_KB732931.1	331760	332770	-	WP_024191949.1	WP_024191949.1		hypothetical protein			A1WY_RS20760	1011	336	nan	TRUE	GCF_000351865		FALSE			FALSE	WP_004988567.1	Putative novel defense gene	UniRef50_A0A061JM84 Zorya_TypeI~ZorC Zorya protein ZorC EH domain-containing protein n=168 Tax=Pseudomonadaceae TaxID=135621 RepID=A0A061JM84_STUST	0.202381	74	Predicted novel defense gene		0
WP_001177149.1|NZ_CAKLDB010000004.1|209202|+	4.78304	0.685776	4.08477	5.77714	CDS	with_protein	GCF_921293665.1	Primary Assembly	unplaced scaffold	NZ_CAKLDB010000004.1	209202	209753	+	WP_001177149.1	WP_001177149.1		YfbU family protein			LUB05_RS05450	552	183	nan	TRUE	GCF_921293665		FALSE			FALSE	WP_242815220.1	Putative novel defense gene		0		Predicted novel defense gene		0
WP_001136617.1|NZ_RZGD01000004.1|278374|-	4.77908	1.14389	2.85152	6.09641	CDS	with_protein	GCF_004567375.1	Primary Assembly	unplaced scaffold	NZ_RZGD01000004.1	278374	278925	-	WP_001136617.1	WP_001136617.1		hypothetical protein			ELY29_RS08885	552	183	nan	TRUE	GCF_004567375		FALSE			FALSE	WP_001136617.1	Putative novel defense gene		0		Predicted novel defense gene		0
WP_247797132.1|NZ_JAXAAF010000034.1|6093|-	4.77495	1.19186	2.76592	6.04815	CDS	with_protein	GCF_033899235.1	Primary Assembly	unplaced scaffold	NZ_JAXAAF010000034.1	6093	6500	-	WP_247797132.1	WP_247797132.1		hypothetical protein			SJ022_RS24550	408	135	nan	TRUE	GCF_033899235		FALSE			FALSE	WP_255122117.1	Putative novel defense gene		0		Predicted novel defense gene		0
WP_227462120.1|NZ_JAIHJP010000026.1|16118|-	4.7703	0.54825	3.87417	5.26613	CDS	with_protein	GCF_020669215.1	Primary Assembly	unplaced scaffold	NZ_JAIHJP010000026.1	16118	16576	-	WP_227462120.1	WP_227462120.1		hypothetical protein			LLQ71_RS22405	459	152	nan	TRUE	GCF_020669215		FALSE			FALSE	WP_058655671.1	Putative novel defense gene		0		Predicted novel defense gene		0
WP_000078182.1|NZ_JADIEM010000015.1|61814|-	4.76525	0.635171	3.87002	5.79782	CDS	with_protein	GCF_017593645.1	Primary Assembly	unplaced scaffold	NZ_JADIEM010000015.1	61814	62554	-	WP_000078182.1	WP_000078182.1		hypothetical protein			IOE14_RS15415	741	246	nan	TRUE	GCF_017593645		FALSE			FALSE	WP_053886727.1	Putative novel defense gene		0		Predicted novel defense gene		0
WP_172902556.1|NZ_NMMG01000065.1|1|-	4.76235	2.18785	1.2649	7.18712	CDS	with_protein	GCF_002468935.1	Primary Assembly	unplaced scaffold	NZ_NMMG01000065.1	1	724	-	WP_172902556.1	WP_172902556.1		dynamin family protein			A7123_RS23795	724	241	partial	TRUE	GCF_002468935		FALSE			FALSE	WP_170986053.1	Putative novel defense gene	UniRef50_A0A389MGU9 Eleos~LeoA Labile enterotoxin output A n=13 Tax=Burkholderiales TaxID=80840 RepID=A0A389MGU9_9BURK	0.232365	96.6	Predicted novel defense gene		0
WP_077487305.1|NZ_SRWQ01000006.1|9464|-	4.76211	1.77971	1.29921	6.28702	CDS	with_protein	GCF_004793005.1	Primary Assembly	unplaced scaffold	NZ_SRWQ01000006.1	9464	10009	-	WP_077487305.1	WP_077487305.1		super-infection exclusion protein B			E5P13_RS04670	546	181	nan	TRUE	GCF_004793005		FALSE			FALSE	WP_021548667.1	Putative novel defense gene		0		Predicted novel defense gene		0
WP_078207327.1|NZ_JAJTQH010000006.1|114380|-	4.76022	0.487348	4.16491	5.565	CDS	with_protein	GCF_021341975.1	Primary Assembly	unplaced scaffold	NZ_JAJTQH010000006.1	114380	114769	-	WP_078207327.1	WP_078207327.1		hypothetical protein			LXO33_RS09405	390	129	nan	TRUE	GCF_021341975		FALSE			FALSE	WP_089636837.1	Putative novel defense gene		0		Predicted novel defense gene		0
WP_096988572.1|NZ_NMOH01000203.1|1|-	4.75259	0.233065	4.49389	5.05482	CDS	with_protein	GCF_002469215.1	Primary Assembly	unplaced scaffold	NZ_NMOH01000203.1	1	1104	-	WP_096988572.1	WP_096988572.1		hypothetical protein			A7679_RS25960	1104	368	partial	TRUE	GCF_002469215		FALSE			FALSE	WP_096988572.1	Putative novel defense gene		0		Predicted novel defense gene		0
WP_247161729.1|NZ_JALJTZ010000546.1|1|+	4.74619	0.287389	4.31355	5.16914	CDS	with_protein	GCF_022968235.1	Primary Assembly	unplaced scaffold	NZ_JALJTZ010000546.1	1	948	+	WP_247161729.1	WP_247161729.1		DUF2971 domain-containing protein			MWG77_RS29040	948	315	partial	TRUE	GCF_022968235		FALSE			FALSE	WP_247161729.1	Putative novel defense gene		0		Predicted novel defense gene		0
WP_322444294.1|NZ_CP139808.1|258457|+	4.73995	1.49734	3.23647	7.60948	CDS	with_protein	GCF_034422715.1	Primary Assembly	chromosome	NZ_CP139808.1	258457	261357	+	WP_322444294.1	WP_322444294.1		hypothetical protein			U0532_RS01255	2901	966	nan	TRUE	GCF_034422715		FALSE			FALSE	WP_322444294.1	Putative novel defense gene		0		Predicted novel defense gene		0
WP_282835933.1|NZ_CP122844.1|1954509|+	4.73543	0.409812	4.0463	5.31577	CDS	with_protein	GCF_030013825.1	Primary Assembly	chromosome	NZ_CP122844.1	1954509	1955819	+	WP_282835933.1	WP_282835933.1		hypothetical protein			QDX00_RS09510	1311	436	nan	TRUE	GCF_030013825		FALSE			FALSE	WP_282835933.1	Putative novel defense gene		0		Predicted novel defense gene		0
WP_226452880.1|NZ_MOZY01000012.1|91486|-	4.73516	0.807611	3.77602	6.01859	CDS	with_protein	GCF_002002305.1	Primary Assembly	unplaced scaffold	NZ_MOZY01000012.1	91486	91956	-	WP_226452880.1	WP_226452880.1		hypothetical protein			BMU04_RS26330	471	156	nan	TRUE	GCF_002002305		FALSE			FALSE	WP_226452880.1	Putative novel defense gene		0		Predicted novel defense gene		0
WP_155104694.1|NZ_WCER01000051.1|2132|-	4.73235	1.04867	2.82311	5.95826	CDS	with_protein	GCF_009709725.1	Primary Assembly	unplaced scaffold	NZ_WCER01000051.1	2132	5449	-	WP_155104694.1	WP_155104694.1		VPA1262 family protein			F9B12_RS21155	3318	1105	nan	TRUE	GCF_009709725		FALSE			FALSE	WP_155104694.1	Putative novel defense gene	UniRef50_UPI00082E9D57 Mokosh_TypeI~MkoB hypothetical protein n=1 Tax=Microtetraspora niveoalba TaxID=46175 RepID=UPI00082E9D57	0.138462	52.1	Predicted novel defense gene		0
WP_032669170.1|NZ_CP081805.1|725103|+	4.72555	1.87683	1.10569	6.03195	CDS	with_protein	GCF_020105315.1	Primary Assembly	chromosome	NZ_CP081805.1	725103	726113	+	WP_032669170.1	WP_032669170.1		hypothetical protein			J6O22_RS03560	1011	336	nan	TRUE	GCF_020105315		FALSE			FALSE	WP_032669170.1	Putative novel defense gene		0		Predicted novel defense gene		0
WP_001567369.1|NZ_CABWIZ010000001.1|2377419|+	4.72515	1.13186	2.83887	5.8736	CDS	with_protein	GCF_902505115.1	Primary Assembly	unplaced scaffold	NZ_CABWIZ010000001.1	2377419	2378051	+	WP_001567369.1	WP_001567369.1		hypothetical protein			KC699_RS11650	633	210	nan	TRUE	GCF_902505115		FALSE			FALSE	WP_119913254.1	Putative novel defense gene		0		Predicted novel defense gene		0
WP_250323492.1|NZ_BGHW01000124.1|1|-	4.72071	0.715647	3.87827	5.76514	CDS	with_protein	GCF_005396625.1	Primary Assembly	unplaced scaffold	NZ_BGHW01000124.1	1	553	-	WP_250323492.1	WP_250323492.1		response regulator receiver domain			FFK39_RS18725	553	184	partial	TRUE	GCF_005396625		FALSE			FALSE	WP_250323492.1	Putative novel defense gene		0		Predicted novel defense gene		0
WP_073535401.1|NZ_CP010193.1|25494|+	4.70389	0.958769	3.37408	5.62691	CDS	with_protein	GCF_001901085.1	Primary Assembly	plasmid	NZ_CP010193.1	25494	26129	+	WP_073535401.1	WP_073535401.1		hypothetical protein			RG57_RS26125	636	211	nan	TRUE	GCF_001901085		FALSE			FALSE	WP_073535401.1	Putative novel defense gene		0		Predicted novel defense gene		0
WP_157898353.1|NZ_NLLG01000031.1|48249|+	4.69926	0.880862	3.5614	5.73916	CDS	with_protein	GCF_002228295.1	Primary Assembly	unplaced scaffold	NZ_NLLG01000031.1	48249	48917	+	WP_157898353.1	WP_157898353.1		nucleoid-associated protein			BEG63_RS14270	669	222	nan	TRUE	GCF_002228295		FALSE			FALSE	WP_157898353.1	Putative novel defense gene		0		Predicted novel defense gene		0
WP_000600850.1|NZ_AIGK01000004.1|2945|+	4.6883	1.02002	3.58896	6.51214	CDS	with_protein	GCF_000249895.1	Primary Assembly	unplaced scaffold	NZ_AIGK01000004.1	2945	3151	+	WP_000600850.1	WP_000600850.1		hypothetical protein			BF03_RS32030	207	68	nan	TRUE	GCF_000249895		FALSE			FALSE	WP_000600850.1	Putative novel defense gene	UniRef50_S4EBW1 AbiL~AbiLi ATPase AAA-type core domain-containing protein n=5 Tax=Lactobacillales TaxID=186826 RepID=S4EBW1_ENTFC	0.264706	60.8	Predicted novel defense gene		0
WP_249531508.1|NZ_CP035884.1|4407207|+	4.68776	1.17494	3.16762	6.32806	CDS	with_protein	GCF_018884585.1	Primary Assembly	chromosome	NZ_CP035884.1	4407207	4407794	+	WP_249531508.1	WP_249531508.1		hypothetical protein			EW995_RS25245	588	195	nan	TRUE	GCF_018884585		FALSE			FALSE	WP_001616057.1	Putative novel defense gene		0		Predicted novel defense gene		0
WP_096266450.1|NZ_JAWWLG010000058.1|25732|+	4.68202	2.64621	-0.130123	7.28346	CDS	with_protein	GCF_033802305.1	Primary Assembly	unplaced scaffold	NZ_JAWWLG010000058.1	25732	26871	+	WP_096266450.1	WP_096266450.1		hypothetical protein			SG163_RS16635	1140	379	nan	TRUE	GCF_033802305		FALSE			FALSE	WP_096266450.1	Putative novel defense gene	UniRef50_UPI0002E0D60E CAS_Class2-Subtype-II-C~cas9_II-C_4 type II CRISPR RNA-guided endonuclease Cas9 n=2 Tax=Streptococcus sobrinus TaxID=1310 RepID=UPI0002E0D60E	0.218997	98.6	Predicted novel defense gene		0
WP_188017073.1|NZ_JABCYK010000007.1|182841|+	4.67519	1.69875	2.21591	7.07422	CDS	with_protein	GCF_014529305.1	Primary Assembly	unplaced scaffold	NZ_JABCYK010000007.1	182841	183440	+	WP_188017073.1	WP_188017073.1		hypothetical protein			IDM24_RS08970	600	199	nan	TRUE	GCF_014529305		FALSE			FALSE	WP_188017073.1	Putative novel defense gene		0		Predicted novel defense gene		0
WP_096111884.1|NZ_JATAQZ010000001.1|836751|-	4.67068	0.803948	3.5825	5.62831	CDS	with_protein	GCF_030342595.1	Primary Assembly	unplaced scaffold	NZ_JATAQZ010000001.1	836751	837695	-	WP_096111884.1	WP_096111884.1		hypothetical protein			QTO37_RS04135	945	314	nan	TRUE	GCF_030342595		FALSE			FALSE	WP_000576620.1	Putative novel defense gene		0		Predicted novel defense gene		0
WP_087894828.1|NZ_BGHW01000013.1|20227|+	4.65623	0.249398	4.34522	4.97608	CDS	with_protein	GCF_005396625.1	Primary Assembly	unplaced scaffold	NZ_BGHW01000013.1	20227	20673	+	WP_087894828.1	WP_087894828.1		hypothetical protein			FFK39_RS02735	447	148	nan	TRUE	GCF_005396625		FALSE			FALSE	WP_087894828.1	Putative novel defense gene		0		Predicted novel defense gene		0
WP_072020831.1|NZ_JAQFJX010000077.1|4861|+	4.65534	1.35044	2.94587	6.18736	CDS	with_protein	GCF_040048265.1	Primary Assembly	unplaced scaffold	NZ_JAQFJX010000077.1	4861	5679	+	WP_072020831.1	WP_072020831.1		hypothetical protein			ABNT77_RS25280	819	272	nan	TRUE	GCF_040048265		FALSE			FALSE	WP_072020831.1	Putative novel defense gene		0		Predicted novel defense gene		0
WP_250388846.1|NZ_SQMK01000486.1|1|+	4.6496	1.37303	3.04358	6.63498	CDS	with_protein	GCF_006237465.1	Primary Assembly	unplaced scaffold	NZ_SQMK01000486.1	1	288	+	WP_250388846.1	WP_250388846.1		hypothetical protein			E3611_RS30475	288	95	partial	TRUE	GCF_006237465		FALSE			FALSE	WP_250388846.1	Putative novel defense gene		0		Predicted novel defense gene		0
WP_000236487.1|NZ_JAGMGG010000001.1|459653|+	4.64618	0.246931	4.24975	4.9147	CDS	with_protein	GCF_022977195.1	Primary Assembly	unplaced scaffold	NZ_JAGMGG010000001.1	459653	460177	+	WP_000236487.1	WP_000236487.1		hypothetical protein			MZU34_RS02380	525	174	nan	TRUE	GCF_022977195		FALSE			FALSE	WP_250205559.1	Putative novel defense gene		0		Predicted novel defense gene		0
WP_020218879.1|NZ_PGLG01000048.1|3609|+	4.64461	1.6443	2.44506	6.31349	CDS	with_protein	GCF_003010215.1	Primary Assembly	unplaced scaffold	NZ_PGLG01000048.1	3609	4598	+	WP_020218879.1	WP_020218879.1		DUF2971 domain-containing protein			CUQ28_RS22425	990	329	nan	TRUE	GCF_003010215		FALSE			FALSE	WP_020218879.1	Putative novel defense gene	UniRef50_Q48725 AbiG~AbiGi Abortive phage resistance protein AbiGi n=54 Tax=Lactobacillales TaxID=186826 RepID=ABIG1_LACLC	0.148936	54.4	Predicted novel defense gene		0
WP_001043197.1|NZ_PUIR01000015.1|45127|-	4.64201	0.746023	3.29457	5.41837	CDS	with_protein	GCF_003347155.1	Primary Assembly	unplaced scaffold	NZ_PUIR01000015.1	45127	46023	-	WP_001043197.1	WP_001043197.1		hypothetical protein			C5F56_RS14165	897	298	nan	TRUE	GCF_003347155		FALSE			FALSE	WP_001043197.1	Putative novel defense gene		0		Predicted novel defense gene		0
WP_001593457.1|NZ_JAWLUA010000001.1|605310|-	4.63065	0.690263	3.72657	5.7255	CDS	with_protein	GCF_036663195.1	Primary Assembly	unplaced scaffold	NZ_JAWLUA010000001.1	605310	607055	-	WP_001593457.1	WP_001593457.1		hypothetical protein			V6E30_RS02910	1746	581	nan	TRUE	GCF_036663195		FALSE			FALSE	WP_001593457.1	Putative novel defense gene		0		Predicted novel defense gene		0
WP_137587389.1|NZ_JADPUS010000005.1|326068|+	4.62808	1.07804	3.38604	6.07826	CDS	with_protein	GCF_015690145.1	Primary Assembly	unplaced scaffold	NZ_JADPUS010000005.1	326068	327369	+	WP_137587389.1	WP_137587389.1		hypothetical protein			I0P54_RS13885	1302	433	nan	TRUE	GCF_015690145		FALSE			FALSE	WP_000450024.1	Putative novel defense gene		0		Predicted novel defense gene		0
WP_024205410.1|NZ_AQAA01000097.1|6705|+	4.61964	1.4268	2.7573	6.61178	CDS	with_protein	GCF_000356765.2	Primary Assembly	unplaced scaffold	NZ_AQAA01000097.1	6705	7027	+	WP_024205410.1	WP_024205410.1		HindVP family restriction endonuclease			ECP030229310_RS01660	323	107	partial	TRUE	GCF_000356765		FALSE			FALSE	WP_141076158.1	Putative novel defense gene		0		Predicted novel defense gene		0
WP_001370340.1|NZ_CP103479.1|3718122|+	4.61908	0.916094	3.65835	6.2008	CDS	with_protein	GCF_024917715.1	Primary Assembly	chromosome	NZ_CP103479.1	3718122	3718646	+	WP_001370340.1	WP_001370340.1		hypothetical protein			M5T46_RS17900	525	174	nan	TRUE	GCF_024917715		FALSE			FALSE	WP_000154314.1	Putative novel defense gene		0		Predicted novel defense gene		0
WP_071290106.1|NZ_JAGMLC010000001.1|367836|-	4.61069	0.592715	3.79431	5.42161	CDS	with_protein	GCF_022974495.1	Primary Assembly	unplaced scaffold	NZ_JAGMLC010000001.1	367836	368537	-	WP_071290106.1	WP_071290106.1		hypothetical protein			MZS53_RS01695	702	233	nan	TRUE	GCF_022974495		FALSE			FALSE	WP_160449611.1	Putative novel defense gene		0		Predicted novel defense gene		0
WP_308066533.1|NZ_JAUGRI010000021.1|4045|+	4.61049	0.746694	3.35422	5.37288	CDS	with_protein	GCF_030927555.1	Primary Assembly	unplaced scaffold	NZ_JAUGRI010000021.1	4045	4536	+	WP_308066533.1	WP_308066533.1		hypothetical protein			QPJ75_RS17810	492	163	nan	TRUE	GCF_030927555		FALSE			FALSE	WP_308066533.1	Putative novel defense gene		0		Predicted novel defense gene		0
WP_244582234.1|NZ_NOBM01000015.1|50421|+	4.60478	0.567115	3.85032	5.33358	CDS	with_protein	GCF_002548935.1	Primary Assembly	unplaced scaffold	NZ_NOBM01000015.1	50421	50942	+	WP_244582234.1	WP_244582234.1		hypothetical protein			BEA88_RS12605	522	173	nan	TRUE	GCF_002548935		FALSE			FALSE	WP_029487422.1	Putative novel defense gene		0		Predicted novel defense gene		0
WP_001605868.1|NZ_JARVFP010000009.1|54940|-	4.59845	1.01113	3.14001	5.9067	CDS	with_protein	GCF_030208605.1	Primary Assembly	unplaced scaffold	NZ_JARVFP010000009.1	54940	55422	-	WP_001605868.1	WP_001605868.1		hypothetical protein			QRN02_RS07790	483	160	nan	TRUE	GCF_030208605		FALSE			FALSE	WP_001605868.1	Putative novel defense gene		0		Predicted novel defense gene		0
WP_047579074.1|NZ_CP041451.1|109138|-	4.59729	0.674846	3.52634	5.42088	CDS	with_protein	GCF_008807295.1	Primary Assembly	plasmid	NZ_CP041451.1	109138	109881	-	WP_047579074.1	WP_047579074.1		hypothetical protein			FNP78_RS00650	744	247	nan	TRUE	GCF_008807295		FALSE			FALSE	WP_187987714.1	Putative novel defense gene		0		Predicted novel defense gene		0
WP_001132021.1|NZ_CAVMEP010000029.1|4720|-	4.59365	0.697819	3.47721	5.41316	CDS	with_protein	GCF_963679645.1	Primary Assembly	unplaced scaffold	NZ_CAVMEP010000029.1	4720	6066	-	WP_001132021.1	WP_001132021.1		protein YagA	yagA		VMQ18_RS24955	1347	448	nan	TRUE	GCF_963679645		FALSE			FALSE	WP_029397060.1	Putative novel defense gene	UniRef50_A0A2K2HCL3 Cas~HEAT_CxxC_PDDEXK_I-C_1 HEAT repeat-containing protein n=15 Tax=Bacteria TaxID=2 RepID=A0A2K2HCL3_9BACT	0.25	96.1	Predicted novel defense gene		0
WP_032326955.1|NZ_JAOWPC010000003.1|28757|-	4.59046	1.38344	2.69653	6.23942	CDS	with_protein	GCF_026135285.1	Primary Assembly	unplaced scaffold	NZ_JAOWPC010000003.1	28757	29719	-	WP_032326955.1	WP_032326955.1		plasmid segregation protein ParM	parM		OHC96_RS25370	963	320	nan	TRUE	GCF_026135285		FALSE			FALSE	WP_000818955.1	Putative novel defense gene		0		Predicted novel defense gene		0
WP_257677876.1|NZ_JAHRZG010000060.1|1|-	4.57556	0.331509	4.21434	5.14305	CDS	with_protein	GCF_024642925.1	Primary Assembly	unplaced scaffold	NZ_JAHRZG010000060.1	1	436	-	WP_257677876.1	WP_257677876.1		DUF4765 family protein			HNS22_RS25640	436	145	partial	TRUE	GCF_024642925		FALSE			FALSE	WP_257677876.1	Putative novel defense gene		0		Predicted novel defense gene		0
WP_244591771.1|NZ_JABCVG010000021.1|77227|-	4.57263	0.596067	3.78146	5.27413	CDS	with_protein	GCF_014527645.1	Primary Assembly	unplaced scaffold	NZ_JABCVG010000021.1	77227	77676	-	WP_244591771.1	WP_244591771.1		hypothetical protein			IDL72_RS13970	450	149	nan	TRUE	GCF_014527645		FALSE			FALSE	WP_137558910.1	Putative novel defense gene		0		Predicted novel defense gene		0
WP_087890321.1|NZ_NNZP01000011.1|40751|+	4.56883	0.875683	3.27071	5.91517	CDS	with_protein	GCF_002547505.1	Primary Assembly	unplaced scaffold	NZ_NNZP01000011.1	40751	41236	+	WP_087890321.1	WP_087890321.1		Imm9 family immunity protein	imm9		BEA72_RS12890	486	161	nan	TRUE	GCF_002547505		FALSE			FALSE	WP_087890321.1	Putative novel defense gene		0		Predicted novel defense gene		0
WP_000908169.1|NZ_JADPBK010000009.1|6477|+	4.56122	0.97973	3.28114	6.12039	CDS	with_protein	GCF_015670195.1	Primary Assembly	unplaced scaffold	NZ_JADPBK010000009.1	6477	7391	+	WP_000908169.1	WP_000908169.1		hypothetical protein			I4V23_RS07220	915	304	nan	TRUE	GCF_015670195		FALSE			FALSE	WP_000908169.1	Putative novel defense gene	UniRef50_A0A061JM84 Zorya_TypeI~ZorC Zorya protein ZorC EH domain-containing protein n=168 Tax=Pseudomonadaceae TaxID=135621 RepID=A0A061JM84_STUST	0.213816	78.5	Predicted novel defense gene		0
WP_001551510.1|NZ_NIEG01000042.1|15682|+	4.56019	2.26394	0.522633	6.87112	CDS	with_protein	GCF_002166275.1	Primary Assembly	unplaced scaffold	NZ_NIEG01000042.1	15682	16599	+	WP_001551510.1	WP_001551510.1		hypothetical protein			CAF08_RS15625	918	305	nan	TRUE	GCF_002166275		FALSE			FALSE	WP_001551510.1	Putative novel defense gene	UniRef50_P0DV41 CBASS~Effector_TIR Pycsar effector protein PaPycTIR n=73 Tax=Bacteria TaxID=2 RepID=PCTIR_PSEAI	0.380328	98.6	Predicted novel defense gene		0
WP_000763339.1|NZ_UCWE01000014.1|75537|+	4.55868	2.01103	0.73892	6.7062	CDS	with_protein	GCF_900479165.1	Primary Assembly	unplaced scaffold	NZ_UCWE01000014.1	75537	76136	+	WP_000763339.1	WP_000763339.1		hypothetical protein			DTC16_RS13595	600	199	nan	TRUE	GCF_900479165		FALSE			FALSE	WP_230004047.1	Putative novel defense gene		0		Predicted novel defense gene		0
WP_251006211.1|NZ_JBGFDS010000001.1|4400300|+	4.55765	0.925472	3.42158	6.23582	CDS	with_protein	GCF_041224675.1	Primary Assembly	unplaced scaffold	NZ_JBGFDS010000001.1	4400300	4400776	+	WP_251006211.1	WP_251006211.1		nucleoid-associated protein			AB9H13_RS21490	477	158	nan	TRUE	GCF_041224675		FALSE			FALSE	WP_251006211.1	Putative novel defense gene		0		Predicted novel defense gene		0
WP_024009106.1|NZ_JAPTPJ010000001.1|466983|+	4.5572	1.43198	2.56853	6.19428	CDS	with_protein	GCF_028651855.1	Primary Assembly	unplaced scaffold	NZ_JAPTPJ010000001.1	466983	467843	+	WP_024009106.1	WP_024009106.1		hypothetical protein			PV034_RS02400	861	286	nan	TRUE	GCF_028651855		FALSE			FALSE	WP_024009106.1	Putative novel defense gene		0		Predicted novel defense gene		0
WP_224492246.1|NZ_JAGMJL010000043.1|24103|+	4.55625	0.721698	3.13179	5.05449	CDS	with_protein	GCF_022975375.1	Primary Assembly	unplaced scaffold	NZ_JAGMJL010000043.1	24103	24591	+	WP_224492246.1	WP_224492246.1		hypothetical protein			MZT19_RS22450	489	162	nan	TRUE	GCF_022975375		FALSE			FALSE	WP_224492246.1	Putative novel defense gene	UniRef50_Q48725 AbiG~AbiGi Abortive phage resistance protein AbiGi n=54 Tax=Lactobacillales TaxID=186826 RepID=ABIG1_LACLC	0.296296	95.2	Predicted novel defense gene		0
WP_073461709.1|NZ_CP141840.1|1155885|-	4.54818	0.724761	3.46353	5.61007	CDS	with_protein	GCF_035621815.1	Primary Assembly	chromosome	NZ_CP141840.1	1155885	1156544	-	WP_073461709.1	WP_073461709.1		contact-dependent growth inhibition system immunity protein			VB103_RS05755	660	219	nan	TRUE	GCF_035621815		FALSE			FALSE	WP_073461709.1	Putative novel defense gene		0		Predicted novel defense gene		0
WP_001066388.1|NZ_ANXP01000121.1|60707|-	4.53822	0.422683	3.8458	4.99618	CDS	with_protein	GCF_000326565.1	Primary Assembly	unplaced scaffold	NZ_ANXP01000121.1	60707	61555	-	WP_001066388.1	WP_001066388.1		YPO3983 family protein			WIC_RS04065	849	282	nan	TRUE	GCF_000326565		FALSE			FALSE	WP_001059701.1	Putative novel defense gene		0		Predicted novel defense gene		0
[truncated: 111 more rows]

## Sheet: novel_pfams
Hit	Prob_Pfam	E-value	P-value	Score	SS	Cols	Query HMM	Template HMM	product_accession	qstart_Pfam	qend_Pfam	hit_name_Pfam	pfam_id	clan_id	clan_name	pfam_name	pfam_description	protein_context_id	mean_log_odds	sd_log_odds	min_log_odds	max_log_odds	# feature	class	assembly	assembly_unit	seq_type	genomic_accession	start	end	strand	non-redundant_refseq	related_accession	name	symbol	GeneID	locus_tag	feature_interval_length	product_length	attributes	predicted_defensive	assembly_stub	defense_homolog_name	defense_homolog	defense_system_gene	defense_system	defense_system_protein	cluster_id	proto_category
[truncated: 195 more rows]
[truncated: 18 more columns]

[truncated: 1 more sheets: assemblies]
