# Supplementary material for: DefensePredictor: A Machine Learning Model to Discover Prokaryotic Immune Systems
Source: Science. Author manuscript; Available in PMC 2026 Apr 20. (PMC13092281; doi:10.1126/science.adv7924)
Supplement: Table S5 [file NIHMS2163519-supplement-Table_S5.xlsx]

## Sheet: uncharacterized_clusters
protein_context_id	mean_log_odds	sd_log_odds	min_log_odds	max_log_odds	# feature	class	assembly	assembly_unit	seq_type	chromosome	genomic_accession	start	end	strand	product_accession	non-redundant_refseq	related_accession	name	symbol	GeneID	locus_tag	feature_interval_length	product_length	attributes	assembly_stub	protein_assembly	defense_homolog	defense_system_protein	defense_homolog_names	sys_id	operon	contig_end	cluster_id	MG1655_homolog	hit_name	q_cov	Prob	hit_category	foldseek_hit	foldseek_q_cov	rmsd	lddt	foldseek_prob	accession_stub
WP_000886597.1|NZ_RRWH01000008.1|4406|+	14.7808	1.83749	13.1254	18.1099	CDS	with_protein	GCF_003886455.1	Primary Assembly	unplaced scaffold		NZ_RRWH01000008.1	4406	6229	+	WP_000886597.1	WP_000886597.1		response regulator receiver domain			DU294_RS25090	1824	607		GCF_003886455	WP_000886597.1_GCF_003886455	FALSE	FALSE			NZ_RRWH01000008.1|1444|+	FALSE	WP_000886597.1	FALSE		0		Predicted novel defense gene		0				WP_000886597
WP_125121836.1|NZ_RRWS01000009.1|13886|-	5.59278	1.51195	3.27245	7.98983	CDS	with_protein	GCF_003892555.1	Primary Assembly	unplaced scaffold		NZ_RRWS01000009.1	13886	14677	-	WP_125121836.1	WP_125121836.1		hypothetical protein			DU283_RS07785	792	263		GCF_003892555	WP_125121836.1_GCF_003892555	FALSE	FALSE			NZ_RRWS01000009.1|13886|-	FALSE	WP_125121836.1	FALSE		0		Predicted novel defense gene		0				WP_125121836
WP_000968518.1|NZ_QOYQ01000028.1|23196|-	5.63596	0.203974	5.37973	5.93526	CDS	with_protein	GCF_003334555.1	Primary Assembly	unplaced scaffold		NZ_QOYQ01000028.1	23196	23948	-	WP_000968518.1	WP_000968518.1		DUF1828 domain-containing protein			BEJ65_RS20720	753	250		GCF_003334555	WP_000968518.1_GCF_003334555	FALSE	FALSE			NZ_QOYQ01000028.1|23196|-	FALSE	WP_000968518.1	FALSE		0		Predicted novel defense gene		0				WP_000968518
WP_021530977.1|NZ_QOYV01000051.1|1483|+	5.75912	1.40589	3.87905	8.13028	CDS	with_protein	GCF_003333505.1	Primary Assembly	unplaced scaffold		NZ_QOYV01000051.1	1483	2589	+	WP_021530977.1	WP_021530977.1		hypothetical protein			BEJ59_RS20385	1107	368		GCF_003333505	WP_021530977.1_GCF_003333505	FALSE	FALSE			NZ_QOYV01000051.1|1483|+	FALSE	WP_021530977.1	FALSE		0		Predicted novel defense gene		0				WP_021530977
WP_001288169.1|NZ_RRVY01000025.1|50052|-	5.76622	0.743911	5.01038	6.98949	CDS	with_protein	GCF_003886375.1	Primary Assembly	unplaced scaffold		NZ_RRVY01000025.1	50052	50984	-	WP_001288169.1	WP_001288169.1		hypothetical protein			DU303_RS21090	933	310		GCF_003886375	WP_001288169.1_GCF_003886375	FALSE	FALSE			NZ_RRVY01000025.1|50052|-	FALSE	WP_001288169.1	FALSE		0		Predicted novel defense gene		0				WP_001288169
WP_000110727.1|NZ_QOXQ01000053.1|9946|+	5.80184	1.06659	4.00181	7.14821	CDS	with_protein	GCF_003333945.1	Primary Assembly	unplaced scaffold		NZ_QOXQ01000053.1	9946	10800	+	WP_000110727.1	WP_000110727.1		hypothetical protein			A6576_RS26200	855	284		GCF_003333945	WP_000110727.1_GCF_003333945	FALSE	FALSE			NZ_QOXQ01000053.1|9946|+	FALSE	WP_000110727.1	FALSE		0		Predicted novel defense gene		0				WP_000110727
WP_001192736.1|NZ_QOYJ01000037.1|9076|+	5.81267	0.597	4.91233	6.53393	CDS	with_protein	GCF_003333675.1	Primary Assembly	unplaced scaffold		NZ_QOYJ01000037.1	9076	9909	+	WP_001192736.1	WP_001192736.1		DUF4942 domain-containing protein			BEA19_RS19600	834	277		GCF_003333675	WP_001192736.1_GCF_003333675	FALSE	FALSE			NZ_QOYJ01000037.1|9076|+	FALSE	WP_001077032.1	FALSE		0		Predicted novel defense gene		0				WP_001192736
WP_021552536.1|NZ_QOXJ01000032.1|8433|-	5.9083	0.767145	5.04569	7.06925	CDS	with_protein	GCF_003334085.1	Primary Assembly	unplaced scaffold		NZ_QOXJ01000032.1	8433	8855	-	WP_021552536.1	WP_021552536.1		hypothetical protein			APT25_RS23010	423	140		GCF_003334085	WP_021552536.1_GCF_003334085	FALSE	FALSE			NZ_QOXJ01000032.1|7805|-	FALSE	WP_021552536.1	FALSE		0		Predicted novel defense gene		0				WP_021552536
WP_000188768.1|NZ_QOYV01000026.1|5665|+	5.92087	1.66223	4.24193	8.86267	CDS	with_protein	GCF_003333505.1	Primary Assembly	unplaced scaffold		NZ_QOYV01000026.1	5665	6192	+	WP_000188768.1	WP_000188768.1		hypothetical protein			BEJ59_RS13230	528	175		GCF_003333505	WP_000188768.1_GCF_003333505	FALSE	FALSE			NZ_QOYV01000026.1|5665|+	FALSE	WP_000188768.1	FALSE		0		Predicted novel defense gene		0				WP_000188768
WP_023315979.1|NZ_QOWY01000076.1|8552|+	5.94588	0.892137	4.99126	7.61273	CDS	with_protein	GCF_003334235.1	Primary Assembly	unplaced scaffold		NZ_QOWY01000076.1	8552	9238	+	WP_023315979.1	WP_023315979.1		DUF4391 domain-containing protein			APT14_RS22660	687	228		GCF_003334235	WP_023315979.1_GCF_003334235	FALSE	FALSE			NZ_QOWY01000076.1|5216|+	FALSE	WP_063078636.1	FALSE		0		Predicted novel defense gene		0				WP_023315979
WP_087891926.1|NZ_QOYD01000024.1|75527|+	5.97679	0.923815	4.71012	7.56889	CDS	with_protein	GCF_003333765.1	Primary Assembly	unplaced scaffold		NZ_QOYD01000024.1	75527	76840	+	WP_087891926.1	WP_087891926.1		hypothetical protein			A6588_RS21015	1314	437		GCF_003333765	WP_087891926.1_GCF_003333765	FALSE	FALSE			NZ_QOYD01000024.1|75527|+	FALSE	WP_087891926.1	FALSE		0		Predicted novel defense gene		0				WP_087891926
WP_023143489.1|NZ_RRWL01000009.1|5979|-	6.19202	1.14287	4.84187	8.15777	CDS	with_protein	GCF_003886495.1	Primary Assembly	unplaced scaffold		NZ_RRWL01000009.1	5979	6641	-	WP_023143489.1	WP_023143489.1		hypothetical protein			DU290_RS12815	663	220		GCF_003886495	WP_023143489.1_GCF_003886495	FALSE	FALSE			NZ_RRWL01000009.1|5979|-	FALSE	WP_023143489.1	FALSE		0		Predicted novel defense gene		0				WP_023143489
WP_000340376.1|NZ_QOYT01000054.1|46572|-	6.27559	0.655125	5.25852	7.19487	CDS	with_protein	GCF_003333565.1	Primary Assembly	unplaced scaffold		NZ_QOYT01000054.1	46572	47435	-	WP_000340376.1	WP_000340376.1		hypothetical protein			BEJ61_RS22690	864	287		GCF_003333565	WP_000340376.1_GCF_003333565	FALSE	FALSE			NZ_QOYT01000054.1|46572|-	FALSE	WP_080025609.1	FALSE		0		Predicted novel defense gene		0				WP_000340376
WP_000534626.1|NZ_QOYR01000032.1|2169|+	6.30305	0.858784	5.00078	7.70807	CDS	with_protein	GCF_003333645.1	Primary Assembly	unplaced scaffold		NZ_QOYR01000032.1	2169	2717	+	WP_000534626.1	WP_000534626.1		hypothetical protein			BEJ64_RS19290	549	182		GCF_003333645	WP_000534626.1_GCF_003333645	FALSE	FALSE			NZ_QOYR01000032.1|1906|+	FALSE	WP_000534626.1	FALSE		0		Predicted novel defense gene		0				WP_000534626
WP_000338655.1|NZ_QOYR01000046.1|41151|-	6.4187	0.947202	5.14355	7.79356	CDS	with_protein	GCF_003333645.1	Primary Assembly	unplaced scaffold		NZ_QOYR01000046.1	41151	42092	-	WP_000338655.1	WP_000338655.1		hypothetical protein			BEJ64_RS23095	942	313		GCF_003333645	WP_000338655.1_GCF_003333645	FALSE	FALSE			NZ_QOYR01000046.1|41151|-	FALSE	WP_000338655.1	FALSE		0		Predicted novel defense gene		0				WP_000338655
WP_000210934.1|NZ_QOWQ01000062.1|1591|-	6.42727	0.340933	6.05582	7.01055	CDS	with_protein	GCF_003334335.1	Primary Assembly	unplaced scaffold		NZ_QOWQ01000062.1	1591	2418	-	WP_000210934.1	WP_000210934.1		DUF3037 domain-containing protein			APT06_RS24665	828	275		GCF_003334335	WP_000210934.1_GCF_003334335	FALSE	FALSE			NZ_QOWQ01000062.1|1591|-	FALSE	WP_000210934.1	FALSE		0		Predicted novel defense gene		0				WP_000210934
WP_000982358.1|NZ_QOXM01000003.1|26984|+	6.42734	0.437719	5.71463	6.90591	CDS	with_protein	GCF_003334665.1	Primary Assembly	unplaced scaffold		NZ_QOXM01000003.1	26984	28375	+	WP_000982358.1	WP_000982358.1		hypothetical protein			APT28_RS05170	1392	463		GCF_003334665	WP_000982358.1_GCF_003334665	FALSE	FALSE			NZ_QOXM01000003.1|26984|+	FALSE	WP_000982358.1	FALSE		0		Predicted novel defense gene		0				WP_000982358
WP_016237733.1|NZ_QOXJ01000049.1|12048|+	6.44874	0.646689	5.18512	6.92424	CDS	with_protein	GCF_003334085.1	Primary Assembly	unplaced scaffold		NZ_QOXJ01000049.1	12048	13685	+	WP_016237733.1	WP_016237733.1		hypothetical protein			APT25_RS25890	1638	545		GCF_003334085	WP_016237733.1_GCF_003334085	FALSE	FALSE			NZ_QOXJ01000049.1|12048|+	TRUE	WP_016237733.1	FALSE		0		Predicted novel defense gene		0				WP_016237733
WP_000241617.1|NZ_RRWG01000032.1|30475|+	6.48969	1.46117	4.13176	8.0169	CDS	with_protein	GCF_003886445.1	Primary Assembly	unplaced scaffold		NZ_RRWG01000032.1	30475	31347	+	WP_000241617.1	WP_000241617.1		hypothetical protein			DU295_RS24965	873	290		GCF_003886445	WP_000241617.1_GCF_003886445	FALSE	FALSE			NZ_RRWG01000032.1|30475|+	FALSE	WP_000241617.1	FALSE		0		Predicted novel defense gene		0				WP_000241617
WP_044350485.1|NZ_RRWS01000004.1|201341|+	6.51601	1.27271	3.99289	7.37985	CDS	with_protein	GCF_003892555.1	Primary Assembly	unplaced scaffold		NZ_RRWS01000004.1	201341	202207	+	WP_044350485.1	WP_044350485.1		hypothetical protein			DU283_RS04370	867	288		GCF_003892555	WP_044350485.1_GCF_003892555	FALSE	FALSE			NZ_RRWS01000004.1|201341|+	FALSE	WP_044350485.1	FALSE		0		Predicted novel defense gene		0				WP_044350485
WP_010377994.1|NZ_QOZA01000068.1|689|-	6.54186	0.964851	5.96235	8.45389	CDS	with_protein	GCF_003333425.1	Primary Assembly	unplaced scaffold		NZ_QOZA01000068.1	689	1165	-	WP_010377994.1	WP_010377994.1		hypothetical protein			DTD90_RS25765	477	158		GCF_003333425	WP_010377994.1_GCF_003333425	FALSE	FALSE			NZ_QOZA01000068.1|689|-	FALSE	WP_010377994.1	FALSE		0		Predicted novel defense gene		0				WP_010377994
WP_072778919.1|NZ_QOXF01000042.1|37642|-	6.54318	1.60851	3.94639	8.64812	CDS	with_protein	GCF_003334155.1	Primary Assembly	unplaced scaffold		NZ_QOXF01000042.1	37642	38046	-	WP_072778919.1	WP_072778919.1		hypothetical protein			APT21_RS18895	405	134		GCF_003334155	WP_072778919.1_GCF_003334155	FALSE	FALSE			NZ_QOXF01000042.1|37642|-	TRUE	WP_000988223.1	FALSE		0		Predicted novel defense gene		0				WP_072778919
WP_060581740.1|NZ_QOXE01000046.1|30294|-	6.55379	0.429074	6.11818	7.21648	CDS	with_protein	GCF_003334165.1	Primary Assembly	unplaced scaffold		NZ_QOXE01000046.1	30294	30692	-	WP_060581740.1	WP_060581740.1		hypothetical protein			APT20_RS19180	399	132		GCF_003334165	WP_060581740.1_GCF_003334165	FALSE	FALSE			NZ_QOXE01000046.1|29629|-	FALSE	WP_060581740.1	FALSE		0		Predicted novel defense gene		0				WP_060581740
WP_000356760.1|NZ_RRWO01000005.1|262334|-	6.56116	0.884727	5.60406	8.17625	CDS	with_protein	GCF_003886695.1	Primary Assembly	unplaced scaffold		NZ_RRWO01000005.1	262334	265966	-	WP_000356760.1	WP_000356760.1		DUF4132 domain-containing protein	yehI		DU287_RS12485	3633	1210		GCF_003886695	WP_000356760.1_GCF_003886695	FALSE	FALSE			NZ_RRWO01000005.1|262334|-	FALSE	WP_022645866.1	TRUE		0		Predicted novel defense gene		0				WP_000356760
WP_001103754.1|NZ_QOXQ01000048.1|13630|-	4.03287	1.00626	3.07156	5.93016	CDS	with_protein	GCF_003333945.1	Primary Assembly	unplaced scaffold		NZ_QOXQ01000048.1	13630	14163	-	WP_001103754.1	WP_001103754.1		hypothetical protein			A6576_RS25720	534	177		GCF_003333945	WP_001103754.1_GCF_003333945	FALSE	FALSE			NZ_QOXQ01000048.1|13630|-	FALSE	WP_001103754.1	FALSE		0		Predicted novel defense gene		0				WP_001103754
WP_001081279.1|NZ_QOYG01000016.1|34063|-	6.68073	1.22817	5.38811	8.76769	CDS	with_protein	GCF_003333715.1	Primary Assembly	unplaced scaffold		NZ_QOYG01000016.1	34063	34992	-	WP_001081279.1	WP_001081279.1		hypothetical protein			A6591_RS19280	930	309		GCF_003333715	WP_001081279.1_GCF_003333715	FALSE	FALSE			NZ_QOYG01000016.1|34063|-	FALSE	WP_001081279.1	FALSE		0		Predicted novel defense gene		0				WP_001081279
WP_243044180.1|NZ_QOXO01000010.1|123510|+	6.81648	0.221037	6.58555	7.15756	CDS	with_protein	GCF_003334005.1	Primary Assembly	unplaced scaffold		NZ_QOXO01000010.1	123510	124502	+	WP_243044180.1	WP_243044180.1		hypothetical protein			A6574_RS12335	993	330		GCF_003334005	WP_243044180.1_GCF_003334005	FALSE	FALSE			NZ_QOXO01000010.1|123510|+	FALSE	WP_243044180.1	FALSE		0		Predicted novel defense gene		0				WP_243044180
WP_000019234.1|NZ_QOYR01000032.1|25541|-	6.8882	0.786877	5.42423	7.63849	CDS	with_protein	GCF_003333645.1	Primary Assembly	unplaced scaffold		NZ_QOYR01000032.1	25541	26071	-	WP_000019234.1	WP_000019234.1		hypothetical protein			BEJ64_RS19455	531	176		GCF_003333645	WP_000019234.1_GCF_003333645	FALSE	FALSE			NZ_QOYR01000032.1|25541|-	FALSE	WP_000019234.1	FALSE		0		Predicted novel defense gene		0				WP_000019234
WP_000486482.1|NZ_QOZE01000030.1|25996|-	7.08983	2.18473	5.01834	11.2792	CDS	with_protein	GCF_003334425.1	Primary Assembly	unplaced scaffold		NZ_QOZE01000030.1	25996	27699	-	WP_000486482.1	WP_000486482.1		hypothetical protein			DTD91_RS23935	1704	567		GCF_003334425	WP_000486482.1_GCF_003334425	FALSE	FALSE			NZ_QOZE01000030.1|25996|-	TRUE	WP_000486482.1	FALSE		0		Predicted novel defense gene		0				WP_000486482
WP_250112205.1|NZ_QOXO01000005.1|192482|+	7.29832	1.8216	5.17625	9.92194	CDS	with_protein	GCF_003334005.1	Primary Assembly	unplaced scaffold		NZ_QOXO01000005.1	192482	193084	+	WP_250112205.1	WP_250112205.1		hypothetical protein			A6574_RS26615	603	200		GCF_003334005	WP_250112205.1_GCF_003334005	FALSE	FALSE			NZ_QOXO01000005.1|192482|+	FALSE	WP_225857071.1	FALSE		0		Predicted novel defense gene		0				WP_250112205
WP_042341945.1|NZ_QOYY01000002.1|117025|+	5.56309	1.48544	3.19408	7.80708	CDS	with_protein	GCF_003333435.1	Primary Assembly	unplaced scaffold		NZ_QOYY01000002.1	117025	117942	+	WP_042341945.1	WP_042341945.1		hypothetical protein			BEA14_RS03500	918	305		GCF_003333435	WP_042341945.1_GCF_003333435	FALSE	FALSE			NZ_QOYY01000002.1|117025|+	FALSE	WP_042341945.1	FALSE		0		Predicted novel defense gene		0				WP_042341945
WP_000952962.1|NZ_QOZC01000004.1|96409|+	5.55242	0.55992	4.82353	6.45688	CDS	with_protein	GCF_003333475.1	Primary Assembly	unplaced scaffold		NZ_QOZC01000004.1	96409	97593	+	WP_000952962.1	WP_000952962.1		hypothetical protein			BEA12_RS06435	1185	394		GCF_003333475	WP_000952962.1_GCF_003333475	FALSE	FALSE			NZ_QOZC01000004.1|96409|+	FALSE	WP_000952962.1	FALSE		0		Predicted novel defense gene		0				WP_000952962
WP_063104246.1|NZ_QOXF01000045.1|29822|-	5.54076	2.4899	2.38513	9.86284	CDS	with_protein	GCF_003334155.1	Primary Assembly	unplaced scaffold		NZ_QOXF01000045.1	29822	30379	-	WP_063104246.1	WP_063104246.1		hypothetical protein			APT21_RS19465	558	185		GCF_003334155	WP_063104246.1_GCF_003334155	FALSE	FALSE			NZ_QOXF01000045.1|29822|-	FALSE	WP_063104246.1	FALSE		0		Predicted novel defense gene		0				WP_063104246
WP_054626966.1|NZ_QOXL01000006.1|205818|-	5.38562	1.49847	3.24955	7.88553	CDS	with_protein	GCF_003334035.1	Primary Assembly	unplaced scaffold		NZ_QOXL01000006.1	205818	206399	-	WP_054626966.1	WP_054626966.1		hypothetical protein			APT27_RS11410	582	193		GCF_003334035	WP_054626966.1_GCF_003334035	FALSE	FALSE			NZ_QOXL01000006.1|205818|-	FALSE	WP_054626966.1	FALSE		0		Predicted novel defense gene		0				WP_054626966
WP_021515667.1|NZ_QOXP01000032.1|4612|-	4.13593	0.685347	2.90273	4.90486	CDS	with_protein	GCF_003333975.1	Primary Assembly	unplaced scaffold		NZ_QOXP01000032.1	4612	5187	-	WP_021515667.1	WP_021515667.1		hypothetical protein			A6575_RS23115	576	191		GCF_003333975	WP_021515667.1_GCF_003333975	FALSE	FALSE			NZ_QOXP01000032.1|1771|-	FALSE	WP_125133921.1	FALSE		0		Predicted novel defense gene		0				WP_021515667
WP_087890321.1|NZ_QOYX01000011.1|43241|+	4.14429	0.824928	3.13321	5.52222	CDS	with_protein	GCF_003333495.1	Primary Assembly	unplaced scaffold		NZ_QOYX01000011.1	43241	43726	+	WP_087890321.1	WP_087890321.1		Imm9 family immunity protein	imm9		BEA15_RS15695	486	161		GCF_003333495	WP_087890321.1_GCF_003333495	FALSE	FALSE			NZ_QOYX01000011.1|43241|+	FALSE	WP_087890321.1	FALSE		0		Predicted novel defense gene		0				WP_087890321
WP_133296544.1|NZ_QOWO01000040.1|29219|+	4.20246	0.557886	3.29003	5.04763	CDS	with_protein	GCF_003334815.1	Primary Assembly	unplaced scaffold		NZ_QOWO01000040.1	29219	29806	+	WP_133296544.1	WP_133296544.1		DUF6012 family protein			APT04_RS22120	588	195		GCF_003334815	WP_133296544.1_GCF_003334815	FALSE	FALSE			NZ_QOWO01000040.1|28083|+	FALSE	WP_000275457.1	FALSE		0		Predicted novel defense gene		0				WP_133296544
WP_016230754.1|NZ_QOZA01000033.1|26629|-	4.22442	0.795715	2.91862	5.05035	CDS	with_protein	GCF_003333425.1	Primary Assembly	unplaced scaffold		NZ_QOZA01000033.1	26629	26910	-	WP_016230754.1	WP_016230754.1		hypothetical protein			DTD90_RS22985	282	93		GCF_003333425	WP_016230754.1_GCF_003333425	FALSE	FALSE			NZ_QOZA01000033.1|26629|-	FALSE	WP_016230754.1	FALSE		0		Predicted novel defense gene		0				WP_016230754
WP_000905949.1|NZ_QOZC01000024.1|9247|+	4.26908	0.852752	3.00822	5.41919	CDS	with_protein	GCF_003333475.1	Primary Assembly	unplaced scaffold		NZ_QOZC01000024.1	9247	10020	+	WP_000905949.1	WP_000905949.1		hypothetical protein			BEA12_RS21825	774	257		GCF_003333475	WP_000905949.1_GCF_003333475	FALSE	FALSE			NZ_QOZC01000024.1|8734|+	FALSE	WP_000494510.1	FALSE		0		Predicted novel defense gene		0				WP_000905949
WP_000450024.1|NZ_QOWS01000003.1|205959|-	4.31099	0.684312	3.55536	5.37582	CDS	with_protein	GCF_003334305.1	Primary Assembly	unplaced scaffold		NZ_QOWS01000003.1	205959	207260	-	WP_000450024.1	WP_000450024.1		hypothetical protein			APT08_RS04830	1302	433		GCF_003334305	WP_000450024.1_GCF_003334305	FALSE	FALSE			NZ_QOWS01000003.1|195966|-	FALSE	WP_000377421.1	FALSE		0		Predicted novel defense gene		0				WP_000450024
WP_087891342.1|NZ_QOYW01000012.1|121418|-	4.3367	1.45908	2.94594	7.09961	CDS	with_protein	GCF_003334525.1	Primary Assembly	unplaced scaffold		NZ_QOYW01000012.1	121418	122152	-	WP_087891342.1	WP_087891342.1		hypothetical protein			DTD89_RS16805	735	244		GCF_003334525	WP_087891342.1_GCF_003334525	FALSE	FALSE			NZ_QOYW01000012.1|121418|-	FALSE	WP_087891342.1	FALSE		0		Predicted novel defense gene		0				WP_087891342
WP_062933619.1|NZ_RRVF01000018.1|13133|-	4.3506	1.26358	2.84731	6.16235	CDS	with_protein	GCF_003886115.1	Primary Assembly	unplaced scaffold		NZ_RRVF01000018.1	13133	13771	-	WP_062933619.1	WP_062933619.1		hypothetical protein			DU322_RS09725	639	212		GCF_003886115	WP_062933619.1_GCF_003886115	FALSE	FALSE			NZ_RRVF01000018.1|13133|-	FALSE	WP_062933619.1	FALSE		0		Predicted novel defense gene		0				WP_062933619
WP_001593457.1|NZ_QOXQ01000009.1|24613|+	4.46765	0.561559	3.69949	5.28593	CDS	with_protein	GCF_003333945.1	Primary Assembly	unplaced scaffold		NZ_QOXQ01000009.1	24613	26358	+	WP_001593457.1	WP_001593457.1		hypothetical protein			A6576_RS10435	1746	581		GCF_003333945	WP_001593457.1_GCF_003333945	FALSE	FALSE			NZ_QOXQ01000009.1|24613|+	FALSE	WP_001593457.1	FALSE		0		Predicted novel defense gene		0				WP_001593457
WP_087894828.1|NZ_QOXL01000001.1|343866|+	4.62211	0.223828	4.34522	4.90618	CDS	with_protein	GCF_003334035.1	Primary Assembly	unplaced scaffold		NZ_QOXL01000001.1	343866	344312	+	WP_087894828.1	WP_087894828.1		hypothetical protein			APT27_RS01760	447	148		GCF_003334035	WP_087894828.1_GCF_003334035	FALSE	FALSE			NZ_QOXL01000001.1|342771|+	FALSE	WP_087894828.1	FALSE		0		Predicted novel defense gene		0				WP_087894828
WP_000581650.1|NZ_QOWS01000021.1|48379|+	4.76183	0.797745	4.17258	6.27591	CDS	with_protein	GCF_003334305.1	Primary Assembly	unplaced scaffold		NZ_QOWS01000021.1	48379	48891	+	WP_000581650.1	WP_000581650.1		DUF4411 family protein			APT08_RS19650	513	170		GCF_003334305	WP_000581650.1_GCF_003334305	FALSE	FALSE			NZ_QOWS01000021.1|47243|+	FALSE	WP_016244337.1	FALSE		0		Predicted novel defense gene		0				WP_000581650
WP_087894545.1|NZ_QOWO01000052.1|4449|-	4.85545	0.940374	3.67449	5.83033	CDS	with_protein	GCF_003334815.1	Primary Assembly	unplaced scaffold		NZ_QOWO01000052.1	4449	5309	-	WP_087894545.1	WP_087894545.1		hypothetical protein			APT04_RS23810	861	286		GCF_003334815	WP_087894545.1_GCF_003334815	FALSE	FALSE			NZ_QOWO01000052.1|4449|-	FALSE	WP_087894545.1	FALSE		0		Predicted novel defense gene		0				WP_087894545
WP_024225810.1|NZ_QOXO01000001.1|95782|+	4.86029	0.829503	3.50739	5.7455	CDS	with_protein	GCF_003334005.1	Primary Assembly	unplaced scaffold		NZ_QOXO01000001.1	95782	96324	+	WP_024225810.1	WP_024225810.1		hypothetical protein			A6574_RS00515	543	180		GCF_003334005	WP_024225810.1_GCF_003334005	FALSE	FALSE			NZ_QOXO01000001.1|95782|+	FALSE	WP_024225810.1	FALSE		0		Predicted novel defense gene		0				WP_024225810
WP_249925928.1|NZ_QOXO01000016.1|2345|-	4.87054	0.708454	3.92388	5.79273	CDS	with_protein	GCF_003334005.1	Primary Assembly	unplaced scaffold		NZ_QOXO01000016.1	2345	3061	-	WP_249925928.1	WP_249925928.1		hypothetical protein			A6574_RS16660	717	238		GCF_003334005	WP_249925928.1_GCF_003334005	FALSE	FALSE			NZ_QOXO01000016.1|661|-	FALSE	WP_249925928.1	FALSE		0		Predicted novel defense gene		0				WP_249925928
WP_000986754.1|NZ_RRVF01000015.1|32438|+	7.35428	0.633293	6.62844	8.18561	CDS	with_protein	GCF_003886115.1	Primary Assembly	unplaced scaffold		NZ_RRVF01000015.1	32438	33166	+	WP_000986754.1	WP_000986754.1		hypothetical protein			DU322_RS08240	729	242		GCF_003886115	WP_000986754.1_GCF_003886115	FALSE	FALSE			NZ_RRVF01000015.1|32438|+	FALSE	WP_000986754.1	FALSE		0		Predicted novel defense gene		0				WP_000986754
WP_000665639.1|NZ_QOXN01000003.1|28775|+	4.87167	0.944143	3.08932	5.69214	CDS	with_protein	GCF_003334015.1	Primary Assembly	unplaced scaffold		NZ_QOXN01000003.1	28775	30424	+	WP_000665639.1	WP_000665639.1		metallophosphoesterase			A6573_RS04755	1650	549		GCF_003334015	WP_000665639.1_GCF_003334015	FALSE	FALSE			NZ_QOXN01000003.1|28775|+	FALSE	WP_000665639.1	FALSE		0		Predicted novel defense gene		0				WP_000665639
WP_087900466.1|NZ_QOYB01000018.1|29533|+	4.89717	0.49853	4.28471	5.57064	CDS	with_protein	GCF_003333785.1	Primary Assembly	unplaced scaffold		NZ_QOYB01000018.1	29533	30159	+	WP_087900466.1	WP_087900466.1		hypothetical protein			A6586_RS23360	627	208		GCF_003333785	WP_087900466.1_GCF_003333785	FALSE	FALSE			NZ_QOYB01000018.1|29533|+	FALSE	WP_087900466.1	FALSE		0		Predicted novel defense gene		0				WP_087900466
WP_001062368.1|NZ_QOYQ01000028.1|23945|-	4.90452	0.848581	3.98462	6.19606	CDS	with_protein	GCF_003334555.1	Primary Assembly	unplaced scaffold		NZ_QOYQ01000028.1	23945	24502	-	WP_001062368.1	WP_001062368.1		hypothetical protein			BEJ65_RS20725	558	185		GCF_003334555	WP_001062368.1_GCF_003334555	FALSE	FALSE			NZ_QOYQ01000028.1|23196|-	FALSE	WP_001074607.1	FALSE		0		Predicted novel defense gene		0				WP_001062368
WP_001548723.1|NZ_RRWS01000009.1|12522|+	4.93643	1.0082	3.22432	5.97262	CDS	with_protein	GCF_003892555.1	Primary Assembly	unplaced scaffold		NZ_RRWS01000009.1	12522	13166	+	WP_001548723.1	WP_001548723.1		hypothetical protein			DU283_RS07775	645	214		GCF_003892555	WP_001548723.1_GCF_003892555	FALSE	FALSE			NZ_RRWS01000009.1|12522|+	FALSE	WP_001548723.1	FALSE		0		Predicted novel defense gene		0				WP_001548723
WP_042199492.1|NZ_QOWX01000041.1|10366|+	5.03679	1.13209	3.75794	6.52996	CDS	with_protein	GCF_003334775.1	Primary Assembly	unplaced scaffold		NZ_QOWX01000041.1	10366	11391	+	WP_042199492.1	WP_042199492.1		hypothetical protein			APT13_RS22480	1026	341		GCF_003334775	WP_042199492.1_GCF_003334775	FALSE	FALSE			NZ_QOWX01000041.1|10366|+	FALSE	WP_042199492.1	FALSE		0		Predicted novel defense gene		0				WP_042199492
WP_001024536.1|NZ_RRWT01000061.1|1294|-	5.04213	1.16293	3.50693	6.8961	CDS	with_protein	GCF_003892645.1	Primary Assembly	unplaced scaffold		NZ_RRWT01000061.1	1294	1560	-	WP_001024536.1	WP_001024536.1		hypothetical protein			DU282_RS26290	267	88		GCF_003892645	WP_001024536.1_GCF_003892645	FALSE	FALSE			NZ_RRWT01000061.1|1294|-	FALSE	WP_001024536.1	FALSE		0		Predicted novel defense gene		0				WP_001024536
WP_000940342.1|NZ_QOZC01000013.1|110009|+	5.08209	0.770108	3.90764	6.14661	CDS	with_protein	GCF_003333475.1	Primary Assembly	unplaced scaffold		NZ_QOZC01000013.1	110009	110608	+	WP_000940342.1	WP_000940342.1		DUF1367 family protein			BEA12_RS17475	600	199		GCF_003333475	WP_000940342.1_GCF_003333475	FALSE	FALSE			NZ_QOZC01000013.1|110009|+	FALSE	WP_000057010.1	FALSE		0		Predicted novel defense gene		0				WP_000940342
WP_000212611.1|NZ_QOWY01000001.1|200536|-	5.10275	0.864893	3.91998	6.18537	CDS	with_protein	GCF_003334235.1	Primary Assembly	unplaced scaffold		NZ_QOWY01000001.1	200536	201378	-	WP_000212611.1	WP_000212611.1		hypothetical protein			APT14_RS00990	843	280		GCF_003334235	WP_000212611.1_GCF_003334235	FALSE	FALSE			NZ_QOWY01000001.1|200536|-	FALSE	WP_000212611.1	FALSE		0		Predicted novel defense gene		0				WP_000212611
WP_001616057.1|NZ_QOWS01000002.1|98|+	5.12342	0.938159	4.05229	6.6386	CDS	with_protein	GCF_003334305.1	Primary Assembly	unplaced scaffold		NZ_QOWS01000002.1	98	637	+	WP_001616057.1	WP_001616057.1		hypothetical protein			APT08_RS25935	540	179		GCF_003334305	WP_001616057.1_GCF_003334305	FALSE	FALSE			NZ_QOWS01000002.1|98|+	TRUE	WP_001616057.1	FALSE		0		Predicted novel defense gene		0				WP_001616057
WP_000201790.1|NZ_QOZC01000033.1|31309|-	5.15505	0.975727	4.20854	7.01316	CDS	with_protein	GCF_003333475.1	Primary Assembly	unplaced scaffold		NZ_QOZC01000033.1	31309	32634	-	WP_000201790.1	WP_000201790.1		hypothetical protein			BEA12_RS24250	1326	441		GCF_003333475	WP_000201790.1_GCF_003333475	FALSE	FALSE			NZ_QOZC01000033.1|31309|-	FALSE	WP_000201790.1	FALSE		0		Predicted novel defense gene		0				WP_000201790
WP_001004905.1|NZ_QOXY01000009.1|123636|+	5.19604	1.99315	3.00855	8.94959	CDS	with_protein	GCF_003333855.1	Primary Assembly	unplaced scaffold		NZ_QOXY01000009.1	123636	124793	+	WP_001004905.1	WP_001004905.1		hypothetical protein			A6583_RS08980	1158	385		GCF_003333855	WP_001004905.1_GCF_003333855	FALSE	FALSE			NZ_QOXY01000009.1|113505|+	FALSE	WP_001004905.1	FALSE		0		Predicted novel defense gene		0				WP_001004905
WP_083577285.1|NZ_QOYV01000043.1|80237|-	5.2203	0.942708	3.69241	6.31916	CDS	with_protein	GCF_003333505.1	Primary Assembly	unplaced scaffold		NZ_QOYV01000043.1	80237	81610	-	WP_083577285.1	WP_083577285.1		hypothetical protein			BEJ59_RS19320	1374	457	partial	GCF_003333505	WP_083577285.1_GCF_003333505	FALSE	FALSE			NZ_QOYV01000043.1|80237|-	TRUE	WP_083577285.1	FALSE		0		Predicted novel defense gene		0				WP_083577285
WP_023143484.1|NZ_RRVY01000015.1|5581|-	5.30918	1.10573	4.12726	7.33966	CDS	with_protein	GCF_003886375.1	Primary Assembly	unplaced scaffold		NZ_RRVY01000015.1	5581	6309	-	WP_023143484.1	WP_023143484.1		hypothetical protein			DU303_RS16685	729	242		GCF_003886375	WP_023143484.1_GCF_003886375	FALSE	FALSE			NZ_RRVY01000015.1|4970|-	FALSE	WP_023143484.1	FALSE		0		Predicted novel defense gene		0				WP_023143484
WP_024187901.1|NZ_QOZA01000019.1|43148|-	5.33572	1.12094	4.16837	7.31375	CDS	with_protein	GCF_003333425.1	Primary Assembly	unplaced scaffold		NZ_QOZA01000019.1	43148	44161	-	WP_024187901.1	WP_024187901.1		hypothetical protein			DTD90_RS18760	1014	337		GCF_003333425	WP_024187901.1_GCF_003333425	FALSE	FALSE			NZ_QOZA01000019.1|43148|-	FALSE	WP_024187901.1	FALSE		0		Predicted novel defense gene		0				WP_024187901
WP_000141343.1|NZ_RRWI01000012.1|1039|+	5.33661	1.56095	2.47863	7.08269	CDS	with_protein	GCF_003892435.1	Primary Assembly	unplaced scaffold		NZ_RRWI01000012.1	1039	1722	+	WP_000141343.1	WP_000141343.1		hypothetical protein			DU293_RS14055	684	227		GCF_003892435	WP_000141343.1_GCF_003892435	FALSE	FALSE			NZ_RRWI01000012.1|1039|+	FALSE	WP_000141343.1	FALSE		0		Predicted novel defense gene		0				WP_000141343
WP_001773972.1|NZ_QOYW01000012.1|130996|-	4.87452	0.745143	3.39976	5.34594	CDS	with_protein	GCF_003334525.1	Primary Assembly	unplaced scaffold		NZ_QOYW01000012.1	130996	131745	-	WP_001773972.1	WP_001773972.1		hypothetical protein			DTD89_RS16855	750	249		GCF_003334525	WP_001773972.1_GCF_003334525	FALSE	FALSE			NZ_QOYW01000012.1|130996|-	FALSE	WP_001773972.1	FALSE		0		Predicted novel defense gene		0				WP_001773972
WP_087896215.1|NZ_QOXY01000081.1|6459|+	7.39299	2.1511	3.39207	9.42583	CDS	with_protein	GCF_003333855.1	Primary Assembly	unplaced scaffold		NZ_QOXY01000081.1	6459	7358	+	WP_087896215.1	WP_087896215.1		SMEK domain-containing protein			A6583_RS26485	900	299		GCF_003333855	WP_087896215.1_GCF_003333855	FALSE	FALSE			NZ_QOXY01000081.1|6459|+	FALSE	WP_000566847.1	FALSE		0		Predicted novel defense gene		0				WP_087896215
WP_060617909.1|NZ_RRVF01000077.1|3461|+	6.61156	1.15516	5.14805	8.53716	CDS	with_protein	GCF_003886115.1	Primary Assembly	unplaced scaffold		NZ_RRVF01000077.1	3461	4315	+	WP_060617909.1	WP_060617909.1		DUF4391 domain-containing protein			DU322_RS22725	855	284		GCF_003886115	WP_060617909.1_GCF_003886115	FALSE	FALSE			NZ_RRVF01000077.1|202|+	FALSE	WP_060617909.1	FALSE		0		Predicted novel defense gene		0				WP_060617909
WP_000816117.1|NZ_RRWK01000007.1|31134|+	7.50581	1.31962	5.79848	9.67283	CDS	with_protein	GCF_003886675.1	Primary Assembly	unplaced scaffold		NZ_RRWK01000007.1	31134	31943	+	WP_000816117.1	WP_000816117.1		hypothetical protein			DU291_RS10530	810	269		GCF_003886675	WP_000816117.1_GCF_003886675	FALSE	FALSE			NZ_RRWK01000007.1|31134|+	FALSE	WP_000816188.1	FALSE		0		Predicted novel defense gene		0				WP_000816117
WP_021542067.1|NZ_QOZC01000004.1|95073|+	8.63388	1.25247	6.67071	10.4861	CDS	with_protein	GCF_003333475.1	Primary Assembly	unplaced scaffold		NZ_QOZC01000004.1	95073	96191	+	WP_021542067.1	WP_021542067.1		DUF2971 domain-containing protein			BEA12_RS06430	1119	372		GCF_003333475	WP_021542067.1_GCF_003333475	FALSE	FALSE			NZ_QOZC01000004.1|95073|+	FALSE	WP_021542067.1	FALSE		0		Predicted novel defense gene		0				WP_021542067
WP_087901028.1|NZ_QOYB01000006.1|37452|+	8.81861	0.400584	8.43211	9.51953	CDS	with_protein	GCF_003333785.1	Primary Assembly	unplaced scaffold		NZ_QOYB01000006.1	37452	38405	+	WP_087901028.1	WP_087901028.1		hypothetical protein			A6586_RS13310	954	317		GCF_003333785	WP_087901028.1_GCF_003333785	FALSE	FALSE			NZ_QOYB01000006.1|37452|+	FALSE	WP_087901028.1	FALSE		0		Predicted novel defense gene		0				WP_087901028
WP_022645725.1|NZ_RRWT01000005.1|244326|+	8.90946	0.90704	7.94619	10.4881	CDS	with_protein	GCF_003892645.1	Primary Assembly	unplaced scaffold		NZ_RRWT01000005.1	244326	245348	+	WP_022645725.1	WP_022645725.1		hypothetical protein			DU282_RS10120	1023	340		GCF_003892645	WP_022645725.1_GCF_003892645	FALSE	FALSE			NZ_RRWT01000005.1|244326|+	FALSE	WP_022645725.1	FALSE		0		Predicted novel defense gene		0				WP_022645725
WP_224922733.1|NZ_QOYV01000026.1|6186|+	8.98102	0.561759	8.20693	9.92898	CDS	with_protein	GCF_003333505.1	Primary Assembly	unplaced scaffold		NZ_QOYV01000026.1	6186	7181	+	WP_224922733.1	WP_224922733.1		hypothetical protein			BEJ59_RS13235	996	331		GCF_003333505	WP_224922733.1_GCF_003333505	FALSE	FALSE			NZ_QOYV01000026.1|5665|+	FALSE	WP_224922733.1	FALSE		0		Predicted novel defense gene		0				WP_224922733
WP_252385379.1|NZ_RRWS01000046.1|1340|+	9.08703	1.8702	6.35814	11.9603	CDS	with_protein	GCF_003892555.1	Primary Assembly	unplaced scaffold		NZ_RRWS01000046.1	1340	2104	+	WP_252385379.1	WP_252385379.1		DUF2971 domain-containing protein			DU283_RS19605	765	254		GCF_003892555	WP_252385379.1_GCF_003892555	FALSE	FALSE			NZ_RRWS01000046.1|1340|+	FALSE	WP_252385379.1	FALSE		0		Predicted novel defense gene		0				WP_252385379
WP_001724239.1|NZ_QOXE01000044.1|15497|+	9.26468	0.903329	8.27398	10.5123	CDS	with_protein	GCF_003334165.1	Primary Assembly	unplaced scaffold		NZ_QOXE01000044.1	15497	16450	+	WP_001724239.1	WP_001724239.1		DUF4365 domain-containing protein			APT20_RS18640	954	317		GCF_003334165	WP_001724239.1_GCF_003334165	FALSE	FALSE			NZ_QOXE01000044.1|15497|+	FALSE	WP_001724239.1	FALSE		0		Predicted novel defense gene		0				WP_001724239
WP_000490525.1|NZ_QOWT01000022.1|5928|-	9.31263	0.828062	7.84776	10.3149	CDS	with_protein	GCF_003334765.1	Primary Assembly	unplaced scaffold		NZ_QOWT01000022.1	5928	6785	-	WP_000490525.1	WP_000490525.1		hypothetical protein			APT09_RS17750	858	285		GCF_003334765	WP_000490525.1_GCF_003334765	FALSE	FALSE			NZ_QOWT01000022.1|5928|-	FALSE	WP_000490525.1	FALSE		0		Predicted novel defense gene		0				WP_000490525
WP_024171052.1|NZ_QOXE01000044.1|12851|+	9.43591	0.882803	8.09903	10.3091	CDS	with_protein	GCF_003334165.1	Primary Assembly	unplaced scaffold		NZ_QOXE01000044.1	12851	13903	+	WP_024171052.1	WP_024171052.1		hypothetical protein			APT20_RS18630	1053	350		GCF_003334165	WP_024171052.1_GCF_003334165	FALSE	FALSE			NZ_QOXE01000044.1|12851|+	FALSE	WP_024171052.1	FALSE		0		Predicted novel defense gene		0				WP_024171052
WP_001702943.1|NZ_QOWW01000050.1|14791|+	9.59842	0.863299	8.52472	10.7883	CDS	with_protein	GCF_003334245.1	Primary Assembly	unplaced scaffold		NZ_QOWW01000050.1	14791	15345	+	WP_001702943.1	WP_001702943.1		hypothetical protein			APT12_RS24195	555	184		GCF_003334245	WP_001702943.1_GCF_003334245	FALSE	FALSE			NZ_QOWW01000050.1|14483|+	TRUE	WP_001576399.1	FALSE		0		Predicted novel defense gene		0				WP_001702943
WP_000162952.1|NZ_QOWO01000045.1|10119|-	9.66407	1.28102	7.92484	11.6941	CDS	with_protein	GCF_003334815.1	Primary Assembly	unplaced scaffold		NZ_QOWO01000045.1	10119	11351	-	WP_000162952.1	WP_000162952.1		hypothetical protein			APT04_RS22910	1233	410		GCF_003334815	WP_000162952.1_GCF_003334815	FALSE	FALSE			NZ_QOWO01000045.1|10119|-	FALSE	WP_000162952.1	FALSE		0		Predicted novel defense gene		0				WP_000162952
WP_000153723.1|NZ_QOWS01000002.1|1381|-	9.67878	1.37484	7.72078	11.607	CDS	with_protein	GCF_003334305.1	Primary Assembly	unplaced scaffold		NZ_QOWS01000002.1	1381	1899	-	WP_000153723.1	WP_000153723.1		hypothetical protein			APT08_RS01865	519	172		GCF_003334305	WP_000153723.1_GCF_003334305	FALSE	FALSE			NZ_QOWS01000002.1|1381|-	FALSE	WP_000153723.1	FALSE		0		Predicted novel defense gene		0				WP_000153723
WP_061089765.1|NZ_RRWI01000012.1|2077|+	9.79102	0.899728	8.5359	11.2971	CDS	with_protein	GCF_003892435.1	Primary Assembly	unplaced scaffold		NZ_RRWI01000012.1	2077	2862	+	WP_061089765.1	WP_061089765.1		hypothetical protein			DU293_RS14060	786	261		GCF_003892435	WP_061089765.1_GCF_003892435	FALSE	FALSE			NZ_RRWI01000012.1|2077|+	FALSE	WP_061089765.1	FALSE		0		Predicted novel defense gene		0				WP_061089765
WP_087897390.1|NZ_QOWZ01000009.1|28597|+	9.81781	1.35368	7.77355	11.2448	CDS	with_protein	GCF_003334705.1	Primary Assembly	unplaced scaffold		NZ_QOWZ01000009.1	28597	29520	+	WP_087897390.1	WP_087897390.1		hypothetical protein			APT15_RS09590	924	307		GCF_003334705	WP_087897390.1_GCF_003334705	FALSE	FALSE			NZ_QOWZ01000009.1|28597|+	FALSE	WP_087897390.1	FALSE		0		Predicted novel defense gene		0				WP_087897390
WP_250112038.1|NZ_QOYB01000006.1|22436|+	9.91758	2.23474	5.71177	12.0302	CDS	with_protein	GCF_003333785.1	Primary Assembly	unplaced scaffold		NZ_QOYB01000006.1	22436	23428	+	WP_250112038.1	WP_250112038.1		DUF4365 and DUF1817 domain-containing protein			A6586_RS13255	993	330		GCF_003333785	WP_250112038.1_GCF_003333785	FALSE	FALSE			NZ_QOYB01000006.1|22436|+	FALSE	WP_250112038.1	FALSE		0		Predicted novel defense gene		0				WP_250112038
WP_087894771.1|NZ_QOXT01000013.1|102871|+	10.0008	0.656403	9.25709	11.1376	CDS	with_protein	GCF_003334625.1	Primary Assembly	unplaced scaffold		NZ_QOXT01000013.1	102871	103806	+	WP_087894771.1	WP_087894771.1		hypothetical protein			A6578_RS14480	936	311		GCF_003334625	WP_087894771.1_GCF_003334625	FALSE	FALSE			NZ_QOXT01000013.1|102614|+	FALSE	WP_087894771.1	FALSE		0		Predicted novel defense gene		0				WP_087894771
WP_021513009.1|NZ_QOYG01000008.1|68748|+	10.0476	0.564387	9.2489	10.7074	CDS	with_protein	GCF_003333715.1	Primary Assembly	unplaced scaffold		NZ_QOYG01000008.1	68748	69878	+	WP_021513009.1	WP_021513009.1		PIN domain-containing protein			A6591_RS14230	1131	376		GCF_003333715	WP_021513009.1_GCF_003333715	FALSE	FALSE			NZ_QOYG01000008.1|68231|+	FALSE	WP_021513009.1	FALSE		0		Predicted novel defense gene		0				WP_021513009
WP_000020904.1|NZ_RRVV01000031.1|628|-	10.5047	1.32623	8.97678	12.413	CDS	with_protein	GCF_003886345.1	Primary Assembly	unplaced scaffold		NZ_RRVV01000031.1	628	1611	-	WP_000020904.1	WP_000020904.1		hypothetical protein			DU306_RS21115	984	327		GCF_003886345	WP_000020904.1_GCF_003886345	FALSE	FALSE			NZ_RRVV01000031.1|628|-	FALSE	WP_000020904.1	FALSE		0		Predicted novel defense gene		0				WP_000020904
WP_001617302.1|NZ_QOYF01000062.1|4216|-	10.6854	1.15647	9.51883	12.4001	CDS	with_protein	GCF_003334585.1	Primary Assembly	unplaced scaffold		NZ_QOYF01000062.1	4216	4959	-	WP_001617302.1	WP_001617302.1		hypothetical protein			A6590_RS22610	744	247		GCF_003334585	WP_001617302.1_GCF_003334585	FALSE	FALSE			NZ_QOYF01000062.1|4216|-	FALSE	WP_001617302.1	FALSE		0		Predicted novel defense gene		0				WP_001617302
WP_000052343.1|NZ_RRWL01000042.1|25006|+	10.6921	1.06121	8.89993	12.0368	CDS	with_protein	GCF_003886495.1	Primary Assembly	unplaced scaffold		NZ_RRWL01000042.1	25006	25857	+	WP_000052343.1	WP_000052343.1		DUF2806 domain-containing protein			DU290_RS26720	852	283		GCF_003886495	WP_000052343.1_GCF_003886495	FALSE	FALSE			NZ_RRWL01000042.1|25006|+	FALSE	WP_000052343.1	FALSE		0		Predicted novel defense gene		0				WP_000052343
WP_252151284.1|NZ_RRVV01000039.1|33302|+	11.2179	1.00602	9.538	12.5961	CDS	with_protein	GCF_003886345.1	Primary Assembly	unplaced scaffold		NZ_RRVV01000039.1	33302	34121	+	WP_252151284.1	WP_252151284.1		response regulator receiver domain			DU306_RS22960	820	273	partial	GCF_003886345	WP_252151284.1_GCF_003886345	FALSE	FALSE			NZ_RRVV01000039.1|29277|+	TRUE	WP_252151284.1	FALSE		0		Predicted novel defense gene		0				WP_252151284
WP_113488317.1|NZ_RRUL01000012.1|28704|-	11.2274	1.3822	9.20894	13.0859	CDS	with_protein	GCF_003885255.1	Primary Assembly	unplaced scaffold		NZ_RRUL01000012.1	28704	29600	-	WP_113488317.1	WP_113488317.1		hypothetical protein			DU343_RS21230	897	298		GCF_003885255	WP_113488317.1_GCF_003885255	FALSE	FALSE			NZ_RRUL01000012.1|28704|-	FALSE	WP_113488317.1	FALSE		0		Predicted novel defense gene		0				WP_113488317
WP_000214990.1|NZ_QOXN01000035.1|1919|+	12.0455	1.78156	9.96952	14.918	CDS	with_protein	GCF_003334015.1	Primary Assembly	unplaced scaffold		NZ_QOXN01000035.1	1919	3667	+	WP_000214990.1	WP_000214990.1		response regulator receiver domain			A6573_RS23595	1749	582		GCF_003334015	WP_000214990.1_GCF_003334015	FALSE	FALSE			NZ_QOXN01000035.1|199|+	FALSE	WP_000214990.1	FALSE		0		Predicted novel defense gene		0				WP_000214990
WP_001022716.1|NZ_QOYF01000062.1|5937|-	12.5017	1.61841	11.2207	15.5109	CDS	with_protein	GCF_003334585.1	Primary Assembly	unplaced scaffold		NZ_QOYF01000062.1	5937	6638	-	WP_001022716.1	WP_001022716.1		hypothetical protein			A6590_RS28015	702	233		GCF_003334585	WP_001022716.1_GCF_003334585	FALSE	FALSE			NZ_QOYF01000062.1|5937|-	FALSE	WP_001022716.1	FALSE		0		Predicted novel defense gene		0				WP_001022716
WP_001082070.1|NZ_QOXB01000036.1|34851|+	12.6766	1.27755	10.6489	14.1911	CDS	with_protein	GCF_003334675.1	Primary Assembly	unplaced scaffold		NZ_QOXB01000036.1	34851	35831	+	WP_001082070.1	WP_001082070.1		SMEK domain-containing protein			APT17_RS18710	981	326		GCF_003334675	WP_001082070.1_GCF_003334675	FALSE	FALSE			NZ_QOXB01000036.1|34851|+	FALSE	WP_001082070.1	FALSE		0		Predicted novel defense gene		0				WP_001082070
WP_000150292.1|NZ_RRVY01000002.1|221780|+	12.7407	1.33615	10.7133	14.7934	CDS	with_protein	GCF_003886375.1	Primary Assembly	unplaced scaffold		NZ_RRVY01000002.1	221780	222994	+	WP_000150292.1	WP_000150292.1		hypothetical protein			DU303_RS03585	1215	404		GCF_003886375	WP_000150292.1_GCF_003886375	FALSE	FALSE			NZ_RRVY01000002.1|220602|+	FALSE	WP_000150292.1	FALSE		0		Predicted novel defense gene		0				WP_000150292
WP_000355468.1|NZ_RRVY01000002.1|220602|+	8.57849	0.809452	7.89718	9.99668	CDS	with_protein	GCF_003886375.1	Primary Assembly	unplaced scaffold		NZ_RRVY01000002.1	220602	221777	+	WP_000355468.1	WP_000355468.1		nucleoid-associated protein			DU303_RS03580	1176	391		GCF_003886375	WP_000355468.1_GCF_003886375	FALSE	FALSE			NZ_RRVY01000002.1|220602|+	FALSE	WP_000355468.1	FALSE		0		Predicted novel defense gene		0				WP_000355468
WP_097421955.1|NZ_QOZA01000004.1|238258|-	8.5619	1.12297	6.49247	9.6534	CDS	with_protein	GCF_003333425.1	Primary Assembly	unplaced scaffold		NZ_QOZA01000004.1	238258	239127	-	WP_097421955.1	WP_097421955.1		DUF6236 family protein			DTD90_RS07070	870	289		GCF_003333425	WP_097421955.1_GCF_003333425	FALSE	FALSE			NZ_QOZA01000004.1|238258|-	FALSE	WP_097421955.1	FALSE		0		Predicted novel defense gene		0				WP_097421955
WP_000454879.1|NZ_QOYF01000062.1|8499|+	9.45929	0.935083	8.23864	10.6877	CDS	with_protein	GCF_003334585.1	Primary Assembly	unplaced scaffold		NZ_QOYF01000062.1	8499	9173	+	WP_000454879.1	WP_000454879.1		hypothetical protein			A6590_RS28020	675	224		GCF_003334585	WP_000454879.1_GCF_003334585	FALSE	FALSE			NZ_QOYF01000062.1|8499|+	FALSE	WP_000454879.1	FALSE		0		Predicted novel defense gene		0				WP_000454879
WP_087902656.1|NZ_QOXE01000004.1|13966|-	7.70014	1.15157	6.1417	9.06772	CDS	with_protein	GCF_003334165.1	Primary Assembly	unplaced scaffold		NZ_QOXE01000004.1	13966	14745	-	WP_087902656.1	WP_087902656.1		DUF2971 domain-containing protein			APT20_RS02550	780	259		GCF_003334165	WP_087902656.1_GCF_003334165	FALSE	FALSE			NZ_QOXE01000004.1|13966|-	FALSE	WP_087902656.1	FALSE		0		Predicted novel defense gene		0				WP_087902656
WP_087900468.1|NZ_QOYB01000018.1|32107|+	8.47705	0.86451	7.34186	9.84655	CDS	with_protein	GCF_003333785.1	Primary Assembly	unplaced scaffold		NZ_QOYB01000018.1	32107	33192	+	WP_087900468.1	WP_087900468.1		thymidylate synthase			A6586_RS23375	1086	361		GCF_003333785	WP_087900468.1_GCF_003333785	FALSE	FALSE			NZ_QOYB01000018.1|32107|+	FALSE	WP_087900468.1	FALSE		0		Predicted novel defense gene		0				WP_087900468
WP_000784327.1|NZ_QOWY01000095.1|3755|+	8.17053	0.983639	6.3785	9.21236	CDS	with_protein	GCF_003334235.1	Primary Assembly	unplaced scaffold		NZ_QOWY01000095.1	3755	4894	+	WP_000784327.1	WP_000784327.1		hypothetical protein			APT14_RS23530	1140	379		GCF_003334235	WP_000784327.1_GCF_003334235	FALSE	FALSE			NZ_QOWY01000095.1|3755|+	TRUE	WP_000784327.1	FALSE		0		Predicted novel defense gene		0				WP_000784327
WP_244576542.1|NZ_RRWS01000046.1|12891|-	8.31646	1.65794	6.59006	11.4089	CDS	with_protein	GCF_003892555.1	Primary Assembly	unplaced scaffold		NZ_RRWS01000046.1	12891	13421	-	WP_244576542.1	WP_244576542.1		hypothetical protein			DU283_RS26135	531	176		GCF_003892555	WP_244576542.1_GCF_003892555	FALSE	FALSE			NZ_RRWS01000046.1|12891|-	FALSE	WP_244576542.1	FALSE		0		Predicted novel defense gene		0				WP_244576542
WP_114499597.1|NZ_QOWV01000042.1|243|-	7.62234	1.99692	3.71735	9.11399	CDS	with_protein	GCF_003334785.1	Primary Assembly	unplaced scaffold		NZ_QOWV01000042.1	243	1472	-	WP_114499597.1	WP_114499597.1		PIN-like domain-containing protein			APT11_RS23880	1230	409		GCF_003334785	WP_114499597.1_GCF_003334785	FALSE	FALSE			NZ_QOWV01000042.1|1|-	FALSE	WP_114499597.1	FALSE		0		Predicted novel defense gene		0				WP_114499597
WP_001330680.1|NZ_QOYW01000059.1|2420|+	8.28978	0.551839	7.40456	8.89273	CDS	with_protein	GCF_003334525.1	Primary Assembly	unplaced scaffold		NZ_QOYW01000059.1	2420	3439	+	WP_001330680.1	WP_001330680.1		hypothetical protein			DTD89_RS26035	1020	339		GCF_003334525	WP_001330680.1_GCF_003334525	FALSE	FALSE			NZ_QOYW01000059.1|2420|+	TRUE	WP_001384106.1	FALSE		0		Predicted novel defense gene		0				WP_001330680
WP_000068158.1|NZ_QOWZ01000060.1|1671|+	7.50587	1.0985	6.0492	8.71571	CDS	with_protein	GCF_003334705.1	Primary Assembly	unplaced scaffold		NZ_QOWZ01000060.1	1671	2837	+	WP_000068158.1	WP_000068158.1		hypothetical protein			APT15_RS25110	1167	388		GCF_003334705	WP_000068158.1_GCF_003334705	FALSE	FALSE			NZ_QOWZ01000060.1|1671|+	FALSE	WP_000068158.1	FALSE		0		Predicted novel defense gene		0				WP_000068158
WP_086048485.1|NZ_QOXP01000001.1|406842|-	6.0315	0.501497	5.11892	6.61219	CDS	with_protein	GCF_003333975.1	Primary Assembly	unplaced scaffold		NZ_QOXP01000001.1	406842	408044	-	WP_086048485.1	WP_086048485.1		SEC-C domain-containing protein			A6575_RS02015	1203	400		GCF_003333975	WP_086048485.1_GCF_003333975	FALSE	FALSE			NZ_QOXP01000001.1|406842|-	FALSE	WP_086048485.1	FALSE	UniRef50_A0A3D3GKB3 CBASS~E2_II UBC core domain-containing protein n=1 Tax=Bdellovibrionales bacterium TaxID=2053517 RepID=A0A3D3GKB3_UNCBD	0.065	94.2	Predicted novel defense gene		0				WP_086048485
WP_000528930.1|NZ_RRWS01000106.1|2434|+	7.69364	0.622522	6.57616	8.41888	CDS	with_protein	GCF_003892555.1	Primary Assembly	unplaced scaffold		NZ_RRWS01000106.1	2434	2925	+	WP_000528930.1	WP_000528930.1		HEPN family nuclease			DU283_RS24570	492	163		GCF_003892555	WP_000528930.1_GCF_003892555	FALSE	FALSE			NZ_RRWS01000106.1|2434|+	FALSE	WP_000528932.1	FALSE	UniRef50_K9Y9B2 Cas~csx1_III_19 CRISPR-associated protein, Csx2 family n=6 Tax=Oscillatoriophycideae TaxID=1301283 RepID=K9Y9B2_HALP7	0.0981595	67.6	Predicted novel defense gene		0				WP_000528930
WP_001288850.1|NZ_RRVY01000002.1|17679|-	6.81599	1.79482	3.92702	8.91753	CDS	with_protein	GCF_003886375.1	Primary Assembly	unplaced scaffold		NZ_RRVY01000002.1	17679	19001	-	WP_001288850.1	WP_001288850.1		chromosome partition protein MukF	mukF		DU303_RS02605	1323	440		GCF_003886375	WP_001288850.1_GCF_003886375	FALSE	FALSE			NZ_RRVY01000002.1|12534|-	FALSE	WP_001288850.1	TRUE	UniRef50_T0GLZ4 Lamassu-Fam~LmuC_acc_Mrr Threonine transporter n=89 Tax=root TaxID=1 RepID=T0GLZ4_9SPHN	0.1	51.9	Predicted novel defense gene		0				WP_001288850
WP_097419291.1|NZ_QOYF01000088.1|10328|+	4.65967	1.2972	2.94862	6.89512	CDS	with_protein	GCF_003334585.1	Primary Assembly	unplaced scaffold		NZ_QOYF01000088.1	10328	11263	+	WP_097419291.1	WP_097419291.1		hypothetical protein			A6590_RS25785	936	311		GCF_003334585	WP_097419291.1_GCF_003334585	FALSE	FALSE			NZ_QOYF01000088.1|10328|+	FALSE	WP_097419291.1	FALSE	UniRef50_Q7MX73 Cas~tm_HEPN_VI-B_1 Uncharacterized protein n=55 Tax=Bacteroidales TaxID=171549 RepID=Q7MX73_PORGI	0.102894	51.1	Predicted novel defense gene		0				WP_097419291
WP_000007259.1|NZ_QOXX01000011.1|118488|+	5.43435	1.54208	4.2728	8.39487	CDS	with_protein	GCF_003334605.1	Primary Assembly	unplaced scaffold		NZ_QOXX01000011.1	118488	122774	+	WP_000007259.1	WP_000007259.1		hypothetical protein			A6582_RS10245	4287	1428		GCF_003334605	WP_000007259.1_GCF_003334605	FALSE	FALSE			NZ_QOXX01000011.1|113505|+	FALSE	WP_000007259.1	FALSE	UniRef50_A0A378Z662 AVAST_I~Avs1B Serine protease n=38 Tax=Pseudomonadota TaxID=1224 RepID=A0A378Z662_PANPU	0.105742	91.1	Predicted novel defense gene		0				WP_000007259
WP_249529364.1|NZ_QOXQ01000075.1|417|-	8.2335	1.13787	6.00325	8.99635	CDS	with_protein	GCF_003333945.1	Primary Assembly	unplaced scaffold		NZ_QOXQ01000075.1	417	1427	-	WP_249529364.1	WP_249529364.1		PD-(D/E)XK nuclease family protein			A6576_RS27030	1011	336		GCF_003333945	WP_249529364.1_GCF_003333945	FALSE	FALSE			NZ_QOXQ01000075.1|1|-	FALSE	WP_249529364.1	FALSE	UniRef50_A0A0A0GV06 RM_Type_II~Type_II_REases ATP-binding protein n=51 Tax=Gammaproteobacteria TaxID=1236 RepID=A0A0A0GV06_ECOLX	0.110119	66.7	Predicted novel defense gene		0				WP_249529364
WP_087902602.1|NZ_QOXE01000028.1|32410|-	8.59628	0.55286	7.74077	9.1901	CDS	with_protein	GCF_003334165.1	Primary Assembly	unplaced scaffold		NZ_QOXE01000028.1	32410	33858	-	WP_087902602.1	WP_087902602.1		hypothetical protein			APT20_RS14420	1449	482		GCF_003334165	WP_087902602.1_GCF_003334165	FALSE	FALSE			NZ_QOXE01000028.1|32410|-	FALSE	WP_087902602.1	FALSE	UniRef50_A0A1C3SRW1 AbiJ~AbiJ Abortive infection protein-like C-terminal domain-containing protein n=40 Tax=Lactobacillales TaxID=186826 RepID=A0A1C3SRW1_STRMC	0.116183	52	Predicted novel defense gene		0				WP_087902602
WP_024946521.1|NZ_RRWT01000002.1|408514|+	4.35623	2.05195	0.825138	6.88834	CDS	with_protein	GCF_003892645.1	Primary Assembly	unplaced scaffold		NZ_RRWT01000002.1	408514	409119	+	WP_024946521.1	WP_024946521.1		hypothetical protein			DU282_RS05270	606	201		GCF_003892645	WP_024946521.1_GCF_003892645	FALSE	FALSE			NZ_RRWT01000002.1|408514|+	FALSE	WP_024946521.1	FALSE	UniRef50_A0A1G9WTE6 Lamassu-Fam~LmuB_SMC_Lipase DNA recombination protein RecN n=133 Tax=Actinomycetes TaxID=1760 RepID=A0A1G9WTE6_9PSEU	0.119403	57.1	Predicted novel defense gene		0				WP_024946521
WP_250113339.1|NZ_QOWO01000051.1|43|+	12.462	0.929523	11.819	14.305	CDS	with_protein	GCF_003334815.1	Primary Assembly	unplaced scaffold		NZ_QOWO01000051.1	43	2457	+	WP_250113339.1	WP_250113339.1		type III restriction endonuclease subunit R			APT04_RS23645	2415	804		GCF_003334815	WP_250113339.1_GCF_003334815	FALSE	FALSE			NZ_QOWO01000051.1|43|+	TRUE	WP_250113339.1	FALSE	UniRef50_Q39XV7 RM_Type_III~Type_III_REases Helicase/UvrB N-terminal domain-containing protein n=117 Tax=Bacteria TaxID=2 RepID=Q39XV7_GEOMG	0.126866	97.4	Predicted novel defense gene		0				WP_250113339
WP_000236931.1|NZ_RRWH01000008.1|1444|+	12.6647	1.28693	11.3178	14.9858	CDS	with_protein	GCF_003886455.1	Primary Assembly	unplaced scaffold		NZ_RRWH01000008.1	1444	4413	+	WP_000236931.1	WP_000236931.1		ATP-binding protein			DU294_RS08750	2970	989		GCF_003886455	WP_000236931.1_GCF_003886455	FALSE	FALSE			NZ_RRWH01000008.1|1444|+	FALSE	WP_252151312.1	FALSE	UniRef50_A0A0B9GGK2 Gao_Mza~MzaB ATPase n=1 Tax=Photobacterium gaetbulicola TaxID=1295392 RepID=A0A0B9GGK2_9GAMM	0.129424	97.9	Predicted novel defense gene		0				WP_000236931
WP_042346724.1|NZ_RRWS01000024.1|12586|+	9.53723	0.290841	9.14574	9.88368	CDS	with_protein	GCF_003892555.1	Primary Assembly	unplaced scaffold		NZ_RRWS01000024.1	12586	14718	+	WP_042346724.1	WP_042346724.1		MarR family transcriptional regulator			DU283_RS14555	2133	710		GCF_003892555	WP_042346724.1_GCF_003892555	FALSE	FALSE			NZ_RRWS01000024.1|12586|+	FALSE	WP_042346724.1	FALSE	UniRef50_C6IVI8 Shango~SngB Biotin carboxylase n=403 Tax=Bacteria TaxID=2 RepID=C6IVI8_9BACL	0.129577	97.9	Predicted novel defense gene		0				WP_042346724
WP_000378754.1|NZ_QOXB01000082.1|308|+	7.62774	0.783509	6.72929	8.61535	CDS	with_protein	GCF_003334675.1	Primary Assembly	unplaced scaffold		NZ_QOXB01000082.1	308	1693	+	WP_000378754.1	WP_000378754.1		hypothetical protein			APT17_RS23855	1386	461		GCF_003334675	WP_000378754.1_GCF_003334675	FALSE	FALSE			NZ_QOXB01000082.1|308|+	TRUE	WP_000378754.1	FALSE	UniRef50_A0A196MEC1 PD-T7-1~PD-T7-1 Glycosaminoglycan attachment protein n=28 Tax=Alphaproteobacteria TaxID=28211 RepID=A0A196MEC1_9SPHN	0.13449	94.9	Predicted novel defense gene		0				WP_000378754
WP_000013736.1|NZ_QOZE01000008.1|94111|+	4.71744	1.38242	2.10325	5.97623	CDS	with_protein	GCF_003334425.1	Primary Assembly	unplaced scaffold		NZ_QOZE01000008.1	94111	95232	+	WP_000013736.1	WP_000013736.1		pentapeptide repeat-containing protein			DTD91_RS14575	1122	373		GCF_003334425	WP_000013736.1_GCF_003334425	FALSE	FALSE			NZ_QOZE01000008.1|94111|+	FALSE	WP_000013736.1	FALSE	UniRef50_A0A8B5UDF2 NLR_like_bNACHT09~NLR_like_bNACHT09 NACHT domain-containing protein n=6 Tax=Acinetobacter TaxID=469 RepID=A0A8B5UDF2_ACIBA	0.142091	96.8	Predicted novel defense gene		0				WP_000013736
WP_000577254.1|NZ_QOXN01000035.1|199|+	6.63948	0.579389	5.91806	7.40523	CDS	with_protein	GCF_003334015.1	Primary Assembly	unplaced scaffold		NZ_QOXN01000035.1	199	1917	+	WP_000577254.1	WP_000577254.1		ATP-binding protein			A6573_RS23590	1719	572		GCF_003334015	WP_000577254.1_GCF_003334015	FALSE	FALSE			NZ_QOXN01000035.1|199|+	TRUE	WP_000577254.1	FALSE	UniRef50_A0A0B9GGK2 Gao_Mza~MzaB ATPase n=1 Tax=Photobacterium gaetbulicola TaxID=1295392 RepID=A0A0B9GGK2_9GAMM	0.143357	95.3	Predicted novel defense gene		0				WP_000577254
WP_000257686.1|NZ_RRWI01000043.1|15106|-	4.40139	0.810913	3.5938	5.90337	CDS	with_protein	GCF_003892435.1	Primary Assembly	unplaced scaffold		NZ_RRWI01000043.1	15106	16203	-	WP_000257686.1	WP_000257686.1		CBS domain-containing protein			DU293_RS24405	1098	365		GCF_003892435	WP_000257686.1_GCF_003892435	FALSE	FALSE			NZ_RRWI01000043.1|15106|-	FALSE	WP_000257686.1	FALSE	UniRef50_A0A089YRN7 PD-T4-5~PD-T4-5 CAAX protease n=24 Tax=root TaxID=1 RepID=A0A089YRN7_9PSED	0.145205	86.3	Predicted novel defense gene		0				WP_000257686
WP_021572745.1|NZ_QOWW01000064.1|5323|-	10.3518	1.4376	7.57895	11.6254	CDS	with_protein	GCF_003334245.1	Primary Assembly	unplaced scaffold		NZ_QOWW01000064.1	5323	6138	-	WP_021572745.1	WP_021572745.1		hypothetical protein			APT12_RS25160	816	271		GCF_003334245	WP_021572745.1_GCF_003334245	FALSE	FALSE			NZ_QOWW01000064.1|5323|-	FALSE	WP_021572745.1	FALSE	UniRef50_A0A2Z6ULK5 PD-T4-2~PD-T4-2_B RiboL-PSP-HEPN domain-containing protein n=28 Tax=Bacteria TaxID=2 RepID=A0A2Z6ULK5_MICAE	0.147601	92.8	Predicted novel defense gene		0				WP_021572745
WP_042002648.1|NZ_RRVG01000021.1|61801|-	6.99336	1.82043	3.4898	8.63621	CDS	with_protein	GCF_003886135.1	Primary Assembly	unplaced scaffold		NZ_RRVG01000021.1	61801	62493	-	WP_042002648.1	WP_042002648.1		hypothetical protein			DU321_RS16795	693	230		GCF_003886135	WP_042002648.1_GCF_003886135	FALSE	FALSE			NZ_RRVG01000021.1|61801|-	FALSE	WP_000227281.1	FALSE	UniRef50_A9L0M7 DRT_1~drt1b Uncharacterized protein n=18 Tax=Gammaproteobacteria TaxID=1236 RepID=A9L0M7_SHEB9	0.16087	91	Predicted novel defense gene		0				WP_042002648
WP_250112306.1|NZ_QOYJ01000089.1|3555|-	4.09549	1.08687	2.34442	5.42303	CDS	with_protein	GCF_003333675.1	Primary Assembly	unplaced scaffold		NZ_QOYJ01000089.1	3555	4898	-	WP_250112306.1	WP_250112306.1		TraI domain-containing protein			BEA19_RS26595	1344	447		GCF_003333675	WP_250112306.1_GCF_003333675	FALSE	FALSE			NZ_QOYJ01000089.1|2582|-	FALSE	WP_000934713.1	FALSE	UniRef50_Q9CNW1 Cas~cas3f_I-F_1 HD Cas3-type domain-containing protein n=245 Tax=Pseudomonadota TaxID=1224 RepID=Q9CNW1_PASMU|Cas~cas3_I_5 HD Cas3-type domain-containing protein n=245 Tax=Pseudomonadota TaxID=1224 RepID=Q9CNW1_PASMU	0.163311	82.9	Predicted novel defense gene		0				WP_250112306
WP_252151320.1|NZ_RRWG01000044.1|6153|-	4.40781	1.0297	3.12465	5.67382	CDS	with_protein	GCF_003886445.1	Primary Assembly	unplaced scaffold		NZ_RRWG01000044.1	6153	7058	-	WP_252151320.1	WP_252151320.1		HNH endonuclease			DU295_RS26415	906	301		GCF_003886445	WP_252151320.1_GCF_003886445	FALSE	FALSE			NZ_RRWG01000044.1|6153|-	FALSE	WP_252151320.1	FALSE	UniRef50_J9W3C2 Cas~cas9_II-A_1 CRISPR-associated endonuclease Cas9 n=118 Tax=Lactobacillaceae TaxID=33958 RepID=J9W3C2_LENBU	0.169435	96.2	Predicted novel defense gene		0				WP_252151320
WP_000651188.1|NZ_QOXT01000011.1|130089|+	4.13894	1.63186	1.64809	6.67957	CDS	with_protein	GCF_003334625.1	Primary Assembly	unplaced scaffold		NZ_QOXT01000011.1	130089	130631	+	WP_000651188.1	WP_000651188.1		hypothetical protein			A6578_RS12995	543	180		GCF_003334625	WP_000651188.1_GCF_003334625	FALSE	FALSE			NZ_QOXT01000011.1|129045|+	FALSE	WP_000651188.1	FALSE	UniRef50_A9L0M7 DRT_1~drt1b Uncharacterized protein n=18 Tax=Gammaproteobacteria TaxID=1236 RepID=A9L0M7_SHEB9	0.172222	84.9	Predicted novel defense gene		0				WP_000651188
WP_032291790.1|NZ_QOYR01000022.1|1818|-	10.9563	0.983773	9.98029	12.5921	CDS	with_protein	GCF_003333645.1	Primary Assembly	unplaced scaffold		NZ_QOYR01000022.1	1818	3281	-	WP_032291790.1	WP_032291790.1		hypothetical protein			BEJ64_RS14935	1464	487		GCF_003333645	WP_032291790.1_GCF_003333645	FALSE	FALSE			NZ_QOYR01000022.1|1818|-	FALSE	WP_032291790.1	FALSE	UniRef50_A0A0T2ZJT4 Lamassu-Fam~LmuA_effector_PDDEXK Protein NO VEIN C-terminal domain-containing protein n=27 Tax=Bacteria TaxID=2 RepID=A0A0T2ZJT4_9BURK	0.172485	95.6	Predicted novel defense gene		0				WP_032291790
WP_000522969.1|NZ_QOYG01000016.1|34989|-	5.74275	2.5858	1.28931	7.76001	CDS	with_protein	GCF_003333715.1	Primary Assembly	unplaced scaffold		NZ_QOYG01000016.1	34989	35534	-	WP_000522969.1	WP_000522969.1		hypothetical protein			A6591_RS19285	546	181		GCF_003333715	WP_000522969.1_GCF_003333715	FALSE	FALSE			NZ_QOYG01000016.1|34063|-	FALSE	WP_000522969.1	FALSE	UniRef50_A0A135ZYJ4 CBASS~Cyclase_SMODS Nucleotidyltransferase n=3 Tax=Bacteria TaxID=2 RepID=A0A135ZYJ4_9ALTE	0.18232	77.7	Predicted novel defense gene		0				WP_000522969
WP_000795959.1|NZ_QOZA01000040.1|625|+	4.73879	0.703894	3.56846	5.62357	CDS	with_protein	GCF_003333425.1	Primary Assembly	unplaced scaffold		NZ_QOZA01000040.1	625	1962	+	WP_000795959.1	WP_000795959.1		ATP-binding protein			DTD90_RS27410	1338	445		GCF_003333425	WP_000795959.1_GCF_003333425	FALSE	FALSE			NZ_QOZA01000040.1|244|+	FALSE	WP_000795959.1	FALSE	UniRef50_A0A0B9GGK2 Gao_Mza~MzaB ATPase n=1 Tax=Photobacterium gaetbulicola TaxID=1295392 RepID=A0A0B9GGK2_9GAMM	0.18427	96.1	Predicted novel defense gene		0				WP_000795959
WP_001288417.1|NZ_QOYF01000007.1|330536|-	8.84643	0.878069	7.57662	10.2565	CDS	with_protein	GCF_003334585.1	Primary Assembly	unplaced scaffold		NZ_QOYF01000007.1	330536	332374	-	WP_001288417.1	WP_001288417.1		hypothetical protein			A6590_RS04425	1839	612		GCF_003334585	WP_001288417.1_GCF_003334585	FALSE	FALSE			NZ_QOYF01000007.1|330536|-	FALSE	WP_001288417.1	FALSE	UniRef50_A0A1C3SRW1 AbiJ~AbiJ Abortive infection protein-like C-terminal domain-containing protein n=40 Tax=Lactobacillales TaxID=186826 RepID=A0A1C3SRW1_STRMC	0.187908	63.3	Predicted novel defense gene		0				WP_001288417
WP_001608346.1|NZ_QOYW01000012.1|110188|+	4.99477	1.07888	3.52157	6.71804	CDS	with_protein	GCF_003334525.1	Primary Assembly	unplaced scaffold		NZ_QOYW01000012.1	110188	111066	+	WP_001608346.1	WP_001608346.1		hypothetical protein			DTD89_RS16730	879	292		GCF_003334525	WP_001608346.1_GCF_003334525	FALSE	FALSE			NZ_QOYW01000012.1|110188|+	FALSE	WP_001608346.1	FALSE	UniRef50_A0A0G4JXL1 PD-Lambda-4~PD-Lambda-4_B Phage protein n=138 Tax=Pseudomonadota TaxID=1224 RepID=A0A0G4JXL1_9GAMM	0.188356	64.7	Predicted novel defense gene		0				WP_001608346
WP_021514655.1|NZ_QOXO01000035.1|5062|-	4.34414	0.42702	3.80183	4.89583	CDS	with_protein	GCF_003334005.1	Primary Assembly	unplaced scaffold		NZ_QOXO01000035.1	5062	6849	-	WP_021514655.1	WP_021514655.1		DUF4209 domain-containing protein			A6574_RS23400	1788	595		GCF_003334005	WP_021514655.1_GCF_003334005	FALSE	FALSE			NZ_QOXO01000035.1|5062|-	FALSE	WP_021514655.1	FALSE	UniRef50_A0A1C3SRW1 AbiJ~AbiJ Abortive infection protein-like C-terminal domain-containing protein n=40 Tax=Lactobacillales TaxID=186826 RepID=A0A1C3SRW1_STRMC	0.191597	67.2	Predicted novel defense gene		0				WP_021514655
WP_114410245.1|NZ_QOYO01000062.1|1|-	4.25098	3.29204	-0.336425	7.52926	CDS	with_protein	GCF_003333605.1	Primary Assembly	unplaced scaffold		NZ_QOYO01000062.1	1	1799	-	WP_114410245.1	WP_114410245.1		dynamin family protein			BEA16_RS26150	1799	600	partial	GCF_003333605	WP_114410245.1_GCF_003333605	FALSE	FALSE			NZ_QOYO01000062.1|1|-	TRUE	WP_114410245.1	FALSE	UniRef50_UPI002019C786 Eleos~LeoB GTPase domain-containing protein n=1 Tax=Fibrobacter succinogenes TaxID=833 RepID=UPI002019C786	0.195	98.4	Predicted novel defense gene		0				WP_114410245
WP_000710784.1|NZ_RRVV01000018.1|90989|-	7.38106	1.77876	5.06516	10.5631	CDS	with_protein	GCF_003886345.1	Primary Assembly	unplaced scaffold		NZ_RRVV01000018.1	90989	92797	-	WP_000710784.1	WP_000710784.1		DUF4209 domain-containing protein			DU306_RS17530	1809	602		GCF_003886345	WP_000710784.1_GCF_003886345	FALSE	FALSE			NZ_RRVV01000018.1|90989|-	TRUE	WP_000710784.1	FALSE	UniRef50_A0A1C3SRW1 AbiJ~AbiJ Abortive infection protein-like C-terminal domain-containing protein n=40 Tax=Lactobacillales TaxID=186826 RepID=A0A1C3SRW1_STRMC	0.202658	65.8	Predicted novel defense gene		0				WP_000710784
WP_000377448.1|NZ_QOXN01000005.1|237223|+	8.29009	1.08677	6.59383	9.88958	CDS	with_protein	GCF_003334015.1	Primary Assembly	unplaced scaffold		NZ_QOXN01000005.1	237223	238194	+	WP_000377448.1	WP_000377448.1		hypothetical protein			A6573_RS08970	972	323		GCF_003334015	WP_000377448.1_GCF_003334015	FALSE	FALSE			NZ_QOXN01000005.1|236284|+	FALSE	WP_000377448.1	FALSE	UniRef50_T1ZDY2 AbiZ~AbiZ DUF6161 domain-containing protein n=61 Tax=Bacillota TaxID=1239 RepID=T1ZDY2_STRIT	0.204334	95.8	Predicted novel defense gene		0				WP_000377448
WP_001774910.1|NZ_QOZC01000001.1|124265|+	5.85399	1.29874	3.78337	7.46195	CDS	with_protein	GCF_003333475.1	Primary Assembly	unplaced scaffold		NZ_QOZC01000001.1	124265	125392	+	WP_001774910.1	WP_001774910.1		PD-(D/E)XK nuclease family protein			BEA12_RS00625	1128	375		GCF_003333475	WP_001774910.1_GCF_003333475	FALSE	FALSE			NZ_QOZC01000001.1|124265|+	FALSE	WP_001774910.1	FALSE	UniRef50_A0A2R4EF20 Nhi~Nhi AAA+ ATPase domain-containing protein n=1 Tax=Acidovorax avenae subsp. avenae TaxID=80870 RepID=A0A2R4EF20_9BURK	0.208	66.7	Predicted novel defense gene		0				WP_001774910
WP_001082111.1|NZ_QOYV01000026.1|7692|+	8.529	0.467364	7.89539	9.18082	CDS	with_protein	GCF_003333505.1	Primary Assembly	unplaced scaffold		NZ_QOYV01000026.1	7692	8516	+	WP_001082111.1	WP_001082111.1		hypothetical protein			BEJ59_RS13240	825	274		GCF_003333505	WP_001082111.1_GCF_003333505	FALSE	FALSE			NZ_QOYV01000026.1|7692|+	FALSE	WP_001082111.1	FALSE	UniRef50_A0A1G7PEZ3 Retron_III~WH YjcQ protein n=2 Tax=Bacillales TaxID=1385 RepID=A0A1G7PEZ3_9BACL	0.218978	62.9	Predicted novel defense gene		0				WP_001082111
WP_000960228.1|NZ_RRUY01000035.1|26800|-	6.76386	0.872911	5.75275	8.19699	CDS	with_protein	GCF_003886035.1	Primary Assembly	unplaced scaffold		NZ_RRUY01000035.1	26800	27540	-	WP_000960228.1	WP_000960228.1		DUF2971 domain-containing protein			DU329_RS17825	741	246		GCF_003886035	WP_000960228.1_GCF_003886035	FALSE	FALSE			NZ_RRUY01000035.1|26800|-	FALSE	WP_000960228.1	FALSE	UniRef50_Q48725 AbiG~AbiGi Abortive phage resistance protein AbiGi n=54 Tax=Lactobacillales TaxID=186826 RepID=ABIG1_LACLC	0.219512	53.4	Predicted novel defense gene		0				WP_000960228
WP_000654526.1|NZ_QOYX01000004.1|108766|-	9.20593	1.29985	7.07228	10.9578	CDS	with_protein	GCF_003333495.1	Primary Assembly	unplaced scaffold		NZ_QOYX01000004.1	108766	109788	-	WP_000654526.1	WP_000654526.1		hypothetical protein			BEA15_RS06390	1023	340		GCF_003333495	WP_000654526.1_GCF_003333495	FALSE	FALSE			NZ_QOYX01000004.1|108238|-	FALSE	WP_000654526.1	FALSE	UniRef50_W7QHW3 RexAB~RexA Uncharacterized protein n=2 Tax=Halomonas sp. BC04 TaxID=1403540 RepID=W7QHW3_9GAMM	0.220588	95.8	Predicted novel defense gene		0				WP_000654526
WP_087898500.1|NZ_QOXH01000005.1|292011|+	14.548	1.05483	13.2976	16.3308	CDS	with_protein	GCF_003334115.1	Primary Assembly	unplaced scaffold		NZ_QOXH01000005.1	292011	295391	+	WP_087898500.1	WP_087898500.1		DEAD/DEAH box helicase family protein			APT23_RS11210	3381	1126		GCF_003334115	WP_087898500.1_GCF_003334115	FALSE	FALSE			NZ_QOXH01000005.1|285992|+	FALSE	WP_087898500.1	FALSE	UniRef50_P08956 RM~Type_I_REases Type I restriction enzyme EcoKI endonuclease subunit n=1413 Tax=Bacteria TaxID=2 RepID=T1RK_ECOLI	0.221137	99.6	Predicted novel defense gene		0				WP_087898500
WP_087902667.1|NZ_QOXE01000004.1|4558|-	8.47705	4.90669	-1.13385	12.505	CDS	with_protein	GCF_003334165.1	Primary Assembly	unplaced scaffold		NZ_QOXE01000004.1	4558	5508	-	WP_087902667.1	WP_087902667.1		HNH endonuclease signature motif containing protein			APT20_RS02480	951	316		GCF_003334165	WP_087902667.1_GCF_003334165	FALSE	FALSE			NZ_QOXE01000004.1|4558|-	FALSE	WP_087902667.1	FALSE	UniRef50_U1LVG9 RM_Type_IV~Type_IV_REases Restriction endonuclease-like protein n=4 Tax=Pseudoalteromonas rubra TaxID=43658 RepID=U1LVG9_9GAMM	0.221519	98.2	Predicted novel defense gene		0				WP_087902667
WP_225915864.1|NZ_RRWK01000057.1|2619|-	9.82933	0.939759	8.72484	11.0327	CDS	with_protein	GCF_003886675.1	Primary Assembly	unplaced scaffold		NZ_RRWK01000057.1	2619	3464	-	WP_225915864.1	WP_225915864.1		DUF2971 domain-containing protein			DU291_RS25565	846	281		GCF_003886675	WP_225915864.1_GCF_003886675	FALSE	FALSE			NZ_RRWK01000057.1|2619|-	FALSE	WP_225915864.1	FALSE	UniRef50_Q48725 AbiG~AbiGi Abortive phage resistance protein AbiGi n=54 Tax=Lactobacillales TaxID=186826 RepID=ABIG1_LACLC	0.231317	66	Predicted novel defense gene		0				WP_225915864
WP_001278968.1|NZ_QOYD01000017.1|104520|+	6.16778	1.23248	4.01888	7.41804	CDS	with_protein	GCF_003333765.1	Primary Assembly	unplaced scaffold		NZ_QOYD01000017.1	104520	105308	+	WP_001278968.1	WP_001278968.1		hypothetical protein			A6588_RS17155	789	262		GCF_003333765	WP_001278968.1_GCF_003333765	FALSE	FALSE			NZ_QOYD01000017.1|104520|+	FALSE	WP_001278968.1	FALSE	UniRef50_U9Z9G5 PD-Lambda-1~PD-Lambda-1 Bacteriophage T5 Orf172 DNA-binding domain-containing protein n=142 Tax=Bacteria TaxID=2 RepID=U9Z9G5_ECOLX	0.232824	78.9	Predicted novel defense gene		0				WP_001278968
WP_024249462.1|NZ_QOWQ01000025.1|39193|-	12.9901	1.03081	11.6153	14.3177	CDS	with_protein	GCF_003334335.1	Primary Assembly	unplaced scaffold		NZ_QOWQ01000025.1	39193	40194	-	WP_024249462.1	WP_024249462.1		hypothetical protein			APT06_RS17370	1002	333		GCF_003334335	WP_024249462.1_GCF_003334335	FALSE	FALSE			NZ_QOWQ01000025.1|39193|-	FALSE	WP_024249462.1	FALSE	UniRef50_A0A402DZD9 RM_Type_IIG~Type_IIG site-specific DNA-methyltransferase (adenine-specific) n=340 Tax=Bacteria TaxID=2 RepID=A0A402DZD9_HELPX	0.234234	56.5	Predicted novel defense gene		0				WP_024249462
WP_001240356.1|NZ_QOXO01000010.1|108640|-	13.725	1.29766	12.2992	15.3835	CDS	with_protein	GCF_003334005.1	Primary Assembly	unplaced scaffold		NZ_QOXO01000010.1	108640	109638	-	WP_001240356.1	WP_001240356.1		membrane protein			A6574_RS12300	999	332		GCF_003334005	WP_001240356.1_GCF_003334005	FALSE	FALSE			NZ_QOXO01000010.1|108640|-	FALSE	WP_001240354.1	FALSE	UniRef50_A0A176NSN9 PD-T4-8~PD-T4-8 Shedu protein SduA C-terminal domain-containing protein n=134 Tax=Pseudomonadota TaxID=1224 RepID=A0A176NSN9_9PSED	0.237952	96.3	Predicted novel defense gene		0				WP_001240356
WP_001703029.1|NZ_QOWW01000064.1|6615|-	8.05987	0.656257	7.37158	9.09178	CDS	with_protein	GCF_003334245.1	Primary Assembly	unplaced scaffold		NZ_QOWW01000064.1	6615	7667	-	WP_001703029.1	WP_001703029.1		hypothetical protein			APT12_RS25165	1053	350		GCF_003334245	WP_001703029.1_GCF_003334245	FALSE	FALSE			NZ_QOWW01000064.1|6615|-	FALSE	WP_001703029.1	FALSE	UniRef50_Q39XV7 RM_Type_III~Type_III_REases Helicase/UvrB N-terminal domain-containing protein n=117 Tax=Bacteria TaxID=2 RepID=Q39XV7_GEOMG	0.242857	61.1	Predicted novel defense gene		0				WP_001703029
WP_225403053.1|NZ_QOYF01000007.1|310084|+	5.78548	3.7498	-1.45602	8.75231	CDS	with_protein	GCF_003334585.1	Primary Assembly	unplaced scaffold		NZ_QOYF01000007.1	310084	311190	+	WP_225403053.1	WP_225403053.1		DUF2634 domain-containing protein			A6590_RS04300	1107	368		GCF_003334585	WP_225403053.1_GCF_003334585	FALSE	FALSE			NZ_QOYF01000007.1|310084|+	FALSE	WP_225403053.1	FALSE	UniRef50_A0A1V3H480 RM_Type_II~Type_II_REases HNH endonuclease n=11 Tax=Pseudomonadota TaxID=1224 RepID=A0A1V3H480_9GAMM	0.244565	96.3	Predicted novel defense gene		0				WP_225403053
WP_000156235.1|NZ_QOXT01000055.1|1873|+	6.93997	0.784898	5.79503	7.83415	CDS	with_protein	GCF_003334625.1	Primary Assembly	unplaced scaffold		NZ_QOXT01000055.1	1873	3000	+	WP_000156235.1	WP_000156235.1		hypothetical protein			A6578_RS25040	1128	375		GCF_003334625	WP_000156235.1_GCF_003334625	FALSE	FALSE			NZ_QOXT01000055.1|1873|+	FALSE	WP_000156235.1	FALSE	UniRef50_A0A0G4JXL1 PD-Lambda-4~PD-Lambda-4_B Phage protein n=138 Tax=Pseudomonadota TaxID=1224 RepID=A0A0G4JXL1_9GAMM	0.245333	94.8	Predicted novel defense gene		0				WP_000156235
WP_071337450.1|NZ_QOXQ01000011.1|115461|-	6.77055	0.891095	5.37074	7.55318	CDS	with_protein	GCF_003333945.1	Primary Assembly	unplaced scaffold		NZ_QOXQ01000011.1	115461	116069	-	WP_071337450.1	WP_071337450.1		hypothetical protein			A6576_RS12605	609	202		GCF_003333945	WP_071337450.1_GCF_003333945	FALSE	FALSE			NZ_QOXQ01000011.1|114475|-	FALSE	WP_071337450.1	FALSE	UniRef50_A0A139QME9 CBASS~Cyclase_II Nucleotidyltransferase n=41 Tax=Lactobacillales TaxID=186826 RepID=A0A139QME9_STROR	0.257426	72.7	Predicted novel defense gene		0				WP_071337450
WP_000559922.1|NZ_QOZD01000028.1|5896|+	6.82298	0.921975	5.5871	8.29033	CDS	with_protein	GCF_003333385.1	Primary Assembly	unplaced scaffold		NZ_QOZD01000028.1	5896	6411	+	WP_000559922.1	WP_000559922.1		hypothetical protein			BEA11_RS18770	516	171		GCF_003333385	WP_000559922.1_GCF_003333385	FALSE	FALSE			NZ_QOZD01000028.1|5896|+	FALSE	WP_000559922.1	FALSE	UniRef50_C6SGZ4 RM_Type_II~Type_II_REases ATP-dependent Clp protease, ATP-binding subunit ClpB n=130 Tax=Bacteria TaxID=2 RepID=C6SGZ4_NEIME	0.263158	76.1	Predicted novel defense gene		0				WP_000559922
WP_032494871.1|NZ_QOXD01000062.1|218|-	10.6956	1.02741	9.03838	11.8753	CDS	with_protein	GCF_003334715.1	Primary Assembly	unplaced scaffold		NZ_QOXD01000062.1	218	2821	-	WP_032494871.1	WP_032494871.1		nuclease domain-containing protein			APT19_RS23130	2604	867		GCF_003334715	WP_032494871.1_GCF_003334715	FALSE	FALSE			NZ_QOXD01000062.1|218|-	TRUE	WP_032494871.1	FALSE	UniRef50_A0A1M5JPG8 RM_Type_IV~Type_IV_REases 5-methylcytosine-specific restriction enzyme subunit McrC n=1 Tax=Geodermatophilus nigrescens TaxID=1070870 RepID=A0A1M5JPG8_9ACTN	0.280277	87.1	Predicted novel defense gene		0				WP_032494871
WP_021532008.1|NZ_QOYU01000090.1|58|-	10.7923	0.692492	9.77744	11.7543	CDS	with_protein	GCF_003333545.1	Primary Assembly	unplaced scaffold		NZ_QOYU01000090.1	58	720	-	WP_021532008.1	WP_021532008.1		hypothetical protein			BEJ60_RS27025	663	220		GCF_003333545	WP_021532008.1_GCF_003333545	FALSE	FALSE			NZ_QOYU01000090.1|58|-	TRUE	WP_021532008.1	FALSE	UniRef50_A0A0C1QR23 DRT8~DRT8b PD-(D/E)XK endonuclease-like domain-containing protein n=18 Tax=Pseudomonadota TaxID=1224 RepID=A0A0C1QR23_9GAMM	0.286364	80.3	Predicted novel defense gene		0				WP_021532008
WP_000544741.1|NZ_QOYR01000034.1|4819|-	6.71458	2.73219	3.23408	10.1568	CDS	with_protein	GCF_003333645.1	Primary Assembly	unplaced scaffold		NZ_QOYR01000034.1	4819	7215	-	WP_000544741.1	WP_000544741.1		dynamin family protein			BEJ64_RS19695	2397	798		GCF_003333645	WP_000544741.1_GCF_003333645	FALSE	FALSE			NZ_QOYR01000034.1|2850|-	FALSE	WP_042017776.1	FALSE	UniRef50_UPI000CD50D1D Eleos~LeoBC DUF726 domain-containing protein n=2 Tax=Pseudomonadaceae TaxID=135621 RepID=UPI000CD50D1D	0.288221	99.7	Predicted novel defense gene		0				WP_000544741
WP_235165862.1|NZ_QOZD01000087.1|270|+	4.03106	0.949274	2.64214	5.03804	CDS	with_protein	GCF_003333385.1	Primary Assembly	unplaced scaffold		NZ_QOZD01000087.1	270	1448	+	WP_235165862.1	WP_235165862.1		DUF4209 domain-containing protein			BEA11_RS25595	1179	392		GCF_003333385	WP_235165862.1_GCF_003333385	FALSE	FALSE			NZ_QOZD01000087.1|270|+	TRUE	WP_235165862.1	FALSE	UniRef50_A0A1C3SRW1 AbiJ~AbiJ Abortive infection protein-like C-terminal domain-containing protein n=40 Tax=Lactobacillales TaxID=186826 RepID=A0A1C3SRW1_STRMC	0.288265	74.6	Predicted novel defense gene		0				WP_235165862
WP_000544718.1|NZ_QOYV01000088.1|1947|+	4.95556	2.6457	1.34891	8.44165	CDS	with_protein	GCF_003333505.1	Primary Assembly	unplaced scaffold		NZ_QOYV01000088.1	1947	3128	+	WP_000544718.1	WP_000544718.1		dynamin family protein			BEJ59_RS25190	1182	394	partial	GCF_003333505	WP_000544718.1_GCF_003333505	FALSE	FALSE			NZ_QOYV01000088.1|1947|+	TRUE	WP_000544718.1	FALSE	UniRef50_UPI000CD50D1D Eleos~LeoBC DUF726 domain-containing protein n=2 Tax=Pseudomonadaceae TaxID=135621 RepID=UPI000CD50D1D	0.28934	99.5	Predicted novel defense gene		0				WP_000544718
WP_001609855.1|NZ_QOYF01000062.1|7372|-	7.50444	1.33508	6.34339	9.86322	CDS	with_protein	GCF_003334585.1	Primary Assembly	unplaced scaffold		NZ_QOYF01000062.1	7372	8175	-	WP_001609855.1	WP_001609855.1		hypothetical protein			A6590_RS22635	804	267		GCF_003334585	WP_001609855.1_GCF_003334585	FALSE	FALSE			NZ_QOYF01000062.1|7372|-	FALSE	WP_001609855.1	FALSE	UniRef50_A0A0F8IYL6 Cas~cas8b1_I-B_2 CRISPR-associated protein n=21 Tax=Methanosarcinaceae TaxID=2206 RepID=A0A0F8IYL6_METMZ	0.292135	56.3	Predicted novel defense gene		0				WP_001609855
WP_020219073.1|NZ_QOXE01000044.1|5947|+	6.41507	0.711502	5.35738	7.57757	CDS	with_protein	GCF_003334165.1	Primary Assembly	unplaced scaffold		NZ_QOXE01000044.1	5947	7311	+	WP_020219073.1	WP_020219073.1		hypothetical protein			APT20_RS18595	1365	454		GCF_003334165	WP_020219073.1_GCF_003334165	FALSE	FALSE			NZ_QOXE01000044.1|5947|+	FALSE	WP_020219073.1	FALSE	UniRef50_B0VN39 RM_Type_II~Type_II_REases SET and RING associated domain-containing protein n=131 Tax=Gammaproteobacteria TaxID=1236 RepID=B0VN39_ACIBS	0.303965	97.1	Predicted novel defense gene		0				WP_020219073
WP_001313577.1|NZ_QOYR01000034.1|8089|-	8.02649	1.57623	5.20157	9.96221	CDS	with_protein	GCF_003333645.1	Primary Assembly	unplaced scaffold		NZ_QOYR01000034.1	8089	9189	-	WP_001313577.1	WP_001313577.1		hypothetical protein			BEJ64_RS19705	1101	366		GCF_003333645	WP_001313577.1_GCF_003333645	FALSE	FALSE			NZ_QOYR01000034.1|8089|-	FALSE	WP_001313577.1	FALSE	UniRef50_A0A2H5W5G8 Retron_IX~HEPN HEPN domain-containing protein n=63 Tax=cellular organisms TaxID=131567 RepID=A0A2H5W5G8_9BACT	0.308743	93.4	Predicted novel defense gene		0				WP_001313577
WP_000688782.1|NZ_QOYW01000014.1|19713|-	13.3782	1.06584	11.8034	14.7753	CDS	with_protein	GCF_003334525.1	Primary Assembly	unplaced scaffold		NZ_QOYW01000014.1	19713	20705	-	WP_000688782.1	WP_000688782.1		hypothetical protein			DTD89_RS17930	993	330		GCF_003334525	WP_000688782.1_GCF_003334525	FALSE	FALSE			NZ_QOYW01000014.1|19713|-	FALSE	WP_000688782.1	FALSE	UniRef50_Q9FCF7 RM_Type_IV~Type_IV_REases Restriction endonuclease type IV Mrr domain-containing protein n=92 Tax=Streptomycetaceae TaxID=2062 RepID=Q9FCF7_STRCO	0.309091	51.8	Predicted novel defense gene		0				WP_000688782
WP_001593446.1|NZ_QOXQ01000009.1|40281|-	5.952	1.05227	4.23845	7.34653	CDS	with_protein	GCF_003333945.1	Primary Assembly	unplaced scaffold		NZ_QOXQ01000009.1	40281	41027	-	WP_001593446.1	WP_001593446.1		hypothetical protein			A6576_RS10490	747	248		GCF_003333945	WP_001593446.1_GCF_003333945	FALSE	FALSE			NZ_QOXQ01000009.1|40281|-	FALSE	WP_000909111.1	FALSE	UniRef50_A0A4V1RHM9 Mokosh_TypeI~MkoB2 MarR family transcriptional regulator n=225 Tax=Bacteria TaxID=2 RepID=A0A4V1RHM9_9ENTR	0.314516	94.3	Predicted novel defense gene		0				WP_001593446
WP_087898491.1|NZ_QOXH01000005.1|277889|-	8.00765	2.44488	3.35394	10.5677	CDS	with_protein	GCF_003334115.1	Primary Assembly	unplaced scaffold		NZ_QOXH01000005.1	277889	279136	-	WP_087898491.1	WP_087898491.1		hypothetical protein			APT23_RS11140	1248	415		GCF_003334115	WP_087898491.1_GCF_003334115	FALSE	FALSE			NZ_QOXH01000005.1|276721|-	FALSE	WP_087898491.1	FALSE	UniRef50_P0DV41 CBASS~Effector_TIR Pycsar effector protein PaPycTIR n=73 Tax=Bacteria TaxID=2 RepID=PCTIR_PSEAI	0.33012	99	Predicted novel defense gene		0				WP_087898491
WP_000331919.1|NZ_QOXC01000004.1|143062|+	4.69463	2.16942	0.982522	7.14392	CDS	with_protein	GCF_003334175.1	Primary Assembly	unplaced scaffold		NZ_QOXC01000004.1	143062	143910	+	WP_000331919.1	WP_000331919.1		hypothetical protein			APT18_RS03830	849	282		GCF_003334175	WP_000331919.1_GCF_003334175	FALSE	FALSE			NZ_QOXC01000004.1|142488|+	FALSE	WP_000331917.1	FALSE	UniRef50_A0A2Y9U124 SEFIR~bSEFIR SEFIR domain-containing protein n=76 Tax=cellular organisms TaxID=131567 RepID=A0A2Y9U124_9GAMM	0.340426	77.3	Predicted novel defense gene		0				WP_000331919
WP_022645577.1|NZ_RRWT01000012.1|43218|+	8.99056	2.13647	5.12727	11.418	CDS	with_protein	GCF_003892645.1	Primary Assembly	unplaced scaffold		NZ_RRWT01000012.1	43218	44126	+	WP_022645577.1	WP_022645577.1		hypothetical protein			DU282_RS16455	909	302		GCF_003892645	WP_022645577.1_GCF_003892645	FALSE	FALSE			NZ_RRWT01000012.1|43218|+	FALSE	WP_022645577.1	FALSE	UniRef50_A0A101EV44 Cas~casR_III-B_3 SMODS-associated and fused to various effectors domain-containing protein n=4 Tax=Thermotogaceae TaxID=188709 RepID=A0A101EV44_9THEM	0.350993	95.5	Predicted novel defense gene		0				WP_022645577
WP_059356353.1|NZ_RRWI01000012.1|3024|-	5.48089	3.47084	-1.37179	8.26585	CDS	with_protein	GCF_003892435.1	Primary Assembly	unplaced scaffold		NZ_RRWI01000012.1	3024	3776	-	WP_059356353.1	WP_059356353.1		hypothetical protein			DU293_RS14065	753	250		GCF_003892435	WP_059356353.1_GCF_003892435	FALSE	FALSE			NZ_RRWI01000012.1|3024|-	FALSE	WP_059356353.1	FALSE	UniRef50_A0A1V3H480 RM_Type_II~Type_II_REases HNH endonuclease n=11 Tax=Pseudomonadota TaxID=1224 RepID=A0A1V3H480_9GAMM	0.352	96.9	Predicted novel defense gene		0				WP_059356353
WP_020231147.1|NZ_RRVV01000032.1|38754|+	11.1782	0.59208	10.2402	12.0529	CDS	with_protein	GCF_003886345.1	Primary Assembly	unplaced scaffold		NZ_RRVV01000032.1	38754	40913	+	WP_020231147.1	WP_020231147.1		SEC-C metal-binding domain-containing protein			DU306_RS21555	2160	719		GCF_003886345	WP_020231147.1_GCF_003886345	FALSE	FALSE			NZ_RRVV01000032.1|38754|+	FALSE	WP_020231147.1	FALSE	UniRef50_A0A0Q5HCF1 Gao_Upx~UpxA Restriction endonuclease type IV Mrr domain-containing protein n=65 Tax=root TaxID=1 RepID=A0A0Q5HCF1_9BURK	0.375522	97.9	Predicted novel defense gene		0				WP_020231147
WP_114291326.1|NZ_QOZE01000013.1|23790|+	5.73943	1.59771	2.84596	7.56262	CDS	with_protein	GCF_003334425.1	Primary Assembly	unplaced scaffold		NZ_QOZE01000013.1	23790	24470	+	WP_114291326.1	WP_114291326.1		hypothetical protein			DTD91_RS18710	681	226		GCF_003334425	WP_114291326.1_GCF_003334425	FALSE	FALSE			NZ_QOZE01000013.1|21871|+	FALSE	WP_000608638.1	FALSE	UniRef50_P03759 RexAB~RexB Protein rexB n=84 Tax=root TaxID=1 RepID=REXB_LAMBD	0.380531	96.1	Predicted novel defense gene		0				WP_114291326
WP_133301785.1|NZ_QOZA01000068.1|1|-	4.39576	3.89607	-3.38299	6.70435	CDS	with_protein	GCF_003333425.1	Primary Assembly	unplaced scaffold		NZ_QOZA01000068.1	1	546	-	WP_133301785.1	WP_133301785.1		HNH endonuclease			DTD90_RS25760	546	182	partial	GCF_003333425	WP_133301785.1_GCF_003333425	FALSE	FALSE			NZ_QOZA01000068.1|1|-	TRUE	WP_133301785.1	FALSE	UniRef50_U1LVG9 RM_Type_IV~Type_IV_REases Restriction endonuclease-like protein n=4 Tax=Pseudoalteromonas rubra TaxID=43658 RepID=U1LVG9_9GAMM	0.39011	98.8	Predicted novel defense gene		0				WP_133301785
WP_032203427.1|NZ_RRVF01000107.1|3629|-	9.55146	1.26564	8.3441	11.9305	CDS	with_protein	GCF_003886115.1	Primary Assembly	unplaced scaffold		NZ_RRVF01000107.1	3629	6673	-	WP_032203427.1	WP_032203427.1		metallophosphoesterase			DU322_RS24675	3045	1014		GCF_003886115	WP_032203427.1_GCF_003886115	FALSE	FALSE			NZ_RRVF01000107.1|3629|-	TRUE	WP_032203427.1	FALSE	UniRef50_A0A376VU84 NLR_like_bNACHT01~NLR_like_bNACHT01 Predicted NTPase (NACHT family) n=81 Tax=Enterobacterales TaxID=91347 RepID=A0A376VU84_ECOLX	0.392505	99.8	Predicted novel defense gene		0				WP_032203427
WP_250112039.1|NZ_QOYB01000006.1|43920|+	9.77625	0.77713	8.60836	11.0519	CDS	with_protein	GCF_003333785.1	Primary Assembly	unplaced scaffold		NZ_QOYB01000006.1	43920	45944	+	WP_250112039.1	WP_250112039.1		hypothetical protein			A6586_RS13355	2025	674		GCF_003333785	WP_250112039.1_GCF_003333785	FALSE	FALSE			NZ_QOYB01000006.1|43920|+	FALSE	WP_042091311.1	FALSE	UniRef50_A0A0Q5HCF1 Gao_Upx~UpxA Restriction endonuclease type IV Mrr domain-containing protein n=65 Tax=root TaxID=1 RepID=A0A0Q5HCF1_9BURK	0.396142	99.1	Predicted novel defense gene		0				WP_250112039
WP_235165808.1|NZ_QOZD01000083.1|122|+	7.89107	0.493666	7.24596	8.73649	CDS	with_protein	GCF_003333385.1	Primary Assembly	unplaced scaffold		NZ_QOZD01000083.1	122	2707	+	WP_235165808.1	WP_235165808.1		ATP-binding protein			BEA11_RS25530	2586	861		GCF_003333385	WP_235165808.1_GCF_003333385	FALSE	FALSE			NZ_QOZD01000083.1|122|+	TRUE	WP_235165808.1	FALSE	UniRef50_A0A8H9TIW3 Rst_TIR-NLR~TIR TIR domain-containing protein n=58 Tax=Bacteria TaxID=2 RepID=A0A8H9TIW3_VIBPH	0.397213	99.4	Predicted novel defense gene		0				WP_235165808
WP_021523210.1|NZ_QOXG01000009.1|109165|-	5.88371	0.698722	5.18365	7.08549	CDS	with_protein	GCF_003334145.1	Primary Assembly	unplaced scaffold		NZ_QOXG01000009.1	109165	110055	-	WP_021523210.1	WP_021523210.1		hypothetical protein			APT22_RS07145	891	296		GCF_003334145	WP_021523210.1_GCF_003334145	FALSE	FALSE			NZ_QOXG01000009.1|109165|-	FALSE	WP_021523210.1	FALSE	UniRef50_G4HD58 Lamassu-Fam~LmuB_SMC_Sir2 Rad50/SbcC-type AAA domain-containing protein n=64 Tax=Bacillota TaxID=1239 RepID=G4HD58_9BACL	0.398649	70	Predicted novel defense gene		0				WP_021523210

## Sheet: pfams
Hit	Prob	E-value	P-value	Score	SS	Cols	Query HMM	Template HMM	query	hit_name	pfam_id	clan_id	clan_name	pfam_name	pfam_description
PF10923.11 ; BrxC_BrxD ; BREX	97.1	2.9e-07	7.3e-11	96	0	161	198-369	224-411 (413)	WP_000007259.1	PF10923.11 ; BrxC_BrxD ; BREX system ATP-binding protein BrxC/D	PF10923	CL0023	P-loop_NTPase	BrxC_BrxD	BREX system ATP-binding protein BrxC/D
PF01637.21 ; ATPase_2 ; ATPase	94.7	0.00021	5.6e-08	62.2	0	44	33-82	1-44 (209)	WP_000007259.1	PF01637.21 ; ATPase_2 ; ATPase domain predominantly from Archaea	PF01637	CL0023	P-loop_NTPase	ATPase_2	ATPase domain predominantly from Archaea
PF15967.8 ; Nucleoporin_FG2 ;	64.5	0.36	6.3e-05	51.6	0	77	1244-1320	282-373 (596)	WP_000007259.1	PF15967.8 ; Nucleoporin_FG2 ; Nucleoporin FG repeated region	PF15967	CL0647	FG_rpt	Nucleoporin_FG2	Nucleoporin FG repeated region
PF01007.23 ; IRK ; Inward rect	97.2	2.1e-07	3.7e-11	66.7	0	61	307-371	81-141 (141)	WP_000013736.1	PF01007.23 ; IRK ; Inward rectifier potassium channel transmembrane domain	PF01007	CL0030	Ion_channel	IRK	Inward rectifier potassium channel transmembrane domain
PF00805.25 ; Pentapeptide ; Pe	86.8	0.025	4.3e-06	27.7	0	16	22-37	3-18 (40)	WP_000013736.1	PF00805.25 ; Pentapeptide ; Pentapeptide repeats (8 copies)	PF00805	CL0505	Pentapeptide	Pentapeptide	Pentapeptide repeats (8 copies)
PF10987.11 ; DUF2806 ; Protein	100	4.9e-38	9.5e-42	265.9	0	201	61-266	1-221 (221)	WP_000052343.1	PF10987.11 ; DUF2806 ; Protein of unknown function (DUF2806)	PF10987			DUF2806	Protein of unknown function (DUF2806)
PF10723.12 ; RepB-RCR_reg ; Re	97.6	2.1e-08	3.9e-12	71	0	59	324-382	20-80 (81)	WP_000068158.1	PF10723.12 ; RepB-RCR_reg ; Replication regulatory protein RepB	PF10723	CL0057	Met_repress	RepB-RCR_reg	Replication regulatory protein RepB
PF10723.12 ; RepB-RCR_reg ; Re	97.9	2.8e-09	5.2e-13	72.8	0	58	216-273	21-79 (81)	WP_000110727.1	PF10723.12 ; RepB-RCR_reg ; Replication regulatory protein RepB	PF10723	CL0057	Met_repress	RepB-RCR_reg	Replication regulatory protein RepB
PF09236.13 ; AHSP ; Alpha-haem	76.4	0.13	2.2e-05	32.5	0	66	150-215	9-86 (87)	WP_000141343.1	PF09236.13 ; AHSP ; Alpha-haemoglobin stabilising protein	PF09236			AHSP	Alpha-haemoglobin stabilising protein
PF06363.14 ; Picorna_P3A ; Pic	63.4	0.37	6.8e-05	30.9	0	29	1-31	58-87 (97)	WP_000141343.1	PF06363.14 ; Picorna_P3A ; Picornaviridae P3A protein	PF06363			Picorna_P3A	Picornaviridae P3A protein
PF18734.4 ; HEPN_AbiU2 ; AbiU2	97.3	8.3e-08	1.9e-11	69.3	0	114	38-153	47-175 (185)	WP_000153723.1	PF18734.4 ; HEPN_AbiU2 ; AbiU2	PF18734	CL0291	KNTase_C	HEPN_AbiU2	AbiU2
PF18862.4 ; ApeA_NTD1 ; ApeA N	100	3.1e-40	5.1e-44	308.6	0	372	13-421	1-438 (438)	WP_000201790.1	PF18862.4 ; ApeA_NTD1 ; ApeA N-terminal domain 1	PF18862			ApeA_NTD1	ApeA N-terminal domain 1
PF11236.11 ; DUF3037 ; Protein	99.8	7e-24	1.3e-27	152.5	0	116	7-125	1-118 (118)	WP_000210934.1	PF11236.11 ; DUF3037 ; Protein of unknown function (DUF3037)	PF11236			DUF3037	Protein of unknown function (DUF3037)
PF19865.2 ; DUF6338 ; Family o	94.3	0.00052	1e-07	53	0	88	131-240	120-211 (213)	WP_000212611.1	PF19865.2 ; DUF6338 ; Family of unknown function (DUF6338)	PF19865			DUF6338	Family of unknown function (DUF6338)
PF19192.3 ; Response_reg_2 ; R	99.7	6.6e-23	1.3e-26	192.2	0	124	18-141	1-155 (189)	WP_000214990.1	PF19192.3 ; Response_reg_2 ; Response receiver domain	PF19192	CL0304	CheY	Response_reg_2	Response receiver domain
PF14501.9 ; HATPase_c_5 ; GHKL	97.8	3.8e-09	7.5e-13	90	0	99	878-984	3-105 (105)	WP_000236931.1	PF14501.9 ; HATPase_c_5 ; GHKL domain	PF14501	CL0025	His_Kinase_A	HATPase_c_5	GHKL domain
PF13589.9 ; HATPase_c_3 ; Hist	92	0.0034	6.5e-07	54.1	0	94	25-125	3-99 (135)	WP_000236931.1	PF13589.9 ; HATPase_c_3 ; Histidine kinase-, DNA gyrase B-, and HSP90-like ATPase	PF13589	CL0025	His_Kinase_A	HATPase_c_3	Histidine kinase-, DNA gyrase B-, and HSP90-like ATPase
PF09726.12 ; Macoilin ; Macoil	75.1	0.14	2.5e-05	55.7	0	49	509-557	421-469 (696)	WP_000236931.1	PF09726.12 ; Macoilin ; Macoilin family	PF09726			Macoilin	Macoilin family
PF06580.16 ; His_kinase ; Hist	55.2	0.62	0.00012	33.5	0	64	774-854	8-71 (80)	WP_000236931.1	PF06580.16 ; His_kinase ; Histidine kinase	PF06580			His_kinase	Histidine kinase
PF10723.12 ; RepB-RCR_reg ; Re	98.1	5.6e-10	1e-13	74.1	0	61	225-287	20-80 (81)	WP_000241617.1	PF10723.12 ; RepB-RCR_reg ; Replication regulatory protein RepB	PF10723	CL0057	Met_repress	RepB-RCR_reg	Replication regulatory protein RepB
PF00478.28 ; IMPDH ; IMP dehyd	97.5	3.4e-08	5.9e-12	88	0	119	24-184	79-199 (466)	WP_000257686.1	PF00478.28 ; IMPDH ; IMP dehydrogenase / GMP reductase domain	PF00478	CL0036	TIM_barrel	IMPDH	IMP dehydrogenase / GMP reductase domain
PF18725.4 ; HEPN_SAV2148 ; SAV	95.7	5.4e-05	9.4e-09	58.8	0	72	287-362	103-175 (216)	WP_000257686.1	PF18725.4 ; HEPN_SAV2148 ; SAV2148-like HEPN	PF18725	CL0291	KNTase_C	HEPN_SAV2148	SAV2148-like HEPN
PF00571.31 ; CBS ; CBS domain	92.7	0.0024	4.2e-07	34.9	0	49	194-243	3-54 (56)	WP_000257686.1	PF00571.31 ; CBS ; CBS domain	PF00571			CBS	CBS domain
PF13271.9 ; DUF4062 ; Domain o	97.2	2.1e-07	3.8e-11	57.4	0	80	9-101	1-84 (85)	WP_000331919.1	PF13271.9 ; DUF4062 ; Domain of unknown function (DUF4062)	PF13271			DUF4062	Domain of unknown function (DUF4062)
PF20008.2 ; DUF6429 ; Domain o	93	0.0019	3.5e-07	34.3	0	40	241-280	5-44 (48)	WP_000331919.1	PF20008.2 ; DUF6429 ; Domain of unknown function (DUF6429)	PF20008			DUF6429	Domain of unknown function (DUF6429)
PF20215.1 ; DUF6575 ; Family o	55.8	0.67	0.00011	32.1	0	56	11-75	132-187 (213)	WP_000338655.1	PF20215.1 ; DUF6575 ; Family of unknown function (DUF6575)	PF20215			DUF6575	Family of unknown function (DUF6575)
PF20215.1 ; DUF6575 ; Family o	73.1	0.18	3.1e-05	34.7	0	58	8-80	132-189 (213)	WP_000340376.1	PF20215.1 ; DUF6575 ; Family of unknown function (DUF6575)	PF20215			DUF6575	Family of unknown function (DUF6575)
PF04245.16 ; NA37 ; 37-kD nucl	100	2.2e-35	3.9e-39	269.4	0	313	42-382	1-317 (318)	WP_000355468.1	PF04245.16 ; NA37 ; 37-kD nucleoid-associated bacterial protein	PF04245			NA37	37-kD nucleoid-associated bacterial protein
PF05810.15 ; NinF ; NinF prote	86.1	0.029	5e-06	33.1	0	24	3-26	19-43 (57)	WP_000355468.1	PF05810.15 ; NinF ; NinF protein	PF05810	CL0167	Zn_Beta_Ribbon	NinF	NinF protein
PF13569.9 ; DUF4132 ; Domain o	100	4.4e-38	8.7e-42	331.8	0	186	952-1138	1-204 (204)	WP_000356760.1	PF13569.9 ; DUF4132 ; Domain of unknown function (DUF4132)	PF13569			DUF4132	Domain of unknown function (DUF4132)
PF15908.8 ; HMMR_C ; Hyalurona	96.5	4.3e-06	8.9e-10	66.7	0	95	82-177	7-119 (157)	WP_000377448.1	PF15908.8 ; HMMR_C ; Hyaluronan mediated motility receptor C-terminal	PF15908			HMMR_C	Hyaluronan mediated motility receptor C-terminal
PF19658.2 ; DUF6161 ; Family o	96	2e-05	4.3e-09	65.1	0	101	178-281	100-206 (223)	WP_000377448.1	PF19658.2 ; DUF6161 ; Family of unknown function (DUF6161)	PF19658			DUF6161	Family of unknown function (DUF6161)
PF15254.9 ; CCDC14 ; Coiled-co	90.4	0.0072	1.4e-06	58.7	0	23	41-65	337-359 (839)	WP_000377448.1	PF15254.9 ; CCDC14 ; Coiled-coil domain-containing protein 14	PF15254			CCDC14	Coiled-coil domain-containing protein 14
PF01870.21 ; Hjc ; Archaeal ho	92.9	0.0019	3.8e-07	44.7	0	45	128-182	2-46 (87)	WP_000378754.1	PF01870.21 ; Hjc ; Archaeal holliday junction resolvase (hjc)	PF01870	CL0236	PDDEXK	Hjc	Archaeal holliday junction resolvase (hjc)
PF18739.4 ; HEPN_Apea ; Apea-l	95.7	4.9e-05	9.9e-09	61.2	0	42	154-196	3-44 (122)	WP_000486482.1	PF18739.4 ; HEPN_Apea ; Apea-like HEPN	PF18739	CL0291	KNTase_C	HEPN_Apea	Apea-like HEPN
PF16068.8 ; DUF4810 ; Domain o	65.3	0.31	5.9e-05	35.2	0	64	471-542	21-84 (85)	WP_000486482.1	PF16068.8 ; DUF4810 ; Domain of unknown function (DUF4810)	PF16068			DUF4810	Domain of unknown function (DUF4810)
PF18765.4 ; Polbeta ; Polymera	84.3	0.036	7.3e-06	30.6	0	28	59-91	13-41 (91)	WP_000522969.1	PF18765.4 ; Polbeta ; Polymerase beta, Nucleotidyltransferase	PF18765	CL0260	NTP_transf	Polbeta	Polymerase beta, Nucleotidyltransferase
PF18736.4 ; pEK499_p136 ; HEPN	100	1.6e-36	3.1e-40	221	0	149	1-153	1-159 (160)	WP_000528930.1	PF18736.4 ; pEK499_p136 ; HEPN pEK499 p136	PF18736	CL0291	KNTase_C	pEK499_p136	HEPN pEK499 p136
PF20275.1 ; CTD10 ; C-terminal	99.6	1.3e-20	2.4e-24	129	0	133	26-176	1-138 (138)	WP_000534626.1	PF20275.1 ; CTD10 ; C-terminal domain 10 of the ABC-three component (ABC-3C) systems	PF20275			CTD10	C-terminal domain 10 of the ABC-three component (ABC-3C) systems
PF05049.16 ; IIGP ; Interferon	99.4	3.4e-17	5.9e-21	145	0	115	228-351	85-215 (374)	WP_000544718.1	PF05049.16 ; IIGP ; Interferon-inducible GTPase (IIGP)	PF05049	CL0023	P-loop_NTPase	IIGP	Interferon-inducible GTPase (IIGP)
PF00350.26 ; Dynamin_N ; Dynam	99.1	4.1e-15	7e-19	116	0	43	71-113	1-43 (182)	WP_000544718.1	PF00350.26 ; Dynamin_N ; Dynamin family	PF00350	CL0023	P-loop_NTPase	Dynamin_N	Dynamin family
PF00350.26 ; Dynamin_N ; Dynam	98.9	1.1e-13	2e-17	126.8	0	44	71-114	1-44 (182)	WP_000544741.1	PF00350.26 ; Dynamin_N ; Dynamin family	PF00350	CL0023	P-loop_NTPase	Dynamin_N	Dynamin family
PF05049.16 ; IIGP ; Interferon	98.9	1.1e-13	2.1e-17	144.4	0	104	229-341	86-203 (374)	WP_000544741.1	PF05049.16 ; IIGP ; Interferon-inducible GTPase (IIGP)	PF05049	CL0023	P-loop_NTPase	IIGP	Interferon-inducible GTPase (IIGP)
PF18709.4 ; DLP_helical ; Dyna	78.8	0.089	1.7e-05	49.3	0	71	391-461	32-104 (335)	WP_000544741.1	PF18709.4 ; DLP_helical ; Dynamin-like helical domain	PF18709			DLP_helical	Dynamin-like helical domain
PF06156.16 ; YabA ; Initiation	92.1	0.0034	6.3e-07	38.8	0	44	30-73	12-55 (111)	WP_000559922.1	PF06156.16 ; YabA ; Initiation control protein YabA	PF06156			YabA	Initiation control protein YabA
PF09538.13 ; FYDLN_acid ; Prot	90.3	0.0079	1.5e-06	36.8	0	34	107-151	8-41 (110)	WP_000559922.1	PF09538.13 ; FYDLN_acid ; Protein of unknown function (FYDLN_acid)	PF09538			FYDLN_acid	Protein of unknown function (FYDLN_acid)
PF19693.2 ; PSMdelta ; Phenol-	68.9	0.26	4.5e-05	20.5	0	20	3-22	2-21 (22)	WP_000559922.1	PF19693.2 ; PSMdelta ; Phenol-soluble modulin delta protein	PF19693			PSMdelta	Phenol-soluble modulin delta protein
PF14501.9 ; HATPase_c_5 ; GHKL	98.2	3.1e-10	5.7e-14	88.5	0	99	461-568	2-105 (105)	WP_000577254.1	PF14501.9 ; HATPase_c_5 ; GHKL domain	PF14501	CL0025	His_Kinase_A	HATPase_c_5	GHKL domain
PF06580.16 ; His_kinase ; Hist	51.3	0.82	0.00015	29.5	0	61	363-438	10-71 (80)	WP_000577254.1	PF06580.16 ; His_kinase ; Histidine kinase	PF06580			His_kinase	Histidine kinase
PF14367.9 ; DUF4411 ; Domain o	99.5	2.6e-19	4.3e-23	109.9	0	156	7-167	1-159 (159)	WP_000581650.1	PF14367.9 ; DUF4411 ; Domain of unknown function (DUF4411)	PF14367	CL0280	PIN	DUF4411	Domain of unknown function (DUF4411)
PF16080.8 ; Phage_holin_2_3 ;	74	0.16	2.8e-05	25.3	0	28	8-35	21-48 (55)	WP_000651188.1	PF16080.8 ; Phage_holin_2_3 ; Bacteriophage holin family HP1	PF16080	CL0563	Holin-II	Phage_holin_2_3	Bacteriophage holin family HP1
PF07790.14 ; Pilin_N ; Archaea	67.5	0.28	5e-05	25.9	0	36	44-83	38-74 (77)	WP_000651188.1	PF07790.14 ; Pilin_N ; Archaeal Type IV pilin, N-terminal	PF07790			Pilin_N	Archaeal Type IV pilin, N-terminal
PF15969.8 ; RexA ; Intracellul	95.6	6.2e-05	1.1e-08	60.5	0	144	19-190	19-165 (235)	WP_000654526.1	PF15969.8 ; RexA ; Intracellular sensor of Lambda phage, Abi component	PF15969			RexA	Intracellular sensor of Lambda phage, Abi component
PF14582.9 ; Metallophos_3 ; Me	99.5	6.2e-19	1e-22	154.9	0	226	196-528	6-236 (237)	WP_000665639.1	PF14582.9 ; Metallophos_3 ; Metallophosphoesterase, calcineurin superfamily	PF14582	CL0163	Calcineurin	Metallophos_3	Metallophosphoesterase, calcineurin superfamily
PF13156.9 ; Mrr_cat_2 ; Restri	51.2	0.75	0.00015	29.2	0	93	206-306	25-118 (127)	WP_000688782.1	PF13156.9 ; Mrr_cat_2 ; Restriction endonuclease	PF13156	CL0236	PDDEXK	Mrr_cat_2	Restriction endonuclease
PF13910.9 ; DUF4209 ; Domain o	99.5	1.3e-19	2.5e-23	146.5	0	92	486-577	1-95 (95)	WP_000710784.1	PF13910.9 ; DUF4209 ; Domain of unknown function (DUF4209)	PF13910			DUF4209	Domain of unknown function (DUF4209)
PF14501.9 ; HATPase_c_5 ; GHKL	98.5	1.5e-11	2.6e-15	89.4	0	98	334-441	2-105 (105)	WP_000795959.1	PF14501.9 ; HATPase_c_5 ; GHKL domain	PF14501	CL0025	His_Kinase_A	HATPase_c_5	GHKL domain
PF07568.15 ; HisKA_2 ; Histidi	53.8	0.74	0.00013	26	0	21	237-257	2-22 (81)	WP_000795959.1	PF07568.15 ; HisKA_2 ; Histidine kinase	PF07568	CL0025	His_Kinase_A	HisKA_2	Histidine kinase
PF10723.12 ; RepB-RCR_reg ; Re	97.9	3.1e-09	5.7e-13	71	0	60	204-263	20-80 (81)	WP_000816117.1	PF10723.12 ; RepB-RCR_reg ; Replication regulatory protein RepB	PF10723	CL0057	Met_repress	RepB-RCR_reg	Replication regulatory protein RepB
PF19192.3 ; Response_reg_2 ; R	99.8	4.2e-24	8.2e-28	202	0	125	20-154	1-155 (189)	WP_000886597.1	PF19192.3 ; Response_reg_2 ; Response receiver domain	PF19192	CL0304	CheY	Response_reg_2	Response receiver domain
PF07105.14 ; DUF1367 ; Protein	100	7.9e-52	1.5e-55	335.2	0	191	1-198	1-191 (191)	WP_000940342.1	PF07105.14 ; DUF1367 ; Protein of unknown function (DUF1367)	PF07105			DUF1367	Protein of unknown function (DUF1367)
PF11185.11 ; DUF2971 ; Protein	99.1	1.1e-14	2e-18	98.3	0	41	111-151	1-46 (119)	WP_000960228.1	PF11185.11 ; DUF2971 ; Protein of unknown function (DUF2971)	PF11185			DUF2971	Protein of unknown function (DUF2971)
PF08861.13 ; DUF1828 ; Domain	99.5	1.1e-19	2.1e-23	123.5	0	88	25-114	1-90 (90)	WP_000968518.1	PF08861.13 ; DUF1828 ; Domain of unknown function DUF1828	PF08861			DUF1828	Domain of unknown function DUF1828
PF08862.13 ; DUF1829 ; Domain	98.8	2.3e-13	4.3e-17	90.8	0	82	155-241	1-87 (87)	WP_000968518.1	PF08862.13 ; DUF1829 ; Domain of unknown function DUF1829	PF08862	CL0236	PDDEXK	DUF1829	Domain of unknown function DUF1829
PF06785.14 ; UPF0242 ; Unchara	78.8	0.086	1.7e-05	38.5	0	10	221-230	178-187 (192)	WP_000986754.1	PF06785.14 ; UPF0242 ; Uncharacterised protein family (UPF0242) N-terminus	PF06785			UPF0242	Uncharacterised protein family (UPF0242) N-terminus
PF04420.17 ; CHD5 ; CHD5-like	76.3	0.11	2.2e-05	35.6	0	40	128-167	43-87 (159)	WP_000986754.1	PF04420.17 ; CHD5 ; CHD5-like protein	PF04420			CHD5	CHD5-like protein
PF13089.9 ; PP_kinase_N ; Poly	68	0.25	4.8e-05	31.7	0	28	38-65	6-33 (106)	WP_000986754.1	PF13089.9 ; PP_kinase_N ; Polyphosphate kinase N-terminal domain	PF13089			PP_kinase_N	Polyphosphate kinase N-terminal domain
PF14193.9 ; DUF4315 ; Domain o	58.5	0.51	9.6e-05	28.9	0	30	182-214	35-64 (79)	WP_000986754.1	PF14193.9 ; DUF4315 ; Domain of unknown function (DUF4315)	PF14193			DUF4315	Domain of unknown function (DUF4315)
PF00430.21 ; ATP-synt_B ; ATP	51.2	0.75	0.00015	29.5	0	38	83-120	4-41 (132)	WP_000986754.1	PF00430.21 ; ATP-synt_B ; ATP synthase B/B' CF(0)	PF00430	CL0255	ATP_synthase	ATP-synt_B	ATP synthase B/B' CF(0)
PF09376.13 ; NurA ; NurA domai	99.7	5.8e-22	1.1e-25	179.1	0	246	60-348	2-276 (276)	WP_001004905.1	PF09376.13 ; NurA ; NurA domain	PF09376	CL0219	RNase_H	NurA	NurA domain
PF12173.11 ; BacteriocIIc_cy ;	64.8	0.35	6.1e-05	30.7	0	32	37-69	49-80 (91)	WP_001022716.1	PF12173.11 ; BacteriocIIc_cy ; Bacteriocin class IIc cyclic gassericin A-like	PF12173			BacteriocIIc_cy	Bacteriocin class IIc cyclic gassericin A-like
PF20275.1 ; CTD10 ; C-terminal	99.3	1e-16	1.8e-20	120.7	0	135	175-311	2-138 (138)	WP_001082070.1	PF20275.1 ; CTD10 ; C-terminal domain 10 of the ABC-three component (ABC-3C) systems	PF20275			CTD10	C-terminal domain 10 of the ABC-three component (ABC-3C) systems
PF14337.9 ; Abi_alpha ; Aborti	80.6	0.071	1.3e-05	37.1	0	62	114-176	15-77 (184)	WP_001082111.1	PF14337.9 ; Abi_alpha ; Abortive infection alpha	PF14337	CL0123	HTH	Abi_alpha	Abortive infection alpha
PF10439.12 ; Bacteriocin_IIc ;	67.6	0.28	5e-05	29.7	0	15	37-51	68-82 (86)	WP_001082111.1	PF10439.12 ; Bacteriocin_IIc ; Bacteriocin class II with double-glycine leader peptide	PF10439	CL0400	GG-leader	Bacteriocin_IIc	Bacteriocin class II with double-glycine leader peptide
PF03882.17 ; KicB ; MukF winge	62.8	0.41	7.1e-05	30.7	0	42	205-256	72-113 (115)	WP_001082111.1	PF03882.17 ; KicB ; MukF winged-helix domain	PF03882	CL0123	HTH	KicB	MukF winged-helix domain
PF02382.18 ; RTX ; N-terminal	54.3	0.72	0.00013	34.8	0	16	71-86	127-142 (309)	WP_001082111.1	PF02382.18 ; RTX ; N-terminal domain in RTX protein	PF02382			RTX	N-terminal domain in RTX protein
PF09535.13 ; Gmx_para_CXXCG ;	99.3	2.7e-16	4.8e-20	111.5	0	116	57-175	101-233 (234)	WP_001103754.1	PF09535.13 ; Gmx_para_CXXCG ; Protein of unknown function (Gmx_para_CXXCG)	PF09535	CL0767	MXAN_049	Gmx_para_CXXCG	Protein of unknown function (Gmx_para_CXXCG)
PF13708.9 ; DUF4942 ; Domain o	100	3.1e-41	5.7e-45	280.7	0	179	84-265	1-212 (212)	WP_001192736.1	PF13708.9 ; DUF4942 ; Domain of unknown function (DUF4942)	PF13708			DUF4942	Domain of unknown function (DUF4942)
PF01939.19 ; NucS ; Endonuclea	99	2.4e-14	4.4e-18	121.6	0	114	24-184	105-218 (226)	WP_001240356.1	PF01939.19 ; NucS ; Endonuclease NucS	PF01939	CL0236	PDDEXK	NucS_C	Endonuclease NucS C-terminal domain
PF06005.15 ; ZapB ; Cell divis	89	0.012	2.4e-06	37.3	0	37	152-188	20-56 (78)	WP_001278968.1	PF06005.15 ; ZapB ; Cell division protein ZapB	PF06005	CL0225	FtsL	ZapB	Cell division protein ZapB
PF07889.15 ; DUF1664 ; Protein	71	0.19	3.7e-05	34.4	0	18	65-82	3-20 (122)	WP_001278968.1	PF07889.15 ; DUF1664 ; Protein of unknown function (DUF1664)	PF07889			DUF1664	Protein of unknown function (DUF1664)
PF13089.9 ; PP_kinase_N ; Poly	63.5	0.34	6.8e-05	31.5	0	31	28-58	6-36 (106)	WP_001278968.1	PF13089.9 ; PP_kinase_N ; Polyphosphate kinase N-terminal domain	PF13089			PP_kinase_N	Polyphosphate kinase N-terminal domain
PF04076.16 ; BOF ; Bacterial O	83.7	0.046	8e-06	33.9	0	57	235-293	32-89 (101)	WP_001288169.1	PF04076.16 ; BOF ; Bacterial OB fold (BOF) protein	PF04076	CL0021	OB	BOF	Bacterial OB fold (BOF) protein
PF20215.1 ; DUF6575 ; Family o	78.8	0.095	1.7e-05	37.3	0	76	62-161	132-207 (213)	WP_001288169.1	PF20215.1 ; DUF6575 ; Family of unknown function (DUF6575)	PF20215			DUF6575	Family of unknown function (DUF6575)
PF13910.9 ; DUF4209 ; Domain o	99.5	2.9e-19	5.3e-23	144.3	0	92	500-593	1-95 (95)	WP_001288417.1	PF13910.9 ; DUF4209 ; Domain of unknown function (DUF4209)	PF13910			DUF4209	Domain of unknown function (DUF4209)
PF17192.7 ; MukF_M ; MukF midd	100	1.1e-57	2.1e-61	410.5	0	161	121-281	1-162 (162)	WP_001288850.1	PF17192.7 ; MukF_M ; MukF middle domain	PF17192			MukF_M	MukF middle domain
PF17193.7 ; MukF_C ; MukF C-te	100	1.3e-51	2.4e-55	370.7	0	158	283-440	1-158 (158)	WP_001288850.1	PF17193.7 ; MukF_C ; MukF C-terminal domain	PF17193			MukF_C	MukF C-terminal domain
PF03882.17 ; KicB ; MukF winge	100	1e-40	2e-44	285	0	115	3-117	1-115 (115)	WP_001288850.1	PF03882.17 ; KicB ; MukF winged-helix domain	PF03882	CL0123	HTH	KicB	MukF winged-helix domain
PF06524.15 ; NOA36 ; NOA36 pro	98.7	1.1e-12	1.9e-16	111.7	0	146	206-364	36-223 (313)	WP_001313577.1	PF06524.15 ; NOA36 ; NOA36 protein	PF06524			NOA36	NOA36 protein
PF12358.11 ; DUF3644 ; Protein	97.4	7.6e-08	1.3e-11	60.4	0	64	49-127	2-66 (66)	WP_001313577.1	PF12358.11 ; DUF3644 ; Protein of unknown function (DUF3644)	PF12358	CL0291	KNTase_C	DUF3644	Domain of unknown function (DUF3644)
PF10723.12 ; RepB-RCR_reg ; Re	97.8	4.4e-09	8e-13	71.7	0	61	274-335	20-80 (81)	WP_001330680.1	PF10723.12 ; RepB-RCR_reg ; Replication regulatory protein RepB	PF10723	CL0057	Met_repress	RepB-RCR_reg	Replication regulatory protein RepB
PF03167.22 ; UDG ; Uracil DNA	99.2	3.4e-16	6.2e-20	107.3	0	132	39-200	3-134 (146)	WP_001548723.1	PF03167.22 ; UDG ; Uracil DNA glycosylase superfamily	PF03167			UDG	Uracil DNA glycosylase superfamily
PF13814.9 ; Replic_Relax ; Rep	99.6	1e-19	1.8e-23	133	0	168	21-191	1-190 (192)	WP_001593446.1	PF13814.9 ; Replic_Relax ; Replication-relaxation	PF13814	CL0123	HTH	Replic_Relax	Replication-relaxation
PF02457.19 ; DAC ; DisA bacter	99.3	3.1e-17	6.3e-21	140.7	0	111	382-499	2-119 (120)	WP_001593457.1	PF02457.19 ; DAC ; DisA bacterial checkpoint controller nucleotide-binding	PF02457			DAC	DisA bacterial checkpoint controller nucleotide-binding
PF10635.12 ; DisA-linker ; Dis	81.7	0.058	1.1e-05	43.8	0	54	505-558	2-70 (142)	WP_001593457.1	PF10635.12 ; DisA-linker ; DisA bacterial checkpoint controller linker region	PF10635			DisA-linker	DisA bacterial checkpoint controller linker region
PF11682.11 ; zinc_ribbon_11 ;	91.5	0.0043	8.5e-07	44.2	0	44	42-95	28-71 (128)	WP_001608346.1	PF11682.11 ; zinc_ribbon_11 ; Probable zinc-ribbon	PF11682	CL0167	Zn_Beta_Ribbon	zinc_ribbon_11	Probable zinc-ribbon
PF05766.15 ; NinG ; Bacterioph	91.7	0.0042	7.7e-07	44.8	0	51	15-85	95-147 (197)	WP_001609855.1	PF05766.15 ; NinG ; Bacteriophage Lambda NinG protein	PF05766	CL0263	His-Me_finger	NinG	Bacteriophage Lambda NinG protein
PF17369.5 ; DUF5391 ; Family o	73	0.17	3.1e-05	33.8	0	69	1-70	1-73 (133)	WP_001617302.1	PF17369.5 ; DUF5391 ; Family of unknown function (DUF5391)	PF17369			DUF5391	Family of unknown function (DUF5391)
PF03838.17 ; RecU ; Recombinat	97.6	2.2e-08	4.4e-12	82.1	0	84	92-182	51-143 (161)	WP_001703029.1	PF03838.17 ; RecU ; Recombination protein U	PF03838	CL0236	PDDEXK	RecU	Recombination protein U
PF14328.9 ; DUF4385 ; Domain o	55.4	0.64	0.00012	35	0	22	323-344	26-47 (144)	WP_001703029.1	PF14328.9 ; DUF4385 ; Domain of unknown function (DUF4385)	PF14328			DUF4385	Domain of unknown function (DUF4385)
PF14280.9 ; DUF4365 ; Domain o	99.6	5.6e-20	1.1e-23	143.8	0	131	13-186	1-132 (133)	WP_001724239.1	PF14280.9 ; DUF4365 ; Domain of unknown function (DUF4365)	PF14280			DUF4365	Domain of unknown function (DUF4365)
PF14281.9 ; PDDEXK_4 ; PD-(D/E	99.8	9.1e-25	1.7e-28	182.2	0	157	25-190	1-173 (173)	WP_001774910.1	PF14281.9 ; PDDEXK_4 ; PD-(D/E)XK nuclease superfamily	PF14281	CL0236	PDDEXK	PDDEXK_4	PD-(D/E)XK nuclease superfamily
PF20355.1 ; DUF6650 ; Family o	100	7.5e-36	1.5e-39	217.1	0	133	6-148	3-148 (150)	WP_010377994.1	PF20355.1 ; DUF6650 ; Family of unknown function (DUF6650)	PF20355			DUF6650	Family of unknown function (DUF6650)
PF18860.4 ; AbiJ_NTD3 ; AbiJ N	100	5.9e-37	1.1e-40	269.7	0	160	93-258	1-164 (164)	WP_020219073.1	PF18860.4 ; AbiJ_NTD3 ; AbiJ N-terminal domain 3	PF18860			AbiJ_NTD3	AbiJ N-terminal domain 3
PF18741.4 ; MTES_1575 ; REase_	96.1	1.6e-05	3.3e-09	55.5	0	57	367-432	25-87 (98)	WP_020219073.1	PF18741.4 ; MTES_1575 ; REase_MTES_1575	PF18741	CL0236	PDDEXK	MTES_1575	REase_MTES_1575
PF08378.14 ; NERD ; Nuclease-r	89.6	0.011	1.9e-06	44.3	0	90	295-388	2-94 (116)	WP_020231147.1	PF08378.14 ; NERD ; Nuclease-related domain	PF08378	CL0236	PDDEXK	NERD	Nuclease-related domain
PF16289.8 ; PIN_12 ; PIN domai	99.6	1.1e-19	2e-23	147.8	0	157	4-174	1-163 (163)	WP_021513009.1	PF16289.8 ; PIN_12 ; PIN domain	PF16289	CL0280	PIN	PIN_12	PIN domain
PF13910.9 ; DUF4209 ; Domain o	99.6	8.3e-20	1.5e-23	146.8	0	92	483-574	1-95 (95)	WP_021514655.1	PF13910.9 ; DUF4209 ; Domain of unknown function (DUF4209)	PF13910			DUF4209	Domain of unknown function (DUF4209)
PF06785.14 ; UPF0242 ; Unchara	97.3	9.4e-08	1.7e-11	75.5	0	53	203-255	137-189 (192)	WP_021523210.1	PF06785.14 ; UPF0242 ; Uncharacterised protein family (UPF0242) N-terminus	PF06785			UPF0242	Uncharacterised protein family (UPF0242) N-terminus
PF15934.8 ; Yuri_gagarin ; Yur	96.9	1e-06	1.9e-10	74.3	0	7	20-26	28-34 (310)	WP_021523210.1	PF15934.8 ; Yuri_gagarin ; Yuri gagarin	PF15934			Yuri_gagarin	Yuri gagarin
PF09726.12 ; Macoilin ; Macoil	96.8	1.6e-06	3.1e-10	80.7	0	60	137-196	415-474 (696)	WP_021523210.1	PF09726.12 ; Macoilin ; Macoilin family	PF09726			Macoilin	Macoilin family
PF07888.14 ; CALCOCO1 ; Calciu	95.5	7.2e-05	1.4e-08	65.2	0	9	79-87	26-34 (462)	WP_021523210.1	PF07888.14 ; CALCOCO1 ; Calcium binding and coiled-coil domain (CALCOCO1) like	PF07888			CALCOCO1	Calcium binding and coiled-coil domain (CALCOCO1) like
PF09726.12 ; Macoilin ; Macoil	92.6	0.0025	4.6e-07	57.9	0	6	36-41	105-110 (696)	WP_021523210.1	PF09726.12 ; Macoilin ; Macoilin family	PF09726			Macoilin	Macoilin family
PF09728.12 ; Taxilin ; Myosin-	91.6	0.0044	8.2e-07	50.2	0	8	51-58	16-23 (307)	WP_021523210.1	PF09728.12 ; Taxilin ; Myosin-like coiled-coil protein	PF09728			Taxilin	Myosin-like coiled-coil protein
PF06156.16 ; YabA ; Initiation	65.3	0.32	6e-05	32.1	0	9	279-287	78-86 (111)	WP_021523210.1	PF06156.16 ; YabA ; Initiation control protein YabA	PF06156			YabA	Initiation control protein YabA
PF10723.12 ; RepB-RCR_reg ; Re	97.4	7.3e-08	1.4e-11	70.8	0	59	303-361	20-80 (81)	WP_021530977.1	PF10723.12 ; RepB-RCR_reg ; Replication regulatory protein RepB	PF10723	CL0057	Met_repress	RepB-RCR_reg	Replication regulatory protein RepB
PF18742.4 ; DpnII-MboI ; REase	99.8	1.3e-26	2.5e-30	173.9	0	103	117-219	2-104 (148)	WP_021532008.1	PF18742.4 ; DpnII-MboI ; REase_DpnII-MboI	PF18742	CL0236	PDDEXK	DpnII-MboI	REase_DpnII-MboI
PF11185.11 ; DUF2971 ; Protein	98.8	4.7e-13	8.3e-17	98	0	22	169-190	1-22 (119)	WP_021542067.1	PF11185.11 ; DUF2971 ; Protein of unknown function (DUF2971)	PF11185			DUF2971	Protein of unknown function (DUF2971)
PF19363.2 ; DUF5939 ; Family o	73.9	0.15	2.9e-05	34.7	0	109	20-138	17-126 (281)	WP_021552536.1	PF19363.2 ; DUF5939 ; Family of unknown function (DUF5939)	PF19363			DUF5939	Family of unknown function (DUF5939)
PF18737.4 ; HEPN_MAE_28990 ; M	95.2	0.00013	2.6e-08	55.8	0	55	50-104	5-60 (215)	WP_021572745.1	PF18737.4 ; HEPN_MAE_28990 ; MAE_28990/MAE_18760-like HEPN	PF18737	CL0291	KNTase_C	HEPN_MAE_28990	MAE_28990/MAE_18760-like HEPN
PF18735.4 ; HEPN_RiboL-PSP ; R	95.1	0.00015	3.1e-08	52.9	0	40	191-235	136-175 (181)	WP_021572745.1	PF18735.4 ; HEPN_RiboL-PSP ; RiboL-PSP-HEPN	PF18735	CL0291	KNTase_C	HEPN_RiboL-PSP	RiboL-PSP-HEPN
PF11195.11 ; DUF2829 ; Protein	84.5	0.036	7e-06	34.3	0	17	254-270	64-80 (80)	WP_021572745.1	PF11195.11 ; DUF2829 ; Protein of unknown function (DUF2829)	PF11195			DUF2829	Protein of unknown function (DUF2829)
PF05766.15 ; NinG ; Bacterioph	96.3	8e-06	1.6e-09	64.8	0	75	8-103	84-159 (197)	WP_022645577.1	PF05766.15 ; NinG ; Bacteriophage Lambda NinG protein	PF05766	CL0263	His-Me_finger	NinG	Bacteriophage Lambda NinG protein
PF01850.24 ; PIN ; PIN domain	56.9	0.41	0.00011	29.5	0	46	4-49	1-52 (126)	WP_022645725.1	PF01850.24 ; PIN ; PIN domain	PF01850	CL0280	PIN	PIN	PIN domain
PF20355.1 ; DUF6650 ; Family o	94.4	0.00045	9.3e-08	50.8	0	91	69-164	3-95 (150)	WP_023143484.1	PF20355.1 ; DUF6650 ; Family of unknown function (DUF6650)	PF20355			DUF6650	Family of unknown function (DUF6650)
PF05297.14 ; Herpes_LMP1 ; Her	61.5	0.46	7.8e-05	37.2	0	25	41-65	100-125 (371)	WP_023143484.1	PF05297.14 ; Herpes_LMP1 ; Herpesvirus latent membrane protein 1 (LMP1)	PF05297			Herpes_LMP1	Herpesvirus latent membrane protein 1 (LMP1)
PF18753.4 ; Nmad2 ; Nucleotide	100	2e-70	4.1e-74	461.5	0	196	6-206	1-200 (203)	WP_023143489.1	PF18753.4 ; Nmad2 ; Nucleotide modification associated domain 2	PF18753			Nmad2	Nucleotide modification associated domain 2
PF14335.9 ; DUF4391 ; Domain o	100	6.7e-49	1.3e-52	323.9	0	216	5-223	1-234 (234)	WP_023315979.1	PF14335.9 ; DUF4391 ; Domain of unknown function (DUF4391)	PF14335			DUF4391	Domain of unknown function (DUF4391)
PF18165.4 ; pP_pnuc_1 ; Predic	100	2e-38	4.1e-42	269.2	0	137	17-153	2-139 (139)	WP_024171052.1	PF18165.4 ; pP_pnuc_1 ; Predicted pPIWI-associating nuclease	PF18165			pP_pnuc_1	Predicted pPIWI-associating nuclease
PF18166.4 ; pP_pnuc_2 ; Predic	99.9	4.3e-30	8.7e-34	211.9	0	115	160-276	1-120 (120)	WP_024171052.1	PF18166.4 ; pP_pnuc_2 ; Predicted pPIWI-associating nuclease	PF18166	CL0731	SPOCS	pP_pnuc_2	Predicted pPIWI-associating nuclease
PF15969.8 ; RexA ; Intracellul	79.9	0.076	1.4e-05	40.8	0	137	34-189	19-166 (235)	WP_024187901.1	PF15969.8 ; RexA ; Intracellular sensor of Lambda phage, Abi component	PF15969			RexA	Intracellular sensor of Lambda phage, Abi component
PF19503.2 ; DUF6037 ; Family o	99.9	7.9e-32	1.6e-35	210.8	0	159	1-179	36-204 (204)	WP_024225810.1	PF19503.2 ; DUF6037 ; Family of unknown function (DUF6037)	PF19503			DUF6037	Family of unknown function (DUF6037)
PF08011.14 ; PDDEXK_9 ; PD-(D/	72.3	0.16	3.3e-05	33.1	0	64	175-248	2-65 (96)	WP_024249462.1	PF08011.14 ; PDDEXK_9 ; PD-(D/E)XK nuclease superfamily	PF08011	CL0236	PDDEXK	PDDEXK_9	PD-(D/E)XK nuclease superfamily
PF09726.12 ; Macoilin ; Macoil	82.8	0.048	9.4e-06	46.2	0	24	143-166	589-612 (696)	WP_024946521.1	PF09726.12 ; Macoilin ; Macoilin family	PF09726			Macoilin	Macoilin family
PF17078.8 ; SHE3 ; SWI5-depend	78	0.091	1.8e-05	37.3	0	14	179-192	96-109 (224)	WP_024946521.1	PF17078.8 ; SHE3 ; SWI5-dependent HO expression protein 3	PF17078			SHE3	SWI5-dependent HO expression protein 3
PF00430.21 ; ATP-synt_B ; ATP	74.8	0.13	2.6e-05	32.8	0	33	63-95	3-35 (132)	WP_024946521.1	PF00430.21 ; ATP-synt_B ; ATP synthase B/B' CF(0)	PF00430	CL0255	ATP_synthase	ATP-synt_B	ATP synthase B/B' CF(0)
PF13089.9 ; PP_kinase_N ; Poly	68.9	0.23	4.5e-05	30.9	0	31	30-60	6-36 (106)	WP_024946521.1	PF13089.9 ; PP_kinase_N ; Polyphosphate kinase N-terminal domain	PF13089			PP_kinase_N	Polyphosphate kinase N-terminal domain
PF05667.14 ; CCDC22 ; Coiled-c	56.4	0.55	0.00011	37.7	0	12	13-24	129-140 (592)	WP_024946521.1	PF05667.14 ; CCDC22 ; Coiled-coil domain-containing protein 22	PF05667			CCDC22_CC	CCDC22 protein coiled-coil region
PF14582.9 ; Metallophos_3 ; Me	99	3.1e-14	5.5e-18	140.8	0	212	2-271	8-235 (237)	WP_032203427.1	PF14582.9 ; Metallophos_3 ; Metallophosphoesterase, calcineurin superfamily	PF14582	CL0163	Calcineurin	Metallophos_3	Metallophosphoesterase, calcineurin superfamily
PF14516.9 ; AAA_35 ; AAA-like	98.2	2e-10	3.5e-14	118.1	0	148	361-511	29-212 (330)	WP_032203427.1	PF14516.9 ; AAA_35 ; AAA-like domain	PF14516	CL0023	P-loop_NTPase	AAA_35	AAA-like domain
PF18742.4 ; DpnII-MboI ; REase	95.8	4.3e-05	8.2e-09	62.8	0	82	365-449	29-119 (148)	WP_032291790.1	PF18742.4 ; DpnII-MboI ; REase_DpnII-MboI	PF18742	CL0236	PDDEXK	DpnII-MboI	REase_DpnII-MboI
PF04411.15 ; PDDEXK_7 ; PD-(D/	99.4	3.7e-18	7.2e-22	163.4	0	141	564-726	1-165 (166)	WP_032494871.1	PF04411.15 ; PDDEXK_7 ; PD-(D/E)XK nuclease superfamily	PF04411	CL0236	PDDEXK	PDDEXK_7	PD-(D/E)XK nuclease superfamily
PF09823.12 ; DUF2357 ; Domain	99.1	8.9e-15	1.8e-18	149	0	155	111-269	5-198 (258)	WP_032494871.1	PF09823.12 ; DUF2357 ; Domain of unknown function (DUF2357)	PF09823	CL0236	PDDEXK	DUF2357	Domain of unknown function (DUF2357)
PF04216.15 ; FdhE ; Protein in	96	2.1e-05	4e-09	77.4	0	80	778-864	145-229 (265)	WP_032494871.1	PF04216.15 ; FdhE ; Protein involved in formate dehydrogenase formation	PF04216			FdhE	Protein involved in formate dehydrogenase formation
PF09823.12 ; DUF2357 ; Domain	81.6	0.057	1.1e-05	50	0	32	500-533	226-258 (258)	WP_032494871.1	PF09823.12 ; DUF2357 ; Domain of unknown function (DUF2357)	PF09823	CL0236	PDDEXK	DUF2357	Domain of unknown function (DUF2357)
PF17475.5 ; Binary_toxB_2 ; Cl	66.7	0.31	5.3e-05	33.2	0	49	66-116	101-152 (218)	WP_042002648.1	PF17475.5 ; Binary_toxB_2 ; Clostridial binary toxin B/anthrax toxin PA domain 2	PF17475			Binary_toxB_2	Clostridial binary toxin B/anthrax toxin PA domain 2
PF00558.22 ; Vpu ; Vpu protein	63.9	0.38	6.6e-05	27.1	0	29	16-44	7-35 (81)	WP_042002648.1	PF00558.22 ; Vpu ; Vpu protein	PF00558			Vpu	Vpu protein
PF07693.17 ; KAP_NTPase ; KAP	97.9	3.2e-09	5.7e-13	101.3	0	43	52-94	29-71 (307)	WP_042346724.1	PF07693.17 ; KAP_NTPase ; KAP family P-loop domain	PF07693	CL0023	P-loop_NTPase	KAP_NTPase	KAP family P-loop domain
PF10443.12 ; RNA12 ; RNA12 pro	97.5	3.7e-08	6.5e-12	99	0	63	348-411	211-277 (424)	WP_042346724.1	PF10443.12 ; RNA12 ; RNA12 protein	PF10443	CL0023	P-loop_NTPase	RNA12	RNA12 protein
PF20024.2 ; DUF6432 ; Family o	97.4	7.9e-08	1.4e-11	73.9	0	70	636-708	8-79 (96)	WP_042346724.1	PF20024.2 ; DUF6432 ; Family of unknown function (DUF6432)	PF20024	CL0123	HTH	DUF6432	Family of unknown function (DUF6432)
PF09624.13 ; DUF2393 ; Protein	88.6	0.013	2.6e-06	39	0	66	66-133	65-131 (147)	WP_054626966.1	PF09624.13 ; DUF2393 ; Protein of unknown function (DUF2393)	PF09624			DUF2393	Protein of unknown function (DUF2393)
PF19868.2 ; DUF6341 ; Family o	53.2	0.73	0.00013	24.6	0	24	163-186	12-35 (50)	WP_054626966.1	PF19868.2 ; DUF6341 ; Family of unknown function (DUF6341)	PF19868			DUF6341	Family of unknown function (DUF6341)
PF20355.1 ; DUF6650 ; Family o	99.5	2.4e-18	4.1e-22	124.1	0	115	132-246	21-148 (150)	WP_059356353.1	PF20355.1 ; DUF6650 ; Family of unknown function (DUF6650)	PF20355			DUF6650	Family of unknown function (DUF6650)
PF05315.14 ; ICEA ; ICEA Prote	96.7	2.3e-06	4.1e-10	62.9	0	75	5-93	76-150 (218)	WP_059356353.1	PF05315.14 ; ICEA ; ICEA Protein	PF05315	CL0263	His-Me_finger	ICEA	ICEA Protein
PF14335.9 ; DUF4391 ; Domain o	100	7.3e-52	1.5e-55	362.3	0	233	18-277	1-234 (234)	WP_060617909.1	PF14335.9 ; DUF4391 ; Domain of unknown function (DUF4391)	PF14335			DUF4391	Domain of unknown function (DUF4391)
PF18867.4 ; HEPN-like_int ; HE	57.2	0.58	0.0001	32.3	0	76	154-253	69-147 (151)	WP_061089765.1	PF18867.4 ; HEPN-like_int ; HEPN-like integron domain	PF18867	CL0291	KNTase_C	HEPN-like_int	HEPN-like integron domain
PF01850.24 ; PIN ; PIN domain	83.1	0.043	8.9e-06	32.9	0	30	91-120	93-122 (126)	WP_062933619.1	PF01850.24 ; PIN ; PIN domain	PF01850	CL0280	PIN	PIN	PIN domain
PF09905.12 ; VF530 ; DNA-bindi	70.5	0.22	3.9e-05	28.7	0	27	139-165	6-32 (63)	WP_062933619.1	PF09905.12 ; VF530 ; DNA-binding protein VF530	PF09905			VF530	DNA-binding protein VF530
PF11657.11 ; Activator-TraM ;	97	4.3e-07	1e-10	63.9	0	72	30-105	4-75 (143)	WP_063104246.1	PF11657.11 ; Activator-TraM ; Transcriptional activator TraM	PF11657			Activator-TraM	Transcriptional activator TraM
PF19658.2 ; DUF6161 ; Family o	79.9	0.056	1.4e-05	36.3	0	16	125-140	57-72 (223)	WP_063104246.1	PF19658.2 ; DUF6161 ; Family of unknown function (DUF6161)	PF19658			DUF6161	Family of unknown function (DUF6161)
PF13807.9 ; GNVR ; G-rich doma	57.6	0.35	0.0001	24.1	0	10	141-150	40-49 (82)	WP_063104246.1	PF13807.9 ; GNVR ; G-rich domain on putative tyrosine kinase	PF13807			GNVR	G-rich domain on putative tyrosine kinase
PF18765.4 ; Polbeta ; Polymera	87.5	0.017	3.6e-06	33.3	0	38	44-91	4-41 (91)	WP_071337450.1	PF18765.4 ; Polbeta ; Polymerase beta, Nucleotidyltransferase	PF18765	CL0260	NTP_transf	Polbeta	Polymerase beta, Nucleotidyltransferase
PF08820.13 ; DUF1803 ; Domain	52.7	0.79	0.00014	25.6	0	38	31-69	3-40 (104)	WP_072778919.1	PF08820.13 ; DUF1803 ; Domain of unknown function (DUF1803)	PF08820			DUF1803	Domain of unknown function (DUF1803)
PF15587.9 ; Imm9 ; Immunity pr	100	1.1e-60	2.2e-64	370.5	0	149	5-153	1-153 (153)	WP_087890321.1	PF15587.9 ; Imm9 ; Immunity protein 9	PF15587			Imm9	Immunity protein 9
PF18186.4 ; SLATT_4 ; SMODS an	58	0.51	9.9e-05	30.9	0	20	125-144	117-136 (166)	WP_087891342.1	PF18186.4 ; SLATT_4 ; SMODS and SLOG-associating 2TM effector domain family 4	PF18186	CL0676	SLATT	SLATT_4	SMODS and SLOG-associating 2TM effector domain family 4
PF04678.16 ; MCU ; Mitochondri	53.3	0.72	0.00013	32.3	0	27	22-48	104-130 (204)	WP_087891342.1	PF04678.16 ; MCU ; Mitochondrial calcium uniporter	PF04678			MCU	Mitochondrial calcium uniporter
PF17411.5 ; SmaI ; Type II sit	72.7	0.17	3.2e-05	43.3	0	85	52-141	5-105 (242)	WP_087891926.1	PF17411.5 ; SmaI ; Type II site-specific deoxyribonuclease	PF17411			SmaI	Type II site-specific deoxyribonuclease
PF20390.1 ; DUF6685 ; Family o	100	2e-42	4e-46	304.2	0	197	63-282	2-223 (226)	WP_087894545.1	PF20390.1 ; DUF6685 ; Family of unknown function (DUF6685)	PF20390			DUF6685	Family of unknown function (DUF6685)
PF20275.1 ; CTD10 ; C-terminal	66.2	0.28	5.5e-05	32.7	0	76	199-282	35-110 (138)	WP_087896215.1	PF20275.1 ; CTD10 ; C-terminal domain 10 of the ABC-three component (ABC-3C) systems	PF20275			CTD10	C-terminal domain 10 of the ABC-three component (ABC-3C) systems
PF05014.18 ; Nuc_deoxyrib_tr ;	97.1	3e-07	5.7e-11	71.9	0	117	5-137	1-121 (143)	WP_087898491.1	PF05014.18 ; Nuc_deoxyrib_tr ; Nucleoside 2-deoxyribosyltransferase	PF05014	CL0498	Nribosyltransf	Nuc_deoxyrib_tr	Nucleoside 2-deoxyribosyltransferase
PF08816.14 ; Ivy ; Inhibitor o	90	0.009	1.7e-06	43	0	87	302-391	5-108 (113)	WP_087898491.1	PF08816.14 ; Ivy ; Inhibitor of vertebrate lysozyme (Ivy)	PF08816			Ivy	Inhibitor of vertebrate lysozyme (Ivy)
PF06862.15 ; UTP25 ; Utp25, U3	99.4	1.1e-17	2.2e-21	193.8	0	55	585-642	399-455 (495)	WP_087898500.1	PF06862.15 ; UTP25 ; Utp25, U3 small nucleolar RNA-associated SSU processome protein 25	PF06862			UTP25	Utp25, U3 small nucleolar RNA-associated SSU processome protein 25
PF02399.18 ; Herpes_ori_bp ; O	99.1	3.5e-15	6.8e-19	184.5	0	134	169-316	49-193 (832)	WP_087898500.1	PF02399.18 ; Herpes_ori_bp ; Origin of replication binding protein	PF02399	CL0023	P-loop_NTPase	Herpes_ori_bp	Origin of replication binding protein
PF00303.22 ; Thymidylat_synt ;	100	1.3e-43	2.5e-47	325.8	0	215	11-246	1-224 (263)	WP_087900468.1	PF00303.22 ; Thymidylat_synt ; Thymidylate synthase	PF00303			Thymidylat_synt	Thymidylate synthase
PF10723.12 ; RepB-RCR_reg ; Re	97.9	2.1e-09	3.7e-13	72	0	59	252-310	20-80 (81)	WP_087901028.1	PF10723.12 ; RepB-RCR_reg ; Replication regulatory protein RepB	PF10723	CL0057	Met_repress	RepB-RCR_reg	Replication regulatory protein RepB
PF11185.11 ; DUF2971 ; Protein	98.8	5.2e-13	9.5e-17	92.7	0	44	74-137	1-47 (119)	WP_087902656.1	PF11185.11 ; DUF2971 ; Protein of unknown function (DUF2971)	PF11185			DUF2971	Protein of unknown function (DUF2971)
PF15633.9 ; Tox-ART-HYD1 ; HYD	52.2	0.79	0.00014	26.6	0	23	3-25	1-23 (101)	WP_087902656.1	PF15633.9 ; Tox-ART-HYD1 ; HYD1 signature containing ADP-ribosyltransferase	PF15633			Tox-ART-HYD1	HYD1 signature containing ADP-ribosyltransferase
PF05766.15 ; NinG ; Bacterioph	96.6	2.9e-06	5.3e-10	65.7	0	62	204-265	81-146 (197)	WP_087902667.1	PF05766.15 ; NinG ; Bacteriophage Lambda NinG protein	PF05766	CL0263	His-Me_finger	NinG	Bacteriophage Lambda NinG protein
PF01878.21 ; EVE ; EVE domain	53	0.72	0.00014	29.4	0	25	42-66	38-66 (147)	WP_087902667.1	PF01878.21 ; EVE ; EVE domain	PF01878	CL0178	PUA	EVE	EVE domain
PF11166.11 ; DUF2951 ; Protein	72.8	0.17	3.2e-05	33.7	0	26	21-46	71-96 (98)	WP_097419291.1	PF11166.11 ; DUF2951 ; Protein of unknown function (DUF2951)	PF11166			DUF2951	Protein of unknown function (DUF2951)
PF19749.2 ; DUF6236 ; Family o	99.8	2e-24	3.8e-28	194.7	0	231	31-287	96-358 (359)	WP_097421955.1	PF19749.2 ; DUF6236 ; Family of unknown function (DUF6236)	PF19749			DUF6236	Family of unknown function (DUF6236)
PF15968.8 ; RexB ; Membrane-an	96.2	1.3e-05	2.3e-09	57.6	0	76	57-140	30-105 (139)	WP_114291326.1	PF15968.8 ; RexB ; Membrane-anchored ion channel, Abi component	PF15968			RexB	Membrane-anchored ion channel, Abi component
PF05049.16 ; IIGP ; Interferon	99	2.4e-14	4.4e-18	141.9	0	104	230-342	87-204 (374)	WP_114410245.1	PF05049.16 ; IIGP ; Interferon-inducible GTPase (IIGP)	PF05049	CL0023	P-loop_NTPase	IIGP	Interferon-inducible GTPase (IIGP)
PF00350.26 ; Dynamin_N ; Dynam	99	3.5e-14	6.5e-18	123.6	0	43	71-113	1-43 (182)	WP_114410245.1	PF00350.26 ; Dynamin_N ; Dynamin family	PF00350	CL0023	P-loop_NTPase	Dynamin_N	Dynamin family
PF18476.4 ; PIN_8 ; PIN like d	99.9	1e-29	2e-33	229.9	0	212	50-295	1-221 (221)	WP_114499597.1	PF18476.4 ; PIN_8 ; PIN like domain	PF18476	CL0280	PIN	PIN_8	PIN like domain
PF19475.2 ; DUF6012 ; Family o	100	2.4e-59	4.7e-63	383.9	0	193	1-195	1-199 (201)	WP_133296544.1	PF19475.2 ; DUF6012 ; Family of unknown function (DUF6012)	PF19475			DUF6012	Family of unknown function (DUF6012)
PF05766.15 ; NinG ; Bacterioph	97.8	7.1e-09	1.3e-12	71.4	0	63	102-164	80-145 (197)	WP_133301785.1	PF05766.15 ; NinG ; Bacteriophage Lambda NinG protein	PF05766	CL0263	His-Me_finger	NinG	Bacteriophage Lambda NinG protein
PF10934.11 ; DUF2634 ; Protein	99	2.3e-14	4.4e-18	106.9	0	97	233-346	6-103 (104)	WP_225403053.1	PF10934.11 ; DUF2634 ; Protein of unknown function (DUF2634)	PF10934	CL0763	GpW_gp25-like	DUF2634	Protein of unknown function (DUF2634)
PF05766.15 ; NinG ; Bacterioph	95.7	5e-05	9.2e-09	60.6	0	72	11-106	84-156 (197)	WP_225403053.1	PF05766.15 ; NinG ; Bacteriophage Lambda NinG protein	PF05766	CL0263	His-Me_finger	NinG	Bacteriophage Lambda NinG protein
PF10899.11 ; AbiGi ; Putative	99.4	9.2e-18	1.5e-21	122.9	0	152	70-246	28-197 (198)	WP_225915864.1	PF10899.11 ; AbiGi ; Putative abortive phage resistance protein AbiGi, antitoxin	PF10899			AbiGi	Putative abortive phage resistance protein AbiGi, antitoxin
PF15633.9 ; Tox-ART-HYD1 ; HYD	73.8	0.17	2.9e-05	28.9	0	23	4-26	1-23 (101)	WP_225915864.1	PF15633.9 ; Tox-ART-HYD1 ; HYD1 signature containing ADP-ribosyltransferase	PF15633			Tox-ART-HYD1	HYD1 signature containing ADP-ribosyltransferase
PF14516.9 ; AAA_35 ; AAA-like	99.4	7.9e-18	1.4e-21	172.4	0	309	205-545	7-330 (330)	WP_235165808.1	PF14516.9 ; AAA_35 ; AAA-like domain	PF14516	CL0023	P-loop_NTPase	AAA_35	AAA-like domain
PF13156.9 ; Mrr_cat_2 ; Restri	97.4	6.3e-08	1.1e-11	81.1	0	92	2-97	31-125 (127)	WP_235165808.1	PF13156.9 ; Mrr_cat_2 ; Restriction endonuclease	PF13156	CL0236	PDDEXK	Mrr_cat_2	Restriction endonuclease
PF09821.12 ; AAA_assoc_C ; C-t	95.9	3.3e-05	5.7e-09	62.9	0	97	758-858	13-114 (119)	WP_235165808.1	PF09821.12 ; AAA_assoc_C ; C-terminal AAA-associated domain	PF09821			AAA_assoc_C	C-terminal AAA-associated domain
PF09821.12 ; AAA_assoc_C ; C-t	94.5	0.00043	7.5e-08	55.6	0	108	581-692	2-118 (119)	WP_235165808.1	PF09821.12 ; AAA_assoc_C ; C-terminal AAA-associated domain	PF09821			AAA_assoc_C	C-terminal AAA-associated domain
PF13910.9 ; DUF4209 ; Domain o	99.6	5.1e-21	9.5e-25	145.8	0	92	280-371	1-95 (95)	WP_235165862.1	PF13910.9 ; DUF4209 ; Domain of unknown function (DUF4209)	PF13910			DUF4209	Domain of unknown function (DUF4209)
PF18768.4 ; RNPP_C ; RNPP fami	58.1	0.49	9.8e-05	33.2	0	16	22-37	131-146 (209)	WP_235165862.1	PF18768.4 ; RNPP_C ; RNPP family C-terminal domain	PF18768	CL0020	TPR	RNPP_C	RNPP family C-terminal domain
PF18862.4 ; ApeA_NTD1 ; ApeA N	90	0.0064	1.7e-06	43.8	0	40	32-71	286-325 (438)	WP_244576542.1	PF18862.4 ; ApeA_NTD1 ; ApeA N-terminal domain 1	PF18862			ApeA_NTD1	ApeA N-terminal domain 1
PF14281.9 ; PDDEXK_4 ; PD-(D/E	99.8	5.9e-26	1.1e-29	187.5	0	167	37-209	1-173 (173)	WP_249529364.1	PF14281.9 ; PDDEXK_4 ; PD-(D/E)XK nuclease superfamily	PF14281	CL0236	PDDEXK	PDDEXK_4	PD-(D/E)XK nuclease superfamily
PF08847.14 ; Crr6 ; Chlororesp	99.8	1e-25	1.8e-29	178.7	0	142	181-329	1-143 (150)	WP_250112038.1	PF08847.14 ; Crr6 ; Chlororespiratory reduction 6	PF08847			Crr6	Chlororespiratory reduction 6
PF14280.9 ; DUF4365 ; Domain o	99.6	8.3e-21	1.5e-24	146.4	0	119	15-144	1-125 (133)	WP_250112038.1	PF14280.9 ; DUF4365 ; Domain of unknown function (DUF4365)	PF14280			DUF4365	Domain of unknown function (DUF4365)
PF09002.14 ; DUF1887 ; Domain	92	0.0035	6.6e-07	60.4	0	51	442-492	248-312 (380)	WP_250112039.1	PF09002.14 ; DUF1887 ; Domain of unknown function (DUF1887)	PF09002	CL0236	PDDEXK	DUF1887	Domain of unknown function (DUF1887)
PF07514.14 ; TraI_2 ; Putative	100	3e-40	6e-44	321.2	0	304	15-402	1-312 (314)	WP_250112306.1	PF07514.14 ; TraI_2 ; Putative helicase	PF07514	CL0237	HD_PDEase	TraI_2	Putative helicase
PF19192.3 ; Response_reg_2 ; R	99.9	2.9e-33	5.7e-37	234.3	0	179	18-209	1-185 (189)	WP_252151284.1	PF19192.3 ; Response_reg_2 ; Response receiver domain	PF19192	CL0304	CheY	Response_reg_2	Response receiver domain
PF09665.13 ; RE_Alw26IDE ; Typ	96	2.3e-05	4e-09	66.9	0	45	2-50	249-295 (511)	WP_252151320.1	PF09665.13 ; RE_Alw26IDE ; Type II restriction endonuclease (RE_Alw26IDE)	PF09665			RE_Alw26IDE	Type II restriction endonuclease (RE_Alw26IDE)
PF11185.11 ; DUF2971 ; Protein	99	2.5e-14	4.5e-18	98.6	0	22	51-72	1-22 (119)	WP_252385379.1	PF11185.11 ; DUF2971 ; Protein of unknown function (DUF2971)	PF11185			DUF2971	Protein of unknown function (DUF2971)

## Sheet: assemblies
assembly
GCF_003334815.1
GCF_003334355.1
GCF_003334335.1
GCF_003334765.1
GCF_003334305.1
GCF_003334785.1
GCF_003334245.1
GCF_003334775.1
GCF_003334235.1
GCF_003334705.1
GCF_003334675.1
GCF_003334175.1
GCF_003334715.1
GCF_003334165.1
GCF_003334155.1
GCF_003334145.1
GCF_003334115.1
GCF_003334085.1
GCF_003334035.1
GCF_003334665.1
GCF_003334015.1
GCF_003334005.1
GCF_003333975.1
GCF_003333945.1
GCF_003333935.1
GCF_003333925.1
GCF_003334625.1
GCF_003334605.1
GCF_003333855.1
GCF_003333845.1
GCF_003333795.1
GCF_003333785.1
GCF_003333765.1
GCF_003334585.1
GCF_003333715.1
GCF_003333685.1
GCF_003333675.1
GCF_003333605.1
GCF_003334555.1
GCF_003333645.1
GCF_003333565.1
GCF_003333545.1
GCF_003333505.1
GCF_003334525.1
GCF_003333495.1
GCF_003333435.1
GCF_003333425.1
GCF_003333475.1
GCF_003333385.1
GCF_003334425.1
GCF_003892645.1
GCF_003892555.1
GCF_003886695.1
GCF_003886495.1
GCF_003886675.1
GCF_003892475.1
GCF_003892435.1
GCF_003886455.1
GCF_003886445.1
GCF_003885215.1
GCF_003886375.1
GCF_003886345.1
GCF_003892355.1
GCF_003886285.1
GCF_003886135.1
GCF_003886115.1
GCF_003886535.1
GCF_003886035.1
GCF_003885255.1

## Sheet: known_defensive_pfams
Hit	Prob	E-value	P-value	Score	SS	Cols	Query HMM	Template HMM	query	qstart	qend	hit_name	seq_id	defense_id	pfam_id	clan_id	clan_name	pfam_name	pfam_description
PF09455.13 ; Cas_DxTHG ; CRISP	100	1e-65	2e-69	506.2	0	364	3-372	1-379 (379)	UniRef50_K9Y9B2	3	372	PF09455.13 ; Cas_DxTHG ; CRISPR-associated (Cas) DxTHG family	UniRef50_K9Y9B2	Cas~csx1_III_19	PF09455	CL0236	PDDEXK	Cas_DxTHG	CRISPR-associated (Cas) DxTHG family
PF09618.13 ; Cas_Csy4 ; CRISPR	100	6e-53	1.2e-56	329.1	0	182	4-187	1-182 (182)	UniRef50_K0CJW0	4	187	PF09618.13 ; Cas_Csy4 ; CRISPR-associated protein (Cas_Csy4)	UniRef50_K0CJW0	Cas~cas6f_I_II_III_IV_V_VI_3	PF09618	CL0362	RAMPS-Cas5-like	Cas_Csy4	CRISPR-associated protein (Cas_Csy4)
PF09609.13 ; Cas_GSU0054 ; CRI	100	2.3e-59	4.3e-63	491	0	382	2-541	2-428 (428)	UniRef50_Q467D5	2	541	PF09609.13 ; Cas_GSU0054 ; CRISPR-associated protein, GSU0054 family (Cas_GSU0054)	UniRef50_Q467D5	Cas~cas5u_I-G_2	PF09609			Cas_GSU0054	CRISPR-associated protein, GSU0054 family (Cas_GSU0054)
PF18320.4 ; Csc2 ; Csc2 Crispr	100	1.6e-40	3.4e-44	309.2	0	268	17-301	3-287 (300)	UniRef50_A0A1U7EX64	17	301	PF18320.4 ; Csc2 ; Csc2 Crispr	UniRef50_A0A1U7EX64	Cas~csc2gr7_I-D_1	PF18320	CL0362	RAMPS-Cas5-like	Csc2	Csc2 Crispr
PF14072.9 ; DndB ; DNA-sulfur	100	2.9e-38	5.3e-42	288.4	0	310	9-365	1-335 (337)	UniRef50_A0A8J3XU55	9	365	PF14072.9 ; DndB ; DNA-sulfur modification-associated	UniRef50_A0A8J3XU55	Dpd~DpdB	PF14072			DndB	DNA-sulfur modification-associated
PF16592.8 ; Cas9_REC ; REC lob	100	1e-73	2e-77	699.8	0	509	183-711	3-556 (557)	UniRef50_Q99ZW2	183	711	PF16592.8 ; Cas9_REC ; REC lobe of CRISPR-associated endonuclease Cas9	UniRef50_Q99ZW2	Cas~cas9_II-A_II-B_II-C_3	PF16592	CL0693	Cas9_lobe	Cas9_REC	REC lobe of CRISPR-associated endonuclease Cas9
PF01905.19 ; DevR ; CRISPR-ass	100	2.9e-37	5.7e-41	282.9	0	215	11-244	1-265 (271)	UniRef50_A0A1R4DTY9	11	244	PF01905.19 ; DevR ; CRISPR-associated negative auto-regulator DevR/Csa2	UniRef50_A0A1R4DTY9	Cas~cas7b_I-B_1	PF01905	CL0362	RAMPS-Cas5-like	DevR	CRISPR-associated negative auto-regulator DevR/Csa2
PF09652.13 ; Cas_VVA1548 ; Put	100	1.1e-42	2.1e-46	233.6	0	91	4-94	1-100 (100)	UniRef50_A0A250L1S8	4	94	PF09652.13 ; Cas_VVA1548 ; Putative CRISPR-associated protein (Cas_VVA1548)	UniRef50_A0A250L1S8	Cas~csx16_III_1	PF09652			Cas_VVA1548	Putative CRISPR-associated protein (Cas_VVA1548)
PF10053.12 ; DUF2290 ; Unchara	100	9.6e-55	1.9e-58	359.4	0	195	25-219	1-197 (197)	UniRef50_E0UCJ5	25	219	PF10053.12 ; DUF2290 ; Uncharacterized conserved protein (DUF2290)	UniRef50_E0UCJ5	Rst_HelicaseDUF2290~DUF2290_Pers	PF10053			DUF2290	Uncharacterized conserved protein (DUF2290)
PF16873.8 ; AbiGii_2 ; Putativ	100	1e-38	2e-42	310.5	0	374	2-388	1-392 (398)	UniRef50_A0A2X3VTD0	2	388	PF16873.8 ; AbiGii_2 ; Putative abortive phage resistance protein AbiGii toxin	UniRef50_A0A2X3VTD0	AbiG~AbiGii	PF16873			AbiGii_2	Putative abortive phage resistance protein AbiGii toxin
PF09559.13 ; Cas6 ; Cas6 Crisp	100	2e-70	3.8e-74	463.4	0	197	7-203	1-213 (213)	UniRef50_Q8F1E7	7	203	PF09559.13 ; Cas6 ; Cas6 Crispr	UniRef50_Q8F1E7	Cas~cas6_I_II_III_IV_V_VI_21	PF09559	CL0362	RAMPS-Cas5-like	Cas6	Cas6 Crispr
PF00145.20 ; DNA_methylase ; C	100	8e-40	1.4e-43	302.5	0	303	56-405	1-320 (321)	UniRef50_Q9RLM4	56	405	PF00145.20 ; DNA_methylase ; C-5 cytosine-specific DNA methylase	UniRef50_Q9RLM4	RM_Type_II~Type_II_MTases	PF00145	CL0063	NADP_Rossmann	DNA_methylase	C-5 cytosine-specific DNA methylase
PF18516.4 ; RuvC_1 ; RuvC nucl	100	8e-71	1.6e-74	644.1	0	406	825-1259	3-428 (428)	UniRef50_D7JGI7	825	1259	PF18516.4 ; RuvC_1 ; RuvC nuclease domain	UniRef50_D7JGI7	Cas~cas12a_V-A_3	PF18516	CL0219	RNase_H	RuvC_1	RuvC nuclease domain
PF01867.19 ; Cas_Cas1 ; CRISPR	100	1.1e-61	2e-65	436.2	0	279	4-290	1-287 (287)	UniRef50_A0A0E3HA24	4	290	PF01867.19 ; Cas_Cas1 ; CRISPR associated protein Cas1	UniRef50_A0A0E3HA24	Cas~cas1_I_II_III_IV_V_VI_2	PF01867			Cas_Cas1	CRISPR associated protein Cas1
PF09704.13 ; Cas_Cas5d ; CRISP	100	1.9e-36	3.6e-40	231.9	0	160	3-178	1-173 (212)	UniRef50_A0A3D0N829	3	178	PF09704.13 ; Cas_Cas5d ; CRISPR-associated protein (Cas_Cas5)	UniRef50_A0A3D0N829	Cas~cas5_I-E_13	PF09704	CL0362	RAMPS-Cas5-like	Cas_Cas5d	CRISPR-associated protein (Cas_Cas5)
PF09660.13 ; DUF2397 ; Protein	100	1.1e-86	2.1e-90	707.3	0	467	12-488	1-481 (481)	UniRef50_S5Z921	12	488	PF09660.13 ; DUF2397 ; Protein of unknown function (DUF2397)	UniRef50_S5Z921	Wadjet~JetA_II	PF09660			DUF2397	Protein of unknown function (DUF2397)
PF20016.2 ; DUF6430 ; Domain o	100	9.2e-48	1.8e-51	329.7	0	174	94-277	1-181 (181)	UniRef50_I2C645	94	277	PF20016.2 ; DUF6430 ; Domain of unknown function (DUF6430)	UniRef50_I2C645	Thoeris_II~ThsA_new_petit	PF20016	CL0223	MACRO	ThsA_Macro	Thoeris protein ThsA, Macro domain
PF18501.4 ; REC1 ; Alpha helic	100	2.1e-58	4.1e-62	498.6	0	233	48-295	1-243 (243)	UniRef50_D7JGI7	48	295	PF18501.4 ; REC1 ; Alpha helical recognition lobe domain	UniRef50_D7JGI7	Cas~cas12a_V-A_3	PF18501			REC1	Alpha helical recognition lobe domain
PF09711.13 ; Cas_Csn2 ; CRISPR	100	1.8e-38	3.3e-42	248.7	0	173	45-224	4-176 (176)	UniRef50_F7UWL0	45	224	PF09711.13 ; Cas_Csn2 ; CRISPR-associated protein (Cas_Csn2)	UniRef50_F7UWL0	Cas~csn2_II-A_3	PF09711	CL0023	P-loop_NTPase	Cas_Csn2	CRISPR-associated protein (Cas_Csn2)
PF18510.4 ; NUC ; Nuclease dom	100	1.2e-36	2.3e-40	308.4	0	158	1037-1197	1-159 (160)	UniRef50_D7JGI7	1037	1197	PF18510.4 ; NUC ; Nuclease domain	UniRef50_D7JGI7	Cas~cas12a_V-A_3	PF18510			NUC	Nuclease domain
PF09484.13 ; Cas_TM1802 ; CRIS	100	1.7e-67	3.2e-71	601.5	0	562	1-673	1-604 (604)	UniRef50_B8CYA5	1	673	PF09484.13 ; Cas_TM1802 ; CRISPR-associated protein TM1802 (cas_TM1802)	UniRef50_B8CYA5	Cas~cas8b1_I-B_4	PF09484			Cas_TM1802	CRISPR-associated protein TM1802 (cas_TM1802)
PF02463.22 ; SMC_N ; RecF/RecN	100	5.4e-38	8.6e-42	391.8	0	85	917-1010	1170-1254(1271)	UniRef50_A0A3M6HYB1	917	1010	PF02463.22 ; SMC_N ; RecF/RecN/SMC N terminal domain	UniRef50_A0A3M6HYB1	Lamassu-Fam~LmuB_SMC_Hydrolase_protease	PF02463	CL0023	P-loop_NTPase	SMC_N	RecF/RecN/SMC N terminal domain
PF19557.2 ; DUF6079 ; Family o	100	7.4e-53	1.3e-56	551.9	0	754	1-838	3-811 (1199)	UniRef50_A0A4Q7ZBE7	1	838	PF19557.2 ; DUF6079 ; Family of unknown function (DUF6079)	UniRef50_A0A4Q7ZBE7	SspBCDE~SspC	PF19557	CL0023	P-loop_NTPase	DUF6079	Family of unknown function (DUF6079)
PF19658.2 ; DUF6161 ; Family o	100	1.4e-34	3e-38	268.3	0	210	201-414	12-223 (223)	UniRef50_T1ZDY2	201	414	PF19658.2 ; DUF6161 ; Family of unknown function (DUF6161)	UniRef50_T1ZDY2	AbiZ~AbiZ	PF19658			DUF6161	Family of unknown function (DUF6161)
PF20131.2 ; MC3 ; ABC-three co	100	4.4e-42	8.2e-46	244	0	159	4-163	1-159 (159)	UniRef50_A0A4R8GJB2	4	163	PF20131.2 ; MC3 ; ABC-three component (ABC-3C) system Middle Component 3	UniRef50_A0A4R8GJB2	Lamassu-Fam~LmuC_acc_Cap4_nuclease	PF20131			MC3	ABC-three component (ABC-3C) system Middle Component 3
PF18145.4 ; SAVED ; SMODS-asso	100	1.7e-37	3.2e-41	229.8	0	170	19-193	14-192 (192)	UniRef50_UPI00197B1254	19	193	PF18145.4 ; SAVED ; SMODS-associated and fused to various effectors sensor domain	UniRef50_UPI00197B1254	CBASS~Sensing_SAVED	PF18145			SAVED	SMODS-associated and fused to various effectors sensor domain
PF08798.14 ; CRISPR_assoc ; CR	100	4e-41	7.6e-45	267.3	0	191	1-212	1-198 (198)	UniRef50_A0A233WXS5	1	212	PF08798.14 ; CRISPR_assoc ; CRISPR associated protein	UniRef50_A0A233WXS5	Cas~cas6e_I_II_III_IV_V_VI_1	PF08798	CL0362	RAMPS-Cas5-like	CRISPR_assoc	CRISPR associated protein
PF09659.13 ; Cas_Csm6 ; CRISPR	100	1e-36	1.9e-40	298.5	0	334	113-484	3-382 (382)	UniRef50_A9WEP5	113	484	PF09659.13 ; Cas_Csm6 ; CRISPR-associated protein (Cas_Csm6)	UniRef50_A9WEP5	Cas~csx1_III_16	PF09659	CL0236	PDDEXK	Cas_Csm6	CRISPR-associated protein (Cas_Csm6)
PF09556.13 ; RE_HaeIII ; HaeII	100	1e-102	2e-106	737.8	0	296	9-307	1-300 (300)	UniRef50_I9SXW3	9	307	PF09556.13 ; RE_HaeIII ; HaeIII restriction endonuclease	UniRef50_I9SXW3	RM_Type_II~Type_II_REases	PF09556			RE_HaeIII	HaeIII restriction endonuclease
PF09670.13 ; Cas_Cas02710 ; CR	100	2.6e-36	4.7e-40	296.1	0	334	47-449	2-376 (384)	UniRef50_A9WEP5	47	449	PF09670.13 ; Cas_Cas02710 ; CRISPR-associated protein (Cas_Cas02710)	UniRef50_A9WEP5	Cas~csx1_III_16	PF09670	CL0236	PDDEXK	Cas_Cas02710	CRISPR-associated protein (Cas_Cas02710)
PF16813.8 ; Cas_St_Csn2 ; CRIS	100	1.3e-56	2.5e-60	423.1	0	340	5-347	1-343 (343)	UniRef50_Q5M539	5	347	PF16813.8 ; Cas_St_Csn2 ; CRISPR-associated protein Csn2 subfamily St	UniRef50_Q5M539	Cas~csn2_II-A_1	PF16813	CL0023	P-loop_NTPase	Cas_St_Csn2	CRISPR-associated protein Csn2 subfamily St
PF09344.13 ; Cas_CT1975 ; CT19	100	2.1e-81	4.1e-85	623.5	0	320	5-339	1-352 (380)	UniRef50_A0A3M2ETZ9	5	339	PF09344.13 ; Cas_CT1975 ; CT1975-like protein	UniRef50_A0A3M2ETZ9	Cas~cas7_I-E_16	PF09344	CL0362	RAMPS-Cas5-like	Cas_CT1975	CT1975-like protein
PF14022.9 ; DUF4238 ; Protein	100	4.8e-39	8.1e-43	259.8	0	256	6-292	1-273 (273)	UniRef50_A0A1V3W564	6	292	PF14022.9 ; DUF4238 ; Protein of unknown function (DUF4238)	UniRef50_A0A1V3W564	Rst_DUF4238~DUF4238_Pers	PF14022			DUF4238	Protein of unknown function (DUF4238)
PF20282.1 ; CTD6 ; C-terminal	100	4e-45	7.5e-49	299.5	0	129	191-328	1-131 (131)	UniRef50_UPI00052CBFED	191	328	PF20282.1 ; CTD6 ; C-terminal domain 6 of the ABC-three component (ABC-3C) systems	UniRef50_UPI00052CBFED	Lamassu-Fam~LmuA_effector_hypothetical	PF20282			CTD6	C-terminal domain 6 of the ABC-three component (ABC-3C) systems
PF09615.13 ; Cas_Csy3 ; CRISPR	100	2e-105	3e-109	772.2	0	320	8-339	1-324 (324)	UniRef50_A3Y5G2	8	339	PF09615.13 ; Cas_Csy3 ; CRISPR-associated protein (Cas_Csy3)	UniRef50_A3Y5G2	Cas~cas7f_I-F_3	PF09615			Cas_Csy3	CRISPR-associated protein (Cas_Csy3)
PF20158.2 ; Cas5fv_helical ; C	100	3.5e-68	6.7e-72	460.8	0	157	108-266	1-157 (157)	UniRef50_A0A5C6QWT5	108	266	PF20158.2 ; Cas5fv_helical ; Cas5fv helical domain	UniRef50_A0A5C6QWT5	Cas~cas5_I-F_16	PF20158			Cas5fv_helical	Cas5fv helical domain
PF18732.4 ; HEPN_AbiA_CTD ; HE	100	1.2e-42	2e-46	294.3	0	124	494-625	9-132 (133)	UniRef50_A0A075LLE3	494	625	PF18732.4 ; HEPN_AbiA_CTD ; HEPN like, Abia C-terminal domain	UniRef50_A0A075LLE3	AbiA_large~AbiA_large	PF18732	CL0291	KNTase_C	HEPN_AbiA_CTD	HEPN like, Abia C-terminal domain
PF14390.9 ; DUF4420 ; Putative	100	7.9e-55	1.5e-58	406.4	0	308	9-318	1-314 (314)	UniRef50_A0A2K9PIJ7	9	318	PF14390.9 ; DUF4420 ; Putative PD-(D/E)XK family member, (DUF4420)	UniRef50_A0A2K9PIJ7	Gao_Mza~MzaD	PF14390	CL0236	PDDEXK	DUF4420	Putative PD-(D/E)XK family member, (DUF4420)
PF18303.4 ; Saf_2TM ; SAVED-fu	100	1.3e-36	2.7e-40	232.5	0	146	3-155	1-153 (153)	UniRef50_A0A6G7VH96	3	155	PF18303.4 ; Saf_2TM ; SAVED-fused 2TM effector domain	UniRef50_A0A6G7VH96	CBASS~Effector_2TM_Saf_2TM	PF18303			Saf_2TM	SAVED-fused 2TM effector domain
PF09657.13 ; Cas_Csx8 ; CRISPR	100	2.1e-66	4.1e-70	551.2	0	420	4-546	2-431 (431)	A0A3T2C9K4_LISMN	4	546	PF09657.13 ; Cas_Csx8 ; CRISPR-associated protein Csx8 (Cas_Csx8)	A0A3T2C9K4_LISMN	Cas~cas8b2_I-B_5	PF09657			Cas_Csx8	CRISPR-associated protein Csx8 (Cas_Csx8)
PF15969.8 ; RexA ; Intracellul	100	1.2e-43	2.2e-47	291.2	0	234	1-234	1-234 (235)	UniRef50_W7QHW3	1	234	PF15969.8 ; RexA ; Intracellular sensor of Lambda phage, Abi component	UniRef50_W7QHW3	RexAB~RexA	PF15969			RexA	Intracellular sensor of Lambda phage, Abi component
PF09521.13 ; RE_NgoPII ; NgoPI	100	1e-115	2e-119	797	0	259	2-262	1-262 (262)	UniRef50_A0A2H1EBK2	2	262	PF09521.13 ; RE_NgoPII ; NgoPII restriction endonuclease	UniRef50_A0A2H1EBK2	RM_Type_II~Type_II_REases	PF09521	CL0236	PDDEXK	RE_NgoPII	NgoPII restriction endonuclease
PF18153.4 ; S_2TMBeta ; SMODS-	100	1.9e-42	3.6e-46	273	0	145	58-209	32-180 (180)	UniRef50_A0A1L6KRE9	58	209	PF18153.4 ; S_2TMBeta ; SMODS-associating 2TM, beta-strand rich effector domain	UniRef50_A0A1L6KRE9	CBASS~Effector_2TM_S_2TMBeta	PF18153			S_2TMBeta	SMODS-associating 2TM, beta-strand rich effector domain
PF18138.4 ; bacHORMA_1 ; Bacte	100	6e-58	1.2e-61	358.7	0	165	3-169	1-166 (166)	UniRef50_A0A3E1D9F1	3	169	PF18138.4 ; bacHORMA_1 ; Bacterial HORMA domain family 1	UniRef50_A0A3E1D9F1	CBASS~bacHORMA_1	PF18138			bacHORMA_1	Bacterial HORMA domain family 1
PF09566.13 ; RE_SacI ; SacI re	100	3.5e-41	7e-45	324.2	0	275	32-346	1-281 (281)	UniRef50_A0A1Q4RD44	32	346	PF09566.13 ; RE_SacI ; SacI restriction endonuclease	UniRef50_A0A1Q4RD44	RM_Type_II~Type_II_REases	PF09566	CL0236	PDDEXK	RE_SacI	SacI restriction endonuclease
PF18173.4 ; bacHORMA_2 ; Bacte	100	2.7e-46	5.6e-50	289.4	0	166	1-166	1-166 (166)	UniRef50_P0DTF6	1	166	PF18173.4 ; bacHORMA_2 ; Bacterial HORMA domain 2	UniRef50_P0DTF6	CBASS~bacHORMA_2	PF18173	CL0651	Mad2	bacHORMA_2	Bacterial HORMA domain 2
PF09481.13 ; CRISPR_Cse1 ; CRI	100	3e-62	5.6e-66	525.1	0	445	5-522	1-501 (501)	UniRef50_Q1GAI7	5	522	PF09481.13 ; CRISPR_Cse1 ; CRISPR-associated protein Cse1 (CRISPR_cse1)	UniRef50_Q1GAI7	Cas~cas8e_I-E_2	PF09481			CRISPR_Cse1	CRISPR-associated protein Cse1 (CRISPR_cse1)
PF18179.4 ; SUa-2TM ; SMODS- a	100	1.3e-75	2.5e-79	539.3	0	269	9-287	2-282 (282)	UniRef50_A0A0U1QPG8	9	287	PF18179.4 ; SUa-2TM ; SMODS- and Ubiquitin system-associated 2TM effector domain	UniRef50_A0A0U1QPG8	CBASS~Effector_2TM_SUa-2TM	PF18179			SUa-2TM	SMODS- and Ubiquitin system-associated 2TM effector domain
PF13958.9 ; ToxN_toxin ; Toxin	100	3.2e-44	6.1e-48	273.9	0	154	14-175	1-165 (165)	UniRef50_Q9ZJ19	14	175	PF13958.9 ; ToxN_toxin ; Toxin ToxN, type III toxin-antitoxin system	UniRef50_Q9ZJ19	AbiQ~AbiQ	PF13958	CL0010	SH3	ToxN_toxin	Toxin ToxN, type III toxin-antitoxin system
PF02171.20 ; Piwi ; Piwi domai	100	9.9e-40	1.8e-43	332.9	0	267	449-731	1-299 (300)	UniRef50_K9U8J6	449	731	PF02171.20 ; Piwi ; Piwi domain	UniRef50_K9U8J6	pAgo~pAgo_LongA	PF02171	CL0219	RNase_H	Piwi	Piwi domain
PF09611.13 ; Cas_Csy1 ; CRISPR	100	6.1e-85	1.2e-88	668.8	0	372	43-432	1-374 (374)	UniRef50_Q7NX74	43	432	PF09611.13 ; Cas_Csy1 ; CRISPR-associated protein (Cas_Csy1)	UniRef50_Q7NX74	Cas~cas8f_I-F_3	PF09611			Cas_Csy1	CRISPR-associated protein (Cas_Csy1)
PF05107.15 ; Cas_Cas7 ; CRISPR	100	1.1e-72	2.1e-76	514.2	0	268	7-275	1-273 (273)	UniRef50_R4KS53	7	275	PF05107.15 ; Cas_Cas7 ; CRISPR-associated protein Cas7	UniRef50_R4KS53	Cas~cas7b_I-B_I-C_2	PF05107			Cas_Cas7	CRISPR-associated protein Cas7
PF09661.13 ; DUF2398 ; Protein	100	3.7e-75	7e-79	581.6	0	353	13-373	1-401 (401)	UniRef50_A0A063YX77	13	373	PF09661.13 ; DUF2398 ; Protein of unknown function (DUF2398)	UniRef50_A0A063YX77	Wadjet~JetB_II	PF09661			DUF2398	Protein of unknown function (DUF2398)
PF14253.9 ; AbiH ; Bacteriopha	100	6.9e-47	1.4e-50	342.5	0	256	3-300	1-264 (264)	UniRef50_E6TZL3	3	300	PF14253.9 ; AbiH ; Bacteriophage abortive infection AbiH	UniRef50_E6TZL3	AbiH~AbiH	PF14253			AbiH	Bacteriophage abortive infection AbiH
PF09707.13 ; Cas_Cas2CT1978 ;	100	8.3e-41	1.7e-44	213.3	0	86	3-88	1-86 (86)	UniRef50_P45956	3	88	PF09707.13 ; Cas_Cas2CT1978 ; CRISPR-associated protein (Cas_Cas2CT1978)	UniRef50_P45956	Cas~cas2_I-E_2	PF09707	CL0728	Cas2	Cas_Cas2CT1978	CRISPR-associated protein (Cas_Cas2CT1978)
PF01702.21 ; TGT ; Queuine tRN	100	4.2e-44	7.9e-48	329.9	0	293	6-311	3-350 (359)	UniRef50_A0A1I2L5Q0	6	311	PF01702.21 ; TGT ; Queuine tRNA-ribosyltransferase	UniRef50_A0A1I2L5Q0	CBASS~TGT	PF01702	CL0036	TIM_barrel	TGT	Queuine tRNA-ribosyltransferase
PF19539.2 ; DUF6063 ; Family o	100	3.2e-45	6e-49	308.1	0	224	1-239	3-247 (248)	UniRef50_A7VGM4	1	239	PF19539.2 ; DUF6063 ; Family of unknown function (DUF6063)	UniRef50_A7VGM4	Wadjet~JetB_III	PF19539			DUF6063	Family of unknown function (DUF6063)
PF18167.4 ; Sa_NUDIX ; SMODS-a	100	1.1e-65	2.2e-69	439.3	0	197	48-244	1-198 (198)	UniRef50_A6TJR6	48	244	PF18167.4 ; Sa_NUDIX ; SMODS-associated NUDIX domain	UniRef50_A6TJR6	CBASS~Effector_2TM_Sa_NUDIX	PF18167			Sa_NUDIX	SMODS-associated NUDIX domain
PF07751.14 ; Abi_2 ; Abi-like	100	1.5e-34	2.7e-38	219.9	0	171	35-215	1-199 (203)	UniRef50_A0A2P8G259	35	215	PF07751.14 ; Abi_2 ; Abi-like protein	UniRef50_A0A2P8G259	Abi2~Abi_2	PF07751			Abi_2	Abi-like protein
PF09658.13 ; Cas_Csx9 ; CRISPR	100	6.1e-41	1.3e-44	328.1	0	311	38-366	9-350 (377)	UniRef50_B1L408	38	366	PF09658.13 ; Cas_Csx9 ; CRISPR-associated protein (Cas_Csx9)	UniRef50_B1L408	Cas~cas8a1_I-A_4	PF09658			Cas_Csx9	CRISPR-associated protein (Cas_Csx9)
PF10593.12 ; Z1 ; Z1 domain	100	1.1e-51	2.2e-55	428.9	0	217	410-634	1-226 (228)	UniRef50_UPI0002899EFE	410	634	PF10593.12 ; Z1 ; Z1 domain	UniRef50_UPI0002899EFE	RM_Type_II~Type_II_REases	PF10593			Z1	Z1 domain
PF04555.16 ; XhoI ; Restrictio	100	2e-54	4e-58	365.3	0	187	30-218	2-188 (190)	UniRef50_P05104	30	218	PF04555.16 ; XhoI ; Restriction endonuclease XhoI	UniRef50_P05104	RM_Type_II~Type_II_REases	PF04555	CL0236	PDDEXK	XhoI	Restriction endonuclease XhoI
PF13166.9 ; AAA_13 ; AAA domai	100	1.9e-56	3.3e-60	523.3	0	706	61-795	1-748 (750)	UniRef50_B8GSP5	61	795	PF13166.9 ; AAA_13 ; AAA domain	UniRef50_B8GSP5	RloC~RloC	PF13166	CL0023	P-loop_NTPase	AAA_13	AAA domain
PF09002.14 ; DUF1887 ; Domain	100	1.6e-45	3e-49	355.1	0	360	6-423	1-378 (380)	UniRef50_A7GFA8	6	423	PF09002.14 ; DUF1887 ; Domain of unknown function (DUF1887)	UniRef50_A7GFA8	Cas~csx1_III_14	PF09002	CL0236	PDDEXK	DUF1887	Domain of unknown function (DUF1887)
PF02086.18 ; MethyltransfD12 ;	100	8.1e-36	1.4e-39	244	0	231	7-264	1-237 (238)	UniRef50_Q9AM78	7	264	PF02086.18 ; MethyltransfD12 ; D12 class N6 adenine-specific DNA methyltransferase	UniRef50_Q9AM78	RM_Type_II~Type_II_MTases	PF02086	CL0063	NADP_Rossmann	MethyltransfD12	D12 class N6 adenine-specific DNA methyltransferase
PF09703.13 ; Cas_Csa4 ; CRISPR	100	2.8e-49	5.8e-53	399.3	0	302	5-341	1-343 (367)	UniRef50_F2NJ30	5	341	PF09703.13 ; Cas_Csa4 ; CRISPR-associated protein (Cas_Csa4)	UniRef50_F2NJ30	Cas~cas8b1_I-B_1	PF09703			Cas_Csa4	CRISPR-associated protein (Cas_Csa4)
PF09614.13 ; Cas_Csy2 ; CRISPR	100	8.3e-64	1.6e-67	467.3	0	284	8-323	1-303 (303)	UniRef50_Q9CNW7	8	323	PF09614.13 ; Cas_Csy2 ; CRISPR-associated protein (Cas_Csy2)	UniRef50_Q9CNW7	Cas~cas5f_I-F_2	PF09614			Cas_Csy2	CRISPR-associated protein (Cas_Csy2)
PF09623.13 ; Cas_NE0113 ; CRIS	100	7.2e-44	1.4e-47	295.5	0	207	30-241	1-215 (220)	UniRef50_A0A2H0J0P6	30	241	PF09623.13 ; Cas_NE0113 ; CRISPR-associated protein NE0113 (Cas_NE0113)	UniRef50_A0A2H0J0P6	Cas~csx1_III_5	PF09623	CL0236	PDDEXK	Cas_NE0113	CRISPR-associated protein NE0113 (Cas_NE0113)
PF04776.15 ; protein_MS5 ; Pro	100	3.6e-50	7e-54	291.9	0	113	21-134	1-119 (119)	UniRef50_A0A0D3A3B2	21	134	PF04776.15 ; protein_MS5 ; Protein MS5	UniRef50_A0A0D3A3B2	Retron_VIII~DUF626	PF04776			protein_MS5	Protein MS5
PF09491.13 ; RE_AlwI ; AlwI re	100	7.1e-55	1.4e-58	469.2	0	360	99-638	1-380 (380)	UniRef50_A0A454APN1	99	638	PF09491.13 ; RE_AlwI ; AlwI restriction endonuclease	UniRef50_A0A454APN1	RM_Type_II~Type_II_REases	PF09491	CL0236	PDDEXK	RE_AlwI	AlwI restriction endonuclease
PF09709.13 ; Cas_Csd1 ; CRISPR	100	1.1e-91	2.1e-95	776.2	0	544	6-605	1-578 (578)	UniRef50_Q72WF8	6	605	PF09709.13 ; Cas_Csd1 ; CRISPR-associated protein (Cas_Csd1)	UniRef50_Q72WF8	Cas~cas8c_I-C_1	PF09709			Cas_Csd1	CRISPR-associated protein (Cas_Csd1)
PF19888.2 ; DUF6361 ; Family o	100	2e-103	4e-107	790.8	0	378	2-404	1-388 (388)	UniRef50_A0A855MDN6	2	404	PF19888.2 ; DUF6361 ; Family of unknown function (DUF6361)	UniRef50_A0A855MDN6	Azaca~ZacA	PF19888			DUF6361	Family of unknown function (DUF6361)
PF10592.12 ; AIPR ; AIPR prote	100	1.4e-39	2.7e-43	330.1	0	235	258-503	1-280 (316)	UniRef50_A0A328W095	258	503	PF10592.12 ; AIPR ; AIPR protein	UniRef50_A0A328W095	AbiU~AbiU	PF10592			AIPR	AIPR protein
PF01227.25 ; GTP_cyclohydroI ;	100	1.3e-52	2.5e-56	329.7	0	174	3-181	1-178 (178)	UniRef50_A0A0C1ZN69	3	181	PF01227.25 ; GTP_cyclohydroI ; GTP cyclohydrolase I	UniRef50_A0A0C1ZN69	Dpd~FolE	PF01227	CL0334	THBO-biosyn	GTP_cyclohydroI	GTP cyclohydrolase I
PF09617.13 ; Cas_GSU0053 ; CRI	100	3.8e-41	7.5e-45	271.2	0	151	21-207	1-161 (170)	UniRef50_A0A352B4I1	21	207	PF09617.13 ; Cas_GSU0053 ; CRISPR-associated protein GSU0053 (Cas_GSU0053)	UniRef50_A0A352B4I1	Cas~csb1gr7_I-G_1	PF09617			Cas_GSU0053	CRISPR-associated protein GSU0053 (Cas_GSU0053)
PF09563.13 ; RE_LlaJI ; LlaJI	100	5.4e-38	1.1e-41	304.4	0	346	18-378	1-362 (362)	UniRef50_A0A402DY92	18	378	PF09563.13 ; RE_LlaJI ; LlaJI restriction endonuclease	UniRef50_A0A402DY92	RM_Type_II~Type_II_REases	PF09563	CL0236	PDDEXK	RE_LlaJI	LlaJI restriction endonuclease
PF06044.15 ; DpnI ; Dam-replac	100	4.3e-69	8.5e-73	462.5	0	179	1-180	1-181 (182)	UniRef50_C6SGZ4	1	180	PF06044.15 ; DpnI ; Dam-replacing family	UniRef50_C6SGZ4	RM_Type_II~Type_II_REases	PF06044	CL0236	PDDEXK	DpnI	Dam-replacing family
PF14350.9 ; Beta_protein ; Bet	100	4.5e-48	8e-52	350.5	0	313	10-338	1-350 (350)	UniRef50_P13057	10	338	PF14350.9 ; Beta_protein ; Beta protein	UniRef50_P13057	Rst_gop_beta_cll~beta	PF14350			Beta_protein	Beta protein
PF09665.13 ; RE_Alw26IDE ; Typ	100	8e-115	2e-118	937.6	0	511	44-561	1-511 (511)	UniRef50_Q8RNY7	44	561	PF09665.13 ; RE_Alw26IDE ; Type II restriction endonuclease (RE_Alw26IDE)	UniRef50_Q8RNY7	RM_Type_II~Type_II_REases	PF09665			RE_Alw26IDE	Type II restriction endonuclease (RE_Alw26IDE)
PF12449.11 ; DUF3684 ; Protein	100	8.2e-35	1.5e-38	391.9	0	280	835-1152	762-1088(1088)	UniRef50_L1KSZ0	835	1152	PF12449.11 ; DUF3684 ; Protein of unknown function (DUF3684)	UniRef50_L1KSZ0	Tiamat~TmtA_2660206627	PF12449			DUF3684	Protein of unknown function (DUF3684)
PF09015.13 ; NgoMIV_restric ;	100	8e-99	2e-102	693.9	0	275	12-286	1-280 (280)	UniRef50_P31032	12	286	PF09015.13 ; NgoMIV_restric ; NgoMIV restriction enzyme	UniRef50_P31032	RM_Type_II~Type_II_REases	PF09015	CL0236	PDDEXK	NgoMIV_restric	NgoMIV restriction enzyme
PF09700.13 ; Cas_Cmr3 ; CRISPR	100	3.7e-41	6.7e-45	319.8	0	328	8-380	1-351 (358)	UniRef50_Q9KFY7	8	380	PF09700.13 ; Cas_Cmr3 ; CRISPR-associated protein (Cas_Cmr3)	UniRef50_Q9KFY7	Cas~cmr3gr5_III-B_III-C_8	PF09700	CL0362	RAMPS-Cas5-like	Cas_Cmr3	CRISPR-associated protein (Cas_Cmr3)
PF10117.12 ; McrBC ; McrBC 5-m	100	3.5e-42	6.2e-46	306.2	0	288	2-304	20-318 (318)	UniRef50_P15006	2	304	PF10117.12 ; McrBC ; McrBC 5-methylcytosine restriction system component	UniRef50_P15006	RM_Type_IV~Type_IV_REases	PF10117	CL0236	PDDEXK	McrBC	McrBC 5-methylcytosine restriction system component
PF17728.4 ; BsuBI_PstI_RE_N ;	100	4.1e-43	8.3e-47	294	0	140	1-140	1-140 (140)	UniRef50_UPI000B7CFD4E	1	140	PF17728.4 ; BsuBI_PstI_RE_N ; BsuBI/PstI restriction endonuclease HTH domain	UniRef50_UPI000B7CFD4E	RM_Type_II~Type_II_REases	PF17728	CL0123	HTH	BsuBI_PstI_RE_N	BsuBI/PstI restriction endonuclease HTH domain
PF09571.13 ; RE_XcyI ; XcyI re	100	9.4e-42	1.9e-45	321.5	0	246	27-322	3-286 (305)	UniRef50_I4HK95	27	322	PF09571.13 ; RE_XcyI ; XcyI restriction endonuclease	UniRef50_I4HK95	RM_Type_II~Type_II_REases	PF09571	CL0236	PDDEXK	RE_XcyI	XcyI restriction endonuclease
PF11459.11 ; AbiEi_3 ; Transcr	100	2.3e-44	4.4e-48	266.2	0	150	5-154	2-151 (151)	UniRef50_A0A7K3XMQ6	5	154	PF11459.11 ; AbiEi_3 ; Transcriptional regulator, AbiEi antitoxin, Type IV TA system	UniRef50_A0A7K3XMQ6	AbiEii~AbiEi_3	PF11459	CL0578	AbiEI	AbiEi_3	Transcriptional regulator, AbiEi antitoxin, Type IV TA system
PF08849.14 ; BrxA ; BrxA	100	1.7e-43	3.1e-47	265.9	0	184	3-186	1-184 (184)	UniRef50_D9R6C8	3	186	PF08849.14 ; BrxA ; BrxA	UniRef50_D9R6C8	BREX~brxA_DUF1819	PF08849	CL0123	HTH	BrxA	BrxA
PF19021.3 ; Cmr7A ; CRISPR sys	100	4.7e-60	8.5e-64	397.8	0	181	1-225	1-190 (197)	UniRef50_C3NBC4	1	225	PF19021.3 ; Cmr7A ; CRISPR system CMR subunit Cmr7 1	UniRef50_C3NBC4	Cas~cmr7_III-B_1	PF19021			Cmr7A	CRISPR system CMR subunit Cmr7 1
PF09194.13 ; Endonuc-BsobI ; R	100	8e-105	2e-108	760.8	0	313	14-332	1-313 (313)	UniRef50_I4HK95	14	332	PF09194.13 ; Endonuc-BsobI ; Restriction endonuclease BsobI	UniRef50_I4HK95	RM_Type_II~Type_II_REases	PF09194	CL0236	PDDEXK	Endonuc-BsobI	Restriction endonuclease BsobI
PF06616.14 ; BsuBI_PstI_RE ; B	100	3.9e-59	7.9e-63	398.9	0	153	151-303	1-154 (154)	UniRef50_UPI000B7CFD4E	151	303	PF06616.14 ; BsuBI_PstI_RE ; BsuBI/PstI restriction endonuclease domain	UniRef50_UPI000B7CFD4E	RM_Type_II~Type_II_REases	PF06616	CL0236	PDDEXK	BsuBI_PstI_RE	BsuBI/PstI restriction endonuclease domain
PF18159.4 ; S_4TM ; SMODS-asso	100	9.3e-63	1.8e-66	439.7	0	279	2-293	1-284 (284)	UniRef50_K9Y0U0	2	293	PF18159.4 ; S_4TM ; SMODS-associating 4TM effector domain	UniRef50_K9Y0U0	CBASS~Effector_4TM_S_4TM	PF18159	CL0676	SLATT	S_4TM	SMODS-associating 4TM effector domain
PF09195.14 ; Endonuc-BglII ; R	100	1.3e-35	2.6e-39	260.4	0	209	58-272	1-228 (228)	UniRef50_A0A0A1VE74	58	272	PF09195.14 ; Endonuc-BglII ; Restriction endonuclease BglII	UniRef50_A0A0A1VE74	RM_Type_II~Type_II_REases	PF09195	CL0236	PDDEXK	Endonuc-BglII	Restriction endonuclease BglII
PF15515.9 ; MvaI_BcnI ; MvaI/B	100	6.7e-52	1.3e-55	388.2	0	215	162-383	1-247 (247)	UniRef50_A3U4H2	162	383	PF15515.9 ; MvaI_BcnI ; MvaI/BcnI restriction endonuclease family	UniRef50_A3U4H2	RM_Type_II~Type_II_REases	PF15515	CL0236	PDDEXK	MvaI_BcnI	MvaI/BcnI restriction endonuclease family
PF09562.13 ; RE_LlaMI ; LlaMI	100	1.9e-43	3.8e-47	329.8	0	202	176-386	11-244 (245)	UniRef50_A3U4H2	176	386	PF09562.13 ; RE_LlaMI ; LlaMI restriction endonuclease	UniRef50_A3U4H2	RM_Type_II~Type_II_REases	PF09562	CL0236	PDDEXK	RE_LlaMI	LlaMI restriction endonuclease
PF07183.14 ; DUF1403 ; Protein	100	1.9e-38	3.4e-42	280.7	0	294	21-356	19-318 (318)	UniRef50_A0A250DWC7	21	356	PF07183.14 ; DUF1403 ; Protein of unknown function (DUF1403)	UniRef50_A0A250DWC7	SoFic~SoFic	PF07183			DUF1403	Protein of unknown function (DUF1403)
PF17496.5 ; DUF5431 ; Family o	100	1.7e-47	3.2e-51	239.3	0	70	1-70	1-70 (70)	UniRef50_P11519	1	70	PF17496.5 ; DUF5431 ; Family of unknown function (DUF5431)	UniRef50_P11519	Mok_Hok_Sok~Mok	PF17496			DUF5431	Family of unknown function (DUF5431)
PF02963.19 ; EcoRI ; Restricti	100	2e-113	4e-117	775.7	0	257	17-273	1-257 (257)	UniRef50_P00642	17	273	PF02963.19 ; EcoRI ; Restriction endonuclease EcoRI	UniRef50_P00642	RM_Type_II~Type_II_REases	PF02963	CL0236	PDDEXK	EcoRI	Restriction endonuclease EcoRI
PF13182.9 ; DUF4007 ; Protein	100	8.8e-61	1.7e-64	434.5	0	277	10-322	1-289 (289)	UniRef50_U4K6Q0	10	322	PF13182.9 ; DUF4007 ; Protein of unknown function (DUF4007)	UniRef50_U4K6Q0	SspBCDE~SspB	PF13182			DUF4007	Protein of unknown function (DUF4007)
PF19448.2 ; DUF5986 ; Family o	100	6.9e-42	1.3e-45	286.8	0	227	7-235	2-235 (241)	UniRef50_A0A1M6MVG2	7	235	PF19448.2 ; DUF5986 ; Family of unknown function (DUF5986)	UniRef50_A0A1M6MVG2	RosmerTA~RmrT_2600853143	PF19448			DUF5986	Family of unknown function (DUF5986)
PF15611.9 ; EH_Signature ; EH_	100	1.9e-38	3.6e-42	329.8	0	376	32-461	2-416 (416)	UniRef50_A0A061JM84	32	461	PF15611.9 ; EH_Signature ; EH_Signature domain	UniRef50_A0A061JM84	Zorya_TypeI~ZorC	PF15611			EH_Signature	EH_Signature domain
PF18135.4 ; Type_ISP_C ; Type	100	6.9e-57	1.2e-60	535.4	0	368	1234-1618	1-374 (374)	UniRef50_A0A4S3KKF9	1234	1618	PF18135.4 ; Type_ISP_C ; Type ISP C-terminal specificity domain	UniRef50_A0A4S3KKF9	RM_Type_IIG~Type_IIG	PF18135	CL0477	TRD	Type_ISP_C	Type ISP C-terminal specificity domain
PF18491.4 ; SRA ; SET and RING	100	1.5e-36	2.8e-40	239.9	0	136	177-313	2-138 (138)	UniRef50_B0VN39	177	313	PF18491.4 ; SRA ; SET and RING associated domain	UniRef50_B0VN39	RM_Type_II~Type_II_REases	PF18491	CL0178	PUA	SRA	SET and RING associated domain
PF15968.8 ; RexB ; Membrane-an	100	7.3e-36	1.4e-39	221.8	0	139	6-144	1-139 (139)	UniRef50_P03759	6	144	PF15968.8 ; RexB ; Membrane-anchored ion channel, Abi component	UniRef50_P03759	RexAB~RexB	PF15968			RexB	Membrane-anchored ion channel, Abi component
PF19952.2 ; DUF6414 ; Family o	100	4.7e-69	9.2e-73	482.5	0	238	19-277	1-238 (238)	UniRef50_A0A0R1K3K5	19	277	PF19952.2 ; DUF6414 ; Family of unknown function (DUF6414)	UniRef50_A0A0R1K3K5	Dodola~DolA	PF19952			DUF6414	Family of unknown function (DUF6414)
PF14487.9 ; DarT ; ssDNA thymi	100	1.1e-44	2.1e-48	278.3	0	192	6-208	1-198 (198)	UniRef50_A0A1Q4RH69	6	208	PF14487.9 ; DarT ; ssDNA thymidine ADP-ribosyltransferase, DarT	UniRef50_A0A1Q4RH69	DarTG~DarT	PF14487	CL0084	ADP-ribosyl	DarT	ssDNA thymidine ADP-ribosyltransferase, DarT
PF13651.9 ; EcoRI_methylase ;	100	1.8e-75	3.5e-79	557.4	0	309	9-321	1-341 (341)	UniRef50_P00472	9	321	PF13651.9 ; EcoRI_methylase ; Adenine-specific methyltransferase EcoRI	UniRef50_P00472	RM_Type_II~Type_II_MTases	PF13651			EcoRI_methylase	Adenine-specific methyltransferase EcoRI
PF04556.15 ; DpnII ; DpnII res	100	1.2e-58	2.4e-62	412.4	0	281	6-286	1-281 (281)	UniRef50_P09357	6	286	PF04556.15 ; DpnII ; DpnII restriction endonuclease	UniRef50_P09357	RM_Type_II~Type_II_REases	PF04556	CL0236	PDDEXK	DpnII	DpnII restriction endonuclease
PF04465.15 ; DUF499 ; Protein	100	1.5e-51	2.8e-55	519.8	0	598	110-736	16-696 (1028)	UniRef50_A0A1F4DIW7	110	736	PF04465.15 ; DUF499 ; Protein of unknown function (DUF499)	UniRef50_A0A1F4DIW7	Gao_RL~RL_A	PF04465			DUF499	Protein of unknown function (DUF499)
PF09126.13 ; NaeI ; Restrictio	100	6.1e-98	1e-101	713.5	0	281	62-355	2-284 (285)	UniRef50_A0A7X0GTD2	62	355	PF09126.13 ; NaeI ; Restriction endonuclease NaeI	UniRef50_A0A7X0GTD2	RM_Type_II~Type_II_REases	PF09126	CL0236	PDDEXK	NaeI	Restriction endonuclease NaeI
PF08747.14 ; BrxB ; BREX prote	100	4.5e-35	8.7e-39	201.6	0	118	25-143	1-125 (125)	UniRef50_A0A857HE75	25	143	PF08747.14 ; BrxB ; BREX protein BrxB	UniRef50_A0A857HE75	BREX~brxB_DUF1788	PF08747			BrxB	BREX protein BrxB
PF12635.10 ; DUF3780 ; Protein	100	1e-74	2e-78	479	0	172	2-175	2-174 (184)	UniRef50_M1SPX4	2	175	PF12635.10 ; DUF3780 ; Protein of unknown function (DUF3780)	UniRef50_M1SPX4	Gao_RL~RL_B	PF12635			DUF3780	Protein of unknown function (DUF3780)
PF18134.4 ; AGS_C ; Adenylyl/G	100	7.3e-35	1.5e-38	206	0	126	27-154	2-127 (127)	UniRef50_UPI0006892D4F	27	154	PF18134.4 ; AGS_C ; Adenylyl/Guanylyl and SMODS C-terminal sensor domain	UniRef50_UPI0006892D4F	CBASS~A_Cyclase_AGS_C	PF18134			AGS_C	Adenylyl/Guanylyl and SMODS C-terminal sensor domain
PF10585.12 ; UBA_E1_SCCH ; Ubi	100	1e-41	2e-45	340.8	0	246	213-466	1-250 (250)	UniRef50_A0A804R961	213	466	PF10585.12 ; UBA_E1_SCCH ; Ubiquitin-activating enzyme, SCCH domain	UniRef50_A0A804R961	CBASS~AG_E1_ThiF	PF10585			UBA_E1_SCCH	Ubiquitin-activating enzyme, SCCH domain
PF09553.13 ; RE_Eco47II ; Eco4	100	4.2e-52	8.8e-56	357	0	200	7-211	1-204 (204)	UniRef50_A0A7U5AY45	7	211	PF09553.13 ; RE_Eco47II ; Eco47II restriction endonuclease	UniRef50_A0A7U5AY45	RM_Type_II~Type_II_REases	PF09553	CL0236	PDDEXK	RE_Eco47II	Eco47II restriction endonuclease
PF20278.1 ; CTD2 ; C-terminal	100	1.2e-56	2.2e-60	478.7	0	316	487-815	2-336 (336)	UniRef50_A0A5B6U0W4	487	815	PF20278.1 ; CTD2 ; C-terminal domain 2 of the ABC-three component (ABC-3C) systems	UniRef50_A0A5B6U0W4	Lamassu-Fam~LmuA_effector_FMO	PF20278			CTD2	C-terminal domain 2 of the ABC-three component (ABC-3C) systems
PF11855.11 ; DUF3375 ; Protein	100	1.5e-91	3e-95	737.8	0	460	10-482	1-468 (468)	UniRef50_C4ZIF6	10	482	PF11855.11 ; DUF3375 ; Protein of unknown function (DUF3375)	UniRef50_C4ZIF6	Wadjet~JetA_I	PF11855			DUF3375	Protein of unknown function (DUF3375)
PF17262.5 ; Cas6b_C ; Cas6b C-	100	3.4e-42	6.7e-46	261.5	0	112	106-217	1-112 (112)	UniRef50_G0H088	106	217	PF17262.5 ; Cas6b_C ; Cas6b C-terminal domain	UniRef50_G0H088	Cas~cas6_I_II_III_IV_V_VI_12	PF17262	CL0362	RAMPS-Cas5-like	Cas6b_C	Cas6b C-terminal domain
PF09019.14 ; EcoRII-C ; EcoRII	100	2.9e-45	5.6e-49	326.1	0	164	229-393	1-165 (165)	UniRef50_P14633	229	393	PF09019.14 ; EcoRII-C ; EcoRII C terminal	UniRef50_P14633	RM_Type_II~Type_II_REases	PF09019	CL0236	PDDEXK	EcoRII-C	EcoRII C terminal
PF02384.19 ; N6_Mtase ; N-6 DN	100	8.7e-37	1.6e-40	296.6	0	307	173-479	2-317 (320)	UniRef50_P10484	173	479	PF02384.19 ; N6_Mtase ; N-6 DNA Methylase	UniRef50_P10484	PrrC~EcoprrI	PF02384	CL0063	NADP_Rossmann	N6_Mtase	N-6 DNA Methylase
PF09952.12 ; AbiEi_2 ; Transcr	99.9	1.6e-29	3e-33	171.6	0	148	8-155	1-149 (149)	UniRef50_UPI001FB835F9	8	155	PF09952.12 ; AbiEi_2 ; Transcriptional regulator, AbiEi antitoxin, Type IV TA system	UniRef50_UPI001FB835F9	AbiEii~AbiEi_2	PF09952	CL0578	AbiEI	AbiEi_2	Transcriptional regulator, AbiEi antitoxin, Type IV TA system
PF11398.11 ; DUF2813 ; Protein	99.9	5.7e-28	1e-31	242.5	0	369	1-369	1-371 (377)	UniRef50_P75828	1	369	PF11398.11 ; DUF2813 ; Protein of unknown function (DUF2813)	UniRef50_P75828	Retron_I_B~ATPase_TOPRIM_COG3593	PF11398	CL0023	P-loop_NTPase	DUF2813	Protein of unknown function (DUF2813)
PF11796.11 ; DUF3323 ; Protein	99.9	1.9e-32	3.5e-36	248.1	0	203	32-246	1-222 (223)	UniRef50_D3T7Q0	32	246	PF11796.11 ; DUF3323 ; Protein of unknown function N-terminus (DUF3323)	UniRef50_D3T7Q0	Wadjet~JetD_II	PF11796			DUF3323	Protein of unknown function N-terminus (DUF3323)
PF08870.14 ; DndE ; DNA sulphu	99.9	2e-28	4.1e-32	177.2	0	106	7-112	1-106 (111)	UniRef50_A0A1Z4RWW0	7	112	PF08870.14 ; DndE ; DNA sulphur modification protein DndE	UniRef50_A0A1Z4RWW0	Dnd~DndE	PF08870	CL0057	Met_repress	DndE	DNA sulphur modification protein DndE
PF20288.1 ; MC2 ; ABC-three co	99.9	1.2e-33	2.3e-37	186.9	0	143	4-147	1-144 (144)	UniRef50_R2PVL9	4	147	PF20288.1 ; MC2 ; ABC-three component (ABC-3C) system Middle Component 2	UniRef50_R2PVL9	Lamassu-Fam~LmuC_acc_hypothetical	PF20288			MC2	ABC-three component (ABC-3C) system Middle Component 2
PF19044.3 ; P-loop_TraG ; TraG	99.9	7.2e-29	1.2e-32	240.9	0	349	125-543	2-394 (414)	UniRef50_F5IX86	125	543	PF19044.3 ; P-loop_TraG ; TraG P-loop domain	UniRef50_F5IX86	Gao_Her_DUF~HerA_DUF	PF19044	CL0023	P-loop_NTPase	P-loop_TraG	TraG P-loop domain
PF16595.8 ; Cas9_PI ; PAM-inte	99.9	1.8e-32	3.6e-36	305	0	244	1085-1364	1-268 (268)	UniRef50_J9W3C2	1085	1364	PF16595.8 ; Cas9_PI ; PAM-interacting domain of CRISPR-associated endonuclease Cas9	UniRef50_J9W3C2	Cas~cas9_II-A_1	PF16595			Cas9_PI	PAM-interacting domain of CRISPR-associated endonuclease Cas9
PF20247.1 ; DUF6602 ; Domain o	99.9	7.5e-29	1.5e-32	167.7	0	99	22-124	5-105 (105)	UniRef50_UPI001C07610B	22	124	PF20247.1 ; DUF6602 ; Domain of unknown function (DUF6602)	UniRef50_UPI001C07610B	Cas~PD_DExK_I_II_III_IV_V_VI_5	PF20247			DUF6602	Domain of unknown function (DUF6602)
PF09701.13 ; Cas_Cmr5 ; CRISPR	99.9	5.7e-33	1.1e-36	191	0	122	6-150	1-122 (122)	UniRef50_O28417	6	150	PF09701.13 ; Cas_Cmr5 ; CRISPR-associated protein (Cas_Cmr5)	UniRef50_O28417	Cas~cmr5gr11_III-B_8	PF09701			Cas_Cmr5	CRISPR-associated protein (Cas_Cmr5)
PF12128.11 ; DUF3584 ; Protein	99.9	4.1e-29	6.6e-33	329.1	0	91	1230-1326	1075-1171(1187)	UniRef50_F6BI68	1230	1326	PF12128.11 ; DUF3584 ; Protein of unknown function (DUF3584)	UniRef50_F6BI68	Wadjet~JetC_II	PF12128	CL0023	P-loop_NTPase	DUF3584	Protein of unknown function (DUF3584)
PF18144.4 ; SMODS ; Second Mes	99.9	1.1e-28	1.8e-32	161.3	0	164	1-164	1-164 (164)	UniRef50_A0A135ZYJ4	1	164	PF18144.4 ; SMODS ; Second Messenger Oligonucleotide or Dinucleotide Synthetase domain	UniRef50_A0A135ZYJ4	CBASS~Cyclase_SMODS	PF18144	CL0260	NTP_transf	SMODS	Second Messenger Oligonucleotide or Dinucleotide Synthetase domain
PF18019.4 ; HD_6 ; HD domain	99.9	2.4e-29	4.6e-33	211.1	0	205	16-254	1-216 (216)	UniRef50_A0A124C0N3	16	254	PF18019.4 ; HD_6 ; HD domain	UniRef50_A0A124C0N3	CAS_Class1-Subtype-I-E~cas3HD_I-E_4	PF18019	CL0237	HD_PDEase	Cas3_HD	Cas3, HD domain
PF06862.15 ; UTP25 ; Utp25, U3	99.9	6.6e-33	1e-36	249.2	0	115	280-395	359-478 (495)	UniRef50_A0A832FUC4	280	395	PF06862.15 ; UTP25 ; Utp25, U3 small nucleolar RNA-associated SSU processome protein 25	UniRef50_A0A832FUC4	Cas~cas3_I_2	PF06862			UTP25	Utp25, U3 small nucleolar RNA-associated SSU processome protein 25
PF18178.4 ; TPALS ; TIR- and P	99.9	8.5e-28	1.8e-31	208	0	224	6-235	1-235 (235)	UniRef50_A0A7X9ZW40	6	235	PF18178.4 ; TPALS ; TIR- and PNP-associating SLOG family	UniRef50_A0A7X9ZW40	CBASS~Sensing_TPALS	PF18178	CL0349	SLOG	TPALS	TIR- and PNP-associating SLOG family
PF02399.18 ; Herpes_ori_bp ; O	99.9	3.4e-28	5.4e-32	229.6	0	300	41-374	35-380 (832)	UniRef50_A0A832FUC4	41	374	PF02399.18 ; Herpes_ori_bp ; Origin of replication binding protein	UniRef50_A0A832FUC4	Cas~cas3_I_2	PF02399	CL0023	P-loop_NTPase	Herpes_ori_bp	Origin of replication binding protein
PF03750.16 ; Csm2_III-A ; Csm2	99.9	7.8e-28	1.6e-31	174.8	0	109	50-172	3-117 (117)	UniRef50_Q8TVS3	50	172	PF03750.16 ; Csm2_III-A ; Csm2 Type III-A	UniRef50_Q8TVS3	Cas~csm2gr11_III-A_3	PF03750			Csm2_III-A	Csm2 Type III-A
PF10412.12 ; TrwB_AAD_bind ; T	99.9	4e-27	6.7e-31	225.6	0	159	338-524	189-384 (384)	UniRef50_F5IX86	338	524	PF10412.12 ; TrwB_AAD_bind ; Type IV secretion-system coupling protein DNA-binding domain	UniRef50_F5IX86	Gao_Her_DUF~HerA_DUF	PF10412	CL0023	P-loop_NTPase	TrwB_AAD_bind	Type IV secretion-system coupling protein DNA-binding domain
PF14455.9 ; Metal_CEHH ; Predi	99.9	4.3e-33	8.6e-37	211.7	0	142	4-147	1-172 (176)	UniRef50_I5BT44	4	147	PF14455.9 ; Metal_CEHH ; Predicted metal binding domain	UniRef50_I5BT44	ISG15-like~BilB	PF14455			Metal_CEHH	Predicted metal binding domain
PF12846.10 ; AAA_10 ; AAA-like	99.9	4e-28	6.6e-32	231.1	0	113	406-525	238-353 (362)	UniRef50_F5IX86	406	525	PF12846.10 ; AAA_10 ; AAA-like domain	UniRef50_F5IX86	Gao_Her_DUF~HerA_DUF	PF12846	CL0023	P-loop_NTPase	AAA_10	AAA-like domain
PF05872.15 ; HerA_C ; Helicase	99.9	1.7e-28	2.9e-32	243.5	0	338	124-522	2-375 (490)	UniRef50_F5IX86	124	522	PF05872.15 ; HerA_C ; Helicase HerA-like C-terminal	UniRef50_F5IX86	Gao_Her_DUF~HerA_DUF	PF05872	CL0023	P-loop_NTPase	HerA_C	Helicase HerA-like C-terminal
PF02481.18 ; DNA_processg_A ;	99.9	1.1e-30	2.8e-34	236.4	0	198	73-283	2-199 (204)	UniRef50_A0A0E3BXR0	73	283	PF02481.18 ; DNA_processg_A ; DNA recombination-mediator protein A	UniRef50_A0A0E3BXR0	ShosTA~ShosA	PF02481	CL0349	SLOG	DNA_processg_A	DNA recombination-mediator protein A
PF06023.15 ; Csa1 ; CRISPR-ass	99.9	2.2e-29	3.5e-33	191.7	0	266	1-290	3-281 (281)	UniRef50_Q97YD4	1	290	PF06023.15 ; Csa1 ; CRISPR-associated exonuclease Csa1	UniRef50_Q97YD4	Cas~cas4_I_II_III_IV_V_VI_7	PF06023	CL0236	PDDEXK	Csa1	CRISPR-associated exonuclease Csa1
PF09702.13 ; Cas_Csa5 ; CRISPR	99.9	1.4e-27	2.7e-31	169.3	0	98	6-112	1-109 (109)	UniRef50_A0A157T2K5	6	112	PF09702.13 ; Cas_Csa5 ; CRISPR-associated protein (Cas_Csa5)	UniRef50_A0A157T2K5	Cas~csa5gr11_I-A_12	PF09702			Cas_Csa5	CRISPR-associated protein (Cas_Csa5)
PF17955.4 ; Cas6b_N ; Cas6b N-	99.9	2.6e-30	5.2e-34	191.8	0	102	1-103	1-103 (104)	UniRef50_G0H088	1	103	PF17955.4 ; Cas6b_N ; Cas6b N-terminal domain	UniRef50_G0H088	Cas~cas6_I_II_III_IV_V_VI_12	PF17955	CL0362	RAMPS-Cas5-like	Cas6b_N	Cas6b N-terminal domain
PF09620.13 ; Cas_csx3 ; CRISPR	99.9	1.5e-27	2.9e-31	150.3	0	77	19-95	1-79 (79)	UniRef50_B5YBJ8	19	95	PF09620.13 ; Cas_csx3 ; CRISPR-associated protein (Cas_csx3)	UniRef50_B5YBJ8	Cas~csx3_I_III_1	PF09620			Cas_csx3	CRISPR-associated protein (Cas_csx3)
PF04313.17 ; HSDR_N ; Type I r	99.9	1.9e-27	3.4e-31	240.6	0	194	6-200	2-233 (235)	UniRef50_Q8RJJ4	6	200	PF04313.17 ; HSDR_N ; Type I restriction enzyme R protein N terminus (HSDR_N)	UniRef50_Q8RJJ4	RM~Type_I_REases	PF04313	CL0236	PDDEXK	HSDR_N	Type I restriction enzyme R protein N terminus (HSDR_N)
PF20442.1 ; BrxL_N ; BREX syst	99.9	5.3e-33	1e-36	251.4	0	132	10-141	1-132 (132)	UniRef50_A0A7W5DWE6	10	141	PF20442.1 ; BrxL_N ; BREX system Lon protease-like protein BrxL N-terminal	UniRef50_A0A7W5DWE6	BREX~brxL	PF20442			BrxL_N	BREX system Lon protease-like protein BrxL N-terminal
PF19034.3 ; RnlA-toxin_DBD ; R	99.9	1.4e-32	2.6e-36	222.6	0	121	204-325	2-122 (122)	UniRef50_P52129	204	325	PF19034.3 ; RnlA-toxin_DBD ; RNase LS, bacterial toxin DBD domain	UniRef50_P52129	RnlAB~RnlA	PF19034	CL0291	KNTase_C	RnlA-toxin_DBD	RNase LS, bacterial toxin DBD domain
PF16162.8 ; DUF4868 ; Domain o	99.9	2.4e-27	4.3e-31	187.8	0	179	93-281	2-190 (190)	UniRef50_A0A7U4N2A6	93	281	PF16162.8 ; DUF4868 ; Domain of unknown function (DUF4868)	UniRef50_A0A7U4N2A6	Kiwa~KwaB_2	PF16162			KwaB	Kiwa protein KwaB-like
PF11867.11 ; DUF3387 ; Domain	99.9	7.1e-30	1.3e-33	278.1	0	312	711-1023	10-335 (336)	UniRef50_Q8RJJ4	711	1023	PF11867.11 ; DUF3387 ; Domain of unknown function (DUF3387)	UniRef50_Q8RJJ4	RM~Type_I_REases	PF11867			T1RH-like_C	Type I restriction enzyme HindI endonuclease subunit-like, C-terminal
PF10923.11 ; BrxC_BrxD ; BREX	99.9	5.7e-33	1e-36	264.9	0	409	8-417	3-411 (413)	UniRef50_C6IVI8	8	417	PF10923.11 ; BrxC_BrxD ; BREX system ATP-binding protein BrxC/D	UniRef50_C6IVI8	Shango~SngB	PF10923	CL0023	P-loop_NTPase	BrxC_BrxD	BREX system ATP-binding protein BrxC/D
PF18186.4 ; SLATT_4 ; SMODS an	99.9	2.3e-27	4.1e-31	165.6	0	163	15-177	1-166 (166)	UniRef50_UPI000563433A	15	177	PF18186.4 ; SLATT_4 ; SMODS and SLOG-associating 2TM effector domain family 4	UniRef50_UPI000563433A	CBASS~2TM_Gros	PF18186	CL0676	SLATT	SLATT_4	SMODS and SLOG-associating 2TM effector domain family 4
PF18864.4 ; AbiTii ; AbiTii	99.9	4.7e-34	8.7e-38	231.4	0	177	3-181	1-181 (186)	UniRef50_A0A3S0A3E8	3	181	PF18864.4 ; AbiTii ; AbiTii	UniRef50_A0A3S0A3E8	AbiT~AbiTii	PF18864			AbiTii	AbiTii
PF01242.22 ; PTPS ; 6-pyruvoyl	99.9	3.4e-33	6.2e-37	177.9	0	115	5-121	1-132 (132)	UniRef50_P65871	5	121	PF01242.22 ; PTPS ; 6-pyruvoyl tetrahydropterin synthase	UniRef50_P65871	Dpd~QueD	PF01242	CL0334	THBO-biosyn	PTPS	6-pyruvoyl tetrahydropterin synthase
PF09907.12 ; HigB_toxin ; HigB	99.9	1.2e-31	2.4e-35	153.1	0	74	19-92	1-74 (74)	UniRef50_S6BQ12	19	92	PF09907.12 ; HigB_toxin ; HigB_toxin, RelE-like toxic component of a toxin-antitoxin system	UniRef50_S6BQ12	PD-Lambda-2~PD-Lambda-2_A	PF09907			HigB_toxin	HigB_toxin, RelE-like toxic component of a toxin-antitoxin system
PF06508.16 ; QueC ; Queuosine	99.9	4.7e-31	7.2e-35	171.6	0	206	4-210	1-212 (212)	UniRef50_A0A657AZG7	4	210	PF06508.16 ; QueC ; Queuosine biosynthesis protein QueC	UniRef50_A0A657AZG7	CBASS~QueC	PF06508	CL0039	HUP	QueC	Queuosine biosynthesis protein QueC
PF13280.9 ; WYL ; WYL domain	99.9	1.4e-30	2.3e-34	177.8	0	173	14-189	2-184 (184)	UniRef50_A0A2N2DEY2	14	189	PF13280.9 ; WYL ; WYL domain	UniRef50_A0A2N2DEY2	Cas~WYL_I_II_III_IV_V_VI_4	PF13280	CL0654	WYL	WYL	WYL domain
PF13707.9 ; RloB ; RloB-like p	99.9	2.7e-32	5.2e-36	226.3	0	170	33-292	1-178 (178)	UniRef50_A0A0F2CJ61	33	292	PF13707.9 ; RloB ; RloB-like protein	UniRef50_A0A0F2CJ61	AbiL~AbiLii	PF13707			RloB	RloB-like protein
PF01026.24 ; TatD_DNase ; TatD	99.9	1.1e-30	1.7e-34	185.7	0	237	13-254	1-251 (251)	UniRef50_A0A0R3QA05	13	254	PF01026.24 ; TatD_DNase ; TatD related DNase	UniRef50_A0A0R3QA05	Gao_Qat~QatD	PF01026	CL0036	TIM_barrel	TatD_DNase	TatD related DNase
PF04909.17 ; Amidohydro_2 ; Am	99.9	3.9e-28	6.2e-32	174.2	0	182	49-254	63-266 (266)	UniRef50_A0A0R3QA05	49	254	PF04909.17 ; Amidohydro_2 ; Amidohydrolase	UniRef50_A0A0R3QA05	Gao_Qat~QatD	PF04909	CL0036	TIM_barrel	Amidohydro_2	Amidohydrolase
PF02126.21 ; PTE ; Phosphotrie	99.9	2.1e-27	3.3e-31	172.5	0	241	7-254	3-292 (292)	UniRef50_A0A0R3QA05	7	254	PF02126.21 ; PTE ; Phosphotriesterase family	UniRef50_A0A0R3QA05	Gao_Qat~QatD	PF02126	CL0036	TIM_barrel	PTE	Phosphotriesterase family
PF18869.4 ; HEPN_RnaseLS ; Rna	99.9	4.9e-32	9.4e-36	219.9	0	122	219-342	1-124 (124)	UniRef50_P52129	219	342	PF18869.4 ; HEPN_RnaseLS ; RnaseLS-like HEPN	UniRef50_P52129	RnlAB~RnlA	PF18869	CL0291	KNTase_C	HEPN_RnaseLS	RnaseLS-like HEPN
PF12137.11 ; RapA_C ; RNA poly	99.9	1.3e-29	2.4e-33	285.5	0	350	680-1114	2-359 (359)	UniRef50_A0A3S1ASW7	680	1114	PF12137.11 ; RapA_C ; RNA polymerase recycling family C-terminal	UniRef50_A0A3S1ASW7	Dpd~DpdE	PF12137			RapA_C	RNA polymerase recycling family C-terminal
PF00266.22 ; Aminotran_5 ; Ami	99.9	2e-32	3e-36	227.4	0	352	16-381	1-371 (371)	UniRef50_A0A2U2CQH1	16	381	PF00266.22 ; Aminotran_5 ; Aminotransferase class-V	UniRef50_A0A2U2CQH1	Dnd~DndA	PF00266	CL0061	PLP_aminotran	Aminotran_5	Aminotransferase class-V
PF12469.11 ; Cmr2_N ; CRISPR-a	99.9	2.7e-28	5e-32	221.1	0	118	12-129	1-138 (138)	UniRef50_A0A7V3A0H4	12	129	PF12469.11 ; Cmr2_N ; CRISPR-associated protein Cmr2, N-terminal	UniRef50_A0A7V3A0H4	Cas~cas10_III_1	PF12469	CL0276	Nucleot_cyclase	Cmr2_N	CRISPR-associated protein Cmr2, N-terminal
PF15933.8 ; RnlB_antitoxin ; A	99.9	6.1e-31	1.2e-34	169.4	0	94	14-112	1-94 (94)	UniRef50_P52130	14	112	PF15933.8 ; RnlB_antitoxin ; Antitoxin to bacterial toxin RNase LS or RnlA	UniRef50_P52130	RnlAB~RnlB	PF15933			RnlB_antitoxin	Antitoxin to bacterial toxin RNase LS or RnlA
PF00155.24 ; Aminotran_1_2 ; A	99.9	4.5e-27	6.9e-31	195.4	0	328	16-385	2-384 (384)	UniRef50_A0A2U2CQH1	16	385	PF00155.24 ; Aminotran_1_2 ; Aminotransferase class I and II	UniRef50_A0A2U2CQH1	Dnd~DndA	PF00155	CL0061	PLP_aminotran	Aminotran_1_2	Aminotransferase class I and II
PF01881.19 ; Cas_Cas6_C ; CRIS	99.9	6.8e-29	1.2e-32	161.9	0	125	31-156	2-126 (126)	UniRef50_UPI0003B43BB6	31	156	PF01881.19 ; Cas_Cas6_C ; CRISPR associated protein Cas6, C-terminal	UniRef50_UPI0003B43BB6	Cas~cas6_I_II_III_IV_V_VI_20	PF01881	CL0362	RAMPS-Cas5-like	Cas_Cas6_C	CRISPR associated protein Cas6, C-terminal
PF20280.1 ; CTD4 ; C-terminal	99.9	1.8e-31	3.2e-35	228.8	0	208	202-419	1-212 (212)	UniRef50_B0TRC7	202	419	PF20280.1 ; CTD4 ; C-terminal domain 4 of the ABC-three component (ABC-3C) systems	UniRef50_B0TRC7	Lamassu-Fam~LmuA_effector_Protease	PF20280			CTD4	C-terminal domain 4 of the ABC-three component (ABC-3C) systems
PF10899.11 ; AbiGi ; Putative	99.9	4.7e-29	9e-33	203.7	0	186	1-206	1-198 (198)	UniRef50_Q48725	1	206	PF10899.11 ; AbiGi ; Putative abortive phage resistance protein AbiGi, antitoxin	UniRef50_Q48725	AbiG~AbiGi	PF10899			AbiGi	Putative abortive phage resistance protein AbiGi, antitoxin
PF18160.4 ; SLATT_5 ; SMODS an	99.9	1.1e-27	2.1e-31	182.8	0	183	11-207	2-186 (187)	UniRef50_A0A098EWN1	11	207	PF18160.4 ; SLATT_5 ; SMODS and SLOG-associating 2TM effector domain family 5	UniRef50_A0A098EWN1	AbiA_small~AbiA_SLATT	PF18160	CL0676	SLATT	SLATT_5	SMODS and SLOG-associating 2TM effector domain family 5
PF11536.11 ; DUF3226 ; Protein	99.9	2.7e-28	5.2e-32	193.7	0	196	2-230	1-201 (201)	UniRef50_A0A9D9P127	2	230	PF11536.11 ; DUF3226 ; Protein of unknown function (DUF3226)	UniRef50_A0A9D9P127	Cas~Toprim_III-C_1	PF11536	CL0413	Toprim-like	DUF3226	Protein of unknown function (DUF3226)
PF20215.1 ; DUF6575 ; Family o	99.9	2.1e-28	4.1e-32	213.2	0	194	11-234	7-207 (213)	UniRef50_N9CCY7	11	234	PF20215.1 ; DUF6575 ; Family of unknown function (DUF6575)	UniRef50_N9CCY7	PD-T4-10~PD-T4-10_B	PF20215			DUF6575	Family of unknown function (DUF6575)
PF14236.9 ; DUF4338 ; Domain o	99.9	5.4e-29	1.2e-32	228.4	0	187	83-339	37-227 (227)	UniRef50_P0DW34	83	339	PF14236.9 ; DUF4338 ; Domain of unknown function (DUF4338)	UniRef50_P0DW34	Druantia_I~DruA	PF14236			DruA	Druantia protein DruA
PF09983.12 ; DUF2220 ; Unchara	99.8	7.7e-26	1.4e-29	193.7	0	175	211-390	1-183 (183)	UniRef50_Q9P9Y5	211	390	PF09983.12 ; DUF2220 ; Uncharacterized protein conserved in bacteria C-term(DUF2220)	UniRef50_Q9P9Y5	Wadjet~JetD_I	PF09983	CL0413	Toprim-like	JetD_C	Wadjet protein JetD, C-terminal
PF13307.9 ; Helicase_C_2 ; Hel	99.8	9.3e-25	1.6e-28	211.5	0	156	763-918	2-208 (210)	UniRef50_Q9A6P6	763	918	PF13307.9 ; Helicase_C_2 ; Helicase C-terminal domain	UniRef50_Q9A6P6	CAS_Class1-Subtype-IV-A~DinG_IV-A_2	PF13307	CL0023	P-loop_NTPase	Helicase_C_2	Helicase C-terminal domain
PF05315.14 ; ICEA ; ICEA Prote	99.8	1.1e-23	2e-27	163.9	0	156	33-198	18-203 (218)	UniRef50_A0A1V3H480	33	198	PF05315.14 ; ICEA ; ICEA Protein	UniRef50_A0A1V3H480	RM_Type_II~Type_II_REases	PF05315	CL0263	His-Me_finger	ICEA	ICEA Protein
PF18709.4 ; DLP_helical ; Dyna	99.8	4.8e-26	8.6e-30	226.5	0	329	219-547	6-334 (335)	UniRef50_A0A389MGU9	219	547	PF18709.4 ; DLP_helical ; Dynamin-like helical domain	UniRef50_A0A389MGU9	Eleos~LeoA	PF18709			DLP_helical	Dynamin-like helical domain
PF09810.12 ; Exo5 ; Exonucleas	99.8	3.6e-24	5.7e-28	145.6	0	124	1-124	13-207 (360)	UniRef50_Q9YCL9	1	124	PF09810.12 ; Exo5 ; Exonuclease V - a 5' deoxyribonuclease	UniRef50_Q9YCL9	Cas~cas4_I_II_III_IV_V_VI_1	PF09810	CL0236	PDDEXK	Exo5	Exonuclease V - a 5' deoxyribonuclease
PF10345.12 ; Cohesin_load ; Co	99.8	8.6e-24	1.3e-27	190.6	0	400	25-445	75-589 (611)	UniRef50_I5B4I4	25	445	PF10345.12 ; Cohesin_load ; Cohesin loading factor	UniRef50_I5B4I4	Cas~TPR_III-A_4	PF10345	CL0020	TPR	Cohesin_load	Cohesin loading factor
PF10926.11 ; DUF2800 ; Protein	99.8	4.6e-25	7.1e-29	153.9	0	185	1-194	3-258 (406)	UniRef50_Q9YCL9	1	194	PF10926.11 ; DUF2800 ; Protein of unknown function (DUF2800)	UniRef50_Q9YCL9	Cas~cas4_I_II_III_IV_V_VI_1	PF10926	CL0236	PDDEXK	DUF2800	Protein of unknown function (DUF2800)
PF02556.17 ; SecB ; Preprotein	99.8	3.1e-24	5.7e-28	134.6	0	122	2-125	7-138 (144)	UniRef50_H6L2M6	2	125	PF02556.17 ; SecB ; Preprotein translocase subunit SecB	UniRef50_H6L2M6	PD-T4-9~PD-T4-9_C	PF02556			SecB	Preprotein translocase subunit SecB
PF01930.20 ; Cas_Cas4 ; Domain	99.8	1e-24	1.6e-28	133.3	0	162	3-190	1-162 (162)	UniRef50_Q9YCL9	3	190	PF01930.20 ; Cas_Cas4 ; Domain of unknown function DUF83	UniRef50_Q9YCL9	Cas~cas4_I_II_III_IV_V_VI_1	PF01930	CL0236	PDDEXK	Cas_Cas4	Domain of unknown function DUF83
PF14511.9 ; RE_EcoO109I ; Type	99.8	5e-25	1.1e-28	182.8	0	183	13-212	5-195 (196)	UniRef50_A0A7U5AY45	13	212	PF14511.9 ; RE_EcoO109I ; Type II restriction endonuclease EcoO109I	UniRef50_A0A7U5AY45	RM_Type_II~Type_II_REases	PF14511	CL0236	PDDEXK	RE_EcoO109I	Type II restriction endonuclease EcoO109I
PF12684.10 ; DUF3799 ; PDDEXK-	99.8	6.3e-25	9.7e-29	141.7	0	178	3-185	1-235 (235)	UniRef50_Q9YCL9	3	185	PF12684.10 ; DUF3799 ; PDDEXK-like domain of unknown function (DUF3799)	UniRef50_Q9YCL9	Cas~cas4_I_II_III_IV_V_VI_1	PF12684	CL0236	PDDEXK	DUF3799	PDDEXK-like domain of unknown function (DUF3799)
PF12705.10 ; PDDEXK_1 ; PD-(D/	99.8	6.9e-26	1.1e-29	149.3	0	187	1-189	1-272 (272)	UniRef50_Q9YCL9	1	189	PF12705.10 ; PDDEXK_1 ; PD-(D/E)XK nuclease superfamily	UniRef50_Q9YCL9	Cas~cas4_I_II_III_IV_V_VI_1	PF12705	CL0236	PDDEXK	PDDEXK_1	PD-(D/E)XK nuclease superfamily
PF01734.25 ; Patatin ; Patatin	99.8	7.9e-24	1.4e-27	172.7	0	186	17-214	1-219 (219)	UniRef50_Q9KVG8	17	214	PF01734.25 ; Patatin ; Patatin-like phospholipase	UniRef50_Q9KVG8	CBASS~Phospholipase	PF01734	CL0323	Patatin	Patatin	Patatin-like phospholipase
PF05063.17 ; MT-A70 ; MT-A70	99.8	1.6e-26	2.6e-30	160	0	163	25-196	1-172 (172)	UniRef50_A0A177NJQ6	25	196	PF05063.17 ; MT-A70 ; MT-A70	UniRef50_A0A177NJQ6	RM_Type_II~Type_II_MTases	PF05063	CL0063	NADP_Rossmann	MT-A70	MT-A70
PF09848.12 ; DUF2075 ; Schlafe	99.8	1.2e-24	2e-28	203.5	0	263	208-475	2-335 (337)	UniRef50_A0A423J6C8	208	475	PF09848.12 ; DUF2075 ; Schlafen group 3, DNA/RNA helicase domain	UniRef50_A0A423J6C8	AbiO~AbiO	PF09848	CL0023	P-loop_NTPase	SLFN-g3_helicase	Schlafen group 3, DNA/RNA helicase domain
PF02534.17 ; T4SS-DNA_transf ;	99.8	1.6e-25	2.6e-29	221.5	0	159	339-526	242-434 (484)	UniRef50_F5IX86	339	526	PF02534.17 ; T4SS-DNA_transf ; Type IV secretory system Conjugative DNA transfer	UniRef50_F5IX86	Gao_Her_DUF~HerA_DUF	PF02534	CL0023	P-loop_NTPase	T4SS-DNA_transf	Type IV secretory system Conjugative DNA transfer
PF18643.4 ; RE_BsaWI ; BsaWI r	99.8	2.1e-25	4.2e-29	169.7	0	97	127-229	2-98 (99)	UniRef50_M3P407	127	229	PF18643.4 ; RE_BsaWI ; BsaWI restriction endonuclease type 2	UniRef50_M3P407	RM_Type_II~Type_II_REases	PF18643	CL0236	PDDEXK	RE_BsaWI	BsaWI restriction endonuclease type 2
PF10463.12 ; Peptidase_U49 ; P	99.8	8.4e-24	1.6e-27	176.7	0	196	55-274	1-198 (198)	UniRef50_A0A0T2ZJQ9	55	274	PF10463.12 ; Peptidase_U49 ; Peptidase U49	UniRef50_A0A0T2ZJQ9	Lit~Lit	PF10463	CL0126	Peptidase_MA	Peptidase_U49	Peptidase U49
PF04598.15 ; Gasdermin ; Gasde	99.8	1.4e-26	2.6e-30	190.3	0	227	2-238	3-245 (246)	UniRef50_A0A2T4VDM4	2	238	PF04598.15 ; Gasdermin ; Gasdermin pore forming domain	UniRef50_A0A2T4VDM4	GasderMIN~bGSDM	PF04598	CL0293	CDC	Gasdermin	Gasdermin pore forming domain
PF18728.4 ; HEPN_AbiV ; AbiV	99.8	1.8e-26	3.5e-30	180.8	0	145	30-175	3-181 (182)	UniRef50_A0A6M4NVF3	30	175	PF18728.4 ; HEPN_AbiV ; AbiV	UniRef50_A0A6M4NVF3	AbiV~AbiV	PF18728	CL0291	KNTase_C	HEPN_AbiV	AbiV
PF14082.9 ; DUF4263 ; Domain o	99.8	4.3e-24	8.7e-28	189.4	0	159	296-455	2-169 (169)	UniRef50_A0A2T5PE13	296	455	PF14082.9 ; DUF4263 ; Domain of unknown function (DUF4263)	UniRef50_A0A2T5PE13	Shedu~SduA	PF14082	CL0236	PDDEXK	SduA_C	Shedu protein SduA, C-terminal
PF10040.12 ; CRISPR_Cas6 ; CRI	99.8	6.7e-25	1.3e-28	139.4	0	111	11-131	1-118 (118)	UniRef50_A0A7C2E2V4	11	131	PF10040.12 ; CRISPR_Cas6 ; CRISPR-associated endoribonuclease Cas6	UniRef50_A0A7C2E2V4	Cas~cas6_I_II_III_IV_V_VI_22	PF10040	CL0362	RAMPS-Cas5-like	CRISPR_Cas6	CRISPR-associated endoribonuclease Cas6
PF02976.18 ; MutH ; DNA mismat	99.8	1e-23	2e-27	173.4	0	99	54-172	1-99 (99)	UniRef50_J8HT23	54	172	PF02976.18 ; MutH ; DNA mismatch repair enzyme MutH	UniRef50_J8HT23	RM_Type_II~Type_II_REases	PF02976	CL0236	PDDEXK	MutH	DNA mismatch repair enzyme MutH
PF13835.9 ; DUF4194 ; Domain o	99.8	3.2e-26	6.2e-30	171.9	0	152	18-180	1-159 (159)	UniRef50_A0A6P2BBB8	18	180	PF13835.9 ; DUF4194 ; Domain of unknown function (DUF4194)	UniRef50_A0A6P2BBB8	Wadjet~JetB_I	PF13835	CL0123	HTH	DUF4194	Domain of unknown function (DUF4194)
PF20505.1 ; DUF6731 ; Family o	99.8	1.1e-24	2.1e-28	181.6	0	237	1-246	6-262 (300)	UniRef50_W7QHW3	1	246	PF20505.1 ; DUF6731 ; Family of unknown function (DUF6731)	UniRef50_W7QHW3	RexAB~RexA	PF20505			DUF6731	Family of unknown function (DUF6731)
PF20283.1 ; CTD7 ; C-terminal	99.8	2.9e-26	5.1e-30	177.7	0	125	262-386	1-130 (130)	UniRef50_UPI00192522A9	262	386	PF20283.1 ; CTD7 ; C-terminal domain 7 of the ABC-three component (ABC-3C) systems	UniRef50_UPI00192522A9	Lamassu-Fam~LmuA_effector_Cap4_nuclease_II	PF20283			CTD7	C-terminal domain 7 of the ABC-three component (ABC-3C) systems
PF01824.21 ; MatK_N ; MatK/Trn	99.8	4.2e-26	6.9e-30	191.3	0	253	18-288	17-329 (329)	UniRef50_A0A350Y1B3	18	288	PF01824.21 ; MatK_N ; MatK/TrnK amino terminal region	UniRef50_A0A350Y1B3	Cas~RT_I_II_III_IV_V_VI_1	PF01824			MatK_N	MatK/TrnK amino terminal region
PF02319.23 ; E2F_TDP ; E2F/DP	99.8	1.8e-24	3.7e-28	117.7	0	65	3-67	1-65 (65)	UniRef50_T1FY08	3	67	PF02319.23 ; E2F_TDP ; E2F/DP family winged-helix DNA-binding domain	UniRef50_T1FY08	Retron_IX~WHDNAB_E2F_TDP	PF02319	CL0123	HTH	E2F_TDP	E2F/DP family winged-helix DNA-binding domain
PF09509.13 ; Hypoth_Ymh ; Prot	99.8	5.1e-24	9e-28	149.5	0	113	142-261	2-116 (116)	UniRef50_D5V099	142	261	PF09509.13 ; Hypoth_Ymh ; Protein of unknown function (Hypoth_ymh)	UniRef50_D5V099	PD-Lambda-3~PD-Lambda-3_B	PF09509			Hypoth_Ymh	Protein of unknown function (Hypoth_ymh)
PF07528.17 ; DZF ; DZF domain	99.8	1.1e-24	1.9e-28	179.9	0	226	50-315	2-237 (242)	UniRef50_A0A139QME9	50	315	PF07528.17 ; DZF ; DZF domain	UniRef50_A0A139QME9	CBASS~Cyclase_II	PF07528	CL0260	NTP_transf	DZF_N	DZF N-terminal domain
PF14531.9 ; Kinase-like ; Kina	99.8	2.6e-24	4.6e-28	189.8	0	241	2-274	8-289 (289)	UniRef50_UPI000DD592D9	2	274	PF14531.9 ; Kinase-like ; Kinase-like	UniRef50_UPI000DD592D9	PD-T4-6~PD-T4-6	PF14531	CL0016	PKinase	Kinase-like	Kinase-like
PF00069.28 ; Pkinase ; Protein	99.8	2.1e-24	3.8e-28	188	0	252	8-283	1-263 (267)	UniRef50_UPI000DD592D9	8	283	PF00069.28 ; Pkinase ; Protein kinase domain	UniRef50_UPI000DD592D9	PD-T4-6~PD-T4-6	PF00069	CL0016	PKinase	Pkinase	Protein kinase domain
PF07714.20 ; PK_Tyr_Ser-Thr ;	99.8	9e-26	1.6e-29	197.2	0	252	9-285	2-262 (262)	UniRef50_UPI000DD592D9	9	285	PF07714.20 ; PK_Tyr_Ser-Thr ; Protein tyrosine and serine/threonine kinase	UniRef50_UPI000DD592D9	PD-T4-6~PD-T4-6	PF07714	CL0016	PKinase	PK_Tyr_Ser-Thr	Protein tyrosine and serine/threonine kinase
PF01053.23 ; Cys_Met_Meta_PP ;	99.8	5.8e-24	8.9e-28	175.8	0	309	50-386	39-376 (376)	UniRef50_A0A2U2CQH1	50	386	PF01053.23 ; Cys_Met_Meta_PP ; Cys/Met metabolism PLP-dependent enzyme	UniRef50_A0A2U2CQH1	Dnd~DndA	PF01053	CL0061	PLP_aminotran	Cys_Met_Meta_PP	Cys/Met metabolism PLP-dependent enzyme
PF09485.13 ; CRISPR_Cse2 ; CRI	99.8	4.3e-26	8.2e-30	163.6	0	133	25-177	1-137 (137)	UniRef50_A0A0N1G6F2	25	177	PF09485.13 ; CRISPR_Cse2 ; CRISPR-associated protein Cse2 (CRISPR_cse2)	UniRef50_A0A0N1G6F2	Cas~cse2gr11_I-E_8	PF09485			CRISPR_Cse2	CRISPR-associated protein Cse2 (CRISPR_cse2)
PF02347.19 ; GDC-P ; Glycine c	99.8	9e-24	1.4e-27	177.5	0	287	53-385	105-424 (424)	UniRef50_A0A2U2CQH1	53	385	PF02347.19 ; GDC-P ; Glycine cleavage system P-protein	UniRef50_A0A2U2CQH1	Dnd~DndA	PF02347	CL0061	PLP_aminotran	GDC-P	Glycine cleavage system P-protein
PF03841.16 ; SelA ; L-seryl-tR	99.8	3.2e-24	4.9e-28	176.6	0	295	11-331	3-346 (366)	UniRef50_A0A2U2CQH1	11	331	PF03841.16 ; SelA ; L-seryl-tRNA selenium transferase	UniRef50_A0A2U2CQH1	Dnd~DndA	PF03841	CL0061	PLP_aminotran	SelA	L-seryl-tRNA selenium transferase
PF01041.20 ; DegT_DnrJ_EryC1 ;	99.8	1.1e-24	1.6e-28	178.1	0	314	57-386	23-350 (350)	UniRef50_A0A2U2CQH1	57	386	PF01041.20 ; DegT_DnrJ_EryC1 ; DegT/DnrJ/EryC1/StrS aminotransferase family	UniRef50_A0A2U2CQH1	Dnd~DndA	PF01041	CL0061	PLP_aminotran	DegT_DnrJ_EryC1	DegT/DnrJ/EryC1/StrS aminotransferase family
PF18185.4 ; STALD ; Sir2- and	99.8	1e-23	1.8e-27	183.9	0	183	250-432	2-189 (208)	UniRef50_A0A806GD10	250	432	PF18185.4 ; STALD ; Sir2- and TIR-associating SLOG family	UniRef50_A0A806GD10	Thoeris_I~ThsA_new_grand	PF18185	CL0349	SLOG	STALD	Sir2- and TIR-associating SLOG family
PF04864.16 ; Alliinase_C ; All	99.8	7.1e-25	1.1e-28	180.3	0	311	25-388	11-359 (360)	UniRef50_A0A2U2CQH1	25	388	PF04864.16 ; Alliinase_C ; Allinase	UniRef50_A0A2U2CQH1	Dnd~DndA	PF04864	CL0061	PLP_aminotran	Alliinase_C	Allinase
PF12897.10 ; Asp_aminotransf ;	99.8	2.6e-26	3.9e-30	193.4	0	297	57-388	68-412 (425)	UniRef50_A0A2U2CQH1	57	388	PF12897.10 ; Asp_aminotransf ; Aspartate amino-transferase	UniRef50_A0A2U2CQH1	Dnd~DndA	PF12897	CL0061	PLP_aminotran	Asp_aminotransf	Aspartate amino-transferase
PF00464.22 ; SHMT ; Serine hyd	99.8	1.4e-26	2.2e-30	191.7	0	340	15-385	20-377 (377)	UniRef50_A0A2U2CQH1	15	385	PF00464.22 ; SHMT ; Serine hydroxymethyltransferase	UniRef50_A0A2U2CQH1	Dnd~DndA	PF00464	CL0061	PLP_aminotran	SHMT	Serine hydroxymethyltransferase
PF01244.24 ; Peptidase_M19 ; M	99.8	7.3e-24	1.2e-27	154.8	0	229	11-255	1-304 (304)	UniRef50_A0A0R3QA05	11	255	PF01244.24 ; Peptidase_M19 ; Membrane dipeptidase (Peptidase family M19)	UniRef50_A0A0R3QA05	Gao_Qat~QatD	PF01244	CL0036	TIM_barrel	Peptidase_M19	Membrane dipeptidase (Peptidase family M19)
PF16565.8 ; MIT_C ; Phospholip	99.8	2.4e-25	4.9e-29	200.6	0	134	531-669	1-136 (136)	UniRef50_A0A7W5DWE6	531	669	PF16565.8 ; MIT_C ; Phospholipase D-like domain at C-terminus of MIT	UniRef50_A0A7W5DWE6	BREX~brxL	PF16565	CL0479	PLD	MIT_C	Phospholipase D-like domain at C-terminus of MIT
PF13337.9 ; BrxL_ATPase ; Lon-	99.8	4.8e-26	9.8e-30	232.7	0	310	152-464	1-314 (314)	UniRef50_A0A7W5DWE6	152	464	PF13337.9 ; BrxL_ATPase ; Lon-like protease BrxL-like, ATPase domain	UniRef50_A0A7W5DWE6	BREX~brxL	PF13337	CL0023	P-loop_NTPase	BrxL_ATPase	Lon-like protease BrxL-like, ATPase domain
PF12102.11 ; MrcB_N ; MrcB-lik	99.8	8.7e-24	1.7e-27	179.3	0	180	11-190	1-184 (185)	UniRef50_Q6LZ70	11	190	PF12102.11 ; MrcB_N ; MrcB-like, N-terminal domain	UniRef50_Q6LZ70	RM_Type_IV~Type_IV_REases	PF12102			MrcB_N	MrcB-like, N-terminal domain
PF08878.14 ; HamA ; HamA	99.8	8e-27	1.4e-30	212.5	0	197	295-520	2-219 (219)	UniRef50_P52127	295	520	PF08878.14 ; HamA ; HamA	UniRef50_P52127	Hachiman~HamA_2	PF08878			HamA	HamA
PF01555.21 ; N6_N4_Mtase ; DNA	99.7	5.7e-22	9.8e-26	153.7	0	182	23-271	1-182 (183)	UniRef50_P29568	23	271	PF01555.21 ; N6_N4_Mtase ; DNA methylase	UniRef50_P29568	RM_Type_II~Type_II_MTases	PF01555	CL0063	NADP_Rossmann	N6_N4_Mtase	DNA methylase
PF11795.11 ; DUF3322 ; Unchara	99.7	1.9e-22	3.4e-26	172.4	0	174	9-184	1-184 (185)	UniRef50_Q9P9Y5	9	184	PF11795.11 ; DUF3322 ; Uncharacterized protein conserved in bacteria N-term (DUF3322)	UniRef50_Q9P9Y5	Wadjet~JetD_I	PF11795			DUF3322	Uncharacterized protein conserved in bacteria N-term (DUF3322)
PF09651.13 ; Cas_APE2256 ; CRI	99.7	1.4e-22	2.6e-26	138	0	127	5-135	1-141 (151)	UniRef50_A0A7X7GE96	5	135	PF09651.13 ; Cas_APE2256 ; CRISPR-associated protein (Cas_APE2256)	UniRef50_A0A7X7GE96	Cas~csm6_III_7	PF09651	CL0236	PDDEXK	Cas_APE2256	CRISPR-associated protein (Cas_APE2256)
PF14130.9 ; Cap4_nuclease ; Ca	99.7	1.7e-23	3.2e-27	177.1	0	199	15-221	1-209 (209)	UniRef50_N1UJT8	15	221	PF14130.9 ; Cap4_nuclease ; Cap4 dsDNA endonuclease	UniRef50_N1UJT8	Lamassu-Fam~LmuA_effector_Cap4_nuclease	PF14130			Cap4_nuclease	Cap4, dsDNA endonuclease domain
PF12686.10 ; DUF3800 ; Protein	99.7	1.1e-22	1.8e-26	141.6	0	188	3-208	1-194 (194)	UniRef50_G6C9L5	3	208	PF12686.10 ; DUF3800 ; Protein of unknown function (DUF3800)	UniRef50_G6C9L5	Retron_VII_2~DUF3800	PF12686			DUF3800	Protein of unknown function (DUF3800)
PF00202.24 ; Aminotran_3 ; Ami	99.7	2.2e-23	3.4e-27	172.2	0	332	5-388	17-381 (382)	UniRef50_A0A2U2CQH1	5	388	PF00202.24 ; Aminotran_3 ; Aminotransferase class-III	UniRef50_A0A2U2CQH1	Dnd~DndA	PF00202	CL0061	PLP_aminotran	Aminotran_3	Aminotransferase class-III
PF00580.24 ; UvrD-helicase ; U	99.7	5.9e-22	9.8e-26	185.7	0	234	149-398	1-242 (245)	UniRef50_A0A0N8PP12	149	398	PF00580.24 ; UvrD-helicase ; UvrD/REP helicase N-terminal domain	UniRef50_A0A0N8PP12	Gabija~GajB_2	PF00580	CL0023	P-loop_NTPase	UvrD-helicase	UvrD/REP helicase N-terminal domain
PF07638.14 ; Sigma70_ECF ; ECF	99.7	2.8e-22	4.6e-26	134.9	0	164	14-192	12-182 (183)	UniRef50_W0DDX0	14	192	PF07638.14 ; Sigma70_ECF ; ECF sigma factor	UniRef50_W0DDX0	Cas~HTH_III-B_3	PF07638	CL0123	HTH	Sigma70_ECF	ECF sigma factor
PF07079.14 ; DUF1347 ; Protein	99.7	2.8e-22	4.2e-26	178	0	381	26-452	19-536 (545)	UniRef50_I5B4I4	26	452	PF07079.14 ; DUF1347 ; Protein of unknown function (DUF1347)	UniRef50_I5B4I4	Cas~TPR_III-A_4	PF07079			DUF1347	Protein of unknown function (DUF1347)
PF14519.9 ; Macro_2 ; Macro-li	99.7	3.7e-22	6.1e-26	155.5	0	176	6-183	26-241 (273)	UniRef50_A0A839TR21	6	183	PF14519.9 ; Macro_2 ; Macro-like domain	UniRef50_A0A839TR21	DarTG~DarG	PF14519	CL0223	MACRO	Macro_2	Macro-like domain
PF12569.11 ; NatA_aux_su ; N-t	99.7	8.4e-23	1.2e-26	179.6	0	347	53-437	5-400 (507)	UniRef50_I5B4I4	53	437	PF12569.11 ; NatA_aux_su ; N-terminal acetyltransferase A, auxiliary subunit	UniRef50_I5B4I4	Cas~TPR_III-A_4	PF12569	CL0020	TPR	NatA_aux_su	N-terminal acetyltransferase A, auxiliary subunit
PF01212.24 ; Beta_elim_lyase ;	99.7	2.7e-21	4.1e-25	152.3	0	263	22-317	6-280 (282)	UniRef50_A0A2U2CQH1	22	317	PF01212.24 ; Beta_elim_lyase ; Beta-eliminating lyase	UniRef50_A0A2U2CQH1	Dnd~DndA	PF01212	CL0061	PLP_aminotran	Beta_elim_lyase	Beta-eliminating lyase
PF00282.22 ; Pyridoxal_deC ; P	99.7	3.7e-22	5.6e-26	164.3	0	290	12-316	37-369 (370)	UniRef50_A0A2U2CQH1	12	316	PF00282.22 ; Pyridoxal_deC ; Pyridoxal-dependent decarboxylase conserved domain	UniRef50_A0A2U2CQH1	Dnd~DndA	PF00282	CL0061	PLP_aminotran	Pyridoxal_deC	Pyridoxal-dependent decarboxylase conserved domain
PF05889.16 ; SepSecS ; O-phosp	99.7	1.2e-22	1.9e-26	164.9	0	149	65-235	29-189 (336)	UniRef50_A0A2U2CQH1	65	235	PF05889.16 ; SepSecS ; O-phosphoseryl-tRNA(Sec) selenium transferase, SepSecS	UniRef50_A0A2U2CQH1	Dnd~DndA	PF05889	CL0061	PLP_aminotran	SepSecS	O-phosphoseryl-tRNA(Sec) selenium transferase, SepSecS
PF01507.22 ; PAPS_reduct ; Pho	99.7	1.3e-22	2e-26	133.1	0	166	4-186	1-184 (229)	UniRef50_A0A657AZG7	4	186	PF01507.22 ; PAPS_reduct ; Phosphoadenosine phosphosulfate reductase family	UniRef50_A0A657AZG7	CBASS~QueC	PF01507	CL0039	HUP	PAPS_reduct	Phosphoadenosine phosphosulfate reductase family
PF07387.14 ; Seadorna_VP7 ; Se	99.7	1.8e-22	3.2e-26	187.7	0	212	127-398	63-280 (306)	UniRef50_A0A5A4RH26	127	398	PF07387.14 ; Seadorna_VP7 ; Seadornavirus VP7	UniRef50_A0A5A4RH26	Stk2~Stk2	PF07387	CL0016	PKinase	Seadorna_VP7	Seadornavirus VP7
PF18470.4 ; Cas9_a ; Cas9 alph	99.7	1.3e-22	2.6e-26	217.3	0	187	493-699	4-205 (218)	UniRef50_Q99ZW2	493	699	PF18470.4 ; Cas9_a ; Cas9 alpha-helical lobe domain	UniRef50_Q99ZW2	Cas~cas9_II-A_II-B_II-C_3	PF18470	CL0693	Cas9_lobe	Cas9_a	Cas9 alpha-helical lobe domain
PF19326.2 ; AMP_deaminase ; AM	99.7	5.8e-22	1.1e-25	230.7	0	84	732-844	507-593 (648)	UniRef50_A0A385XSU2	732	844	PF19326.2 ; AMP_deaminase ; AMP deaminase	UniRef50_A0A385XSU2	radar_I~rdrB_I	PF19326	CL0036	TIM_barrel	AMP_deaminase	AMP deaminase
PF08843.14 ; AbiEii ; Nucleoti	99.7	2.5e-21	4.2e-25	151.2	0	218	32-300	2-227 (228)	UniRef50_A0L2U2	32	300	PF08843.14 ; AbiEii ; Nucleotidyl transferase AbiEii toxin, Type IV TA system	UniRef50_A0L2U2	SanaTA~SanaT	PF08843	CL0260	NTP_transf	AbiEii	Nucleotidyl transferase AbiEii toxin, Type IV TA system
PF12770.10 ; CHAT ; CHAT domai	99.7	1.4e-23	2.9e-27	217.5	0	253	396-663	2-313 (313)	UniRef50_A0A3G6ZZF4	396	663	PF12770.10 ; CHAT ; CHAT domain	UniRef50_A0A3G6ZZF4	Borvo~BovA	PF12770	CL0093	Peptidase_CD	CHAT	CHAT domain
PF01848.19 ; HOK_GEF ; Hok/gef	99.7	1.1e-21	2.1e-25	96.2	0	41	8-48	1-41 (41)	UniRef50_P62671	8	48	PF01848.19 ; HOK_GEF ; Hok/gef family	UniRef50_P62671	Mok_Hok_Sok~Hok	PF01848			HOK_GEF	Hok/gef family
PF01979.23 ; Amidohydro_1 ; Am	99.7	2e-22	3.2e-26	149.1	0	229	9-254	3-304 (352)	UniRef50_A0A0R3QA05	9	254	PF01979.23 ; Amidohydro_1 ; Amidohydrolase family	UniRef50_A0A0R3QA05	Gao_Qat~QatD	PF01979	CL0036	TIM_barrel	Amidohydro_1	Amidohydrolase family
PF05277.15 ; DUF726 ; Protein	99.7	1.4e-21	2.4e-25	205.1	0	228	2-238	83-339 (340)	UniRef50_UPI000CD50D1D	2	238	PF05277.15 ; DUF726 ; Protein of unknown function (DUF726)	UniRef50_UPI000CD50D1D	Eleos~LeoBC	PF05277	CL0028	AB_hydrolase	DUF726	Protein of unknown function (DUF726)
PF00176.26 ; SNF2-rel_dom ; SN	99.7	6.1e-23	1.2e-26	222.8	0	287	583-891	1-317 (318)	UniRef50_A0A105T941	583	891	PF00176.26 ; SNF2-rel_dom ; SNF2-related domain	UniRef50_A0A105T941	Zorya_TypeI~ZorD	PF00176	CL0023	P-loop_NTPase	SNF2-rel_dom	SNF2-related domain
PF00929.27 ; RNase_T ; Exonucl	99.7	2.3e-22	3.6e-26	119.8	0	155	24-179	1-160 (160)	UniRef50_F4LPM0	24	179	PF00929.27 ; RNase_T ; Exonuclease	UniRef50_F4LPM0	Cas~DEDDh_I_II_III_IV_V_VI_1	PF00929	CL0219	RNase_H	RNase_T	Exonuclease
PF16263.8 ; DUF4917 ; Domain o	99.7	3.8e-22	6.4e-26	173.5	0	161	162-337	110-281 (311)	UniRef50_A0A0H3AH41	162	337	PF16263.8 ; DUF4917 ; Domain of unknown function (DUF4917)	UniRef50_A0A0H3AH41	Gao_Her_SIR~SIR2	PF16263	CL0063	NADP_Rossmann	DUF4917	Domain of unknown function (DUF4917)
PF15723.8 ; MqsR_toxin ; Motil	99.7	2.9e-23	5.5e-27	130.1	0	92	22-130	1-95 (95)	UniRef50_A0A827BBE6	22	130	PF15723.8 ; MqsR_toxin ; Motility quorum-sensing regulator, toxin of MqsA	UniRef50_A0A827BBE6	MqsRAC~mqsR	PF15723	CL0136	Plasmid-antitox	MqsR_toxin	Motility quorum-sensing regulator, toxin of MqsA
PF20284.1 ; CTD8 ; C-terminal	99.7	1.1e-21	2.2e-25	155.1	0	117	244-362	3-126 (126)	UniRef50_A0A0N1KWE9	244	362	PF20284.1 ; CTD8 ; C-terminal domain 8 of the ABC-three component (ABC-3C) systems	UniRef50_A0A0N1KWE9	Lamassu-Fam~LmuA_effector_Mrr	PF20284			CTD8	C-terminal domain 8 of the ABC-three component (ABC-3C) systems
PF02923.18 ; BamHI ; Restricti	99.7	3.7e-22	7.5e-26	162.8	0	127	53-213	5-141 (154)	UniRef50_A0A0A1VE74	53	213	PF02923.18 ; BamHI ; Restriction endonuclease BamHI	UniRef50_A0A0A1VE74	RM_Type_II~Type_II_REases	PF02923	CL0236	PDDEXK	BamHI	Restriction endonuclease BamHI
PF01443.21 ; Viral_helicase1 ;	99.7	1.9e-21	3.3e-25	159.5	0	48	286-344	158-205 (205)	UniRef50_K1LVE6	286	344	PF01443.21 ; Viral_helicase1 ; Viral (Superfamily 1) RNA helicase	UniRef50_K1LVE6	Gabija~GajB_3	PF01443	CL0023	P-loop_NTPase	Viral_helicase1	Viral (Superfamily 1) RNA helicase
PF04288.16 ; MukE ; MukE-like	99.7	3.7e-22	7e-26	158.3	0	174	8-193	9-201 (228)	UniRef50_A0A6P2BBB8	8	193	PF04288.16 ; MukE ; MukE-like family	UniRef50_A0A6P2BBB8	Wadjet~JetB_I	PF04288	CL0123	HTH	MukE	MukE-like family
PF13419.9 ; HAD_2 ; Haloacid d	99.7	1.3e-21	2e-25	132.7	0	102	96-222	78-179 (179)	UniRef50_A0A1B7HM58	96	222	PF13419.9 ; HAD_2 ; Haloacid dehalogenase-like hydrolase	UniRef50_A0A1B7HM58	Rst_Hydrolase-Tm~Hydrolase	PF13419	CL0137	HAD	HAD_2	Haloacid dehalogenase-like hydrolase
PF13195.9 ; DUF4011 ; Protein	99.7	3.4e-22	6.4e-26	215.6	0	93	208-305	92-184 (184)	UniRef50_D8L2S5	208	305	PF13195.9 ; DUF4011 ; Protein of unknown function (DUF4011)	UniRef50_D8L2S5	Gao_Hhe~HheA	PF13195			DUF4011	Protein of unknown function (DUF4011)
PF09217.13 ; EcoRII-N ; Restri	99.7	2.6e-22	5.2e-26	173.4	0	144	16-159	3-150 (152)	UniRef50_P14633	16	159	PF09217.13 ; EcoRII-N ; Restriction endonuclease EcoRII, N-terminal	UniRef50_P14633	RM_Type_II~Type_II_REases	PF09217	CL0405	DNA_b-psBarrel	EcoRII-N	Restriction endonuclease EcoRII, N-terminal
PF20473.1 ; MmeI_Mtase ; MmeI,	99.7	1.8e-21	3.2e-25	193.5	0	230	190-451	19-275 (283)	UniRef50_A0A150FQH3	190	451	PF20473.1 ; MmeI_Mtase ; MmeI, DNA-methyltransferase domain	UniRef50_A0A150FQH3	RM_Type_II~Type_II_MTases	PF20473	CL0063	NADP_Rossmann	MmeI_Mtase	MmeI, DNA-methyltransferase domain
PF04928.20 ; PAP_central ; Pol	99.7	1.3e-21	2.2e-25	169.5	0	284	3-314	17-346 (346)	UniRef50_A0A139QME9	3	314	PF04928.20 ; PAP_central ; Poly(A) polymerase central domain	UniRef50_A0A139QME9	CBASS~Cyclase_II	PF04928			PAP_central	Poly(A) polymerase central domain
PF14491.9 ; DUF4435 ; Protein	99.7	1.7e-21	3e-25	159	0	215	22-252	2-255 (262)	UniRef50_C6BT13	22	252	PF14491.9 ; DUF4435 ; Protein of unknown function (DUF4435)	UniRef50_C6BT13	Rst_PARIS~DUF4435	PF14491			DUF4435	Protein of unknown function (DUF4435)
PF11564.11 ; BpuJI_N ; Restric	99.7	1.1e-22	2e-26	195.4	0	222	11-264	13-246 (273)	UniRef50_UPI00064CA71E	11	264	PF11564.11 ; BpuJI_N ; Restriction endonuclease BpuJI - N terminal	UniRef50_UPI00064CA71E	RM_Type_II~Type_II_REases	PF11564	CL0236	PDDEXK	BpuJI_N	Restriction endonuclease BpuJI - N terminal
PF06527.14 ; TniQ ; TniQ	99.7	2.8e-23	4.5e-27	127.1	0	131	2-158	1-139 (139)	UniRef50_A0A355V2X8	2	158	PF06527.14 ; TniQ ; TniQ	UniRef50_A0A355V2X8	Cas~TniQ_I-F_1	PF06527			TniQ	TniQ
PF06250.14 ; YhcG_C ; YhcG PDD	99.7	1.9e-21	3.7e-25	142.7	0	102	94-195	2-103 (155)	UniRef50_A0A7G9YI76	94	195	PF06250.14 ; YhcG_C ; YhcG PDDEXK nuclease domain	UniRef50_A0A7G9YI76	Cas~PD_DExK_I_II_III_IV_V_VI_1	PF06250	CL0236	PDDEXK	YhcG_C	YhcG PDDEXK nuclease domain
PF13361.9 ; UvrD_C ; UvrD-like	99.7	8.3e-22	1.4e-25	199.7	0	145	406-551	1-172 (399)	UniRef50_A0A0N8PP12	406	551	PF13361.9 ; UvrD_C ; UvrD-like helicase C-terminal domain	UniRef50_A0A0N8PP12	Gabija~GajB_2	PF13361	CL0023	P-loop_NTPase	UvrD_C	UvrD-like helicase C-terminal domain
PF03787.18 ; RAMPs ; RAMP supe	99.7	1e-21	1.8e-25	146.7	0	160	15-229	1-188 (188)	UniRef50_A3DH29	15	229	PF03787.18 ; RAMPs ; RAMP superfamily	UniRef50_A3DH29	Cas~csm3gr7_III_IV	PF03787	CL0362	RAMPS-Cas5-like	RAMPs	RAMP superfamily
PF06838.14 ; Met_gamma_lyase ;	99.6	4.9e-20	7.6e-24	153.2	0	290	24-331	24-335 (406)	UniRef50_A0A2U2CQH1	24	331	PF06838.14 ; Met_gamma_lyase ; Methionine gamma-lyase	UniRef50_A0A2U2CQH1	Dnd~DndA	PF06838	CL0061	PLP_aminotran	Met_gamma_lyase	Methionine gamma-lyase
PF13208.9 ; TerB_N ; TerB N-te	99.6	5.4e-20	1.1e-23	176.9	0	109	85-199	31-149 (208)	UniRef50_D3E978	85	199	PF13208.9 ; TerB_N ; TerB N-terminal domain	UniRef50_D3E978	Shango~SngA	PF13208			TerB_N	TerB N-terminal domain
PF13289.9 ; SIR2_2 ; SIR2-like	99.6	7.9e-20	1.4e-23	150.5	0	123	104-226	2-137 (152)	UniRef50_A0A806GD10	104	226	PF13289.9 ; SIR2_2 ; SIR2-like domain	UniRef50_A0A806GD10	Thoeris_I~ThsA_new_grand	PF13289	CL0063	NADP_Rossmann	SIR2_2	SIR2-like domain
PF13175.9 ; AAA_15 ; AAA ATPas	99.6	6.3e-20	9.7e-24	173.8	0	80	547-630	310-407 (409)	UniRef50_A0A6G8CVQ6	547	630	PF13175.9 ; AAA_15 ; AAA ATPase domain	UniRef50_A0A6G8CVQ6	Lamassu-Fam~LmuB_SMC_PDDEXK	PF13175	CL0023	P-loop_NTPase	AAA_15	AAA ATPase domain
PF12532.11 ; DUF3732 ; Protein	99.6	6.7e-21	1.1e-24	155.7	0	170	466-641	5-174 (174)	UniRef50_A0A0M0W8R8	466	641	PF12532.11 ; DUF3732 ; Protein of unknown function (DUF3732)	UniRef50_A0A0M0W8R8	Lamassu-Fam~LmuB_SMC_Cap4_nuclease_II	PF12532			DUF3732	Protein of unknown function (DUF3732)
PF19488.2 ; DUF6024 ; Family o	99.6	1.2e-20	1.8e-24	148.3	0	143	57-233	23-166 (290)	UniRef50_A0A2U2CQH1	57	233	PF19488.2 ; DUF6024 ; Family of unknown function (DUF6024)	UniRef50_A0A2U2CQH1	Dnd~DndA	PF19488			DUF6024	Family of unknown function (DUF6024)
PF09664.13 ; DUF2399 ; Protein	99.6	3.6e-21	6.7e-25	162.5	0	134	283-421	20-155 (155)	UniRef50_D3T7Q0	283	421	PF09664.13 ; DUF2399 ; Protein of unknown function C-terminus (DUF2399)	UniRef50_D3T7Q0	Wadjet~JetD_II	PF09664	CL0413	Toprim-like	DUF2399	Protein of unknown function C-terminus (DUF2399)
PF01276.23 ; OKR_DC_1 ; Orn/Ly	99.6	1.9e-20	2.9e-24	157.5	0	230	57-302	65-338 (443)	UniRef50_A0A2U2CQH1	57	302	PF01276.23 ; OKR_DC_1 ; Orn/Lys/Arg decarboxylase, major domain	UniRef50_A0A2U2CQH1	Dnd~DndA	PF01276	CL0061	PLP_aminotran	OKR_DC_1	Orn/Lys/Arg decarboxylase, major domain
PF13672.9 ; PP2C_2 ; Protein p	99.6	6.7e-20	1.1e-23	129.1	0	165	10-194	4-181 (218)	UniRef50_A0A7H1KDD1	10	194	PF13672.9 ; PP2C_2 ; Protein phosphatase 2C	UniRef50_A0A7H1KDD1	Gao_TerY~TerYB	PF13672	CL0238	PP2C	PP2C_2	Protein phosphatase 2C
PF00481.24 ; PP2C ; Protein ph	99.6	4.3e-21	6.9e-25	137.7	0	213	6-232	3-251 (251)	UniRef50_A0A7H1KDD1	6	232	PF00481.24 ; PP2C ; Protein phosphatase 2C	UniRef50_A0A7H1KDD1	Gao_TerY~TerYB	PF00481	CL0238	PP2C	PP2C	Protein phosphatase 2C
PF13429.9 ; TPR_15 ; Tetratric	99.6	7.7e-20	1.1e-23	147.7	0	263	97-399	16-286 (290)	UniRef50_I5B4I4	97	399	PF13429.9 ; TPR_15 ; Tetratricopeptide repeat	UniRef50_I5B4I4	Cas~TPR_III-A_4	PF13429	CL0020	TPR	TPR_15	Tetratricopeptide repeat
PF00899.24 ; ThiF ; ThiF famil	99.6	2e-20	3.8e-24	178.9	0	235	183-441	1-296 (314)	UniRef50_A0A353T0A4	183	441	PF00899.24 ; ThiF ; ThiF family	UniRef50_A0A353T0A4	ISG15-like~BilD	PF00899	CL0063	NADP_Rossmann	ThiF	ThiF family
PF06956.14 ; RtcR ; Regulator	99.6	1.4e-20	2.4e-24	119	0	116	1-129	1-131 (185)	UniRef50_A0A7C4PKB1	1	129	PF06956.14 ; RtcR ; Regulator of RNA terminal phosphate cyclase	UniRef50_A0A7C4PKB1	Cas~csx1_III_7	PF06956			RtcR	Regulator of RNA terminal phosphate cyclase
PF19570.2 ; DUF6088 ; Family o	99.6	1.1e-19	1.9e-23	110.3	0	121	7-133	2-123 (172)	UniRef50_V5F011	7	133	PF19570.2 ; DUF6088 ; Family of unknown function (DUF6088)	UniRef50_V5F011	SanaTA~SanaA	PF19570	CL0123	HTH	DUF6088	Family of unknown function (DUF6088)
PF07693.17 ; KAP_NTPase ; KAP	99.6	1.4e-20	2.7e-24	184.9	0	250	16-301	2-264 (307)	UniRef50_A0A5E7B7Z5	16	301	PF07693.17 ; KAP_NTPase ; KAP family P-loop domain	UniRef50_A0A5E7B7Z5	Gao_Qat~QatA	PF07693	CL0023	P-loop_NTPase	KAP_NTPase	KAP family P-loop domain
PF06054.14 ; CoiA ; Competence	99.6	1.2e-20	2.3e-24	192.6	0	136	1-150	1-149 (390)	UniRef50_P0DW35	1	150	PF06054.14 ; CoiA ; Competence protein CoiA-like family	UniRef50_P0DW35	Druantia_I~DruB	PF06054	CL0236	PDDEXK	CoiA	Competence protein CoiA-like family
PF17874.4 ; TPR_MalT ; MalT-li	99.6	1.2e-20	1.8e-24	155.9	0	285	154-448	12-317 (335)	UniRef50_I5B4I4	154	448	PF17874.4 ; TPR_MalT ; MalT-like TPR region	UniRef50_I5B4I4	Cas~TPR_III-A_4	PF17874	CL0020	TPR	TPR_MalT	MalT-like TPR region
PF00795.25 ; CN_hydrolase ; Ca	99.6	4.8e-20	1e-23	177.9	0	211	22-311	1-244 (265)	UniRef50_A0A193GK53	22	311	PF00795.25 ; CN_hydrolase ; Carbon-nitrogen hydrolase	UniRef50_A0A193GK53	Lamassu-Fam~LmuA_effector_Amidase	PF00795			CN_hydrolase	Carbon-nitrogen hydrolase
PF09827.12 ; CRISPR_Cas2 ; CRI	99.6	4.2e-20	7.9e-24	96.5	0	74	3-76	1-79 (79)	UniRef50_A0A957I893	3	76	PF09827.12 ; CRISPR_Cas2 ; CRISPR associated protein Cas2	UniRef50_A0A957I893	Cas~cas2_I_II_III_IV_V_VI_13	PF09827	CL0728	Cas2	CRISPR_Cas2	CRISPR associated protein Cas2
PF06888.15 ; Put_Phosphatase ;	99.6	7.7e-20	1.2e-23	130.3	0	162	97-282	70-236 (237)	UniRef50_A0A1B7HM58	97	282	PF06888.15 ; Put_Phosphatase ; Putative Phosphatase	UniRef50_A0A1B7HM58	Rst_Hydrolase-Tm~Hydrolase	PF06888	CL0137	HAD	Put_Phosphatase	Putative Phosphatase
PF04607.20 ; RelA_SpoT ; Regio	99.6	3.5e-20	7e-24	136.2	0	101	76-178	1-105 (112)	UniRef50_P9WLZ4	76	178	PF04607.20 ; RelA_SpoT ; Region found in RelA / SpoT proteins	UniRef50_P9WLZ4	gp29_gp30~gp29	PF04607	CL0260	NTP_transf	RelA_SpoT	Region found in RelA / SpoT proteins
PF18541.4 ; RuvC_III ; RuvC en	99.6	5.5e-20	1.1e-23	193.9	0	140	929-1083	3-204 (207)	UniRef50_J9W3C2	929	1083	PF18541.4 ; RuvC_III ; RuvC endonuclease subdomain 3	UniRef50_J9W3C2	Cas~cas9_II-A_1	PF18541			RuvC_III	RuvC endonuclease subdomain 3
PF20290.1 ; MC4 ; ABC-three co	99.6	8.4e-21	1.5e-24	122.7	0	106	25-134	10-132 (133)	UniRef50_R2PVL9	25	134	PF20290.1 ; MC4 ; ABC-three component (ABC-3C) system Middle Component 4	UniRef50_R2PVL9	Lamassu-Fam~LmuC_acc_hypothetical	PF20290			MC4	ABC-three component (ABC-3C) system Middle Component 4
PF06319.15 ; MmcB-like ; DNA r	99.6	3.3e-20	6.5e-24	145.4	0	111	1-124	8-120 (148)	UniRef50_P13059	1	124	PF06319.15 ; MmcB-like ; DNA repair protein MmcB-like	UniRef50_P13059	Rst_gop_beta_cll~cll	PF06319	CL0236	PDDEXK	MmcB-like	DNA repair protein MmcB-like
PF14464.9 ; Prok-JAB ; Prokary	99.6	6.1e-20	1e-23	113	0	117	27-146	2-118 (125)	UniRef50_A0A496AVN8	27	146	PF14464.9 ; Prok-JAB ; Prokaryotic homologs of the JAB domain	UniRef50_A0A496AVN8	CBASS~Jab	PF14464	CL0366	JAB	Prok-JAB	Prokaryotic homologs of the JAB domain
PF12330.11 ; Haspin_kinase ; H	99.6	2.3e-20	4.1e-24	174.2	0	226	8-291	117-355 (381)	UniRef50_UPI000DD592D9	8	291	PF12330.11 ; Haspin_kinase ; Haspin like kinase domain	UniRef50_UPI000DD592D9	PD-T4-6~PD-T4-6	PF12330	CL0016	PKinase	Haspin_kinase	Haspin like kinase domain
PF13086.9 ; AAA_11 ; AAA domai	99.5	1.2e-19	2.3e-23	191.6	0	67	629-697	1-70 (273)	UniRef50_A0A0T7A0V3	629	697	PF13086.9 ; AAA_11 ; AAA domain	UniRef50_A0A0T7A0V3	Mokosh_TypeI~MkoA	PF13086	CL0023	P-loop_NTPase	AAA_11	AAA domain
PF01602.23 ; Adaptin_N ; Adapt	99.5	4.4e-19	8e-23	205	0	431	507-953	5-492 (541)	UniRef50_A0A1G4Y1C0	507	953	PF01602.23 ; Adaptin_N ; Adaptin N terminal region	UniRef50_A0A1G4Y1C0	Retron_XIII~ARM	PF01602	CL0020	TPR	Adaptin_N	Adaptin N terminal region
PF03665.16 ; UPF0172 ; Unchara	99.5	9e-19	1.5e-22	115.5	0	127	23-159	2-137 (191)	UniRef50_A0A496AVN8	23	159	PF03665.16 ; UPF0172 ; Uncharacterised protein family (UPF0172)	UniRef50_A0A496AVN8	CBASS~Jab	PF03665	CL0366	JAB	UPF0172	Uncharacterised protein family (UPF0172)
PF04733.17 ; Coatomer_E ; Coat	99.5	4.5e-19	6.7e-23	142.9	0	253	97-399	6-260 (287)	UniRef50_I5B4I4	97	399	PF04733.17 ; Coatomer_E ; Coatomer epsilon subunit	UniRef50_I5B4I4	Cas~TPR_III-A_4	PF04733	CL0020	TPR	Coatomer_E	Coatomer epsilon subunit
PF19810.2 ; DUF6293 ; Family o	99.5	1.1e-18	1.9e-22	112.5	0	108	3-128	1-110 (215)	UniRef50_A0A7C4PKB1	3	128	PF19810.2 ; DUF6293 ; Family of unknown function (DUF6293)	UniRef50_A0A7C4PKB1	Cas~csx1_III_7	PF19810	CL0236	PDDEXK	DUF6293	Family of unknown function (DUF6293)
PF09254.14 ; FokI_cleav_dom ;	99.5	1.6e-18	2.9e-22	155.3	0	133	373-521	38-190 (193)	UniRef50_UPI00064CA71E	373	521	PF09254.14 ; FokI_cleav_dom ; FokI, cleavage domain	UniRef50_UPI00064CA71E	RM_Type_II~Type_II_REases	PF09254	CL0236	PDDEXK	FokI_cleav_dom	FokI, cleavage domain
PF05168.17 ; HEPN ; HEPN domai	99.5	1.1e-18	1.8e-22	94.3	0	115	5-126	1-117 (118)	UniRef50_A0A2H5W5G8	5	126	PF05168.17 ; HEPN ; HEPN domain	UniRef50_A0A2H5W5G8	Retron_IX~HEPN	PF05168	CL0291	KNTase_C	HEPN	HEPN domain
PF18163.4 ; LD_cluster2 ; SLOG	99.5	6.1e-19	1.1e-22	157.6	0	152	278-432	3-203 (259)	UniRef50_A0A806GD10	278	432	PF18163.4 ; LD_cluster2 ; SLOG cluster2	UniRef50_A0A806GD10	Thoeris_I~ThsA_new_grand	PF18163	CL0349	SLOG	LD_cluster2	SLOG cluster2
PF13286.9 ; HD_assoc ; Phospho	99.5	2.2e-18	4.1e-22	129.6	0	81	350-440	5-85 (85)	UniRef50_A0A822X4R5	350	440	PF13286.9 ; HD_assoc ; Phosphohydrolase-associated domain	UniRef50_A0A822X4R5	dGTPase~Sp_dGTPase	PF13286			HD_assoc	Phosphohydrolase-associated domain
PF17953.4 ; Csm4_C ; CRISPR Cs	99.5	6e-19	1.1e-22	129.5	0	85	269-367	3-90 (90)	UniRef50_Q59062	269	367	PF17953.4 ; Csm4_C ; CRISPR Csm4 C-terminal domain	UniRef50_Q59062	Cas~csm4gr5_III-A_3	PF17953	CL0362	RAMPS-Cas5-like	Csm4_C	CRISPR Csm4 C-terminal domain
PF19417.2 ; RnlA_toxin_N ; RNa	99.5	1.6e-18	3e-22	128.2	0	80	6-88	1-81 (81)	UniRef50_P52129	6	88	PF19417.2 ; RnlA_toxin_N ; RNase LS, bacterial toxin N-terminal	UniRef50_P52129	RnlAB~RnlA	PF19417			RnlA_toxin_N	RNase LS, bacterial toxin N-terminal
PF02568.17 ; ThiI ; Thiamine b	99.5	3.2e-19	5e-23	113.6	0	154	2-180	3-162 (197)	UniRef50_A0A657AZG7	2	180	PF02568.17 ; ThiI ; Thiamine biosynthesis protein (ThiI)	UniRef50_A0A657AZG7	CBASS~QueC	PF02568	CL0039	HUP	ThiI	Thiamine biosynthesis protein (ThiI)
PF03054.19 ; tRNA_Me_trans ; t	99.5	5e-19	7.8e-23	114.1	0	170	3-179	1-196 (210)	UniRef50_A0A657AZG7	3	179	PF03054.19 ; tRNA_Me_trans ; tRNA methyl transferase HUP domain	UniRef50_A0A657AZG7	CBASS~QueC	PF03054	CL0039	HUP	tRNA_Me_trans	tRNA methyl transferase HUP domain
PF00764.22 ; Arginosuc_synth ;	99.5	6.1e-19	9.6e-23	123.8	0	164	6-187	1-167 (386)	UniRef50_A0A657AZG7	6	187	PF00764.22 ; Arginosuc_synth ; Arginosuccinate synthase	UniRef50_A0A657AZG7	CBASS~QueC	PF00764	CL0039	HUP	Arginosuc_synth	Arginosuccinate synthase N-terminal HUP domain
PF14459.9 ; Prok-E2_C ; Prokar	99.5	8.8e-19	1.6e-22	144.9	0	123	42-177	1-129 (129)	UniRef50_A0A353T0A4	42	177	PF14459.9 ; Prok-E2_C ; Prokaryotic E2 family C	UniRef50_A0A353T0A4	ISG15-like~BilD	PF14459	CL0208	UBC	Prok-E2_C	Prokaryotic E2 family C
PF18211.4 ; Csm1_B ; Csm1 subu	99.5	2.7e-19	5e-23	151.1	0	93	260-352	2-94 (94)	UniRef50_E4LH21	260	352	PF18211.4 ; Csm1_B ; Csm1 subunit domain B	UniRef50_E4LH21	Cas~cas10_III-A_1	PF18211			Csm1_B	Csm1 subunit domain B
PF19308.2 ; CRISPR_Cas6_N ; CR	99.4	5.4e-18	9.7e-22	122.2	0	118	3-120	1-126 (143)	UniRef50_Q57820	3	120	PF19308.2 ; CRISPR_Cas6_N ; CRISPR Cas6 N-terminal domain	UniRef50_Q57820	Cas~cas6_I_II_III_IV_V_VI_10	PF19308	CL0362	RAMPS-Cas5-like	CRISPR_Cas6_N	CRISPR Cas6 N-terminal domain
PF01935.20 ; DUF87 ; Helicase	99.4	2.2e-17	3.7e-21	143.1	0	124	126-249	4-128 (220)	UniRef50_F5IX86	126	249	PF01935.20 ; DUF87 ; Helicase HerA, central domain	UniRef50_F5IX86	Gao_Her_DUF~HerA_DUF	PF01935	CL0023	P-loop_NTPase	DUF87	Helicase HerA, central domain
PF01902.20 ; Diphthami_syn_2 ;	99.4	3.7e-17	5.8e-21	105.1	0	131	3-181	1-135 (209)	UniRef50_A0A657AZG7	3	181	PF01902.20 ; Diphthami_syn_2 ; Diphthamide synthase	UniRef50_A0A657AZG7	CBASS~QueC	PF01902	CL0039	HUP	Diphthami_syn_2	Diphthamide synthase
PF18967.3 ; DUF5706 ; Family o	99.4	1.3e-17	2.3e-21	104.2	0	97	59-156	9-114 (114)	UniRef50_A0A250VDV9	59	156	PF18967.3 ; DUF5706 ; Family of unknown function (DUF5706)	UniRef50_A0A250VDV9	CBASS~2TM_5	PF18967			PycTM	Pycsar effector protein
PF12689.10 ; Acid_PPase ; Acid	99.4	3.3e-18	5e-22	114	0	101	97-227	43-144 (158)	UniRef50_A0A1B7HM58	97	227	PF12689.10 ; Acid_PPase ; Acid Phosphatase	UniRef50_A0A1B7HM58	Rst_Hydrolase-Tm~Hydrolase	PF12689	CL0137	HAD	Acid_PPase	Acid Phosphatase
PF14516.9 ; AAA_35 ; AAA-like	99.4	3.4e-17	5.4e-21	161.1	0	299	146-468	9-330 (330)	UniRef50_A0A8H9TIW3	146	468	PF14516.9 ; AAA_35 ; AAA-like domain	UniRef50_A0A8H9TIW3	Rst_TIR-NLR~TIR	PF14516	CL0023	P-loop_NTPase	AAA_35	AAA-like domain
PF03568.20 ; Peptidase_C50 ; P	99.4	5.3e-18	1e-21	183	0	177	419-613	222-409 (410)	UniRef50_A0A3G6ZZF4	419	613	PF03568.20 ; Peptidase_C50 ; Peptidase family C50	UniRef50_A0A3G6ZZF4	Borvo~BovA	PF03568	CL0093	Peptidase_CD	Peptidase_C50	Peptidase family C50
PF05761.17 ; 5_nucleotid ; 5'	99.4	2.9e-17	4.6e-21	127.8	0	125	97-226	191-330 (445)	UniRef50_A0A1B7HM58	97	226	PF05761.17 ; 5_nucleotid ; 5' nucleotidase family	UniRef50_A0A1B7HM58	Rst_Hydrolase-Tm~Hydrolase	PF05761	CL0137	HAD	5_nucleotid	5' nucleotidase family
PF00211.23 ; Guanylate_cyc ; A	99.4	1.2e-17	2.2e-21	137.3	0	150	78-241	8-157 (184)	UniRef50_D2T7V0	78	241	PF00211.23 ; Guanylate_cyc ; Adenylate and Guanylate cyclase catalytic domain	UniRef50_D2T7V0	Pycsar~AG_cyclase	PF00211	CL0276	Nucleot_cyclase	Guanylate_cyc	Adenylate and Guanylate cyclase catalytic domain
PF17941.4 ; PP_kinase_C_1 ; Po	99.4	1.8e-17	3e-21	103.4	0	136	21-177	17-165 (167)	UniRef50_A0A0G3ERB5	21	177	PF17941.4 ; PP_kinase_C_1 ; Polyphosphate kinase C-terminal domain 1	UniRef50_A0A0G3ERB5	Dpd~DpdK	PF17941	CL0479	PLD	PP_kinase_C_1	Polyphosphate kinase C-terminal domain 1
PF13090.9 ; PP_kinase_C ; Poly	99.4	1.4e-17	2.3e-21	105.2	0	126	20-176	9-145 (172)	UniRef50_A0A0G3ERB5	20	176	PF13090.9 ; PP_kinase_C ; Polyphosphate kinase C-terminal domain 2	UniRef50_A0A0G3ERB5	Dpd~DpdK	PF13090	CL0479	PLD	PP_kinase_C	Polyphosphate kinase C-terminal domain 2
PF07894.15 ; FAM83 ; FAM83 A-H	99.4	4.5e-18	7.4e-22	115.9	0	133	21-177	125-273 (274)	UniRef50_A0A0G3ERB5	21	177	PF07894.15 ; FAM83 ; FAM83 A-H	UniRef50_A0A0G3ERB5	Dpd~DpdK	PF07894	CL0479	PLD	FAM83	FAM83 A-H
PF20298.1 ; E2-ntca ; Prokaryo	99.4	2.9e-17	5e-21	106.6	0	97	32-133	9-107 (108)	UniRef50_A0A3D3GKB3	32	133	PF20298.1 ; E2-ntca ; Prokaryotic E2 domain	UniRef50_A0A3D3GKB3	CBASS~E2_II	PF20298	CL0208	UBC	E2-ntca	Prokaryotic E2 domain
PF06114.16 ; Peptidase_M78 ; I	99.4	1.7e-17	3.2e-21	128.9	0	121	159-280	1-139 (139)	UniRef50_D0SDI5	159	280	PF06114.16 ; Peptidase_M78 ; IrrE N-terminal-like domain	UniRef50_D0SDI5	RosmerTA~RmrA_2641389401	PF06114	CL0126	Peptidase_MA	Peptidase_M78	IrrE N-terminal-like domain
PF00702.29 ; Hydrolase ; haloa	99.4	3.3e-17	5.1e-21	110.4	0	90	97-216	86-177 (177)	UniRef50_A0A1B7HM58	97	216	PF00702.29 ; Hydrolase ; haloacid dehalogenase-like hydrolase	UniRef50_A0A1B7HM58	Rst_Hydrolase-Tm~Hydrolase	PF00702	CL0137	HAD	Hydrolase	haloacid dehalogenase-like hydrolase
PF12710.10 ; HAD ; haloacid de	99.4	3.7e-17	5.6e-21	111.1	0	99	99-213	85-183 (183)	UniRef50_A0A1B7HM58	99	213	PF12710.10 ; HAD ; haloacid dehalogenase-like hydrolase	UniRef50_A0A1B7HM58	Rst_Hydrolase-Tm~Hydrolase	PF12710	CL0137	HAD	HAD	haloacid dehalogenase-like hydrolase
PF09565.13 ; RE_NgoFVII ; NgoF	99.4	1.6e-17	3.6e-21	153.7	0	104	241-377	183-288 (288)	UniRef50_A0A0P8Y803	241	377	PF09565.13 ; RE_NgoFVII ; NgoFVII restriction endonuclease	UniRef50_A0A0P8Y803	RM_Type_II~Type_II_REases	PF09565	CL0479	PLD	RE_NgoFVII	NgoFVII restriction endonuclease N-terminal PLD domain
PF18498.4 ; DUF5618 ; Domain o	99.4	1.3e-17	2.2e-21	91.4	0	111	2-126	3-120 (120)	UniRef50_A0A2H5W5G8	2	126	PF18498.4 ; DUF5618 ; Domain of unknown function (DUF5618)	UniRef50_A0A2H5W5G8	Retron_IX~HEPN	PF18498	CL0291	KNTase_C	DUF5618	Domain of unknown function (DUF5618)
PF18180.4 ; LD_cluster3 ; SLOG	99.4	1.3e-17	2.3e-21	139.1	0	124	295-429	7-150 (169)	UniRef50_A0A806GD10	295	429	PF18180.4 ; LD_cluster3 ; SLOG cluster3 family	UniRef50_A0A806GD10	Thoeris_I~ThsA_new_grand	PF18180	CL0349	SLOG	LD_cluster3	SLOG cluster3 family
PF03235.17 ; DUF262 ; Protein	99.3	3.3e-17	6.3e-21	121.4	0	59	44-103	11-76 (85)	UniRef50_A0A450YQY6	44	103	PF03235.17 ; DUF262 ; Protein of unknown function DUF262	UniRef50_A0A450YQY6	RM_Type_II~Type_II_REases	PF03235	CL0248	ParBc	DUF262	Protein of unknown function DUF262
PF06325.16 ; PrmA ; Ribosomal	99.3	3.1e-16	5.1e-20	128.3	0	148	192-349	155-304 (308)	UniRef50_P20590	192	349	PF06325.16 ; PrmA ; Ribosomal protein L11 methyltransferase (PrmA)	UniRef50_P20590	RM_Type_II~Type_II_MTases	PF06325	CL0063	NADP_Rossmann	PrmA	Ribosomal protein L11 methyltransferase (PrmA)
PF09407.13 ; AbiEi_1 ; AbiEi a	99.3	1.3e-16	2.3e-20	102.3	0	130	2-135	13-142 (143)	UniRef50_UPI001FE8B530	2	135	PF09407.13 ; AbiEi_1 ; AbiEi antitoxin C-terminal domain	UniRef50_UPI001FE8B530	AbiEii~AbiEi_1	PF09407	CL0578	AbiEI	AbiEi_1	AbiEi antitoxin C-terminal domain
PF08463.13 ; EcoEI_R_C ; EcoEI	99.3	4.4e-17	8.1e-21	157.2	0	149	1006-1166	1-154 (154)	UniRef50_P08956	1006	1166	PF08463.13 ; EcoEI_R_C ; EcoEI R protein C-terminal	UniRef50_P08956	RM~Type_I_REases	PF08463			EcoEI_R_C	EcoEI R protein C-terminal
PF01171.23 ; ATP_bind_3 ; PP-l	99.3	5.3e-17	8e-21	100.5	0	140	4-170	1-149 (171)	UniRef50_A0A657AZG7	4	170	PF01171.23 ; ATP_bind_3 ; PP-loop family	UniRef50_A0A657AZG7	CBASS~QueC	PF01171	CL0039	HUP	ATP_bind_3	PP-loop family
PF02540.20 ; NAD_synthase ; NA	99.3	2.1e-16	3.3e-20	103.7	0	150	3-180	19-169 (244)	UniRef50_A0A657AZG7	3	180	PF02540.20 ; NAD_synthase ; NAD synthase	UniRef50_A0A657AZG7	CBASS~QueC	PF02540	CL0039	HUP	NAD_synthase	NAD synthase
PF16473.8 ; Rv2179c-like ; 3'-	99.3	7.3e-17	1.1e-20	97.1	0	151	22-183	1-177 (177)	UniRef50_F4LPM0	22	183	PF16473.8 ; Rv2179c-like ; 3'-5' exoribonuclease Rv2179c-like domain	UniRef50_F4LPM0	Cas~DEDDh_I_II_III_IV_V_VI_1	PF16473	CL0219	RNase_H	Rv2179c-like	3'-5' exoribonuclease Rv2179c-like domain
PF10443.12 ; RNA12 ; RNA12 pro	99.3	1e-16	1.6e-20	164.2	0	210	259-470	146-386 (424)	UniRef50_A0A8H9TIW3	259	470	PF10443.12 ; RNA12 ; RNA12 protein	UniRef50_A0A8H9TIW3	Rst_TIR-NLR~TIR	PF10443	CL0023	P-loop_NTPase	RNA12	RNA12 protein
PF07228.15 ; SpoIIE ; Stage II	99.3	2.2e-16	3.5e-20	107.8	0	182	31-239	6-196 (197)	UniRef50_A0A7H1KDD1	31	239	PF07228.15 ; SpoIIE ; Stage II sporulation protein E (SpoIIE)	UniRef50_A0A7H1KDD1	Gao_TerY~TerYB	PF07228	CL0238	PP2C	SpoIIE	Stage II sporulation protein E (SpoIIE)
PF06941.15 ; NT5C ; 5' nucleot	99.3	3.1e-16	4.8e-20	106.6	0	111	95-286	64-178 (179)	UniRef50_A0A1B7HM58	95	286	PF06941.15 ; NT5C ; 5' nucleotidase, deoxy (Pyrimidine), cytosolic type C protein (NT5C)	UniRef50_A0A1B7HM58	Rst_Hydrolase-Tm~Hydrolase	PF06941	CL0137	HAD	NT5C	5' nucleotidase, deoxy (Pyrimidine), cytosolic type C protein (NT5C)
PF05116.16 ; S6PP ; Sucrose-6F	99.3	1.6e-16	2.4e-20	112.5	0	45	175-220	157-201 (241)	UniRef50_A0A1B7HM58	175	220	PF05116.16 ; S6PP ; Sucrose-6F-phosphate phosphohydrolase	UniRef50_A0A1B7HM58	Rst_Hydrolase-Tm~Hydrolase	PF05116	CL0137	HAD	S6PP	Sucrose-6F-phosphate phosphohydrolase
PF11019.11 ; DUF2608 ; Protein	99.3	5.3e-17	8.4e-21	116.7	0	128	96-228	78-219 (250)	UniRef50_A0A1B7HM58	96	228	PF11019.11 ; DUF2608 ; Protein of unknown function (DUF2608)	UniRef50_A0A1B7HM58	Rst_Hydrolase-Tm~Hydrolase	PF11019	CL0137	HAD	DUF2608	Protein of unknown function (DUF2608)
PF10037.12 ; MRP-S27 ; Mitocho	99.3	7.9e-17	1.2e-20	136.7	0	254	91-388	23-294 (413)	UniRef50_I5B4I4	91	388	PF10037.12 ; MRP-S27 ; Mitochondrial 28S ribosomal protein S27	UniRef50_I5B4I4	Cas~TPR_III-A_4	PF10037	CL0020	TPR	MRP-S27	Mitochondrial 28S ribosomal protein S27
PF16918.8 ; PknG_TPR ; Protein	99.3	7.6e-17	1.1e-20	133.1	0	194	64-298	27-234 (350)	UniRef50_I5B4I4	64	298	PF16918.8 ; PknG_TPR ; Protein kinase G tetratricopeptide repeat	UniRef50_I5B4I4	Cas~TPR_III-A_4	PF16918	CL0020	TPR	PknG_TPR	Protein kinase G tetratricopeptide repeat
PF00082.25 ; Peptidase_S8 ; Su	99.3	3.9e-17	7.5e-21	182.7	0	207	303-546	383-599 (609)	UniRef50_A0A6I1WWH1	303	546	PF00082.25 ; Peptidase_S8 ; Subtilase family	UniRef50_A0A6I1WWH1	Gao_Iet~IetS	PF00082			Peptidase_S8	Subtilase family
PF04055.24 ; Radical_SAM ; Rad	99.3	7.3e-17	1.2e-20	124.5	0	152	14-193	1-178 (179)	UniRef50_A0A090IHR2	14	193	PF04055.24 ; Radical_SAM ; Radical SAM superfamily	UniRef50_A0A090IHR2	Viperin~pVip	PF04055	CL0036	TIM_barrel	Radical_SAM	Radical SAM superfamily
PF01170.21 ; UPF0020 ; Putativ	99.2	1.5e-15	2.7e-19	133.4	0	171	161-346	7-206 (209)	UniRef50_Q47282	161	346	PF01170.21 ; UPF0020 ; Putative RNA methylase family UPF0020	UniRef50_Q47282	RM~Type_I_MTases	PF01170	CL0063	NADP_Rossmann	UPF0020	Putative RNA methylase family UPF0020
PF20472.1 ; PDDEXK_11 ; PD-(D/	99.2	9.1e-16	1.8e-19	129	0	125	206-340	1-152 (155)	UniRef50_E0UGQ0	206	340	PF20472.1 ; PDDEXK_11 ; PD-(D/E)XK nuclease superfamily domain	UniRef50_E0UGQ0	RM_Type_II~Type_II_REases	PF20472	CL0236	PDDEXK	PDDEXK_11	PD-(D/E)XK nuclease superfamily domain
PF00089.29 ; Trypsin ; Trypsin	99.2	1.3e-15	2.3e-19	127.5	0	178	24-212	25-224 (224)	UniRef50_B0TRC7	24	212	PF00089.29 ; Trypsin ; Trypsin	UniRef50_B0TRC7	Lamassu-Fam~LmuA_effector_Protease	PF00089	CL0124	Peptidase_PA	Trypsin	Trypsin
PF03761.18 ; DUF316 ; Nematode	99.2	5e-16	8.8e-20	138.1	0	179	25-216	78-291 (294)	UniRef50_B0TRC7	25	216	PF03761.18 ; DUF316 ; Nematode trypsin-6-like family	UniRef50_B0TRC7	Lamassu-Fam~LmuA_effector_Protease	PF03761	CL0124	Peptidase_PA	DUF316	Nematode trypsin-6-like family
PF19835.2 ; SegE_GIY-YIG ; Put	99.2	1.1e-15	2.2e-19	116.4	0	89	186-282	16-122 (123)	UniRef50_UPI00234E50FC	186	282	PF19835.2 ; SegE_GIY-YIG ; Putative endonuclease segE, GIY-YIG domain	UniRef50_UPI00234E50FC	Uzume~UzuA	PF19835	CL0418	GIY-YIG	SegE_GIY-YIG	Putative endonuclease segE, GIY-YIG domain
PF15935.8 ; RnlA_toxin ; RNase	99.2	4.2e-16	8.1e-20	117.1	0	85	99-183	2-91 (91)	UniRef50_P52129	99	183	PF15935.8 ; RnlA_toxin ; RNase LS, bacterial toxin	UniRef50_P52129	RnlAB~RnlA	PF15935			RnlA_toxin	RNase LS, bacterial toxin
PF09706.13 ; Cas_CXXC_CXXC ; C	99.2	1.6e-15	3e-19	110.1	0	60	196-258	3-62 (62)	A4XM42_CALS8	196	258	PF09706.13 ; Cas_CXXC_CXXC ; CRISPR-associated protein (Cas_CXXC_CXXC)	A4XM42_CALS8	Cas~cas8b2_I-B_9	PF09706			Cas_CXXC_CXXC	CRISPR-associated protein (Cas_CXXC_CXXC)
PF20409.1 ; SnoaL_5 ; SnoaL-li	99.2	2e-15	3.2e-19	100.2	0	114	183-304	3-118 (118)	UniRef50_A0A839TR21	183	304	PF20409.1 ; SnoaL_5 ; SnoaL-like domain	UniRef50_A0A839TR21	DarTG~DarG	PF20409	CL0051	NTF2	SnoaL_5	SnoaL-like domain
PF07366.15 ; SnoaL ; SnoaL-lik	99.2	6.9e-16	1.1e-19	103.7	0	116	185-304	2-118 (127)	UniRef50_A0A839TR21	185	304	PF07366.15 ; SnoaL ; SnoaL-like polyketide cyclase	UniRef50_A0A839TR21	DarTG~DarG	PF07366	CL0051	NTF2	SnoaL	SnoaL-like polyketide cyclase
PF00753.30 ; Lactamase_B ; Met	99.2	2.3e-15	3.6e-19	113.2	0	64	219-287	151-214 (223)	UniRef50_B0TRC8	219	287	PF00753.30 ; Lactamase_B ; Metallo-beta-lactamase superfamily	UniRef50_B0TRC8	Lamassu-Fam~LmuA_effector_Hydrolase	PF00753	CL0381	Metallo-HOrase	Lactamase_B	Metallo-beta-lactamase superfamily
PF17139.7 ; DUF5112 ; Domain o	99.2	1.1e-15	1.7e-19	120.7	0	213	229-443	3-247 (267)	UniRef50_I5B4I4	229	443	PF17139.7 ; DUF5112 ; Domain of unknown function (DUF5112)	UniRef50_I5B4I4	Cas~TPR_III-A_4	PF17139			DUF5112	Domain of unknown function (DUF5112)
PF20217.1 ; DUF6577 ; Family o	99.2	1.4e-15	2.5e-19	104.2	0	121	4-124	50-195 (207)	UniRef50_UPI001FE8B530	4	124	PF20217.1 ; DUF6577 ; Family of unknown function (DUF6577)	UniRef50_UPI001FE8B530	AbiEii~AbiEi_1	PF20217			DUF6577	Family of unknown function (DUF6577)
PF10300.12 ; Iml2-TPR_39 ; Iml	99.2	3.8e-16	5.6e-20	134.1	0	310	59-403	3-365 (451)	UniRef50_I5B4I4	59	403	PF10300.12 ; Iml2-TPR_39 ; Iml2/Tetratricopeptide repeat protein 39	UniRef50_I5B4I4	Cas~TPR_III-A_4	PF10300	CL0020	TPR	Iml2-TPR_39	Iml2/Tetratricopeptide repeat protein 39
PF00962.25 ; A_deaminase ; Ade	99.2	5e-16	1.1e-19	161.1	0	262	331-847	45-311 (325)	UniRef50_A0A385XSU2	331	847	PF00962.25 ; A_deaminase ; Adenosine deaminase	UniRef50_A0A385XSU2	radar_I~rdrB_I	PF00962	CL0036	TIM_barrel	A_deaminase	Adenosine deaminase
PF01398.24 ; JAB ; JAB1/Mov34/	99.2	7.4e-16	1.3e-19	91.6	0	103	21-130	4-109 (113)	UniRef50_A0A496AVN8	21	130	PF01398.24 ; JAB ; JAB1/Mov34/MPN/PAD-1 ubiquitin protease	UniRef50_A0A496AVN8	CBASS~Jab	PF01398	CL0366	JAB	JAB	JAB1/Mov34/MPN/PAD-1 ubiquitin protease
PF08665.15 ; PglZ ; PglZ domai	99.2	4.3e-16	8.6e-20	140.4	0	168	399-575	1-175 (177)	UniRef50_A0A0E3WSG7	399	575	PF08665.15 ; PglZ ; PglZ domain	UniRef50_A0A0E3WSG7	BREX~pglZ3	PF08665	CL0088	Alk_phosphatase	PglZ	PglZ domain
PF10140.12 ; YukC ; WXG100 pro	99.2	5.5e-16	9.8e-20	142.4	0	127	62-230	10-137 (355)	UniRef50_UPI000DD592D9	62	230	PF10140.12 ; YukC ; WXG100 protein secretion system (Wss), protein YukC	UniRef50_UPI000DD592D9	PD-T4-6~PD-T4-6	PF10140	CL0016	PKinase	YukC	WXG100 protein secretion system (Wss), protein YukC
PF02146.20 ; SIR2 ; Sir2 famil	99.2	1.7e-15	2.9e-19	123	0	120	139-311	59-215 (217)	UniRef50_A0A0H3AH41	139	311	PF02146.20 ; SIR2 ; Sir2 family	UniRef50_A0A0H3AH41	Gao_Her_SIR~SIR2	PF02146	CL0063	NADP_Rossmann	SIR2	Sir2 family
PF02661.21 ; Fic ; Fic/DOC fam	99.2	1.7e-15	3e-19	107.2	0	104	111-219	1-104 (104)	UniRef50_A0A250DWC7	111	219	PF02661.21 ; Fic ; Fic/DOC family	UniRef50_A0A250DWC7	SoFic~SoFic	PF02661			Fic	Fic/DOC family
PF11868.11 ; DUF3388 ; Protein	99.2	6.1e-16	1e-19	90.9	0	80	19-109	52-133 (190)	UniRef50_A0A1W1HAM8	19	109	PF11868.11 ; DUF3388 ; Protein of unknown function (DUF3388)	UniRef50_A0A1W1HAM8	BREX~brxF	PF11868			DUF3388	Protein of unknown function (DUF3388)
PF18766.4 ; SWI2_SNF2 ; SWI2/S	99.2	5.2e-16	9.4e-20	156.4	0	211	269-498	1-214 (239)	UniRef50_Q8RJJ4	269	498	PF18766.4 ; SWI2_SNF2 ; SWI2/SNF2 ATPase	UniRef50_Q8RJJ4	RM~Type_I_REases	PF18766	CL0023	P-loop_NTPase	SWI2_SNF2	SWI2/SNF2 ATPase
PF05919.14 ; Mitovir_RNA_pol ;	99.2	6e-16	1e-19	132.9	0	201	75-294	73-280 (483)	UniRef50_A0A350Y1B3	75	294	PF05919.14 ; Mitovir_RNA_pol ; Mitovirus RNA-dependent RNA polymerase	UniRef50_A0A350Y1B3	Cas~RT_I_II_III_IV_V_VI_1	PF05919	CL0027	RdRP	Mitovir_RNA_pol	Mitovirus RNA-dependent RNA polymerase
PF13872.9 ; AAA_34 ; P-loop co	99.2	1.2e-15	2.2e-19	161.3	0	247	123-378	32-306 (306)	UniRef50_A0A238D7P6	123	378	PF13872.9 ; AAA_34 ; P-loop containing NTP hydrolase pore-1	UniRef50_A0A238D7P6	DISARM_1~drmD	PF13872	CL0023	P-loop_NTPase	AAA_34	P-loop containing NTP hydrolase pore-1
PF00078.30 ; RVT_1 ; Reverse t	99.2	3.4e-16	5.6e-20	121	0	187	89-279	13-213 (244)	UniRef50_A0A350Y1B3	89	279	PF00078.30 ; RVT_1 ; Reverse transcriptase (RNA-dependent DNA polymerase)	UniRef50_A0A350Y1B3	Cas~RT_I_II_III_IV_V_VI_1	PF00078	CL0027	RdRP	RVT_1	Reverse transcriptase (RNA-dependent DNA polymerase)
PF02456.18 ; Adeno_IVa2 ; Aden	99.2	8.3e-16	1.4e-19	134.4	0	79	181-270	176-260 (364)	UniRef50_R4U792	181	270	PF02456.18 ; Adeno_IVa2 ; Adenovirus IVa2 protein	UniRef50_R4U792	Cas~csn2_II-A_9	PF02456	CL0023	P-loop_NTPase	Adeno_IVa2	Adenovirus IVa2 protein
PF02614.17 ; UxaC ; Glucuronat	99.2	1.5e-15	2.3e-19	116	0	137	113-253	277-464 (464)	UniRef50_A0A0R3QA05	113	253	PF02614.17 ; UxaC ; Glucuronate isomerase	UniRef50_A0A0R3QA05	Gao_Qat~QatD	PF02614	CL0036	TIM_barrel	UxaC	Glucuronate isomerase
PF07517.17 ; SecA_DEAD ; SecA	99.2	9.6e-16	1.7e-19	175.1	0	73	351-423	462-539 (548)	UniRef50_A5EWI9	351	423	PF07517.17 ; SecA_DEAD ; SecA DEAD-like domain	UniRef50_A5EWI9	BREX~brxHII	PF07517	CL0023	P-loop_NTPase	SecA_DEAD	SecA DEAD-like domain
PF13087.9 ; AAA_12 ; AAA domai	99.2	1.2e-15	2.2e-19	161.7	0	189	1409-1616	4-213 (214)	UniRef50_A0A1W6K658	1409	1616	PF13087.9 ; AAA_12 ; AAA domain	UniRef50_A0A1W6K658	Mokosh_TypeI~MkoA2	PF13087	CL0023	P-loop_NTPase	AAA_12	AAA domain
PF13091.9 ; PLDc_2 ; PLD-like	99.2	1.4e-15	2.3e-19	89.1	0	117	28-174	2-122 (122)	UniRef50_A0A0G3ERB5	28	174	PF13091.9 ; PLDc_2 ; PLD-like domain	UniRef50_A0A0G3ERB5	Dpd~DpdK	PF13091	CL0479	PLD	PLDc_2	PLD-like domain
PF20465.1 ; MmeI_hel ; MmeI, h	99.1	6.1e-15	1.1e-18	141	0	143	234-376	1-151 (154)	UniRef50_A0A0L6CR92	234	376	PF20465.1 ; MmeI_hel ; MmeI, helicase spacer domain	UniRef50_A0A0L6CR92	RM_Type_IIG~Type_IIG	PF20465			MmeI_hel	MmeI, helicase spacer domain
PF08235.16 ; LNS2 ; LNS2 (Lipi	99.1	8.9e-15	1.4e-18	102.9	0	141	100-283	77-223 (224)	UniRef50_A0A1B7HM58	100	283	PF08235.16 ; LNS2 ; LNS2 (Lipin/Ned1/Smp2)	UniRef50_A0A1B7HM58	Rst_Hydrolase-Tm~Hydrolase	PF08235	CL0137	HAD	LNS2	LNS2 (Lipin/Ned1/Smp2)
PF13483.9 ; Lactamase_B_3 ; Be	99.1	3.8e-15	6.1e-19	107.1	0	67	219-292	91-160 (161)	UniRef50_B0TRC8	219	292	PF13483.9 ; Lactamase_B_3 ; Beta-lactamase superfamily domain	UniRef50_B0TRC8	Lamassu-Fam~LmuA_effector_Hydrolase	PF13483	CL0381	Metallo-HOrase	Lactamase_B_3	Beta-lactamase superfamily domain
PF13304.9 ; AAA_21 ; AAA domai	99.1	2.6e-15	4.7e-19	139.6	0	73	331-404	276-361 (362)	UniRef50_D6GSZ0	331	404	PF13304.9 ; AAA_21 ; AAA domain, putative AbiEii toxin, Type IV TA system	UniRef50_D6GSZ0	AbiL~AbiLi2	PF13304	CL0023	P-loop_NTPase	AAA_21	AAA domain, putative AbiEii toxin, Type IV TA system
PF13353.9 ; Fer4_12 ; 4Fe-4S s	99.1	3.1e-15	5.2e-19	109.1	0	116	8-138	3-121 (137)	UniRef50_A0A090IHR2	8	138	PF13353.9 ; Fer4_12 ; 4Fe-4S single cluster domain	UniRef50_A0A090IHR2	Viperin~pVip	PF13353	CL0344	4Fe-4S	Fer4_12	4Fe-4S single cluster domain
PF14437.9 ; MafB19-deam ; MafB	99.1	1.1e-14	2e-18	121.4	0	139	260-476	3-143 (148)	UniRef50_A0A0S4I8X5	260	476	PF14437.9 ; MafB19-deam ; MafB19-like deaminase	UniRef50_A0A0S4I8X5	dCTPdeaminase~dCTPdeaminase	PF14437	CL0109	CDA	MafB19-deam	MafB19-like deaminase
PF14439.9 ; Bd3614-deam ; Bd36	99.1	6.8e-15	1.3e-18	116.1	0	86	274-435	3-91 (110)	UniRef50_A0A0S4I8X5	274	435	PF14439.9 ; Bd3614-deam ; Bd3614-like deaminase	UniRef50_A0A0S4I8X5	dCTPdeaminase~dCTPdeaminase	PF14439	CL0109	CDA	Bd3614-deam	Bd3614-like deaminase
PF00383.26 ; dCMP_cyt_deam_1 ;	99.1	4.6e-15	8.6e-19	114.7	0	100	257-430	1-102 (103)	UniRef50_A0A0S4I8X5	257	430	PF00383.26 ; dCMP_cyt_deam_1 ; Cytidine and deoxycytidylate deaminase zinc-binding region	UniRef50_A0A0S4I8X5	dCTPdeaminase~dCTPdeaminase	PF00383	CL0109	CDA	dCMP_cyt_deam_1	Cytidine and deoxycytidylate deaminase zinc-binding region
PF05127.17 ; Helicase_RecD ; H	99.1	4.7e-15	8.2e-19	114.3	0	161	5-237	1-167 (168)	UniRef50_K1LVE6	5	237	PF05127.17 ; Helicase_RecD ; Helicase	UniRef50_K1LVE6	Gabija~GajB_3	PF05127	CL0023	P-loop_NTPase	Helicase_RecD	Helicase
PF00270.32 ; DEAD ; DEAD/DEAH	99.1	3.5e-15	5.3e-19	107.1	0	154	41-238	1-163 (167)	UniRef50_A0A916QZM4	41	238	PF00270.32 ; DEAD ; DEAD/DEAH box helicase	UniRef50_A0A916QZM4	Cas~cas3_I-D_4	PF00270	CL0023	P-loop_NTPase	DEAD	DEAD/DEAH box helicase
PF18306.4 ; LDcluster4 ; SLOG	99.1	3.7e-15	7.5e-19	119.7	0	123	132-275	2-124 (138)	UniRef50_L4IZ30	132	275	PF18306.4 ; LDcluster4 ; SLOG cluster4 family	UniRef50_L4IZ30	PsyrTA~PsyrA	PF18306	CL0349	SLOG	LDcluster4	SLOG cluster4 family
PF08631.13 ; SPO22 ; Meiosis p	99.1	2.6e-15	3.9e-19	118.2	0	233	189-437	4-260 (261)	UniRef50_I5B4I4	189	437	PF08631.13 ; SPO22 ; Meiosis protein SPO22/ZIP4 like	UniRef50_I5B4I4	Cas~TPR_III-A_4	PF08631	CL0020	TPR	SPO22	Meiosis protein SPO22/ZIP4 like
PF14938.9 ; SNAP ; Soluble NSF	99.1	4.6e-15	6.8e-19	117.5	0	222	224-446	25-265 (274)	UniRef50_I5B4I4	224	446	PF14938.9 ; SNAP ; Soluble NSF attachment protein, SNAP	UniRef50_I5B4I4	Cas~TPR_III-A_4	PF14938	CL0020	TPR	SNAP	Soluble NSF attachment protein, SNAP
PF19587.2 ; DUF6094 ; Uncharac	99.1	1e-14	1.8e-18	118.7	0	144	9-154	119-282 (330)	UniRef50_Q0ZLZ6	9	154	PF19587.2 ; DUF6094 ; Uncharacterised methyltransferase family (DUF6094)	UniRef50_Q0ZLZ6	RM_Type_II~Type_II_MTases	PF19587	CL0063	NADP_Rossmann	DUF6094	Uncharacterised methyltransferase family (DUF6094)
PF11599.11 ; AviRa ; RRNA meth	99.1	6.5e-15	1.1e-18	122.3	0	142	42-185	24-215 (230)	UniRef50_E8QT11	42	185	PF11599.11 ; AviRa ; RRNA methyltransferase AviRa	UniRef50_E8QT11	RM_Type_II~Type_II_MTases	PF11599	CL0063	NADP_Rossmann	AviRa	RRNA methyltransferase AviRa
PF03031.21 ; NIF ; NLI interac	99.1	3.1e-15	4.7e-19	98.8	0	99	97-224	39-137 (161)	UniRef50_A0A1B7HM58	97	224	PF03031.21 ; NIF ; NLI interacting factor-like phosphatase	UniRef50_A0A1B7HM58	Rst_Hydrolase-Tm~Hydrolase	PF03031	CL0137	HAD	NIF	NLI interacting factor-like phosphatase
PF12564.11 ; TypeIII_RM_meth ;	99.1	3.9e-15	7.2e-19	112.2	0	55	39-93	1-56 (56)	UniRef50_A0A661EER7	39	93	PF12564.11 ; TypeIII_RM_meth ; Type III restriction/modification enzyme methylation subunit	UniRef50_A0A661EER7	RM_Type_III~Type_III_MTases	PF12564			TypeIII_RM_meth	Type III restriction/modification enzyme methylation subunit
PF08645.14 ; PNK3P ; Polynucle	99.1	3.4e-15	5.2e-19	98.4	0	98	99-223	30-149 (152)	UniRef50_A0A1B7HM58	99	223	PF08645.14 ; PNK3P ; Polynucleotide kinase 3 phosphatase	UniRef50_A0A1B7HM58	Rst_Hydrolase-Tm~Hydrolase	PF08645	CL0137	HAD	PNK3P	Polynucleotide kinase 3 phosphatase
PF08282.15 ; Hydrolase_3 ; hal	99.1	5.8e-15	8.9e-19	104.1	0	41	177-218	174-214 (244)	UniRef50_A0A1B7HM58	177	218	PF08282.15 ; Hydrolase_3 ; haloacid dehalogenase-like hydrolase	UniRef50_A0A1B7HM58	Rst_Hydrolase-Tm~Hydrolase	PF08282	CL0137	HAD	Hydrolase_3	haloacid dehalogenase-like hydrolase
PF02301.21 ; HORMA ; HORMA dom	99.1	7.8e-15	1.7e-18	112.3	0	127	12-138	1-202 (228)	UniRef50_P0DTF6	12	138	PF02301.21 ; HORMA ; HORMA domain	UniRef50_P0DTF6	CBASS~bacHORMA_2	PF02301	CL0651	Mad2	HORMA	HORMA domain
PF17761.4 ; DUF1016_N ; DUF101	99.1	9.3e-15	1.8e-18	104.2	0	63	1-66	72-134 (134)	UniRef50_A0A7G9YI76	1	66	PF17761.4 ; DUF1016_N ; DUF1016 N-terminal domain	UniRef50_A0A7G9YI76	Cas~PD_DExK_I_II_III_IV_V_VI_1	PF17761	CL0123	HTH	DUF1016_N	DUF1016 N-terminal domain
PF09821.12 ; AAA_assoc_C ; C-t	99.1	2.1e-15	4.3e-19	121.8	0	111	299-420	1-113 (119)	UniRef50_A0A023DFP6	299	420	PF09821.12 ; AAA_assoc_C ; C-terminal AAA-associated domain	UniRef50_A0A023DFP6	RM_Type_II~Type_II_REases	PF09821			AAA_assoc_C	C-terminal AAA-associated domain
PF17726.4 ; DpnI_C ; Dam-repla	99.1	3.7e-15	8.2e-19	102.4	0	69	184-252	1-70 (70)	UniRef50_C6SGZ4	184	252	PF17726.4 ; DpnI_C ; Dam-replacing HTH domain	UniRef50_C6SGZ4	RM_Type_II~Type_II_REases	PF17726	CL0123	HTH	DpnI_C	Dam-replacing HTH domain
PF05445.14 ; Pox_ser-thr_kin ;	99.1	2.5e-15	4.4e-19	141.7	0	138	61-228	211-380 (431)	UniRef50_UPI000DD592D9	61	228	PF05445.14 ; Pox_ser-thr_kin ; Poxvirus serine/threonine protein kinase	UniRef50_UPI000DD592D9	PD-T4-6~PD-T4-6	PF05445	CL0016	PKinase	Pox_ser-thr_kin	Poxvirus serine/threonine protein kinase
PF04310.15 ; MukB ; MukB N-ter	99.1	7.9e-15	1.3e-18	118	0	71	314-387	94-169 (226)	UniRef50_E3J5S0	314	387	PF04310.15 ; MukB ; MukB N-terminal	UniRef50_E3J5S0	PARIS_II~AAA_21	PF04310	CL0023	P-loop_NTPase	MukB	MukB N-terminal
PF12340.11 ; DUF3638 ; Protein	99	3.2e-14	5.1e-18	107.5	0	69	35-104	18-96 (229)	UniRef50_A0A916QZM4	35	104	PF12340.11 ; DUF3638 ; Protein of unknown function (DUF3638)	UniRef50_A0A916QZM4	Cas~cas3_I-D_4	PF12340			DUF3638	Protein of unknown function (DUF3638)
PF13434.9 ; Lys_Orn_oxgnase ;	99	2.9e-14	5.6e-18	147.8	0	183	57-257	2-199 (328)	UniRef50_A0A5B6U0W4	57	257	PF13434.9 ; Lys_Orn_oxgnase ; L-lysine 6-monooxygenase/L-ornithine 5-monooxygenase	UniRef50_A0A5B6U0W4	Lamassu-Fam~LmuA_effector_FMO	PF13434	CL0063	NADP_Rossmann	Lys_Orn_oxgnase	L-lysine 6-monooxygenase/L-ornithine 5-monooxygenase
PF03109.19 ; ABC1 ; ABC1 atypi	99	5.2e-14	9.1e-18	124	0	100	192-293	144-249 (252)	UniRef50_A0A5A4RH26	192	293	PF03109.19 ; ABC1 ; ABC1 atypical kinase-like domain	UniRef50_A0A5A4RH26	Stk2~Stk2	PF03109	CL0016	PKinase	ABC1	ABC1 atypical kinase-like domain
PF07942.15 ; CARME ; Carnosine	99	4.7e-14	7.9e-18	119.5	0	103	68-182	57-206 (268)	UniRef50_E8QT11	68	182	PF07942.15 ; CARME ; Carnosine N-methyltransferase	UniRef50_E8QT11	RM_Type_II~Type_II_MTases	PF07942	CL0063	NADP_Rossmann	CARME	Carnosine N-methyltransferase
PF03767.17 ; Acid_phosphat_B ;	99	1.6e-14	2.5e-18	102.4	0	102	98-225	124-232 (237)	UniRef50_A0A1B7HM58	98	225	PF03767.17 ; Acid_phosphat_B ; HAD superfamily, subfamily IIIB (Acid phosphatase)	UniRef50_A0A1B7HM58	Rst_Hydrolase-Tm~Hydrolase	PF03767	CL0137	HAD	Acid_phosphat_B	HAD superfamily, subfamily IIIB (Acid phosphatase)
PF09419.13 ; PGP_phosphatase ;	99	5.9e-14	9.2e-18	93.5	0	103	98-226	55-163 (164)	UniRef50_A0A1B7HM58	98	226	PF09419.13 ; PGP_phosphatase ; Mitochondrial PGP phosphatase	UniRef50_A0A1B7HM58	Rst_Hydrolase-Tm~Hydrolase	PF09419	CL0137	HAD	PGP_phosphatase	Mitochondrial PGP phosphatase
PF17952.4 ; Cas6_N ; Cas6 N-te	99	2.4e-14	4.3e-18	98.7	0	108	5-118	1-113 (116)	UniRef50_Q57820	5	118	PF17952.4 ; Cas6_N ; Cas6 N-terminal domain	UniRef50_Q57820	Cas~cas6_I_II_III_IV_V_VI_10	PF17952	CL0362	RAMPS-Cas5-like	Cas6_N	Cas6 N-terminal domain
PF16872.8 ; putAbiC ; Putative	99	3.9e-14	8e-18	105.3	0	74	238-317	2-75 (79)	UniRef50_A0A807NHB6	238	317	PF16872.8 ; putAbiC ; Putative phage abortive infection protein	UniRef50_A0A807NHB6	AbiC~AbiC	PF16872			putAbiC	Putative phage abortive infection protein
PF07111.15 ; HCR ; Alpha helic	99	2.6e-14	4.5e-18	173.9	0	13	1094-1106	701-713 (732)	UniRef50_A0A193GJ80	1094	1106	PF07111.15 ; HCR ; Alpha helical coiled-coil rod protein (HCR)	UniRef50_A0A193GJ80	Lamassu-Fam~LmuB_SMC_Amidase	PF07111			HCR	Alpha helical coiled-coil rod protein (HCR)
PF13365.9 ; Trypsin_2 ; Trypsi	99	1.4e-14	2.4e-18	117.7	0	129	393-533	1-142 (142)	UniRef50_A0A6G7LQD1	393	533	PF13365.9 ; Trypsin_2 ; Trypsin-like peptidase domain	UniRef50_A0A6G7LQD1	Retron_XI~RT_11	PF13365	CL0124	Peptidase_PA	Trypsin_2	Trypsin-like peptidase domain
PF04184.15 ; ST7 ; ST7 protein	99	1.9e-14	2.9e-18	124.8	0	260	111-426	143-425 (530)	UniRef50_I5B4I4	111	426	PF04184.15 ; ST7 ; ST7 protein	UniRef50_I5B4I4	Cas~TPR_III-A_4	PF04184	CL0020	TPR	ST7	ST7 protein
PF02395.19 ; Peptidase_S6 ; Im	99	3.4e-14	5.9e-18	141.5	0	159	23-191	66-260 (766)	UniRef50_B0TRC7	23	191	PF02395.19 ; Peptidase_S6 ; Immunoglobulin A1 protease	UniRef50_B0TRC7	Lamassu-Fam~LmuA_effector_Protease	PF02395	CL0124	Peptidase_PA	Peptidase_S6	Immunoglobulin A1 protease
PF18928.3 ; DUF5677 ; Family o	99	2.7e-14	5.2e-18	121	0	148	276-427	1-153 (159)	UniRef50_A0A096AIV3	276	427	PF18928.3 ; DUF5677 ; Family of unknown function (DUF5677)	UniRef50_A0A096AIV3	Aditi~DitA	PF18928			DUF5677	Family of unknown function (DUF5677)
PF00730.28 ; HhH-GPD ; HhH-GPD	99	3e-14	5.2e-18	94	0	115	51-174	1-118 (136)	UniRef50_A0A1I4THI7	51	174	PF00730.28 ; HhH-GPD ; HhH-GPD superfamily base excision DNA repair protein	UniRef50_A0A1I4THI7	CBASS~OGG	PF00730	CL0198	HHH	HhH-GPD	HhH-GPD superfamily base excision DNA repair protein
PF03352.16 ; Adenine_glyco ; M	99	4e-14	6.9e-18	97.8	0	120	36-155	16-166 (171)	UniRef50_A0A1I4THI7	36	155	PF03352.16 ; Adenine_glyco ; Methyladenine glycosylase	UniRef50_A0A1I4THI7	CBASS~OGG	PF03352			Adenine_glyco	Methyladenine glycosylase
PF00308.21 ; Bac_DnaA ; Bacter	99	5.3e-14	8.1e-18	99.8	0	176	74-282	33-216 (219)	UniRef50_D7Y2H4	74	282	PF00308.21 ; Bac_DnaA ; Bacterial dnaA protein	UniRef50_D7Y2H4	CBASS~TRIP13	PF00308	CL0023	P-loop_NTPase	Bac_DnaA	Bacterial dnaA protein
PF05673.16 ; DUF815 ; Protein	99	3.1e-14	4.8e-18	103.6	0	196	20-279	22-249 (252)	UniRef50_D7Y2H4	20	279	PF05673.16 ; DUF815 ; Protein of unknown function (DUF815)	UniRef50_D7Y2H4	CBASS~TRIP13	PF05673	CL0023	P-loop_NTPase	DUF815	Protein of unknown function (DUF815)
PF07080.14 ; DUF1348 ; Protein	99	1.7e-14	2.8e-18	97.3	0	112	181-304	6-118 (131)	UniRef50_A0A839TR21	181	304	PF07080.14 ; DUF1348 ; Protein of unknown function (DUF1348)	UniRef50_A0A839TR21	DarTG~DarG	PF07080	CL0051	NTF2	DUF1348	Protein of unknown function (DUF1348)
PF15615.9 ; TerB_C ; TerB-C do	99	1.4e-14	2.8e-18	130	0	70	559-628	72-146 (146)	UniRef50_D3E978	559	628	PF15615.9 ; TerB_C ; TerB-C domain	UniRef50_D3E978	Shango~SngA	PF15615			TerB_C	TerB-C domain
PF01234.20 ; NNMT_PNMT_TEMT ;	99	3.5e-14	6.5e-18	119.6	0	151	144-314	55-244 (260)	UniRef50_Q97BL3	144	314	PF01234.20 ; NNMT_PNMT_TEMT ; NNMT/PNMT/TEMT family	UniRef50_Q97BL3	RM_Type_II~Type_II_MTases	PF01234	CL0063	NADP_Rossmann	NNMT_PNMT_TEMT	NNMT/PNMT/TEMT family
PF00931.25 ; NB-ARC ; NB-ARC d	99	3.2e-14	5e-18	131.7	0	200	155-373	3-205 (240)	UniRef50_A0A8H9TIW3	155	373	PF00931.25 ; NB-ARC ; NB-ARC domain	UniRef50_A0A8H9TIW3	Rst_TIR-NLR~TIR	PF00931	CL0023	P-loop_NTPase	NB-ARC	NB-ARC domain
PF11495.11 ; Regulator_TrmB ;	98.9	1.7e-13	2.7e-17	89.9	0	123	20-177	8-131 (231)	UniRef50_A0A0G3ERB5	20	177	PF11495.11 ; Regulator_TrmB ; Archaeal transcriptional regulator TrmB	UniRef50_A0A0G3ERB5	Dpd~DpdK	PF11495	CL0479	PLD	Regulator_TrmB	Archaeal transcriptional regulator TrmB
PF20188.1 ; DUF6551 ; Family o	98.9	1.7e-13	3e-17	115.9	0	92	48-168	3-94 (242)	UniRef50_E0SAH4	48	168	PF20188.1 ; DUF6551 ; Family of unknown function (DUF6551)	UniRef50_E0SAH4	Dnd~DndB	PF20188	CL0248	ParBc	DUF6551	Family of unknown function (DUF6551)
PF02259.26 ; FAT ; FAT domain	98.9	2.2e-13	3.4e-17	116.9	0	256	50-344	4-311 (384)	UniRef50_F8E7K9	50	344	PF02259.26 ; FAT ; FAT domain	UniRef50_F8E7K9	Cas~TPR_III-A_2	PF02259	CL0020	TPR	FAT	FAT domain
PF07858.15 ; LEH ; Limonene-1,	98.9	6.3e-14	1e-17	93	0	108	183-304	3-110 (121)	UniRef50_A0A839TR21	183	304	PF07858.15 ; LEH ; Limonene-1,2-epoxide hydrolase catalytic domain	UniRef50_A0A839TR21	DarTG~DarG	PF07858	CL0051	NTF2	LEH	Limonene-1,2-epoxide hydrolase catalytic domain
PF06431.14 ; Polyoma_lg_T_C ;	98.9	2.4e-13	3.8e-17	90.9	0	124	20-166	154-290 (417)	UniRef50_A0A1W1HAM8	20	166	PF06431.14 ; Polyoma_lg_T_C ; Polyomavirus large T antigen C-terminus	UniRef50_A0A1W1HAM8	BREX~brxF	PF06431	CL0023	P-loop_NTPase	Polyoma_lg_T_C	Polyomavirus large T antigen C-terminus
PF11496.11 ; HDA2-3 ; Class II	98.9	5.1e-14	1e-17	146.7	0	208	839-1064	8-239 (274)	UniRef50_A0A105T941	839	1064	PF11496.11 ; HDA2-3 ; Class II histone deacetylase complex subunits 2 and 3	UniRef50_A0A105T941	Zorya_TypeI~ZorD	PF11496	CL0023	P-loop_NTPase	HDA2-3	Class II histone deacetylase complex subunits 2 and 3
PF13250.9 ; DUF4041 ; Domain o	98.9	1.2e-13	2.6e-17	100.7	0	56	197-252	1-56 (56)	UniRef50_U9Z9G5	197	252	PF13250.9 ; DUF4041 ; Domain of unknown function (DUF4041)	UniRef50_U9Z9G5	PD-Lambda-1~PD-Lambda-1	PF13250			DUF4041	Domain of unknown function (DUF4041)
PF13281.9 ; MAP3K_TRAF_bd ; MA	98.9	9.3e-14	1.4e-17	119.1	0	206	48-318	110-346 (382)	UniRef50_F8E7K9	48	318	PF13281.9 ; MAP3K_TRAF_bd ; MAP3K TRAFs-binding domain	UniRef50_F8E7K9	Cas~TPR_III-A_2	PF13281	CL0020	TPR	MAP3K_TRAF_bd	MAP3K TRAFs-binding domain
PF05891.15 ; Methyltransf_PK ;	98.9	6.5e-14	1.1e-17	108.2	0	130	212-343	55-198 (214)	UniRef50_P20590	212	343	PF05891.15 ; Methyltransf_PK ; AdoMet dependent proline di-methyltransferase	UniRef50_P20590	RM_Type_II~Type_II_MTases	PF05891	CL0063	NADP_Rossmann	Methyltransf_PK	AdoMet dependent proline di-methyltransferase
PF20030.2 ; bpMoxR ; MoxR doma	98.9	9.4e-14	1.7e-17	112.3	0	180	124-315	3-185 (204)	UniRef50_A0A1S8MZ00	124	315	PF20030.2 ; bpMoxR ; MoxR domain in the MoxR-vWA-beta-propeller ternary systems	UniRef50_A0A1S8MZ00	Dodola~DolB	PF20030	CL0023	P-loop_NTPase	bpMoxR	MoxR domain in the MoxR-vWA-beta-propeller ternary systems
PF03492.18 ; Methyltransf_7 ;	98.9	1.8e-13	2.9e-17	112.8	0	110	205-314	6-182 (325)	UniRef50_P20590	205	314	PF03492.18 ; Methyltransf_7 ; SAM dependent carboxyl methyltransferase	UniRef50_P20590	RM_Type_II~Type_II_MTases	PF03492	CL0063	NADP_Rossmann	Methyltransf_7	SAM dependent carboxyl methyltransferase
PF13095.9 ; FTA2 ; Kinetochore	98.9	1.1e-13	2e-17	117.5	0	154	6-169	22-221 (222)	UniRef50_UPI000DD592D9	6	169	PF13095.9 ; FTA2 ; Kinetochore Sim4 complex subunit FTA2	UniRef50_UPI000DD592D9	PD-T4-6~PD-T4-6	PF13095	CL0016	PKinase	FTA2	Kinetochore Sim4 complex subunit FTA2
PF06908.14 ; YpsA ; YspA SLOG	98.9	9.3e-14	1.9e-17	116.3	0	139	134-276	1-168 (170)	UniRef50_L4IZ30	134	276	PF06908.14 ; YpsA ; YspA SLOG family	UniRef50_L4IZ30	PsyrTA~PsyrA	PF06908	CL0349	SLOG	YpsA	YspA SLOG family
PF02562.19 ; PhoH ; PhoH-like	98.9	1.6e-13	2.8e-17	108.9	0	45	140-184	119-163 (205)	UniRef50_K1LVE6	140	184	PF02562.19 ; PhoH ; PhoH-like protein	UniRef50_K1LVE6	Gabija~GajB_3	PF02562	CL0023	P-loop_NTPase	PhoH	PhoH-like protein
PF00743.22 ; FMO-like ; Flavin	98.9	6.1e-14	1.2e-17	156.5	0	184	58-257	2-205 (531)	UniRef50_A0A5B6U0W4	58	257	PF00743.22 ; FMO-like ; Flavin-binding monooxygenase-like	UniRef50_A0A5B6U0W4	Lamassu-Fam~LmuA_effector_FMO	PF00743	CL0063	NADP_Rossmann	FMO-like	Flavin-binding monooxygenase-like
PF01420.22 ; Methylase_S ; Typ	98.9	1.6e-13	2.4e-17	102.4	0	174	191-376	1-185 (186)	UniRef50_UPI001319D5E7	191	376	PF01420.22 ; Methylase_S ; Type I restriction modification DNA specificity domain	UniRef50_UPI001319D5E7	RM~Type_I_S	PF01420	CL0477	TRD	Methylase_S	Type I restriction modification DNA specificity domain
PF09818.12 ; ABC_ATPase ; ATPa	98.9	1.7e-13	2.9e-17	114.8	0	95	174-279	156-267 (284)	UniRef50_R4U792	174	279	PF09818.12 ; ABC_ATPase ; ATPase of the ABC class	UniRef50_R4U792	Cas~csn2_II-A_9	PF09818	CL0023	P-loop_NTPase	ABC_ATPase	P-loop domain
PF09249.14 ; tRNA_NucTransf2 ;	98.9	1e-13	1.8e-17	98.3	0	95	179-292	2-118 (124)	UniRef50_A0A139QME9	179	292	PF09249.14 ; tRNA_NucTransf2 ; tRNA nucleotidyltransferase, second domain	UniRef50_A0A139QME9	CBASS~Cyclase_II	PF09249			tRNA_NucTransf2	tRNA nucleotidyltransferase, second domain
PF10421.12 ; OAS1_C ; 2'-5'-ol	98.9	1.3e-13	2.3e-17	107.1	0	148	147-310	21-184 (187)	UniRef50_A0A139QME9	147	310	PF10421.12 ; OAS1_C ; 2'-5'-oligoadenylate synthetase 1, domain 2, C-terminus	UniRef50_A0A139QME9	CBASS~Cyclase_II	PF10421			OAS1_C	2'-5'-oligoadenylate synthetase 1, domain 2, C-terminus
PF18725.4 ; HEPN_SAV2148 ; SAV	98.9	1e-13	1.8e-17	113.1	0	154	35-237	21-178 (216)	UniRef50_A0A089YRN7	35	237	PF18725.4 ; HEPN_SAV2148 ; SAV2148-like HEPN	UniRef50_A0A089YRN7	PD-T4-5~PD-T4-5	PF18725	CL0291	KNTase_C	HEPN_SAV2148	SAV2148-like HEPN
PF19567.2 ; CpsB_CapC ; Capsul	98.9	9.6e-14	1.6e-17	131.2	0	205	9-246	1-229 (231)	UniRef50_A0A5C6QXY2	9	246	PF19567.2 ; CpsB_CapC ; Capsular polysaccharide synthesis, CpsB/CapC	UniRef50_A0A5C6QXY2	Gao_Ppl~PplA	PF19567	CL0036	TIM_barrel	CpsB_CapC	Capsular polysaccharide synthesis, CpsB/CapC
PF13394.9 ; Fer4_14 ; 4Fe-4S s	98.8	7.9e-13	1.3e-16	92.5	0	101	18-133	4-116 (116)	UniRef50_A0A090IHR2	18	133	PF13394.9 ; Fer4_14 ; 4Fe-4S single cluster domain	UniRef50_A0A090IHR2	Viperin~pVip	PF13394
PF10184.12 ; DUF2358 ; Unchara	98.8	5.7e-13	9.3e-17	85.6	0	105	185-300	2-107 (107)	UniRef50_A0A839TR21	185	300	PF10184.12 ; DUF2358 ; Uncharacterized conserved protein (DUF2358)	UniRef50_A0A839TR21	DarTG~DarG	PF10184	CL0051	NTF2	DUF2358	Uncharacterized conserved protein (DUF2358)
PF01189.20 ; Methyltr_RsmB-F ;	98.8	3.6e-13	7.2e-17	117.4	0	167	280-463	3-169 (200)	UniRef50_Q7X0F3	280	463	PF01189.20 ; Methyltr_RsmB-F ; 16S rRNA methyltransferase RsmB/F	UniRef50_Q7X0F3	RM_Type_II~Type_II_MTases	PF01189	CL0063	NADP_Rossmann	Methyltr_RsmB-F	16S rRNA methyltransferase RsmB/F
PF16811.8 ; TAtT ; TRAP transp	98.8	9.1e-13	1.4e-16	106	0	89	225-318	138-236 (262)	UniRef50_F8E7K9	225	318	PF16811.8 ; TAtT ; TRAP transporter T-component	UniRef50_F8E7K9	Cas~TPR_III-A_2	PF16811	CL0020	TPR	TAtT	TRAP transporter T-component
PF16661.8 ; Lactamase_B_6 ; Me	98.8	3.3e-13	5.4e-17	99.2	0	53	27-88	7-59 (193)	UniRef50_B0TRC8	27	88	PF16661.8 ; Lactamase_B_6 ; Metallo-beta-lactamase superfamily domain	UniRef50_B0TRC8	Lamassu-Fam~LmuA_effector_Hydrolase	PF16661	CL0381	Metallo-HOrase	Lactamase_B_6	Metallo-beta-lactamase superfamily domain
PF00733.24 ; Asn_synthase ; As	98.8	3.7e-13	5.7e-17	93	0	113	3-129	18-131 (374)	UniRef50_A0A657AZG7	3	129	PF00733.24 ; Asn_synthase ; Asparagine synthase	UniRef50_A0A657AZG7	CBASS~QueC	PF00733	CL0039	HUP	Asn_synthase	Asparagine synthase
PF13058.9 ; DUF3920 ; Protein	98.8	4.1e-13	7.7e-17	102.8	0	104	148-256	8-123 (126)	UniRef50_Q2S8U3	148	256	PF13058.9 ; DUF3920 ; Protein of unknown function (DUF3920)	UniRef50_Q2S8U3	RosmerTA~RmrA_2634932349	PF13058	CL0126	Peptidase_MA	DUF3920	Protein of unknown function (DUF3920)
PF01078.24 ; Mg_chelatase ; Ma	98.8	9.1e-13	1.4e-16	92.7	0	28	72-99	20-47 (208)	UniRef50_D7Y2H4	72	99	PF01078.24 ; Mg_chelatase ; Magnesium chelatase, subunit ChlI	UniRef50_D7Y2H4	CBASS~TRIP13	PF01078	CL0023	P-loop_NTPase	Mg_chelatase	Magnesium chelatase, subunit ChlI
PF06068.16 ; TIP49 ; TIP49 P-l	98.8	4.9e-13	7.7e-17	101.9	0	200	20-256	17-236 (347)	UniRef50_D7Y2H4	20	256	PF06068.16 ; TIP49 ; TIP49 P-loop domain	UniRef50_D7Y2H4	CBASS~TRIP13	PF06068	CL0023	P-loop_NTPase	TIP49	TIP49 P-loop domain
PF14355.9 ; Abi_C ; Abortive i	98.8	6.6e-13	1.2e-16	87.9	0	74	216-292	1-77 (77)	UniRef50_A0A1C3SRW1	216	292	PF14355.9 ; Abi_C ; Abortive infection C-terminus	UniRef50_A0A1C3SRW1	AbiJ~AbiJ	PF14355			Abi_C	Abortive infection C-terminus
PF17194.7 ; AbiEi_3_N ; Transc	98.8	4.3e-13	7.3e-17	72.1	0	89	6-108	4-93 (93)	UniRef50_V5F011	6	108	PF17194.7 ; AbiEi_3_N ; Transcriptional regulator, AbiEi antitoxin N-terminal domain	UniRef50_V5F011	SanaTA~SanaA	PF17194	CL0123	HTH	AbiEi_3_N	Transcriptional regulator, AbiEi antitoxin N-terminal domain
PF19250.2 ; DUF5898 ; Family o	98.8	2.3e-13	4.1e-17	100.5	0	111	13-153	1-111 (112)	UniRef50_UPI000DD592D9	13	153	PF19250.2 ; DUF5898 ; Family of unknown function (DUF5898)	UniRef50_UPI000DD592D9	PD-T4-6~PD-T4-6	PF19250	CL0016	PKinase	DUF5898	Family of unknown function (DUF5898)
PF05175.17 ; MTS ; Methyltrans	98.8	6.7e-13	1.1e-16	96.8	0	102	212-315	30-138 (167)	UniRef50_P20590	212	315	PF05175.17 ; MTS ; Methyltransferase small domain	UniRef50_P20590	RM_Type_II~Type_II_MTases	PF05175	CL0063	NADP_Rossmann	MTS	Methyltransferase small domain
PF01663.25 ; Phosphodiest ; Ty	98.8	3.8e-13	7.6e-17	132.7	0	170	401-576	1-220 (319)	UniRef50_A0A0E3WSG7	401	576	PF01663.25 ; Phosphodiest ; Type I phosphodiesterase / nucleotide pyrophosphatase	UniRef50_A0A0E3WSG7	BREX~pglZ3	PF01663	CL0088	Alk_phosphatase	Phosphodiest	Type I phosphodiesterase / nucleotide pyrophosphatase
PF09820.12 ; AAA-ATPase_like ;	98.8	4.8e-13	7.7e-17	128.1	0	213	144-365	12-281 (295)	UniRef50_A0A8H9TIW3	144	365	PF09820.12 ; AAA-ATPase_like ; Predicted AAA-ATPase	UniRef50_A0A8H9TIW3	Rst_TIR-NLR~TIR	PF09820	CL0023	P-loop_NTPase	AAA-ATPase_like	Predicted AAA-ATPase
PF01637.21 ; ATPase_2 ; ATPase	98.8	3.4e-13	5.1e-17	94.3	0	46	29-100	1-46 (209)	UniRef50_D7Y2H4	29	100	PF01637.21 ; ATPase_2 ; ATPase domain predominantly from Archaea	UniRef50_D7Y2H4	CBASS~TRIP13	PF01637	CL0023	P-loop_NTPase	ATPase_2	ATPase domain predominantly from Archaea
PF13156.9 ; Mrr_cat_2 ; Restri	98.8	4e-13	8e-17	109.3	0	118	411-532	1-123 (127)	UniRef50_Q9FCF7	411	532	PF13156.9 ; Mrr_cat_2 ; Restriction endonuclease	UniRef50_Q9FCF7	RM_Type_IV~Type_IV_REases	PF13156	CL0236	PDDEXK	Mrr_cat_2	Restriction endonuclease
PF19238.2 ; Radical_SAM_2 ; Ra	98.8	4.4e-13	7.4e-17	98.7	0	139	5-201	7-148 (151)	UniRef50_A0A090IHR2	5	201	PF19238.2 ; Radical_SAM_2 ; Radical SAM-like domain	UniRef50_A0A090IHR2	Viperin~pVip	PF19238	CL0036	TIM_barrel	Radical_SAM_2	Radical SAM-like domain
PF10508.12 ; Proteasom_PSMB ;	98.8	2.7e-13	4.9e-17	153.7	0	277	575-884	47-369 (504)	UniRef50_A0A1G4Y1C0	575	884	PF10508.12 ; Proteasom_PSMB ; Proteasome non-ATPase 26S subunit	UniRef50_A0A1G4Y1C0	Retron_XIII~ARM	PF10508	CL0020	TPR	Proteasom_PSMB	Proteasome non-ATPase 26S subunit
PF00493.26 ; MCM ; MCM P-loop	98.8	4.5e-13	8.3e-17	107.9	0	183	126-311	13-211 (216)	UniRef50_A0A1S8MZ00	126	311	PF00493.26 ; MCM ; MCM P-loop domain	UniRef50_A0A1S8MZ00	Dodola~DolB	PF00493	CL0023	P-loop_NTPase	MCM	MCM P-loop domain
PF18785.4 ; Inv-AAD ; Inverteb	98.8	3.3e-13	5.9e-17	109.8	0	56	381-436	24-96 (129)	UniRef50_A0A0S4I8X5	381	436	PF18785.4 ; Inv-AAD ; Invertebrate-AID/APOBEC-deaminase	UniRef50_A0A0S4I8X5	dCTPdeaminase~dCTPdeaminase	PF18785	CL0109	CDA	Inv-AAD	Invertebrate-AID/APOBEC-deaminase
PF17177.7 ; PPR_long ; Pentaco	98.8	2.8e-13	4.1e-17	102	0	170	227-400	11-187 (210)	UniRef50_I5B4I4	227	400	PF17177.7 ; PPR_long ; Pentacotripeptide-repeat region of PRORP	UniRef50_I5B4I4	Cas~TPR_III-A_4	PF17177	CL0020	TPR	PPR_long	Pentacotripeptide-repeat region of PRORP
PF05049.16 ; IIGP ; Interferon	98.8	7.2e-13	1.3e-16	128.2	0	135	37-185	19-156 (374)	UniRef50_Q3KCV0	37	185	PF05049.16 ; IIGP ; Interferon-inducible GTPase (IIGP)	UniRef50_Q3KCV0	Eleos~LeoA2	PF05049	CL0023	P-loop_NTPase	IIGP	Interferon-inducible GTPase (IIGP)
PF07652.17 ; Flavi_DEAD ; Flav	98.8	6.3e-13	9.6e-17	92.9	0	138	53-242	3-143 (148)	UniRef50_A0A916QZM4	53	242	PF07652.17 ; Flavi_DEAD ; Flavivirus DEAD domain	UniRef50_A0A916QZM4	Cas~cas3_I-D_4	PF07652	CL0023	P-loop_NTPase	Flavi_DEAD	Flavivirus DEAD domain
PF10544.12 ; T5orf172 ; T5orf1	98.8	2.1e-13	4.7e-17	106.4	0	93	357-450	1-98 (99)	UniRef50_U9Z9G5	357	450	PF10544.12 ; T5orf172 ; T5orf172 domain	UniRef50_U9Z9G5	PD-Lambda-1~PD-Lambda-1	PF10544	CL0418	GIY-YIG	T5orf172	T5orf172 domain
PF00863.22 ; Peptidase_C4 ; Pe	98.8	3.2e-13	5.6e-17	119.4	0	155	376-536	5-161 (223)	UniRef50_A0A6G7LQD1	376	536	PF00863.22 ; Peptidase_C4 ; Peptidase family C4	UniRef50_A0A6G7LQD1	Retron_XI~RT_11	PF00863	CL0124	Peptidase_PA	Peptidase_C4	Peptidase family C4
PF05579.16 ; Peptidase_S32 ; E	98.8	6.7e-13	1.1e-16	122.8	0	154	374-564	98-261 (296)	UniRef50_A0A6G7LQD1	374	564	PF05579.16 ; Peptidase_S32 ; Equine arteritis virus serine endopeptidase S32	UniRef50_A0A6G7LQD1	Retron_XI~RT_11	PF05579	CL0124	Peptidase_PA	Peptidase_S32	Equine arteritis virus serine endopeptidase S32
PF02122.18 ; Peptidase_S39 ; P	98.8	4.9e-13	8.5e-17	115.9	0	172	375-563	12-190 (202)	UniRef50_A0A6G7LQD1	375	563	PF02122.18 ; Peptidase_S39 ; Peptidase S39	UniRef50_A0A6G7LQD1	Retron_XI~RT_11	PF02122	CL0124	Peptidase_PA	Peptidase_S39	Peptidase S39
PF02390.20 ; Methyltransf_4 ;	98.8	3.3e-13	6.2e-17	106	0	117	146-279	2-128 (181)	UniRef50_Q97BL3	146	279	PF02390.20 ; Methyltransf_4 ; Putative methyltransferase	UniRef50_Q97BL3	RM_Type_II~Type_II_MTases	PF02390	CL0063	NADP_Rossmann	Methyltransf_4	Putative methyltransferase
PF05557.16 ; MAD ; Mitotic che	98.8	7.7e-13	1.2e-16	148.5	0	13	968-980	606-618 (636)	UniRef50_A0A3M6HYB1	968	980	PF05557.16 ; MAD ; Mitotic checkpoint protein	UniRef50_A0A3M6HYB1	Lamassu-Fam~LmuB_SMC_Hydrolase_protease	PF05557	CL0724	Kinetochore	MAD	Mitotic checkpoint protein
PF05016.18 ; ParE_toxin ; ParE	98.8	4e-13	6.7e-17	67.5	0	81	6-101	1-88 (88)	UniRef50_A0A0P7DAM5	6	101	PF05016.18 ; ParE_toxin ; ParE toxin of type II toxin-antitoxin system, parDE	UniRef50_A0A0P7DAM5	PfiAT~PfiT	PF05016	CL0136	Plasmid-antitox	ParE_toxin	ParE toxin of type II toxin-antitoxin system, parDE
PF15921.8 ; CCDC158 ; Coiled-c	98.7	1.2e-12	2.2e-16	162.5	0	10	239-248	70-79 (1113)	UniRef50_A0A193GJ80	239	248	PF15921.8 ; CCDC158 ; Coiled-coil domain-containing protein 158	UniRef50_A0A193GJ80	Lamassu-Fam~LmuB_SMC_Amidase	PF15921			CCDC158	Coiled-coil domain-containing protein 158
PF04851.18 ; ResIII ; Type III	98.7	1.5e-12	2.4e-16	93.2	0	71	40-110	3-74 (151)	UniRef50_A0A832FUC4	40	110	PF04851.18 ; ResIII ; Type III restriction enzyme, res subunit	UniRef50_A0A832FUC4	Cas~cas3_I_2	PF04851	CL0023	P-loop_NTPase	ResIII	Type III restriction enzyme, res subunit
PF04471.15 ; Mrr_cat ; Restric	98.7	1.8e-12	3.5e-16	102.6	0	109	410-523	2-115 (115)	UniRef50_Q9FCF7	410	523	PF04471.15 ; Mrr_cat ; Restriction endonuclease	UniRef50_Q9FCF7	RM_Type_IV~Type_IV_REases	PF04471	CL0236	PDDEXK	Mrr_cat	Restriction endonuclease
PF09499.13 ; RE_ApaLI ; ApaLI-	98.7	2e-12	4e-16	111	0	73	204-281	111-191 (191)	UniRef50_A0A0R0MH92	204	281	PF09499.13 ; RE_ApaLI ; ApaLI-like restriction endonuclease	UniRef50_A0A0R0MH92	RM_Type_II~Type_II_REases	PF09499	CL0236	PDDEXK	RE_ApaLI	ApaLI-like restriction endonuclease
PF05971.15 ; Methyltransf_10 ;	98.7	1.5e-12	2.8e-16	113.3	0	161	146-309	104-292 (308)	UniRef50_Q97BL3	146	309	PF05971.15 ; Methyltransf_10 ; RNA methyltransferase	UniRef50_Q97BL3	RM_Type_II~Type_II_MTases	PF05971	CL0063	NADP_Rossmann	Methyltransf_10	RNA methyltransferase
PF08003.14 ; Methyltransf_9 ;	98.7	1.5e-12	2.8e-16	112.9	0	138	144-309	115-269 (316)	UniRef50_Q97BL3	144	309	PF08003.14 ; Methyltransf_9 ; Protein of unknown function (DUF1698)	UniRef50_Q97BL3	RM_Type_II~Type_II_MTases	PF08003	CL0063	NADP_Rossmann	Methyltransf_9	Protein of unknown function (DUF1698)
PF03269.17 ; DUF268 ; Caenorha	98.7	2.3e-12	4.2e-16	102.2	0	138	146-308	1-144 (176)	UniRef50_Q97BL3	146	308	PF03269.17 ; DUF268 ; Caenorhabditis protein of unknown function, DUF268	UniRef50_Q97BL3	RM_Type_II~Type_II_MTases	PF03269	CL0063	NADP_Rossmann	DUF268	Caenorhabditis protein of unknown function, DUF268
PF09445.13 ; Methyltransf_15 ;	98.7	2.5e-12	4.7e-16	99.2	0	83	146-232	1-83 (164)	UniRef50_Q97BL3	146	232	PF09445.13 ; Methyltransf_15 ; RNA cap guanine-N2 methyltransferase	UniRef50_Q97BL3	RM_Type_II~Type_II_MTases	PF09445	CL0063	NADP_Rossmann	Methyltransf_15	RNA cap guanine-N2 methyltransferase
PF13525.9 ; YfiO ; Outer membr	98.7	2e-12	3e-16	99.7	0	183	43-275	3-207 (208)	UniRef50_F8E7K9	43	275	PF13525.9 ; YfiO ; Outer membrane lipoprotein	UniRef50_F8E7K9	Cas~TPR_III-A_2	PF13525	CL0020	TPR	YfiO	Outer membrane lipoprotein
PF05401.14 ; NodS ; Nodulation	98.7	1.6e-12	2.7e-16	104.7	0	106	68-182	43-150 (201)	UniRef50_E8QT11	68	182	PF05401.14 ; NodS ; Nodulation protein S (NodS)	UniRef50_E8QT11	RM_Type_II~Type_II_MTases	PF05401	CL0063	NADP_Rossmann	NodS	Nodulation protein S (NodS)
PF10707.12 ; YrbL-PhoP_reg ; P	98.7	2.2e-12	3.9e-16	105.5	0	151	8-173	3-176 (201)	UniRef50_UPI000DD592D9	8	173	PF10707.12 ; YrbL-PhoP_reg ; PhoP regulatory network protein YrbL	UniRef50_UPI000DD592D9	PD-T4-6~PD-T4-6	PF10707	CL0016	PKinase	YrbL-PhoP_reg	PhoP regulatory network protein YrbL
PF12694.10 ; cpYpsA ; Circular	98.7	1.2e-12	2.4e-16	106.3	0	98	164-276	1-99 (145)	UniRef50_L4IZ30	164	276	PF12694.10 ; cpYpsA ; Circularly permutated YpsA SLOG family	UniRef50_L4IZ30	PsyrTA~PsyrA	PF12694	CL0349	SLOG	cpYpsA	Circularly permutated YpsA SLOG family
PF05973.17 ; Gp49 ; Phage deri	98.7	2.4e-12	4.3e-16	85	0	90	198-291	1-91 (91)	UniRef50_UPI00069EC83E	198	291	PF05973.17 ; Gp49 ; Phage derived protein Gp49-like (DUF891)	UniRef50_UPI00069EC83E	Menshen~NsnC_2617187710	PF05973	CL0136	Plasmid-antitox	Gp49	Phage derived protein Gp49-like (DUF891)
PF06634.15 ; DUF1156 ; Protein	98.7	9.6e-13	1.8e-16	108.5	0	51	20-71	1-52 (74)	UniRef50_A0A1V4WL90	20	71	PF06634.15 ; DUF1156 ; Protein of unknown function (DUF1156)	UniRef50_A0A1V4WL90	Gao_RL~RL_C	PF06634			DUF1156	Protein of unknown function (DUF1156)
PF12706.10 ; Lactamase_B_2 ; B	98.7	9.2e-13	1.5e-16	97.7	0	48	28-86	2-49 (196)	UniRef50_B0TRC8	28	86	PF12706.10 ; Lactamase_B_2 ; Beta-lactamase superfamily domain	UniRef50_B0TRC8	Lamassu-Fam~LmuA_effector_Hydrolase	PF12706	CL0381	Metallo-HOrase	Lactamase_B_2	Beta-lactamase superfamily domain
PF16247.8 ; DUF4904 ; Domain o	98.7	8.8e-13	1.4e-16	88.4	0	105	181-304	4-108 (129)	UniRef50_A0A839TR21	181	304	PF16247.8 ; DUF4904 ; Domain of unknown function (DUF4904)	UniRef50_A0A839TR21	DarTG~DarG	PF16247	CL0051	NTF2	DUF4904	Domain of unknown function (DUF4904)
PF03284.16 ; PHZA_PHZB ; Phena	98.7	1.3e-12	2.1e-16	91	0	117	181-304	18-139 (162)	UniRef50_A0A839TR21	181	304	PF03284.16 ; PHZA_PHZB ; Phenazine biosynthesis protein A/B	UniRef50_A0A839TR21	DarTG~DarG	PF03284	CL0051	NTF2	PHZA_PHZB	Phenazine biosynthesis protein A/B
PF00485.21 ; PRK ; Phosphoribu	98.7	1.5e-12	2.8e-16	98.7	0	176	118-306	1-185 (190)	UniRef50_K9QJ53	118	306	PF00485.21 ; PRK ; Phosphoribulokinase / Uridine kinase family	UniRef50_K9QJ53	Cas~csx3_I_III_3	PF00485	CL0023	P-loop_NTPase	PRK	Phosphoribulokinase / Uridine kinase family
PF14617.9 ; CMS1 ; U3-containi	98.7	1.1e-12	1.7e-16	100.9	0	129	37-201	62-205 (246)	UniRef50_A0A916QZM4	37	201	PF14617.9 ; CMS1 ; U3-containing 90S pre-ribosomal complex subunit	UniRef50_A0A916QZM4	Cas~cas3_I-D_4	PF14617	CL0023	P-loop_NTPase	CMS1	U3-containing 90S pre-ribosomal complex subunit
PF06176.14 ; WaaY ; Lipopolysa	98.7	1.5e-12	3e-16	115	0	133	37-183	36-184 (229)	UniRef50_A0A2R3EYB4	37	183	PF06176.14 ; WaaY ; Lipopolysaccharide core biosynthesis protein (WaaY)	UniRef50_A0A2R3EYB4	Gao_TerY~TerYC	PF06176	CL0016	PKinase	WaaY	Lipopolysaccharide core biosynthesis protein (WaaY)
PF00548.23 ; Peptidase_C3 ; 3C	98.7	2.6e-12	4.6e-16	107.1	0	154	374-538	8-164 (165)	UniRef50_A0A6G7LQD1	374	538	PF00548.23 ; Peptidase_C3 ; 3C cysteine protease (picornain 3C)	UniRef50_A0A6G7LQD1	Retron_XI~RT_11	PF00548	CL0124	Peptidase_PA	Peptidase_C3	3C cysteine protease (picornain 3C)
PF19560.2 ; DUF6082 ; Family o	98.7	2e-12	3.8e-16	89.5	0	125	30-164	10-147 (158)	UniRef50_A9L0M7	30	164	PF19560.2 ; DUF6082 ; Family of unknown function (DUF6082)	UniRef50_A9L0M7	DRT_1~drt1b	PF19560			DUF6082	Family of unknown function (DUF6082)
PF15610.9 ; PRTase_3 ; PRTase	98.7	1.7e-12	2.9e-16	120.8	0	144	551-695	17-178 (265)	UniRef50_A0A0E1IQ42	551	695	PF15610.9 ; PRTase_3 ; PRTase ComF-like	UniRef50_A0A0E1IQ42	PsyrTA~PsyrT	PF15610	CL0533	PRTase-like	PRTase_3	PRTase ComF-like
PF06080.15 ; DUF938 ; Protein	98.7	2.6e-12	4.3e-16	96.7	0	103	213-315	28-142 (204)	UniRef50_P20590	213	315	PF06080.15 ; DUF938 ; Protein of unknown function (DUF938)	UniRef50_P20590	RM_Type_II~Type_II_MTases	PF06080	CL0063	NADP_Rossmann	DUF938	Protein of unknown function (DUF938)
PF01739.21 ; CheR ; CheR methy	98.7	2.4e-12	3.9e-16	95.8	0	104	211-315	26-168 (186)	UniRef50_P20590	211	315	PF01739.21 ; CheR ; CheR methyltransferase, SAM binding domain	UniRef50_P20590	RM_Type_II~Type_II_MTases	PF01739	CL0063	NADP_Rossmann	CheR	CheR methyltransferase, SAM binding domain
PF03141.19 ; Methyltransf_29 ;	98.7	1.7e-12	2.9e-16	113.2	0	124	212-342	354-486 (501)	UniRef50_P20590	212	342	PF03141.19 ; Methyltransf_29 ; Putative S-adenosyl-L-methionine-dependent methyltransferase	UniRef50_P20590	RM_Type_II~Type_II_MTases	PF03141	CL0063	NADP_Rossmann	Methyltransf_29	Putative S-adenosyl-L-methionine-dependent methyltransferase
PF03602.18 ; Cons_hypoth95 ; C	98.7	1.7e-12	2.8e-16	96.4	0	104	211-315	36-147 (177)	UniRef50_P20590	211	315	PF03602.18 ; Cons_hypoth95 ; Conserved hypothetical protein 95	UniRef50_P20590	RM_Type_II~Type_II_MTases	PF03602	CL0063	NADP_Rossmann	Cons_hypoth95	Conserved hypothetical protein 95
PF13489.9 ; Methyltransf_23 ;	98.7	1e-12	1.7e-16	105.1	0	104	212-315	35-221 (272)	UniRef50_P20590	212	315	PF13489.9 ; Methyltransf_23 ; Methyltransferase domain	UniRef50_P20590	RM_Type_II~Type_II_MTases	PF13489	CL0063	NADP_Rossmann	Methyltransf_23	Methyltransferase domain
PF03883.17 ; H2O2_YaaD ; Perox	98.7	1.7e-12	3.3e-16	113.3	0	103	72-186	76-182 (244)	UniRef50_A0A840W8C5	72	186	PF03883.17 ; H2O2_YaaD ; Peroxide stress protein YaaA	UniRef50_A0A840W8C5	Dpd~DpdC	PF03883	CL0771	YaaA-like	H2O2_YaaD	Peroxide stress protein YaaA
PF05219.15 ; DREV ; DREV methy	98.6	3e-12	5e-16	101.5	0	95	212-314	90-185 (262)	UniRef50_P20590	212	314	PF05219.15 ; DREV ; DREV methyltransferase	UniRef50_P20590	RM_Type_II~Type_II_MTases	PF05219	CL0063	NADP_Rossmann	DREV	DREV methyltransferase
PF12228.11 ; DUF3604 ; Protein	98.6	3.6e-12	6e-16	135.2	0	49	5-53	4-68 (581)	UniRef50_A0A5C6QXY2	5	53	PF12228.11 ; DUF3604 ; Protein of unknown function (DUF3604)	UniRef50_A0A5C6QXY2	Gao_Ppl~PplA	PF12228	CL0036	TIM_barrel	DUF3604	Protein of unknown function (DUF3604)
PF05724.14 ; TPMT ; Thiopurine	98.6	3e-12	5e-16	98.1	0	132	211-343	36-191 (218)	UniRef50_P20590	211	343	PF05724.14 ; TPMT ; Thiopurine S-methyltransferase (TPMT)	UniRef50_P20590	RM_Type_II~Type_II_MTases	PF05724	CL0063	NADP_Rossmann	TPMT	Thiopurine S-methyltransferase (TPMT)
PF17667.4 ; Pkinase_fungal ; F	98.6	6.6e-12	1.2e-15	130.2	0	163	57-228	343-539 (540)	UniRef50_A0A2R3EYB4	57	228	PF17667.4 ; Pkinase_fungal ; Fungal protein kinase	UniRef50_A0A2R3EYB4	Gao_TerY~TerYC	PF17667	CL0016	PKinase	Pkinase_fungal	Fungal protein kinase
PF19778.2 ; RE_endonuc ; Endon	98.6	3e-12	5.4e-16	112.7	0	107	848-956	1-115 (118)	UniRef50_P08764	848	956	PF19778.2 ; RE_endonuc ; Endonuclease domain	UniRef50_P08764	RM_Type_III~Type_III_REases	PF19778	CL0236	PDDEXK	RE_endonuc	Endonuclease domain
PF12002.11 ; MgsA_C ; MgsA AAA	98.6	3.3e-12	5.8e-16	112.9	0	118	578-697	1-120 (164)	UniRef50_A0A807LIZ8	578	697	PF12002.11 ; MgsA_C ; MgsA AAA+ ATPase C terminal	UniRef50_A0A807LIZ8	AVAST_V~Avs5A	PF12002	CL0604	post-AAA	MgsA_C	MgsA AAA+ ATPase C terminal
PF05367.14 ; Phage_endo_I ; Ph	98.6	4.8e-12	8.3e-16	88.4	0	84	187-271	3-90 (141)	UniRef50_A0A2K2HCL3	187	271	PF05367.14 ; Phage_endo_I ; Phage endonuclease I	UniRef50_A0A2K2HCL3	Cas~HEAT_CxxC_PDDEXK_I-C_1	PF05367	CL0236	PDDEXK	Phage_endo_I	Phage endonuclease I
PF11968.11 ; Bmt2 ; 25S rRNA (	98.6	4.4e-12	7.3e-16	97.6	0	119	212-344	52-186 (221)	UniRef50_P20590	212	344	PF11968.11 ; Bmt2 ; 25S rRNA (adenine(2142)-N(1))-methyltransferase, Bmt2	UniRef50_P20590	RM_Type_II~Type_II_MTases	PF11968	CL0063	NADP_Rossmann	Bmt2	25S rRNA (adenine(2142)-N(1))-methyltransferase, Bmt2
PF13455.9 ; MUG113 ; Meiotical	98.6	3.3e-12	7.6e-16	94.7	0	76	373-449	1-77 (78)	UniRef50_U9Z9G5	373	449	PF13455.9 ; MUG113 ; Meiotically up-regulated gene 113	UniRef50_U9Z9G5	PD-Lambda-1~PD-Lambda-1	PF13455	CL0418	GIY-YIG	MUG113	Meiotically up-regulated gene 113
PF01269.20 ; Fibrillarin ; Fib	98.6	5.4e-12	8.9e-16	97.3	0	129	211-342	71-211 (228)	UniRef50_P20590	211	342	PF01269.20 ; Fibrillarin ; Fibrillarin	UniRef50_P20590	RM_Type_II~Type_II_MTases	PF01269	CL0063	NADP_Rossmann	Fibrillarin	Fibrillarin
PF18171.4 ; LSDAT_prok ; SLOG	98.6	6e-12	1.1e-15	107.3	0	140	280-429	2-168 (207)	UniRef50_A0A806GD10	280	429	PF18171.4 ; LSDAT_prok ; SLOG in TRPM, prokaryote	UniRef50_A0A806GD10	Thoeris_I~ThsA_new_grand	PF18171	CL0349	SLOG	LSDAT_prok	SLOG in TRPM, prokaryote
PF12847.10 ; Methyltransf_18 ;	98.6	7.6e-12	1.3e-15	89.3	0	122	211-340	13-137 (150)	UniRef50_P20590	211	340	PF12847.10 ; Methyltransf_18 ; Methyltransferase domain	UniRef50_P20590	RM_Type_II~Type_II_MTases	PF12847	CL0063	NADP_Rossmann	Methyltransf_18	Methyltransferase domain
PF07091.14 ; FmrO ; Ribosomal	98.6	5.8e-12	9.6e-16	99.1	0	133	211-344	101-243 (248)	UniRef50_P20590	211	344	PF07091.14 ; FmrO ; Ribosomal RNA methyltransferase (FmrO)	UniRef50_P20590	RM_Type_II~Type_II_MTases	PF07091	CL0063	NADP_Rossmann	FmrO	Ribosomal RNA methyltransferase (FmrO)
PF13514.9 ; AAA_27 ; AAA domai	98.6	6.9e-12	1.1e-15	103.8	0	81	44-133	1-85 (204)	UniRef50_A0A6G8CVQ6	44	133	PF13514.9 ; AAA_27 ; AAA domain	UniRef50_A0A6G8CVQ6	Lamassu-Fam~LmuB_SMC_PDDEXK	PF13514	CL0023	P-loop_NTPase	AAA_27	AAA domain
PF04799.16 ; Fzo_mitofusin ; f	98.6	3.4e-12	5.7e-16	98.5	0	112	419-530	38-157 (164)	UniRef50_UPI002019C786	419	530	PF04799.16 ; Fzo_mitofusin ; fzo-like conserved region	UniRef50_UPI002019C786	Eleos~LeoB	PF04799			Fzo_mitofusin	fzo-like conserved region
PF01544.21 ; CorA ; CorA-like	98.6	4.4e-12	9.1e-16	122.3	0	130	352-481	114-260 (290)	UniRef50_A6UNF2	352	481	PF01544.21 ; CorA ; CorA-like Mg2+ transporter protein	UniRef50_A6UNF2	Cas~corA_III-B_III-D_1	PF01544			CorA	CorA-like Mg2+ transporter protein
PF09369.13 ; MZB ; MrfA Zn-bin	98.6	3.6e-12	6.7e-16	114.1	0	80	1626-1710	1-80 (80)	UniRef50_P0DW38	1626	1710	PF09369.13 ; MZB ; MrfA Zn-binding domain	UniRef50_P0DW38	Druantia~DruE_1	PF09369			MZB	MrfA Zn-binding domain
PF05942.14 ; PaREP1 ; Archaeal	98.6	5.2e-12	8.6e-16	67.8	0	103	8-121	2-115 (115)	UniRef50_A0A2H5W5G8	8	121	PF05942.14 ; PaREP1 ; Archaeal PaREP1/PaREP8 family	UniRef50_A0A2H5W5G8	Retron_IX~HEPN	PF05942	CL0291	KNTase_C	PaREP1	Archaeal PaREP1/PaREP8 family
PF18726.4 ; HEPN_SAV_6107 ; SA	98.6	7.3e-12	1.2e-15	65.2	0	91	25-125	4-98 (98)	UniRef50_A0A2H5W5G8	25	125	PF18726.4 ; HEPN_SAV_6107 ; SAV_6107-like HEPN	UniRef50_A0A2H5W5G8	Retron_IX~HEPN	PF18726	CL0291	KNTase_C	HEPN_SAV_6107	SAV_6107-like HEPN
PF00071.25 ; Ras ; Ras family	98.6	7.7e-12	1.4e-15	102.5	0	116	55-183	1-121 (166)	UniRef50_Q3KCV0	55	183	PF00071.25 ; Ras ; Ras family	UniRef50_Q3KCV0	Eleos~LeoA2	PF00071	CL0023	P-loop_NTPase	Ras	Ras family
PF12631.10 ; MnmE_helical ; Mn	98.6	3.4e-12	6e-16	120.9	0	124	51-185	90-213 (331)	UniRef50_Q3KCV0	51	185	PF12631.10 ; MnmE_helical ; MnmE helical domain	UniRef50_Q3KCV0	Eleos~LeoA2	PF12631			MnmE_helical	MnmE helical domain
PF00004.32 ; AAA ; ATPase fami	98.6	5e-12	7.6e-16	84	0	72	151-223	81-156 (158)	UniRef50_D7Y2H4	151	223	PF00004.32 ; AAA ; ATPase family associated with various cellular activities (AAA)	UniRef50_D7Y2H4	CBASS~TRIP13	PF00004	CL0023	P-loop_NTPase	AAA	ATPase family associated with various cellular activities (AAA)
PF04857.23 ; CAF1 ; CAF1 famil	98.6	6.5e-12	1e-15	84.3	0	78	101-179	262-369 (369)	UniRef50_F4LPM0	101	179	PF04857.23 ; CAF1 ; CAF1 family ribonuclease	UniRef50_F4LPM0	Cas~DEDDh_I_II_III_IV_V_VI_1	PF04857	CL0219	RNase_H	CAF1	CAF1 family ribonuclease
PF10672.12 ; Methyltrans_SAM ;	98.6	7e-12	1.3e-15	107.6	0	118	145-280	123-242 (286)	UniRef50_Q97BL3	145	280	PF10672.12 ; Methyltrans_SAM ; S-adenosylmethionine-dependent methyltransferase	UniRef50_Q97BL3	RM_Type_II~Type_II_MTases	PF10672	CL0063	NADP_Rossmann	Methyltrans_SAM	S-adenosylmethionine-dependent methyltransferase
PF08378.14 ; NERD ; Nuclease-r	98.6	2.7e-12	5.4e-16	121.5	0	110	13-128	2-116 (116)	UniRef50_O86560	13	128	PF08378.14 ; NERD ; Nuclease-related domain	UniRef50_O86560	BREX~pglW	PF08378	CL0236	PDDEXK	NERD	Nuclease-related domain
PF12147.11 ; Methyltransf_20 ;	98.6	4e-12	7.4e-16	109.9	0	143	145-308	133-296 (309)	UniRef50_Q97BL3	145	308	PF12147.11 ; Methyltransf_20 ; Putative methyltransferase	UniRef50_Q97BL3	RM_Type_II~Type_II_MTases	PF12147	CL0063	NADP_Rossmann	Methyltransf_20	Putative methyltransferase
PF07510.14 ; DUF1524 ; Protein	98.6	4.9e-12	8.8e-16	109.6	0	58	652-713	43-104 (135)	UniRef50_B4VN95	652	713	PF07510.14 ; DUF1524 ; Protein of unknown function (DUF1524)	UniRef50_B4VN95	SspBCDE~SspE	PF07510	CL0263	His-Me_finger	DUF1524	Protein of unknown function (DUF1524)
PF01596.20 ; Methyltransf_3 ;	98.6	3.3e-12	6.1e-16	103.9	0	109	144-278	47-158 (211)	UniRef50_Q97BL3	144	278	PF01596.20 ; Methyltransf_3 ; O-methyltransferase	UniRef50_Q97BL3	RM_Type_II~Type_II_MTases	PF01596	CL0063	NADP_Rossmann	Methyltransf_3	O-methyltransferase
PF13020.9 ; NOV_C ; Protein NO	98.6	6.9e-12	1.3e-15	91.6	0	79	274-365	1-81 (89)	UniRef50_Q6LZ70	274	365	PF13020.9 ; NOV_C ; Protein NO VEIN, C-terminal	UniRef50_Q6LZ70	RM_Type_IV~Type_IV_REases	PF13020	CL0236	PDDEXK	NOV_C	Protein NO VEIN, C-terminal
PF08123.16 ; DOT1 ; Histone me	98.6	8.1e-12	1.4e-15	100.4	0	116	51-181	29-162 (205)	UniRef50_E8QT11	51	181	PF08123.16 ; DOT1 ; Histone methylation protein DOT1	UniRef50_E8QT11	RM_Type_II~Type_II_MTases	PF08123	CL0063	NADP_Rossmann	DOT1	Histone methylation protein DOT1
PF00005.30 ; ABC_tran ; ABC tr	98.5	1.7e-11	2.8e-15	89.7	0	36	306-342	115-150 (150)	UniRef50_E3J5S0	306	342	PF00005.30 ; ABC_tran ; ABC transporter	UniRef50_E3J5S0	PARIS_II~AAA_21	PF00005	CL0023	P-loop_NTPase	ABC_tran	ABC transporter
PF08704.13 ; GCD14 ; tRNA meth	98.5	2.2e-11	3.6e-15	95.6	0	122	211-340	39-170 (247)	UniRef50_P20590	211	340	PF08704.13 ; GCD14 ; tRNA methyltransferase complex GCD14 subunit	UniRef50_P20590	RM_Type_II~Type_II_MTases	PF08704	CL0063	NADP_Rossmann	GCD14	tRNA methyltransferase complex GCD14 subunit
PF01580.21 ; FtsK_SpoIIIE ; Ft	98.5	9.6e-12	1.9e-15	128.8	0	173	1552-1736	17-197 (198)	UniRef50_A0A1L3LUD5	1552	1736	PF01580.21 ; FtsK_SpoIIIE ; FtsK/SpoIIIE family	UniRef50_A0A1L3LUD5	SspBCDE~SspH	PF01580	CL0023	P-loop_NTPase	FtsK_SpoIIIE	FtsK/SpoIIIE family
PF01564.20 ; Spermine_synth ;	98.5	2.3e-11	3.7e-15	89.7	0	106	210-315	16-133 (181)	UniRef50_P20590	210	315	PF01564.20 ; Spermine_synth ; Spermine/spermidine synthase domain	UniRef50_P20590	RM_Type_II~Type_II_MTases	PF01564	CL0063	NADP_Rossmann	Spermine_synth	Spermine/spermidine synthase domain
PF03059.19 ; NAS ; Nicotianami	98.5	2.4e-11	3.9e-15	97	0	104	212-315	121-232 (278)	UniRef50_P20590	212	315	PF03059.19 ; NAS ; Nicotianamine synthase protein	UniRef50_P20590	RM_Type_II~Type_II_MTases	PF03059	CL0063	NADP_Rossmann	NAS	Nicotianamine synthase protein
PF16203.8 ; ERCC3_RAD25_C ; ER	98.5	1.6e-11	2.8e-15	119.8	0	133	669-823	44-181 (256)	UniRef50_A0A218MP57	669	823	PF16203.8 ; ERCC3_RAD25_C ; ERCC3/RAD25/XPB C-terminal helicase	UniRef50_A0A218MP57	Gao_RL~RL_D	PF16203	CL0023	P-loop_NTPase	ERCC3_RAD25_C	ERCC3/RAD25/XPB C-terminal helicase
PF01121.23 ; CoaE ; Dephospho-	98.5	1.9e-11	3.6e-15	90.5	0	73	225-306	105-177 (181)	UniRef50_K9QJ53	225	306	PF01121.23 ; CoaE ; Dephospho-CoA kinase	UniRef50_K9QJ53	Cas~csx3_I_III_3	PF01121	CL0023	P-loop_NTPase	CoaE	Dephospho-CoA kinase
PF01209.21 ; Ubie_methyltran ;	98.5	2.2e-11	3.5e-15	95.2	0	99	215-313	59-171 (251)	UniRef50_P20590	215	313	PF01209.21 ; Ubie_methyltran ; ubiE/COQ5 methyltransferase family	UniRef50_P20590	RM_Type_II~Type_II_MTases	PF01209	CL0063	NADP_Rossmann	Ubie_methyltran	ubiE/COQ5 methyltransferase family
PF01661.24 ; Macro ; Macro dom	98.5	1.2e-11	1.9e-15	79.3	0	111	26-141	1-111 (112)	UniRef50_A0A839TR21	26	141	PF01661.24 ; Macro ; Macro domain	UniRef50_A0A839TR21	DarTG~DarG	PF01661	CL0223	MACRO	Macro	Macro domain
PF13177.9 ; DNA_pol3_delta2 ;	98.5	1.2e-11	1.8e-15	85.6	0	62	150-227	139-200 (200)	UniRef50_D7Y2H4	150	227	PF13177.9 ; DNA_pol3_delta2 ; DNA polymerase III, delta subunit	UniRef50_D7Y2H4	CBASS~TRIP13	PF13177	CL0023	P-loop_NTPase	DNA_pol3_delta2	DNA polymerase III, delta subunit
PF00680.23 ; RdRP_1 ; Viral RN	98.5	2.3e-11	3.9e-15	103.8	0	195	88-294	172-395 (447)	UniRef50_A0A350Y1B3	88	294	PF00680.23 ; RdRP_1 ; Viral RNA-dependent RNA polymerase	UniRef50_A0A350Y1B3	Cas~RT_I_II_III_IV_V_VI_1	PF00680	CL0027	RdRP	RdRP_1	Viral RNA-dependent RNA polymerase
PF08298.14 ; AAA_PrkA ; PrkA A	98.5	9.5e-12	1.7e-15	95.2	0	115	76-193	85-202 (362)	UniRef50_A0A2A3WNU4	76	193	PF08298.14 ; AAA_PrkA ; PrkA AAA domain	UniRef50_A0A2A3WNU4	Eleos~LeoC	PF08298	CL0023	P-loop_NTPase	AAA_PrkA	PrkA AAA domain
PF04378.16 ; RsmJ ; Ribosomal	98.5	2e-11	3.8e-15	101.7	0	109	145-279	57-167 (246)	UniRef50_Q97BL3	145	279	PF04378.16 ; RsmJ ; Ribosomal RNA large subunit methyltransferase D, RlmJ	UniRef50_Q97BL3	RM_Type_II~Type_II_MTases	PF04378	CL0063	NADP_Rossmann	RsmJ	Ribosomal RNA large subunit methyltransferase D, RlmJ
PF03266.18 ; NTPase_1 ; NTPase	98.5	1e-11	1.6e-15	83.5	0	24	77-100	2-25 (165)	UniRef50_D7Y2H4	77	100	PF03266.18 ; NTPase_1 ; NTPase	UniRef50_D7Y2H4	CBASS~TRIP13	PF03266	CL0023	P-loop_NTPase	NTPase_1	NTPase
PF03291.19 ; Pox_MCEL ; mRNA c	98.5	1.2e-11	2.2e-15	106.2	0	118	145-279	59-177 (307)	UniRef50_Q97BL3	145	279	PF03291.19 ; Pox_MCEL ; mRNA capping enzyme	UniRef50_Q97BL3	RM_Type_II~Type_II_MTases	PF03291	CL0063	NADP_Rossmann	mRNA_G-N7_MeTrfase	mRNA (guanine-N(7))-methyltransferase domain
PF05148.18 ; Methyltransf_8 ;	98.5	8.9e-12	1.5e-15	95.7	0	118	212-346	72-189 (219)	UniRef50_P20590	212	346	PF05148.18 ; Methyltransf_8 ; Hypothetical methyltransferase	UniRef50_P20590	RM_Type_II~Type_II_MTases	PF05148	CL0063	NADP_Rossmann	Methyltransf_8	Hypothetical methyltransferase
PF04672.15 ; Methyltransf_19 ;	98.5	1.9e-11	3.1e-15	96.7	0	102	212-315	69-189 (263)	UniRef50_P20590	212	315	PF04672.15 ; Methyltransf_19 ; S-adenosyl methyltransferase	UniRef50_P20590	RM_Type_II~Type_II_MTases	PF04672	CL0063	NADP_Rossmann	Methyltransf_19	S-adenosyl methyltransferase
PF12260.11 ; PIP49_C ; Protein	98.5	1.3e-11	2.3e-15	100.3	0	118	62-220	6-133 (183)	UniRef50_UPI000DD592D9	62	220	PF12260.11 ; PIP49_C ; Protein-kinase domain of FAM69	UniRef50_UPI000DD592D9	PD-T4-6~PD-T4-6	PF12260	CL0016	PKinase	PIP49_C	Protein-kinase domain of FAM69
PF00884.26 ; Sulfatase ; Sulfa	98.5	1.4e-11	2.9e-15	118.8	0	172	399-574	1-265 (325)	UniRef50_A0A0E3WSG7	399	574	PF00884.26 ; Sulfatase ; Sulfatase	UniRef50_A0A0E3WSG7	BREX~pglZ3	PF00884	CL0088	Alk_phosphatase	Sulfatase	Sulfatase
PF00891.21 ; Methyltransf_2 ;	98.5	2e-11	3.3e-15	92.9	0	102	211-315	62-168 (211)	UniRef50_P20590	211	315	PF00891.21 ; Methyltransf_2 ; O-methyltransferase domain	UniRef50_P20590	RM_Type_II~Type_II_MTases	PF00891	CL0063	NADP_Rossmann	Methyltransf_2	O-methyltransferase domain
PF03848.17 ; TehB ; Tellurite	98.5	1.9e-11	3.1e-15	91.6	0	103	212-315	30-135 (193)	UniRef50_P20590	212	315	PF03848.17 ; TehB ; Tellurite resistance protein TehB	UniRef50_P20590	RM_Type_II~Type_II_MTases	PF03848	CL0063	NADP_Rossmann	TehB	Tellurite resistance protein TehB
PF14819.9 ; QueF_N ; Nitrile r	98.5	1.3e-11	2.5e-15	86.9	0	72	64-137	37-110 (111)	UniRef50_A0A0C1ZN69	64	137	PF14819.9 ; QueF_N ; Nitrile reductase, 7-cyano-7-deazaguanine-reductase N-term	UniRef50_A0A0C1ZN69	Dpd~FolE	PF14819	CL0334	THBO-biosyn	QueF_N	Nitrile reductase, 7-cyano-7-deazaguanine-reductase N-term
PF10294.12 ; Methyltransf_16 ;	98.5	1.3e-11	2.1e-15	90.3	0	103	211-315	44-155 (171)	UniRef50_P20590	211	315	PF10294.12 ; Methyltransf_16 ; Lysine methyltransferase	UniRef50_P20590	RM_Type_II~Type_II_MTases	PF10294	CL0063	NADP_Rossmann	Methyltransf_16	Lysine methyltransferase
PF05185.19 ; PRMT5 ; PRMT5 arg	98.5	1.2e-11	2e-15	90.4	0	99	212-311	59-170 (170)	UniRef50_P20590	212	311	PF05185.19 ; PRMT5 ; PRMT5 arginine-N-methyltransferase	UniRef50_P20590	RM_Type_II~Type_II_MTases	PF05185	CL0063	NADP_Rossmann	PRMT5	PRMT5 arginine-N-methyltransferase
PF01163.25 ; RIO1 ; RIO1 famil	98.5	8.3e-12	1.6e-15	110.2	0	71	108-184	79-153 (184)	UniRef50_A0A2R3EYB4	108	184	PF01163.25 ; RIO1 ; RIO1 family	UniRef50_A0A2R3EYB4	Gao_TerY~TerYC	PF01163	CL0016	PKinase	RIO1	RIO1 family
PF05152.15 ; DUF705 ; Protein	98.5	1.1e-11	1.8e-15	89.8	0	114	101-215	146-265 (298)	UniRef50_A0A1B7HM58	101	215	PF05152.15 ; DUF705 ; Protein of unknown function (DUF705)	UniRef50_A0A1B7HM58	Rst_Hydrolase-Tm~Hydrolase	PF05152	CL0137	HAD	DUF705	Protein of unknown function (DUF705)
PF07726.14 ; AAA_3 ; ATPase fa	98.5	2.4e-11	3.8e-15	67.3	0	28	23-50	1-28 (134)	UniRef50_A0A1W1HAM8	23	50	PF07726.14 ; AAA_3 ; ATPase family associated with various cellular activities (AAA)	UniRef50_A0A1W1HAM8	BREX~brxF	PF07726	CL0023	P-loop_NTPase	AAA_3	ATPase family associated with various cellular activities (AAA)
PF02689.17 ; Herpes_Helicase ;	98.5	1.6e-11	2.8e-15	118.6	0	43	2-47	54-96 (775)	UniRef50_K1LVE6	2	47	PF02689.17 ; Herpes_Helicase ; Helicase	UniRef50_K1LVE6	Gabija~GajB_3	PF02689	CL0023	P-loop_NTPase	Herpes_Helicase	Helicase
PF13482.9 ; RNase_H_2 ; RNase_	98.5	1.2e-11	1.8e-15	72.8	0	130	24-175	1-135 (170)	UniRef50_F4LPM0	24	175	PF13482.9 ; RNase_H_2 ; RNase_H superfamily	UniRef50_F4LPM0	Cas~DEDDh_I_II_III_IV_V_VI_1	PF13482	CL0219	RNase_H	RNase_H_2	RNase_H superfamily
PF00350.26 ; Dynamin_N ; Dynam	98.5	1e-11	1.8e-15	105.2	0	76	103-180	106-182 (182)	UniRef50_Q3KCV0	103	180	PF00350.26 ; Dynamin_N ; Dynamin family	UniRef50_Q3KCV0	Eleos~LeoA2	PF00350	CL0023	P-loop_NTPase	Dynamin_N	Dynamin family
PF19500.2 ; DUF6035 ; Family o	98.5	8.6e-12	1.6e-15	126.6	0	147	4-175	1-171 (472)	UniRef50_P0DW35	4	175	PF19500.2 ; DUF6035 ; Family of unknown function (DUF6035)	UniRef50_P0DW35	Druantia_I~DruB	PF19500	CL0236	PDDEXK	DUF6035	Family of unknown function (DUF6035)
PF06128.14 ; Shigella_OspC ; S	98.5	1.3e-11	2.4e-15	120	0	114	8-129	151-290 (292)	UniRef50_A0A6N8N989	8	129	PF06128.14 ; Shigella_OspC ; Shigella flexneri OspC protein	UniRef50_A0A6N8N989	Gao_Mza~MzaA	PF06128			Shigella_OspC	Shigella flexneri OspC protein
PF07669.14 ; Eco57I ; Eco57I r	98.5	1.7e-11	3e-15	100.8	0	113	338-450	3-118 (121)	UniRef50_A0A150FQH3	338	450	PF07669.14 ; Eco57I ; Eco57I restriction-modification methylase	UniRef50_A0A150FQH3	RM_Type_II~Type_II_MTases	PF07669	CL0063	NADP_Rossmann	Eco57I	Eco57I restriction-modification methylase
PF14015.9 ; DUF4231 ; Protein	98.5	1.5e-11	2.7e-15	77	0	94	31-124	4-97 (105)	UniRef50_UPI000563433A	31	124	PF14015.9 ; DUF4231 ; Protein of unknown function (DUF4231)	UniRef50_UPI000563433A	CBASS~2TM_Gros	PF14015	CL0676	SLATT	DUF4231	Protein of unknown function (DUF4231)
PF08696.14 ; Dna2 ; DNA replic	98.5	2.5e-11	4e-15	84.3	0	58	25-82	53-110 (218)	UniRef50_O27301	25	82	PF08696.14 ; Dna2 ; DNA replication factor Dna2	UniRef50_O27301	Cas~cas4_I_II_III_IV_V_VI_4	PF08696	CL0236	PDDEXK	Dna2	DNA replication factor Dna2
PF06733.18 ; DEAD_2 ; DEAD_2	98.5	1.8e-11	3.2e-15	115	0	79	382-465	99-177 (178)	UniRef50_Q9A6P6	382	465	PF06733.18 ; DEAD_2 ; DEAD_2	UniRef50_Q9A6P6	CAS_Class1-Subtype-IV-A~DinG_IV-A_2	PF06733	CL0023	P-loop_NTPase	DEAD_2	DEAD_2
PF04542.17 ; Sigma70_r2 ; Sigm	98.5	1.3e-11	2.2e-15	67.7	0	68	24-96	1-68 (69)	UniRef50_W0DDX0	24	96	PF04542.17 ; Sigma70_r2 ; Sigma-70 region 2	UniRef50_W0DDX0	Cas~HTH_III-B_3	PF04542	CL0123	HTH	Sigma70_r2	Sigma-70 region 2
PF02358.19 ; Trehalose_PPase ;	98.4	3e-11	4.6e-15	84.5	0	53	171-227	159-216 (234)	UniRef50_A0A1B7HM58	171	227	PF02358.19 ; Trehalose_PPase ; Trehalose-phosphatase	UniRef50_A0A1B7HM58	Rst_Hydrolase-Tm~Hydrolase	PF02358	CL0137	HAD	Trehalose_PPase	Trehalose-phosphatase
PF02604.22 ; PhdYeFM_antitox ;	98.4	5.5e-11	9.8e-15	55.6	0	51	1-51	1-57 (74)	UniRef50_A0A147HAQ7	1	51	PF02604.22 ; PhdYeFM_antitox ; Antitoxin Phd_YefM, type II toxin-antitoxin system	UniRef50_A0A147HAQ7	PfiAT~PfiA	PF02604	CL0136	Plasmid-antitox	PhdYeFM_antitox	Antitoxin Phd_YefM, type II toxin-antitoxin system
PF12910.10 ; PHD_like ; Antito	98.4	3.9e-11	7e-15	62.5	0	48	1-48	2-54 (139)	UniRef50_A0A147HAQ7	1	48	PF12910.10 ; PHD_like ; Antitoxin of toxin-antitoxin, RelE / RelB, TA system	UniRef50_A0A147HAQ7	PfiAT~PfiA	PF12910	CL0136	Plasmid-antitox	PHD_like	Antitoxin of toxin-antitoxin, RelE / RelB, TA system
PF13918.9 ; PLDc_3 ; PLD-like	98.4	3.9e-11	6.8e-15	85.8	0	120	35-156	4-145 (180)	UniRef50_A0A522SLP1	35	156	PF13918.9 ; PLDc_3 ; PLD-like domain	UniRef50_A0A522SLP1	DISARM~drmC	PF13918	CL0479	PLD	PLDc_3	PLD-like domain
PF00735.21 ; Septin ; Septin	98.4	3.1e-11	5.6e-15	114.7	0	123	54-187	3-179 (303)	UniRef50_A0A389MGU9	54	187	PF00735.21 ; Septin ; Septin	UniRef50_A0A389MGU9	Eleos~LeoA	PF00735	CL0023	P-loop_NTPase	Septin	Septin
PF04285.15 ; DUF444 ; Protein	98.4	3.9e-11	6.6e-15	98.1	0	114	12-183	244-357 (417)	UniRef50_A9BTH0	12	183	PF04285.15 ; DUF444 ; Protein of unknown function (DUF444)	UniRef50_A9BTH0	Gao_TerY~TerYA	PF04285	CL0128	vWA-like	DUF444	Protein of unknown function (DUF444)
PF01876.19 ; RNase_P_p30 ; RNa	98.4	4.8e-11	7.8e-15	111.7	0	39	10-52	1-40 (230)	UniRef50_A0A5C6QXY2	10	52	PF01876.19 ; RNase_P_p30 ; RNase P subunit p30	UniRef50_A0A5C6QXY2	Gao_Ppl~PplA	PF01876	CL0036	TIM_barrel	RNase_P_p30	RNase P subunit p30
PF13604.9 ; AAA_30 ; AAA domai	98.4	4e-11	7.1e-15	99.5	0	164	187-359	2-172 (192)	UniRef50_A0A2R4EF20	187	359	PF13604.9 ; AAA_30 ; AAA domain	UniRef50_A0A2R4EF20	Nhi~Nhi	PF13604	CL0023	P-loop_NTPase	AAA_30	AAA domain
PF04348.16 ; LppC ; LppC putat	98.4	5.7e-11	8.7e-15	105.9	0	189	58-315	2-194 (526)	UniRef50_F8E7K9	58	315	PF04348.16 ; LppC ; LppC putative lipoprotein	UniRef50_F8E7K9	Cas~TPR_III-A_2	PF04348	CL0144	Periplas_BP	LppC	LppC putative lipoprotein
PF05701.14 ; WEMBL ; Weak chlo	98.4	6.2e-11	9.8e-15	130.7	0	14	144-157	28-41 (567)	UniRef50_A0A387G1B9	144	157	PF05701.14 ; WEMBL ; Weak chloroplast movement under blue light	UniRef50_A0A387G1B9	Lamassu-Fam~LmuB_SMC_FMO	PF05701			WEMBL	Weak chloroplast movement under blue light
PF02353.23 ; CMAS ; Mycolic ac	98.4	5.1e-11	9.6e-15	99.3	0	130	144-308	60-206 (262)	UniRef50_Q97BL3	144	308	PF02353.23 ; CMAS ; Mycolic acid cyclopropane synthetase	UniRef50_Q97BL3	RM_Type_II~Type_II_MTases	PF02353	CL0063	NADP_Rossmann	CMAS	Mycolic acid cyclopropane synthetase
PF02702.20 ; KdpD ; Osmosensit	98.4	3.8e-11	6.1e-15	72.6	0	27	20-46	3-29 (210)	UniRef50_A0A1W1HAM8	20	46	PF02702.20 ; KdpD ; Osmosensitive K+ channel His kinase sensor domain	UniRef50_A0A1W1HAM8	BREX~brxF	PF02702	CL0023	P-loop_NTPase	KdpD	Osmosensitive K+ channel His kinase sensor domain
PF05843.17 ; Suf ; Suppressor	98.4	2.8e-11	4.3e-15	97.5	0	167	229-404	3-173 (330)	UniRef50_I5B4I4	229	404	PF05843.17 ; Suf ; Suppressor of forked protein (Suf)	UniRef50_I5B4I4	Cas~TPR_III-A_4	PF05843	CL0020	TPR	Suf	Suppressor of forked protein (Suf)
PF18768.4 ; RNPP_C ; RNPP fami	98.4	5.2e-11	7.7e-15	88.9	0	172	58-259	3-190 (209)	UniRef50_I5B4I4	58	259	PF18768.4 ; RNPP_C ; RNPP family C-terminal domain	UniRef50_I5B4I4	Cas~TPR_III-A_4	PF18768	CL0020	TPR	RNPP_C	RNPP family C-terminal domain
PF20464.1 ; MmeI_N ; MmeI, N-t	98.4	3.5e-11	6.3e-15	114.3	0	158	1-228	1-158 (159)	UniRef50_A0A0L6CR92	1	228	PF20464.1 ; MmeI_N ; MmeI, N-terminal domain	UniRef50_A0A0L6CR92	RM_Type_IIG~Type_IIG	PF20464			MmeI_N	MmeI, N-terminal domain
PF01926.26 ; MMR_HSR1 ; 50S ri	98.4	4.9e-11	8.7e-15	92.8	0	111	55-179	1-114 (114)	UniRef50_Q3KCV0	55	179	PF01926.26 ; MMR_HSR1 ; 50S ribosome-binding GTPase	UniRef50_Q3KCV0	Eleos~LeoA2	PF01926	CL0023	P-loop_NTPase	MMR_HSR1	50S ribosome-binding GTPase
PF05729.15 ; NACHT ; NACHT dom	98.4	3.1e-11	5.8e-15	100.8	0	144	103-247	1-168 (170)	UniRef50_A0A376VU84	103	247	PF05729.15 ; NACHT ; NACHT domain	UniRef50_A0A376VU84	NLR_like_bNACHT01~NLR_like_bNACHT01	PF05729	CL0023	P-loop_NTPase	NACHT	NACHT domain
PF07021.15 ; MetW ; Methionine	98.4	3.8e-11	6.2e-15	89	0	96	210-314	11-108 (188)	UniRef50_P20590	210	314	PF07021.15 ; MetW ; Methionine biosynthesis protein MetW	UniRef50_P20590	RM_Type_II~Type_II_MTases	PF07021	CL0063	NADP_Rossmann	MetW	Methionine biosynthesis protein MetW
PF12692.10 ; Methyltransf_17 ;	98.4	4.2e-11	7e-15	86.4	0	109	200-315	16-135 (158)	UniRef50_P20590	200	315	PF12692.10 ; Methyltransf_17 ; S-adenosyl-L-methionine methyltransferase	UniRef50_P20590	RM_Type_II~Type_II_MTases	PF12692	CL0063	NADP_Rossmann	Methyltransf_17	S-adenosyl-L-methionine methyltransferase
PF10017.12 ; Methyltransf_33 ;	98.4	5.5e-11	9.1e-15	96	0	104	211-314	61-175 (301)	UniRef50_P20590	211	314	PF10017.12 ; Methyltransf_33 ; Histidine-specific methyltransferase, SAM-dependent	UniRef50_P20590	RM_Type_II~Type_II_MTases	PF10017	CL0063	NADP_Rossmann	Methyltransf_33	Histidine-specific methyltransferase, SAM-dependent
PF00158.29 ; Sigma54_activat ;	98.4	5.5e-11	1e-14	90.8	0	133	159-291	20-162 (167)	UniRef50_A0A1S8MZ00	159	291	PF00158.29 ; Sigma54_activat ; Sigma-54 interaction domain	UniRef50_A0A1S8MZ00	Dodola~DolB	PF00158	CL0023	P-loop_NTPase	Sigma54_activat	Sigma-54 interaction domain
PF07724.17 ; AAA_2 ; AAA domai	98.4	2.5e-11	4.5e-15	93.5	0	110	160-275	3-117 (163)	UniRef50_A0A1S8MZ00	160	275	PF07724.17 ; AAA_2 ; AAA domain (Cdc48 subfamily)	UniRef50_A0A1S8MZ00	Dodola~DolB	PF07724	CL0023	P-loop_NTPase	AAA_2	AAA domain (Cdc48 subfamily)
PF09243.13 ; Rsm22 ; Mitochond	98.4	6.3e-11	1e-14	94.2	0	127	212-339	33-165 (272)	UniRef50_P20590	212	339	PF09243.13 ; Rsm22 ; Mitochondrial small ribosomal subunit Rsm22	UniRef50_P20590	RM_Type_II~Type_II_MTases	PF09243	CL0063	NADP_Rossmann	Rsm22	Mitochondrial small ribosomal subunit Rsm22
PF14489.9 ; QueF ; QueF-like p	98.4	3.4e-11	6.8e-15	79.4	0	61	79-139	1-61 (81)	UniRef50_A0A0C1ZN69	79	139	PF14489.9 ; QueF ; QueF-like protein	UniRef50_A0A0C1ZN69	Dpd~FolE	PF14489	CL0334	THBO-biosyn	QueF	QueF-like protein
PF10236.12 ; DAP3 ; Mitochondr	98.4	5.8e-11	9.1e-15	88.8	0	30	72-101	22-51 (322)	UniRef50_D7Y2H4	72	101	PF10236.12 ; DAP3 ; Mitochondrial ribosomal death-associated protein 3	UniRef50_D7Y2H4	CBASS~TRIP13	PF10236	CL0023	P-loop_NTPase	DAP3	Mitochondrial ribosomal death-associated protein 3
PF10662.12 ; PduV-EutP ; Ethan	98.3	6.3e-11	1.1e-14	96.1	0	101	54-183	2-102 (141)	UniRef50_Q3KCV0	54	183	PF10662.12 ; PduV-EutP ; Ethanolamine utilisation - propanediol utilisation	UniRef50_Q3KCV0	Eleos~LeoA2	PF10662	CL0023	P-loop_NTPase	PduV-EutP	Ethanolamine utilisation - propanediol utilisation
PF00009.30 ; GTP_EFTU ; Elonga	98.3	8.8e-11	1.6e-14	107.5	0	115	53-183	3-136 (276)	UniRef50_Q3KCV0	53	183	PF00009.30 ; GTP_EFTU ; Elongation factor Tu GTP binding domain	UniRef50_Q3KCV0	Eleos~LeoA2	PF00009	CL0023	P-loop_NTPase	GTP_EFTU	Elongation factor Tu GTP binding domain
PF02421.21 ; FeoB_N ; Ferrous	98.3	9.2e-11	1.7e-14	94.1	0	118	54-185	1-120 (156)	UniRef50_Q3KCV0	54	185	PF02421.21 ; FeoB_N ; Ferrous iron transport protein B	UniRef50_Q3KCV0	Eleos~LeoA2	PF02421	CL0023	P-loop_NTPase	FeoB_N	Ferrous iron transport protein B
PF09439.13 ; SRPRB ; Signal re	98.3	1.1e-10	2e-14	99.5	0	121	52-185	2-128 (189)	UniRef50_Q3KCV0	52	185	PF09439.13 ; SRPRB ; Signal recognition particle receptor beta subunit	UniRef50_Q3KCV0	Eleos~LeoA2	PF09439	CL0023	P-loop_NTPase	SRPRB	Signal recognition particle receptor beta subunit
PF05970.17 ; PIF1 ; PIF1-like	98.3	6.6e-11	1.2e-14	109.5	0	159	187-346	2-194 (374)	UniRef50_A0A2R4EF20	187	346	PF05970.17 ; PIF1 ; PIF1-like helicase	UniRef50_A0A2R4EF20	Nhi~Nhi	PF05970	CL0023	P-loop_NTPase	PIF1	PIF1-like helicase
PF01385.22 ; OrfB_IS605 ; Prob	98.3	6.9e-11	1.2e-14	86.5	0	100	181-280	16-120 (123)	A0A564Q175_9EURY	181	280	PF01385.22 ; OrfB_IS605 ; Probable transposase	A0A564Q175_9EURY	Cas~cas12f7_V-F_1	PF01385	CL0219	RNase_H	OrfB_IS605	Probable transposase
PF05621.14 ; TniB ; Bacterial	98.3	1.3e-10	1.9e-14	79.1	0	28	73-100	34-61 (189)	UniRef50_D7Y2H4	73	100	PF05621.14 ; TniB ; Bacterial TniB protein	UniRef50_D7Y2H4	CBASS~TRIP13	PF05621	CL0023	P-loop_NTPase	TniB	Bacterial TniB protein
PF11079.11 ; YqhG ; Bacterial	98.3	7.1e-11	1.3e-14	120.4	0	241	736-1038	2-258 (259)	UniRef50_A0A238D7P6	736	1038	PF11079.11 ; YqhG ; Bacterial protein YqhG of unknown function	UniRef50_A0A238D7P6	DISARM_1~drmD	PF11079			YqhG	Bacterial protein YqhG of unknown function
PF04831.16 ; Popeye ; Popeye p	98.3	9.7e-11	1.7e-14	89.6	0	118	32-150	99-224 (228)	UniRef50_P0DV41	32	150	PF04831.16 ; Popeye ; Popeye protein conserved region	UniRef50_P0DV41	CBASS~Effector_TIR	PF04831	CL0029	Cupin	Popeye	Popeye protein conserved region
PF18735.4 ; HEPN_RiboL-PSP ; R	98.3	1e-10	2.1e-14	81	0	126	32-163	21-180 (181)	UniRef50_A0A2Z6ULK5	32	163	PF18735.4 ; HEPN_RiboL-PSP ; RiboL-PSP-HEPN	UniRef50_A0A2Z6ULK5	PD-T4-2~PD-T4-2_B	PF18735	CL0291	KNTase_C	HEPN_RiboL-PSP	RiboL-PSP-HEPN
PF06460.15 ; CoV_Methyltr_2 ;	98.3	1.2e-10	2e-14	99.2	0	107	67-181	61-173 (297)	UniRef50_E8QT11	67	181	PF06460.15 ; CoV_Methyltr_2 ; Coronavirus 2'-O-methyltransferase	UniRef50_E8QT11	RM_Type_II~Type_II_MTases	PF06460	CL0063	NADP_Rossmann	CoV_Methyltr_2	Coronavirus 2'-O-methyltransferase
PF20467.1 ; MmeI_C ; MmeI, C-t	98.3	1.4e-10	2.5e-14	96.4	0	83	948-1051	2-84 (85)	UniRef50_A0A0L6CR92	948	1051	PF20467.1 ; MmeI_C ; MmeI, C-terminal domain	UniRef50_A0A0L6CR92	RM_Type_IIG~Type_IIG	PF20467			MmeI_C	MmeI, C-terminal domain
PF09358.13 ; E1_UFD ; Ubiquiti	98.3	5.7e-11	1.2e-14	96.5	0	90	537-626	1-102 (102)	UniRef50_A0A804R961	537	626	PF09358.13 ; E1_UFD ; Ubiquitin fold domain	UniRef50_A0A804R961	CBASS~AG_E1_ThiF	PF09358			E1_UFD	Ubiquitin fold domain
PF12680.10 ; SnoaL_2 ; SnoaL-l	98.3	7.2e-11	1.2e-14	75.8	0	104	188-299	2-109 (110)	UniRef50_A0A839TR21	188	299	PF12680.10 ; SnoaL_2 ; SnoaL-like domain	UniRef50_A0A839TR21	DarTG~DarG	PF12680	CL0051	NTF2	SnoaL_2	SnoaL-like domain
PF01728.22 ; FtsJ ; FtsJ-like	98.3	1.2e-10	2.3e-14	90.1	0	108	144-279	20-136 (175)	UniRef50_Q97BL3	144	279	PF01728.22 ; FtsJ ; FtsJ-like methyltransferase	UniRef50_Q97BL3	RM_Type_II~Type_II_MTases	PF01728	CL0063	NADP_Rossmann	FtsJ	FtsJ-like methyltransferase
PF00944.22 ; Peptidase_S3 ; Al	98.3	9.1e-11	1.5e-14	92.5	0	113	391-540	16-129 (157)	UniRef50_A0A6G7LQD1	391	540	PF00944.22 ; Peptidase_S3 ; Alphavirus core protein	UniRef50_A0A6G7LQD1	Retron_XI~RT_11	PF00944	CL0124	Peptidase_PA	Peptidase_S3	Alphavirus core protein
PF01861.19 ; BpsA_C ; Branched	98.3	1.3e-10	2.2e-14	90	0	127	212-340	43-175 (237)	UniRef50_P20590	212	340	PF01861.19 ; BpsA_C ; Branched-chain polyamine synthase A C-terminal domain	UniRef50_P20590	RM_Type_II~Type_II_MTases	PF01861	CL0063	NADP_Rossmann	BpsA_C	Branched-chain polyamine synthase A C-terminal domain
PF13649.9 ; Methyltransf_25 ;	98.3	1.4e-10	2.3e-14	74.1	0	92	216-308	1-92 (92)	UniRef50_P20590	216	308	PF13649.9 ; Methyltransf_25 ; Methyltransferase domain	UniRef50_P20590	RM_Type_II~Type_II_MTases	PF13649	CL0063	NADP_Rossmann	Methyltransf_25	Methyltransferase domain
PF03510.17 ; Peptidase_C24 ; 2	98.3	8.4e-11	1.4e-14	89.4	0	104	393-525	1-107 (107)	UniRef50_A0A6G7LQD1	393	525	PF03510.17 ; Peptidase_C24 ; 2C endopeptidase (C24) cysteine protease family	UniRef50_A0A6G7LQD1	Retron_XI~RT_11	PF03510	CL0124	Peptidase_PA	Peptidase_C24	2C endopeptidase (C24) cysteine protease family
PF20168.1 ; PDS5 ; Sister chro	98.3	9.8e-11	1.8e-14	145.5	0	121	480-601	39-181 (1082)	UniRef50_A0A1G4Y1C0	480	601	PF20168.1 ; PDS5 ; Sister chromatid cohesion protein PDS5 protein	UniRef50_A0A1G4Y1C0	Retron_XIII~ARM	PF20168	CL0020	TPR	PDS5	Sister chromatid cohesion protein PDS5 protein
PF12774.10 ; AAA_6 ; Hydrolyti	98.3	1.4e-10	2.6e-14	99	0	184	159-359	31-226 (327)	UniRef50_A0A1S8MZ00	159	359	PF12774.10 ; AAA_6 ; Hydrolytic ATP binding site of dynein motor region	UniRef50_A0A1S8MZ00	Dodola~DolB	PF12774	CL0023	P-loop_NTPase	AAA_6	Hydrolytic ATP binding site of dynein motor region
PF13679.9 ; Methyltransf_32 ;	98.3	7.2e-11	1.2e-14	83.2	0	99	211-314	24-134 (144)	UniRef50_P20590	211	314	PF13679.9 ; Methyltransf_32 ; Methyltransferase domain	UniRef50_P20590	RM_Type_II~Type_II_MTases	PF13679	CL0063	NADP_Rossmann	Methyltransf_32	Methyltransferase domain
PF05483.15 ; SCP-1 ; Synaptone	98.3	1.1e-10	1.8e-14	128.3	0	11	848-858	748-758 (786)	UniRef50_A0A3M6HYB1	848	858	PF05483.15 ; SCP-1 ; Synaptonemal complex protein 1 (SCP-1)	UniRef50_A0A3M6HYB1	Lamassu-Fam~LmuB_SMC_Hydrolase_protease	PF05483			SCP-1	Synaptonemal complex protein 1 (SCP-1)
PF11775.11 ; CobT_C ; Cobalami	98.3	1.2e-10	2e-14	84.3	0	165	8-204	8-189 (219)	UniRef50_A9BTH0	8	204	PF11775.11 ; CobT_C ; Cobalamin biosynthesis protein CobT VWA domain	UniRef50_A9BTH0	Gao_TerY~TerYA	PF11775	CL0128	vWA-like	CobT_C	Cobalamin biosynthesis protein CobT VWA domain
PF03731.18 ; Ku_N ; Ku70/Ku80	98.3	1.2e-10	2e-14	87.1	0	68	131-202	93-163 (228)	UniRef50_A9BTH0	131	202	PF03731.18 ; Ku_N ; Ku70/Ku80 N-terminal alpha/beta domain	UniRef50_A9BTH0	Gao_TerY~TerYA	PF03731	CL0128	vWA-like	Ku_N	Ku70/Ku80 N-terminal alpha/beta domain
PF19974.2 ; TCAD9 ; Ternary co	98.3	1.2e-10	2.2e-14	118.8	0	142	72-220	250-401 (466)	UniRef50_A0A2R3EYB4	72	220	PF19974.2 ; TCAD9 ; Ternary complex associated domain 9	UniRef50_A0A2R3EYB4	Gao_TerY~TerYC	PF19974	CL0016	PKinase	TCAD9	Ternary complex associated domain 9
PF05990.15 ; DUF900 ; Alpha/be	98.2	3.5e-10	6e-14	112.9	0	155	14-199	16-197 (267)	UniRef50_UPI000CD50D1D	14	199	PF05990.15 ; DUF900 ; Alpha/beta hydrolase of unknown function (DUF900)	UniRef50_UPI000CD50D1D	Eleos~LeoBC	PF05990	CL0028	AB_hydrolase	DUF900	Alpha/beta hydrolase of unknown function (DUF900)
PF20347.1 ; DUF6642 ; Family o	98.2	2e-10	3.9e-14	108	0	120	510-639	40-171 (187)	UniRef50_A0A3G6ZZF4	510	639	PF20347.1 ; DUF6642 ; Family of unknown function (DUF6642)	UniRef50_A0A3G6ZZF4	Borvo~BovA	PF20347			DUF6642	Family of unknown function (DUF6642)
PF15931.8 ; DUF4747 ; Domain o	98.2	3e-10	5.6e-14	90.2	0	217	21-246	10-252 (257)	UniRef50_W7QHW3	21	246	PF15931.8 ; DUF4747 ; Domain of unknown function (DUF4747)	UniRef50_W7QHW3	RexAB~RexA	PF15931			DUF4747	Domain of unknown function (DUF4747)
PF19529.2 ; DUF6057 ; Family o	98.2	1.8e-10	2.8e-14	104	0	129	215-352	363-516 (588)	UniRef50_F8E7K9	215	352	PF19529.2 ; DUF6057 ; Family of unknown function (DUF6057)	UniRef50_F8E7K9	Cas~TPR_III-A_2	PF19529			DUF6057	Family of unknown function (DUF6057)
PF00025.24 ; Arf ; ADP-ribosyl	98.2	1.9e-10	3.5e-14	95.4	0	117	51-185	12-130 (184)	UniRef50_Q3KCV0	51	185	PF00025.24 ; Arf ; ADP-ribosylation factor family	UniRef50_Q3KCV0	Eleos~LeoA2	PF00025	CL0023	P-loop_NTPase	Arf	ADP-ribosylation factor family
PF08242.15 ; Methyltransf_12 ;	98.2	1.8e-10	2.9e-14	72.5	0	90	217-310	1-90 (90)	UniRef50_P20590	217	310	PF08242.15 ; Methyltransf_12 ; Methyltransferase domain	UniRef50_P20590	RM_Type_II~Type_II_MTases	PF08242	CL0063	NADP_Rossmann	Methyltransf_12	Methyltransferase domain
PF12384.11 ; Peptidase_A2B ; T	98.2	3.7e-10	5.9e-14	57.5	0	97	3-100	37-138 (177)	UniRef50_A0A2U9IR60	3	100	PF12384.11 ; Peptidase_A2B ; Ty3 transposon peptidase	UniRef50_A0A2U9IR60	Cas~PEPT_D_III-A_1	PF12384	CL0129	Peptidase_AA	Peptidase_A2B	Ty3 transposon peptidase
PF18737.4 ; HEPN_MAE_28990 ; M	98.2	2.2e-10	4.3e-14	82.8	0	148	5-164	7-208 (215)	UniRef50_A0A2Z6ULK5	5	164	PF18737.4 ; HEPN_MAE_28990 ; MAE_28990/MAE_18760-like HEPN	UniRef50_A0A2Z6ULK5	PD-T4-2~PD-T4-2_B	PF18737	CL0291	KNTase_C	HEPN_MAE_28990	MAE_28990/MAE_18760-like HEPN
PF06293.17 ; Kdo ; Lipopolysac	98.2	1.5e-10	3e-14	100.1	0	108	72-184	53-177 (212)	UniRef50_A0A2R3EYB4	72	184	PF06293.17 ; Kdo ; Lipopolysaccharide kinase (Kdo/WaaP) family	UniRef50_A0A2R3EYB4	Gao_TerY~TerYC	PF06293	CL0016	PKinase	Kdo	Lipopolysaccharide kinase (Kdo/WaaP) family
PF20024.2 ; DUF6432 ; Family o	98.2	2.7e-10	4.7e-14	70.2	0	67	171-239	10-78 (96)	UniRef50_U3TE64	171	239	PF20024.2 ; DUF6432 ; Family of unknown function (DUF6432)	UniRef50_U3TE64	Cas~casR_I_1	PF20024	CL0123	HTH	DUF6432	Family of unknown function (DUF6432)
PF04445.16 ; SAM_MT ; Putative	98.2	3.2e-10	5.2e-14	87.6	0	92	214-306	73-175 (230)	UniRef50_P20590	214	306	PF04445.16 ; SAM_MT ; Putative SAM-dependent methyltransferase	UniRef50_P20590	RM_Type_II~Type_II_MTases	PF04445	CL0063	NADP_Rossmann	SAM_MT	Putative SAM-dependent methyltransferase
PF08241.15 ; Methyltransf_11 ;	98.2	2.6e-10	4.3e-14	73.1	0	95	217-312	1-98 (98)	UniRef50_P20590	217	312	PF08241.15 ; Methyltransf_11 ; Methyltransferase domain	UniRef50_P20590	RM_Type_II~Type_II_MTases	PF08241	CL0063	NADP_Rossmann	Methyltransf_11	Methyltransferase domain
PF20469.1 ; OLD-like_TOPRIM ;	98.2	1.5e-10	2.8e-14	82.6	0	67	389-455	1-67 (67)	UniRef50_P13520	389	455	PF20469.1 ; OLD-like_TOPRIM ; Overcoming lysogenization defect protein-like, TOPRIM domain	UniRef50_P13520	Old_exonuclease~Old_exonuclease	PF20469	CL0413	Toprim-like	OLD-like_TOPRIM	Overcoming lysogenization defect protein-like, TOPRIM domain
PF00156.30 ; Pribosyltran ; Ph	98.2	3.7e-10	6.2e-14	95.6	0	105	586-695	30-141 (162)	UniRef50_A0A0E1IQ42	586	695	PF00156.30 ; Pribosyltran ; Phosphoribosyl transferase domain	UniRef50_A0A0E1IQ42	PsyrTA~PsyrT	PF00156	CL0533	PRTase-like	Pribosyltran	Phosphoribosyl transferase domain
PF12775.10 ; AAA_7 ; P-loop co	98.2	2.8e-10	4.3e-14	76.7	0	28	72-99	31-58 (181)	UniRef50_D7Y2H4	72	99	PF12775.10 ; AAA_7 ; P-loop containing dynein motor region	UniRef50_D7Y2H4	CBASS~TRIP13	PF12775	CL0023	P-loop_NTPase	AAA_7	P-loop containing dynein motor region
PF10356.12 ; DUF2034 ; Protein	98.2	1.5e-10	2.7e-14	101.7	0	109	412-520	4-157 (185)	UniRef50_Q9FCF7	412	520	PF10356.12 ; DUF2034 ; Protein of unknown function (DUF2034)	UniRef50_Q9FCF7	RM_Type_IV~Type_IV_REases	PF10356	CL0236	PDDEXK	RRG7	Required for respiratory growth protein 7
PF00398.23 ; RrnaAD ; Ribosoma	98.2	2.9e-10	5.3e-14	100.9	0	166	161-370	9-181 (254)	UniRef50_Q47282	161	370	PF00398.23 ; RrnaAD ; Ribosomal RNA adenine dimethylase	UniRef50_Q47282	RM~Type_I_MTases	PF00398	CL0063	NADP_Rossmann	RrnaAD	Ribosomal RNA adenine dimethylase
PF12161.11 ; HsdM_N ; HsdM N-t	98.2	1.8e-10	3.5e-14	94.6	0	126	10-143	1-127 (129)	UniRef50_A0A162I7V1	10	143	PF12161.11 ; HsdM_N ; HsdM N-terminal domain	UniRef50_A0A162I7V1	RM~Type_I_MTases	PF12161			HsdM_N	HsdM N-terminal domain
PF19583.2 ; ODP ; ODP family b	98.2	1.7e-10	2.7e-14	84.2	0	60	12-87	2-63 (195)	UniRef50_B0TRC8	12	87	PF19583.2 ; ODP ; ODP family beta lactamase	UniRef50_B0TRC8	Lamassu-Fam~LmuA_effector_Hydrolase	PF19583	CL0381	Metallo-HOrase	ODP	ODP family beta lactamase
PF02475.19 ; Met_10 ; Met-10+	98.2	1.8e-10	3.4e-14	91.4	0	102	143-274	98-201 (201)	UniRef50_Q97BL3	143	274	PF02475.19 ; Met_10 ; Met-10+ like-protein	UniRef50_Q97BL3	RM_Type_II~Type_II_MTases	PF02475	CL0063	NADP_Rossmann	Met_10	Met-10+ like-protein
PF13847.9 ; Methyltransf_31 ;	98.2	1.7e-10	3.3e-14	88.1	0	112	145-278	3-122 (176)	UniRef50_Q97BL3	145	278	PF13847.9 ; Methyltransf_31 ; Methyltransferase domain	UniRef50_Q97BL3	RM_Type_II~Type_II_MTases	PF13847	CL0063	NADP_Rossmann	Methyltransf_31	Methyltransferase domain
PF03969.19 ; AFG1_ATPase ; AFG	98.1	4.7e-10	7.4e-14	72.5	0	101	20-123	66-169 (336)	UniRef50_A0A1W1HAM8	20	123	PF03969.19 ; AFG1_ATPase ; AFG1-like ATPase	UniRef50_A0A1W1HAM8	BREX~brxF	PF03969	CL0023	P-loop_NTPase	AFG1_ATPase	AFG1-like ATPase
PF20289.1 ; MComp1 ; ABC-three	98.1	3.4e-10	7.3e-14	81	0	84	86-169	12-100 (100)	UniRef50_A0A1G6EPB3	86	169	PF20289.1 ; MComp1 ; ABC-three component (ABC-3C) system Middle Component 1	UniRef50_A0A1G6EPB3	Lamassu-Fam~LmuC_acc_FMO	PF20289			MComp1	ABC-three component (ABC-3C) system Middle Component 1
PF02572.18 ; CobA_CobO_BtuR ;	98.1	4.8e-10	7.7e-14	66.7	0	23	23-45	3-25 (191)	UniRef50_A0A1W1HAM8	23	45	PF02572.18 ; CobA_CobO_BtuR ; ATP:corrinoid adenosyltransferase BtuR/CobO/CobP	UniRef50_A0A1W1HAM8	BREX~brxF	PF02572	CL0023	P-loop_NTPase	CobA_CobO_BtuR	ATP:corrinoid adenosyltransferase BtuR/CobO/CobP
PF01695.20 ; IstB_IS21 ; IstB-	98.1	7.7e-10	1.2e-13	67.6	0	102	19-124	90-195 (238)	UniRef50_A0A1W1HAM8	19	124	PF01695.20 ; IstB_IS21 ; IstB-like ATP binding protein	UniRef50_A0A1W1HAM8	BREX~brxF	PF01695	CL0023	P-loop_NTPase	IstB_IS21	IstB-like ATP binding protein
PF06437.14 ; ISN1 ; IMP-specif	98.1	6.2e-10	9.8e-14	84	0	43	181-226	350-398 (404)	UniRef50_A0A1B7HM58	181	226	PF06437.14 ; ISN1 ; IMP-specific 5'-nucleotidase	UniRef50_A0A1B7HM58	Rst_Hydrolase-Tm~Hydrolase	PF06437			ISN1	IMP-specific 5'-nucleotidase
PF13738.9 ; Pyr_redox_3 ; Pyri	98.1	3.3e-10	6.6e-14	112.3	0	169	61-258	1-174 (285)	UniRef50_A0A5B6U0W4	61	258	PF13738.9 ; Pyr_redox_3 ; Pyridine nucleotide-disulphide oxidoreductase	UniRef50_A0A5B6U0W4	Lamassu-Fam~LmuA_effector_FMO	PF13738	CL0063	NADP_Rossmann	Pyr_redox_3	Pyridine nucleotide-disulphide oxidoreductase
PF19742.2 ; DUF6231 ; Family o	98.1	4.6e-10	7.6e-14	81	0	74	213-312	16-93 (158)	UniRef50_P20590	213	312	PF19742.2 ; DUF6231 ; Family of unknown function (DUF6231)	UniRef50_P20590	RM_Type_II~Type_II_MTases	PF19742			DUF6231	Family of unknown function (DUF6231)
PF04816.15 ; TrmK ; tRNA (aden	98.1	6.6e-10	1.1e-13	83.1	0	112	216-339	1-116 (192)	UniRef50_P20590	216	339	PF04816.15 ; TrmK ; tRNA (adenine(22)-N(1))-methyltransferase	UniRef50_P20590	RM_Type_II~Type_II_MTases	PF04816	CL0063	NADP_Rossmann	TrmK	tRNA (adenine(22)-N(1))-methyltransferase
PF06962.15 ; rRNA_methylase ;	98.1	4.7e-10	8.9e-14	82.7	0	124	170-310	1-125 (137)	UniRef50_Q97BL3	170	310	PF06962.15 ; rRNA_methylase ; Putative rRNA methylase	UniRef50_Q97BL3	RM_Type_II~Type_II_MTases	PF06962	CL0063	NADP_Rossmann	rRNA_methylase	Putative rRNA methylase
PF02527.18 ; GidB ; rRNA small	98.1	4.2e-10	7.1e-14	87.8	0	96	71-182	54-153 (185)	UniRef50_E8QT11	71	182	PF02527.18 ; GidB ; rRNA small subunit methyltransferase G	UniRef50_E8QT11	RM_Type_II~Type_II_MTases	PF02527	CL0063	NADP_Rossmann	GidB	rRNA small subunit methyltransferase G
PF16264.8 ; SatD ; SatD family	98.1	4.9e-10	8.3e-14	56.6	0	62	6-67	143-209 (211)	UniRef50_A0A395UGB0	6	67	PF16264.8 ; SatD ; SatD family (SatD)	UniRef50_A0A395UGB0	NixI~Stix	PF16264	CL0123	HTH	SatD	SatD family (SatD)
PF02650.17 ; HTH_WhiA ; WhiA C	98.1	4e-10	6.7e-14	49.4	0	50	5-54	27-81 (84)	UniRef50_A0A395UGB0	5	54	PF02650.17 ; HTH_WhiA ; WhiA C-terminal HTH domain	UniRef50_A0A395UGB0	NixI~Stix	PF02650	CL0123	HTH	HTH_WhiA	WhiA C-terminal HTH domain
PF00216.24 ; Bac_DNA_binding ;	98.1	5.8e-10	1.4e-13	83.5	0	57	210-272	1-57 (90)	UniRef50_A0A2E7VE68	210	272	PF00216.24 ; Bac_DNA_binding ; Bacterial DNA-binding protein	UniRef50_A0A2E7VE68	Retron_X~VHL	PF00216	CL0548	IHF-likeDNA-bdg	Bac_DNA_binding	Bacterial DNA-binding protein
PF00271.34 ; Helicase_C ; Heli	98.1	4.1e-10	7.3e-14	91	0	108	681-793	2-110 (110)	UniRef50_A0A031ID98	681	793	PF00271.34 ; Helicase_C ; Helicase conserved C-terminal domain	UniRef50_A0A031ID98	AbiR~AbiRc	PF00271	CL0023	P-loop_NTPase	Helicase_C	Helicase conserved C-terminal domain
PF03215.18 ; Rad17 ; Rad17 P-l	98.1	5.7e-10	8.9e-14	75.8	0	62	17-99	9-70 (180)	UniRef50_D7Y2H4	17	99	PF03215.18 ; Rad17 ; Rad17 P-loop domain	UniRef50_D7Y2H4	CBASS~TRIP13	PF03215	CL0023	P-loop_NTPase	Rad17	Rad17 P-loop domain
PF05496.15 ; RuvB_N ; Holliday	98.1	4.8e-10	7.3e-14	74	0	55	23-98	3-57 (159)	UniRef50_D7Y2H4	23	98	PF05496.15 ; RuvB_N ; Holliday junction DNA helicase RuvB P-loop domain	UniRef50_D7Y2H4	CBASS~TRIP13	PF05496	CL0023	P-loop_NTPase	RuvB_N	Holliday junction DNA helicase RuvB P-loop domain
PF13245.9 ; AAA_19 ; AAA domai	98.1	4.3e-10	7.6e-14	86.2	0	109	207-317	10-139 (141)	UniRef50_A0A2R4EF20	207	317	PF13245.9 ; AAA_19 ; AAA domain	UniRef50_A0A2R4EF20	Nhi~Nhi	PF13245	CL0023	P-loop_NTPase	AAA_19	AAA domain
PF11265.11 ; Med25_VWA ; Media	98.1	5.6e-10	9.6e-14	81.3	0	63	137-202	104-177 (213)	UniRef50_A9BTH0	137	202	PF11265.11 ; Med25_VWA ; Mediator complex subunit 25 von Willebrand factor type A	UniRef50_A9BTH0	Gao_TerY~TerYA	PF11265	CL0128	vWA-like	Med25_VWA	Mediator complex subunit 25 von Willebrand factor type A
PF04056.17 ; Ssl1 ; Ssl1-like	98.1	6.2e-10	1.1e-13	78.5	0	138	18-201	1-139 (192)	UniRef50_A9BTH0	18	201	PF04056.17 ; Ssl1 ; Ssl1-like	UniRef50_A9BTH0	Gao_TerY~TerYA	PF04056	CL0128	vWA-like	Ssl1	Ssl1-like
PF04811.18 ; Sec23_trunk ; Sec	98.1	7.2e-10	1.2e-13	83	0	49	12-75	3-53 (241)	UniRef50_A9BTH0	12	75	PF04811.18 ; Sec23_trunk ; Sec23/Sec24 trunk domain	UniRef50_A9BTH0	Gao_TerY~TerYA	PF04811	CL0128	vWA-like	Sec23_trunk	Sec23/Sec24 trunk domain
PF19993.2 ; DO-GTPase2 ; Doubl	98.1	5.1e-10	8.9e-14	100.3	0	22	55-76	2-23 (240)	UniRef50_Q3KCV0	55	76	PF19993.2 ; DO-GTPase2 ; Double-GTPase 2	UniRef50_Q3KCV0	Eleos~LeoA2	PF19993	CL0023	P-loop_NTPase	DO-GTPase2	Double-GTPase 2
PF07381.14 ; DUF1495 ; Winged	98.1	7.5e-10	1.3e-13	67.2	0	68	172-239	7-87 (89)	UniRef50_U3TE64	172	239	PF07381.14 ; DUF1495 ; Winged helix DNA-binding domain (DUF1495)	UniRef50_U3TE64	Cas~casR_I_1	PF07381	CL0123	HTH	DUF1495	Winged helix DNA-binding domain (DUF1495)
PF11313.11 ; DUF3116 ; Protein	98.1	7.5e-10	1.3e-13	65.7	0	66	173-239	7-79 (83)	UniRef50_U3TE64	173	239	PF11313.11 ; DUF3116 ; Protein of unknown function (DUF3116)	UniRef50_U3TE64	Cas~casR_I_1	PF11313	CL0123	HTH	DUF3116	Protein of unknown function (DUF3116)
PF04670.15 ; Gtr1_RagA ; Gtr1/	98.1	6.2e-10	1.1e-13	97.7	0	122	55-185	1-126 (233)	UniRef50_Q3KCV0	55	185	PF04670.15 ; Gtr1_RagA ; Gtr1/RagA G protein conserved region	UniRef50_Q3KCV0	Eleos~LeoA2	PF04670	CL0023	P-loop_NTPase	Gtr1_RagA	Gtr1/RagA G protein conserved region
PF05783.14 ; DLIC ; Dynein lig	98.1	7.2e-10	1.2e-13	109	0	86	53-153	25-115 (469)	UniRef50_Q3KCV0	53	153	PF05783.14 ; DLIC ; Dynein light intermediate chain (DLIC)	UniRef50_Q3KCV0	Eleos~LeoA2	PF05783	CL0023	P-loop_NTPase	DLIC	Dynein light intermediate chain (DLIC)
PF09295.13 ; ChAPs ; ChAPs (Ch	98	1.2e-09	1.9e-13	91.5	0	205	230-447	121-338 (428)	UniRef50_I5B4I4	230	447	PF09295.13 ; ChAPs ; ChAPs (Chs5p-Arf1p-binding proteins)	UniRef50_I5B4I4	Cas~TPR_III-A_4	PF09295	CL0020	TPR	ChAPs	ChAPs (Chs5p-Arf1p-binding proteins)
PF19187.3 ; HTH_PafC ; PafC he	98	1.2e-09	1.9e-13	73.2	0	89	2-90	2-100 (118)	UniRef50_O34920	2	90	PF19187.3 ; HTH_PafC ; PafC helix-turn-helix domain	UniRef50_O34920	Cas~WYL_I_II_III_IV_V_VI_1	PF19187	CL0123	HTH	HTH_PafC	PafC helix-turn-helix domain
PF09726.12 ; Macoilin ; Macoil	98	1.4e-09	2.3e-13	106.3	0	15	422-436	588-602 (696)	UniRef50_G4HD58	422	436	PF09726.12 ; Macoilin ; Macoilin family	UniRef50_G4HD58	Lamassu-Fam~LmuB_SMC_Sir2	PF09726			Macoilin	Macoilin family
PF15891.8 ; Nuc_deoxyri_tr2 ;	98	1.2e-09	2.3e-13	67.9	0	94	2-98	1-98 (101)	UniRef50_A0A1G2M309	2	98	PF15891.8 ; Nuc_deoxyri_tr2 ; Nucleoside 2-deoxyribosyltransferase like	UniRef50_A0A1G2M309	Thoeris~ThsB_Global	PF15891	CL0498	Nribosyltransf	Nuc_deoxyri_tr2	Nucleoside 2-deoxyribosyltransferase like
PF09976.12 ; TPR_21 ; Tetratri	98	2e-09	3e-13	78.7	0	122	316-444	52-178 (192)	UniRef50_I5B4I4	316	444	PF09976.12 ; TPR_21 ; Tetratricopeptide repeat-like domain	UniRef50_I5B4I4	Cas~TPR_III-A_4	PF09976	CL0020	TPR	TPR_21	Tetratricopeptide repeat-like domain
PF03965.19 ; Penicillinase_R ;	98	1.2e-09	2e-13	69.3	0	66	171-236	1-70 (114)	UniRef50_U3TE64	171	236	PF03965.19 ; Penicillinase_R ; Penicillinase repressor	UniRef50_U3TE64	Cas~casR_I_1	PF03965	CL0123	HTH	Penicillinase_R	Penicillinase repressor
PF13189.9 ; Cytidylate_kin2 ;	98	7.9e-10	1.5e-13	83	0	26	118-143	1-26 (183)	UniRef50_K9QJ53	118	143	PF13189.9 ; Cytidylate_kin2 ; Cytidylate kinase-like family	UniRef50_K9QJ53	Cas~csx3_I_III_3	PF13189	CL0023	P-loop_NTPase	Cytidylate_kin2	Cytidylate kinase-like family
PF01939.19 ; NucS ; Endonuclea	98	8.5e-10	1.6e-13	84.8	0	93	92-193	80-178 (226)	UniRef50_A0A7G9YI76	92	193	PF01939.19 ; NucS ; Endonuclease NucS	UniRef50_A0A7G9YI76	Cas~PD_DExK_I_II_III_IV_V_VI_1	PF01939	CL0236	PDDEXK	NucS_C	Endonuclease NucS C-terminal domain
PF04548.19 ; AIG1 ; AIG1 famil	98	1e-09	1.9e-13	92.3	0	129	55-185	2-133 (217)	UniRef50_Q3KCV0	55	185	PF04548.19 ; AIG1 ; AIG1 family	UniRef50_Q3KCV0	Eleos~LeoA2	PF04548	CL0023	P-loop_NTPase	AIG1	AIG1 family
PF05099.16 ; TerB ; Tellurite	98	1.4e-09	3e-13	86.6	0	114	162-280	2-117 (118)	UniRef50_A0A368ASL2	162	280	PF05099.16 ; TerB ; Tellurite resistance protein TerB	UniRef50_A0A368ASL2	Bunzi~BnzA	PF05099	CL0414	TerB	TerB	Tellurite resistance protein TerB
PF10649.12 ; DUF2478 ; Protein	98	1.4e-09	2.3e-13	62.2	0	23	24-46	2-24 (159)	UniRef50_A0A1W1HAM8	24	46	PF10649.12 ; DUF2478 ; Protein of unknown function (DUF2478)	UniRef50_A0A1W1HAM8	BREX~brxF	PF10649	CL0023	P-loop_NTPase	DUF2478	Protein of unknown function (DUF2478)
PF10138.12 ; vWA-TerF-like ; v	98	1.7e-09	3e-13	76.7	0	138	13-202	2-143 (200)	UniRef50_A9BTH0	13	202	PF10138.12 ; vWA-TerF-like ; vWA found in TerF C terminus	UniRef50_A9BTH0	Gao_TerY~TerYA	PF10138	CL0128	vWA-like	vWA-TerF-like	vWA found in TerF C terminus
PF01135.22 ; PCMT ; Protein-L-	98	8.9e-10	1.5e-13	83.5	0	100	210-315	69-177 (214)	UniRef50_P20590	210	315	PF01135.22 ; PCMT ; Protein-L-isoaspartate(D-aspartate) O-methyltransferase (PCMT)	UniRef50_P20590	RM_Type_II~Type_II_MTases	PF01135	CL0063	NADP_Rossmann	PCMT	Protein-L-isoaspartate(D-aspartate) O-methyltransferase (PCMT)
PF05263.14 ; DUF722 ; Protein	98	9.5e-10	1.6e-13	51.8	0	53	4-56	72-131 (134)	UniRef50_A0A395UGB0	4	56	PF05263.14 ; DUF722 ; Protein of unknown function (DUF722)	UniRef50_A0A395UGB0	NixI~Stix	PF05263	CL0123	HTH	DUF722	Protein of unknown function (DUF722)
PF03308.19 ; MeaB ; Methylmalo	98	1.3e-09	2.2e-13	98.4	0	24	51-74	27-50 (266)	UniRef50_Q3KCV0	51	74	PF03308.19 ; MeaB ; Methylmalonyl Co-A mutase-associated GTPase MeaB	UniRef50_Q3KCV0	Eleos~LeoA2	PF03308	CL0023	P-loop_NTPase	MeaB	Methylmalonyl Co-A mutase-associated GTPase MeaB
PF03852.18 ; Vsr ; DNA mismatc	98	8.9e-10	1.7e-13	74.1	0	49	26-79	20-69 (75)	UniRef50_B0VN39	26	79	PF03852.18 ; Vsr ; DNA mismatch endonuclease Vsr	UniRef50_B0VN39	RM_Type_II~Type_II_REases	PF03852	CL0236	PDDEXK	Vsr	DNA mismatch endonuclease Vsr
PF08694.14 ; UFC1 ; Ubiquitin-	98	9.8e-10	1.7e-13	68.8	0	105	15-127	21-146 (155)	UniRef50_UPI001FCC694B	15	127	PF08694.14 ; UFC1 ; Ubiquitin-fold modifier-conjugating enzyme 1	UniRef50_UPI001FCC694B	CBASS~AG_E2_Prok-E2_B	PF08694	CL0208	UBC	UFC1	Ubiquitin-fold modifier-conjugating enzyme 1
PF13871.9 ; Helicase_C_4 ; C-t	98	1.3e-09	2.3e-13	107.1	0	117	712-838	16-151 (277)	UniRef50_A0A031ID98	712	838	PF13871.9 ; Helicase_C_4 ; C-terminal domain on Strawberry notch homologue	UniRef50_A0A031ID98	AbiR~AbiRc	PF13871	CL0023	P-loop_NTPase	Helicase_C_4	C-terminal domain on Strawberry notch homologue
PF04391.15 ; DUF533 ; Protein	98	7.2e-10	1.4e-13	98.4	0	113	156-282	64-176 (177)	UniRef50_A0A368ASL2	156	282	PF04391.15 ; DUF533 ; Protein of unknown function (DUF533)	UniRef50_A0A368ASL2	Bunzi~BnzA	PF04391	CL0414	TerB	DUF533	Protein of unknown function (DUF533)
PF03431.16 ; RNA_replicase_B ;	97.9	3.5e-09	5.8e-13	88.8	0	193	28-240	184-381 (547)	UniRef50_A0A0B6XFI8	28	240	PF03431.16 ; RNA_replicase_B ; RNA replicase, beta-chain	UniRef50_A0A0B6XFI8	Retron~RT_Tot	PF03431			RNA_replicase_B	RNA replicase, beta-chain
PF03333.16 ; PapB ; Adhesin bi	97.9	2.1e-09	3.6e-13	48.2	0	49	7-55	33-81 (93)	UniRef50_A0A395UGB0	7	55	PF03333.16 ; PapB ; Adhesin biosynthesis transcription regulatory protein	UniRef50_A0A395UGB0	NixI~Stix	PF03333	CL0123	HTH	PapB	Adhesin biosynthesis transcription regulatory protein
PF03641.17 ; Lysine_decarbox ;	97.9	3.3e-09	5.9e-13	82.2	0	86	326-421	1-95 (131)	UniRef50_A0A806GD10	326	421	PF03641.17 ; Lysine_decarbox ; Possible lysine decarboxylase	UniRef50_A0A806GD10	Thoeris_I~ThsA_new_grand	PF03641	CL0349	SLOG	Lysine_decarbox	Possible lysine decarboxylase
PF18183.4 ; SLATT_2 ; SMODS an	97.9	3.1e-09	5.4e-13	73.4	0	107	13-119	17-123 (192)	UniRef50_UPI000563433A	13	119	PF18183.4 ; SLATT_2 ; SMODS and SLOG-associating 2TM effector domain 2	UniRef50_UPI000563433A	CBASS~2TM_Gros	PF18183	CL0676	SLATT	SLATT_2	SMODS and SLOG-associating 2TM effector domain 2
PF02224.21 ; Cytidylate_kin ;	97.9	3.2e-09	6.1e-13	89.7	0	37	36-80	1-37 (213)	UniRef50_A0A0S4I8X5	36	80	PF02224.21 ; Cytidylate_kin ; Cytidylate kinase	UniRef50_A0A0S4I8X5	dCTPdeaminase~dCTPdeaminase	PF02224	CL0023	P-loop_NTPase	Cytidylate_kin	Cytidylate kinase
PF18748.4 ; Ploopntkinase1 ; P	97.9	2.5e-09	4.7e-13	91	0	39	29-74	13-51 (196)	UniRef50_A0A0S4I8X5	29	74	PF18748.4 ; Ploopntkinase1 ; P-loop Nucleotide Kinase1	UniRef50_A0A0S4I8X5	dCTPdeaminase~dCTPdeaminase	PF18748	CL0023	P-loop_NTPase	HMUDK_HMUD1	5-hmdU DNA kinase
PF18771.4 ; APOBEC3 ; APOBEC3	97.9	2.3e-09	4.3e-13	86.4	0	49	381-430	30-86 (135)	UniRef50_A0A0S4I8X5	381	430	PF18771.4 ; APOBEC3 ; APOBEC3	UniRef50_A0A0S4I8X5	dCTPdeaminase~dCTPdeaminase	PF18771	CL0109	CDA	APOBEC3	APOBEC3
PF17004.8 ; SRP_TPR_like ; Put	97.9	3.3e-09	5e-13	74.1	0	114	226-351	2-115 (136)	UniRef50_F8E7K9	226	351	PF17004.8 ; SRP_TPR_like ; Putative TPR-like repeat	UniRef50_F8E7K9	Cas~TPR_III-A_2	PF17004	CL0020	TPR	SRP_TPR_like	Putative TPR-like repeat
PF04910.17 ; Tcf25 ; Transcrip	97.9	2.3e-09	3.6e-13	88.7	0	102	213-319	97-215 (333)	UniRef50_F8E7K9	213	319	PF04910.17 ; Tcf25 ; Transcriptional repressor TCF25	UniRef50_F8E7K9	Cas~TPR_III-A_2	PF04910	CL0020	TPR	Tcf25	Transcriptional repressor TCF25
PF10007.12 ; DUF2250 ; Unchara	97.9	2e-09	3.4e-13	65.7	0	69	171-239	6-91 (93)	UniRef50_U3TE64	171	239	PF10007.12 ; DUF2250 ; Uncharacterized protein conserved in archaea (DUF2250)	UniRef50_U3TE64	Cas~casR_I_1	PF10007	CL0123	HTH	DUF2250	Uncharacterized protein conserved in archaea (DUF2250)
PF09949.12 ; APP1_cat ; Phosph	97.9	3.1e-09	5.8e-13	84	0	114	6-124	2-144 (157)	UniRef50_K8WDX8	6	124	PF09949.12 ; APP1_cat ; Phosphatidate phosphatase APP1, catalytic domain	UniRef50_K8WDX8	ShosTA~ShosT	PF09949	CL0137	HAD	APP1_cat	Phosphatidate phosphatase APP1, catalytic domain
PF18273.4 ; T3RM_EcoP15I_C ; T	97.9	2.2e-09	4.2e-13	86.6	0	89	554-643	3-93 (99)	UniRef50_P40814	554	643	PF18273.4 ; T3RM_EcoP15I_C ; Type III R-M EcoP15I C-terminal domain	UniRef50_P40814	RM_Type_III~Type_III_MTases	PF18273			T3RM_EcoP15I_C	Type III R-M EcoP15I C-terminal domain
PF02005.19 ; TRM ; N2,N2-dimet	97.9	2.1e-09	3.9e-13	97.9	0	109	144-279	99-210 (458)	UniRef50_Q97BL3	144	279	PF02005.19 ; TRM ; N2,N2-dimethylguanosine tRNA methyltransferase	UniRef50_Q97BL3	RM_Type_II~Type_II_MTases	PF02005	CL0063	NADP_Rossmann	TRM	N2,N2-dimethylguanosine tRNA methyltransferase
PF04665.15 ; Pox_A32 ; Poxviru	97.9	3.5e-09	5.4e-13	75.2	0	30	71-100	10-39 (238)	UniRef50_D7Y2H4	71	100	PF04665.15 ; Pox_A32 ; Poxvirus A32 protein	UniRef50_D7Y2H4	CBASS~TRIP13	PF04665	CL0023	P-loop_NTPase	Pox_A32	Poxvirus A32 protein
PF14532.9 ; Sigma54_activ_2 ;	97.9	2.9e-09	5.3e-13	78.7	0	105	159-290	22-130 (140)	UniRef50_A0A1S8MZ00	159	290	PF14532.9 ; Sigma54_activ_2 ; Sigma-54 interaction domain	UniRef50_A0A1S8MZ00	Dodola~DolB	PF14532	CL0023	P-loop_NTPase	Sigma54_activ_2	Sigma-54 interaction domain
PF05822.15 ; UMPH-1 ; Pyrimidi	97.9	2.8e-09	4.4e-13	74.7	0	100	97-215	90-198 (246)	UniRef50_A0A1B7HM58	97	215	PF05822.15 ; UMPH-1 ; Pyrimidine 5'-nucleotidase (UMPH-1)	UniRef50_A0A1B7HM58	Rst_Hydrolase-Tm~Hydrolase	PF05822	CL0137	HAD	UMPH-1	Pyrimidine 5'-nucleotidase (UMPH-1)
PF12717.10 ; Cnd1 ; non-SMC mi	97.9	1.9e-09	3.2e-13	74.3	0	115	8-124	2-133 (165)	UniRef50_A0A2K2HCL3	8	124	PF12717.10 ; Cnd1 ; non-SMC mitotic condensation complex subunit 1	UniRef50_A0A2K2HCL3	Cas~HEAT_CxxC_PDDEXK_I-C_1	PF12717	CL0020	TPR	Cnd1	non-SMC mitotic condensation complex subunit 1
PF13768.9 ; VWA_3 ; von Willeb	97.9	2e-09	3.4e-13	73.8	0	137	14-202	2-145 (167)	UniRef50_A9BTH0	14	202	PF13768.9 ; VWA_3 ; von Willebrand factor type A domain	UniRef50_A9BTH0	Gao_TerY~TerYA	PF13768	CL0128	vWA-like	VWA_3	von Willebrand factor type A domain
PF15818.8 ; CCDC73 ; Coiled-co	97.9	3.6e-09	5.8e-13	119.5	0	6	1023-1028	861-866 (1039)	UniRef50_A0A387G1B9	1023	1028	PF15818.8 ; CCDC73 ; Coiled-coil domain-containing protein 73 family	UniRef50_A0A387G1B9	Lamassu-Fam~LmuB_SMC_FMO	PF15818			CCDC73	Coiled-coil domain-containing protein 73 family
PF05762.17 ; VWA_CoxE ; VWA do	97.9	2.8e-09	4.8e-13	77.3	0	63	132-202	128-190 (221)	UniRef50_A9BTH0	132	202	PF05762.17 ; VWA_CoxE ; VWA domain containing CoxE-like protein	UniRef50_A9BTH0	Gao_TerY~TerYA	PF05762	CL0128	vWA-like	VWA_CoxE	VWA domain containing CoxE-like protein
PF04655.17 ; APH_6_hur ; Amino	97.9	3.1e-09	5.5e-13	89.5	0	128	9-170	5-185 (248)	UniRef50_UPI000DD592D9	9	170	PF04655.17 ; APH_6_hur ; Aminoglycoside/hydroxyurea antibiotic resistance kinase	UniRef50_UPI000DD592D9	PD-T4-6~PD-T4-6	PF04655	CL0016	PKinase	APH_6_hur	Aminoglycoside/hydroxyurea antibiotic resistance kinase
PF05707.15 ; Zot ; Zonular occ	97.9	2.3e-09	3.6e-13	74.6	0	86	151-238	80-173 (210)	UniRef50_D7Y2H4	151	238	PF05707.15 ; Zot ; Zonular occludens toxin (Zot)	UniRef50_D7Y2H4	CBASS~TRIP13	PF05707	CL0023	P-loop_NTPase	Zot	Zonular occludens toxin (Zot)
PF17030.8 ; Beta_lactamase3 ;	97.9	3.6e-09	5.8e-13	78.3	0	68	3-74	1-70 (212)	UniRef50_B0TRC8	3	74	PF17030.8 ; Beta_lactamase3 ; Putative beta-lactamase-like family	UniRef50_B0TRC8	Lamassu-Fam~LmuA_effector_Hydrolase	PF17030	CL0381	Metallo-HOrase	Beta_lactamase3	Putative beta-lactamase-like family
PF03354.18 ; TerL_ATPase ; Ter	97.9	2.1e-09	3.3e-13	76.7	0	63	42-104	1-79 (175)	UniRef50_A0A916QZM4	42	104	PF03354.18 ; TerL_ATPase ; Terminase large subunit, ATPase domain	UniRef50_A0A916QZM4	Cas~cas3_I-D_4	PF03354	CL0023	P-loop_NTPase	TerL_ATPase	Terminase large subunit, ATPase domain
PF05876.15 ; GpA_ATPase ; Phag	97.9	3.2e-09	4.9e-13	80.7	0	67	38-104	9-81 (247)	UniRef50_A0A916QZM4	38	104	PF05876.15 ; GpA_ATPase ; Phage terminase large subunit gpA, ATPase domain	UniRef50_A0A916QZM4	Cas~cas3_I-D_4	PF05876	CL0023	P-loop_NTPase	GpA_ATPase	Phage terminase large subunit gpA, ATPase domain
PF10602.12 ; RPN7 ; 26S protea	97.8	8.2e-09	1.2e-12	74.1	0	102	338-439	38-142 (174)	UniRef50_I5B4I4	338	439	PF10602.12 ; RPN7 ; 26S proteasome subunit RPN7	UniRef50_I5B4I4	Cas~TPR_III-A_4	PF10602	CL0020	TPR	RPN7	26S proteasome subunit RPN7
PF07088.14 ; GvpD_P-loop ; Gvp	97.8	4.5e-09	7.7e-13	79.9	0	63	201-264	106-177 (189)	UniRef50_R4U792	201	264	PF07088.14 ; GvpD_P-loop ; GvpD gas vesicle protein, P-loop domain	UniRef50_R4U792	Cas~csn2_II-A_9	PF07088	CL0023	P-loop_NTPase	GvpD_P-loop	GvpD gas vesicle protein, P-loop domain
PF11242.11 ; DUF2774 ; Protein	97.8	7.2e-09	1.2e-12	43.5	0	33	20-53	6-38 (64)	UniRef50_A0A395UGB0	20	53	PF11242.11 ; DUF2774 ; Protein of unknown function (DUF2774)	UniRef50_A0A395UGB0	NixI~Stix	PF11242			DUF2774	Protein of unknown function (DUF2774)
PF06530.15 ; Phage_antitermQ ;	97.8	7.6e-09	1.3e-12	47	0	49	10-58	59-108 (119)	UniRef50_A0A395UGB0	10	58	PF06530.15 ; Phage_antitermQ ; Phage antitermination protein Q	UniRef50_A0A395UGB0	NixI~Stix	PF06530	CL0123	HTH	Phage_antitermQ	Phage antitermination protein Q
PF12476.11 ; DUF3696 ; Protein	97.8	4.1e-09	7.2e-13	63.6	0	47	315-366	2-48 (48)	UniRef50_K9WIE1	315	366	PF12476.11 ; DUF3696 ; Protein of unknown function (DUF3696)	UniRef50_K9WIE1	Menshen~NsnB	PF12476			DUF3696	Protein of unknown function (DUF3696)
PF13643.9 ; DUF4145 ; Domain o	97.8	3.8e-09	7.8e-13	71.6	0	84	146-233	1-95 (96)	UniRef50_UPI00211D6B14	146	233	PF13643.9 ; DUF4145 ; Domain of unknown function (DUF4145)	UniRef50_UPI00211D6B14	PD-T7-4~PD-T7-4	PF13643	CL0291	KNTase_C	DUF4145	Domain of unknown function (DUF4145)
PF13474.9 ; SnoaL_3 ; SnoaL-li	97.8	4e-09	6.6e-13	67.9	0	108	185-302	3-118 (123)	UniRef50_A0A839TR21	185	302	PF13474.9 ; SnoaL_3 ; SnoaL-like domain	UniRef50_A0A839TR21	DarTG~DarG	PF13474	CL0051	NTF2	SnoaL_3	SnoaL-like domain
PF13173.9 ; AAA_14 ; AAA domai	97.8	6.1e-09	9.5e-13	56.5	0	26	21-46	2-27 (141)	UniRef50_A0A1W1HAM8	21	46	PF13173.9 ; AAA_14 ; AAA domain	UniRef50_A0A1W1HAM8	BREX~brxF	PF13173	CL0023	P-loop_NTPase	AAA_14	AAA domain
PF13338.9 ; AbiEi_4 ; Transcri	97.8	3.7e-09	6.8e-13	39.5	0	36	16-52	10-45 (48)	UniRef50_A0A938AMP5	16	52	PF13338.9 ; AbiEi_4 ; Transcriptional regulator, AbiEi antitoxin	UniRef50_A0A938AMP5	AbiEii~AbiEi_4	PF13338	CL0123	HTH	AbiEi_4	Transcriptional regulator, AbiEi antitoxin
PF06189.15 ; 5-nucleotidase ;	97.8	6.4e-09	1e-12	73.4	0	89	98-226	159-256 (258)	UniRef50_A0A1B7HM58	98	226	PF06189.15 ; 5-nucleotidase ; 5'-nucleotidase	UniRef50_A0A1B7HM58	Rst_Hydrolase-Tm~Hydrolase	PF06189			5-nucleotidase	5'-nucleotidase
PF15609.9 ; PRTase_2 ; Phospho	97.8	6.1e-09	1e-12	90.6	0	101	586-693	61-167 (197)	UniRef50_A0A0E1IQ42	586	693	PF15609.9 ; PRTase_2 ; Phosphoribosyl transferase	UniRef50_A0A0E1IQ42	PsyrTA~PsyrT	PF15609	CL0533	PRTase-like	PRTase_2	Phosphoribosyl transferase
PF08284.14 ; RVP_2 ; Retrovira	97.8	6.7e-09	1e-12	47.5	0	99	4-103	24-128 (135)	UniRef50_A0A2U9IR60	4	103	PF08284.14 ; RVP_2 ; Retroviral aspartyl protease	UniRef50_A0A2U9IR60	Cas~PEPT_D_III-A_1	PF08284	CL0129	Peptidase_AA	RVP_2	Retroviral aspartyl protease
PF13677.9 ; MotB_plug ; Membra	97.8	7.2e-09	1.3e-12	58.7	0	27	20-46	17-43 (57)	UniRef50_A7ZI09	20	46	PF13677.9 ; MotB_plug ; Membrane MotB of proton-channel complex MotA/MotB	UniRef50_A7ZI09	Zorya~ZorB	PF13677			MotB_plug	Membrane MotB of proton-channel complex MotA/MotB
PF18751.4 ; Ploopntkinase3 ; P	97.8	4.3e-09	8.1e-13	87.6	0	25	32-56	2-26 (183)	UniRef50_A0A0S4I8X5	32	56	PF18751.4 ; Ploopntkinase3 ; P-loop Nucleotide Kinase3	UniRef50_A0A0S4I8X5	dCTPdeaminase~dCTPdeaminase	PF18751	CL0023	P-loop_NTPase	Ploopntkinase3	P-loop Nucleotide Kinase3
PF00313.25 ; CSD ; 'Cold-shock	97.8	6.4e-09	1.3e-12	58.3	0	63	134-196	2-64 (65)	A0A3M4C6P3_9PSED	134	196	PF00313.25 ; CSD ; 'Cold-shock' DNA-binding domain	A0A3M4C6P3_9PSED	Retron_V~CSD	PF00313	CL0021	OB	CSD	'Cold-shock' DNA-binding domain
PF08667.13 ; BetR ; BetR domai	97.8	4.6e-09	7.6e-13	55.8	0	64	2-65	6-73 (174)	UniRef50_A0A1Z5HBJ6	2	65	PF08667.13 ; BetR ; BetR domain	UniRef50_A0A1Z5HBJ6	Retron_VI~HTH	PF08667	CL0123	HTH	BetR	BetR domain
PF14557.9 ; AphA_like ; Putati	97.8	5.2e-09	8.8e-13	72	0	64	175-239	13-88 (180)	UniRef50_U3TE64	175	239	PF14557.9 ; AphA_like ; Putative AphA-like transcriptional regulator	UniRef50_U3TE64	Cas~casR_I_1	PF14557	CL0123	HTH	AphA_like	Putative AphA-like transcriptional regulator
PF00519.20 ; PPV_E1_C ; Papill	97.7	1.5e-08	2.3e-12	63.7	0	28	20-47	118-145 (289)	UniRef50_A0A1W1HAM8	20	47	PF00519.20 ; PPV_E1_C ; Papillomavirus helicase	UniRef50_A0A1W1HAM8	BREX~brxF	PF00519	CL0023	P-loop_NTPase	PPV_E1_C	Papillomavirus helicase
PF01636.26 ; APH ; Phosphotran	97.7	1.3e-08	2.2e-12	85.5	0	130	131-266	1-186 (225)	UniRef50_A0A5A4RH26	131	266	PF01636.26 ; APH ; Phosphotransferase enzyme family	UniRef50_A0A5A4RH26	Stk2~Stk2	PF01636	CL0016	PKinase	APH	Phosphotransferase enzyme family
PF11533.11 ; DUF3225 ; Protein	97.7	1.5e-08	2.4e-12	65.4	0	106	182-301	11-120 (127)	UniRef50_A0A839TR21	182	301	PF11533.11 ; DUF3225 ; Protein of unknown function (DUF3225)	UniRef50_A0A839TR21	DarTG~DarG	PF11533	CL0051	NTF2	AtzH-like	AtzH-like
PF00488.24 ; MutS_V ; MutS dom	97.7	1.5e-08	2.5e-12	76.1	0	86	175-272	56-148 (190)	UniRef50_R4U792	175	272	PF00488.24 ; MutS_V ; MutS domain V	UniRef50_R4U792	Cas~csn2_II-A_9	PF00488	CL0023	P-loop_NTPase	MutS_V	MutS domain V
PF14277.9 ; DUF4364 ; Domain o	97.7	1.4e-08	2.3e-12	68.3	0	63	177-239	4-71 (162)	UniRef50_U3TE64	177	239	PF14277.9 ; DUF4364 ; Domain of unknown function (DUF4364)	UniRef50_U3TE64	Cas~casR_I_1	PF14277	CL0123	HTH	DUF4364	Domain of unknown function (DUF4364)
PF07282.14 ; OrfB_Zn_ribbon ;	97.7	1.4e-08	2.4e-12	63.7	0	69	349-417	1-70 (71)	UniRef50_R8NC60	349	417	PF07282.14 ; OrfB_Zn_ribbon ; Putative transposase DNA-binding domain	UniRef50_R8NC60	Cas~cas12f1_V-F_3	PF07282	CL0167	Zn_Beta_Ribbon	OrfB_Zn_ribbon	Putative transposase DNA-binding domain
PF05958.14 ; tRNA_U5-meth_tr ;	97.7	8.1e-09	1.5e-12	90	0	82	146-229	199-290 (354)	UniRef50_Q97BL3	146	229	PF05958.14 ; tRNA_U5-meth_tr ; tRNA (Uracil-5-)-methyltransferase	UniRef50_Q97BL3	RM_Type_II~Type_II_MTases	PF05958	CL0063	NADP_Rossmann	tRNA_U5-meth_tr	tRNA (Uracil-5-)-methyltransferase
PF05622.15 ; HOOK ; HOOK prote	97.7	1.5e-08	2.4e-12	108.9	0	25	759-783	451-476 (530)	UniRef50_A0A3M6HYB1	759	783	PF05622.15 ; HOOK ; HOOK protein coiled-coil region	UniRef50_A0A3M6HYB1	Lamassu-Fam~LmuB_SMC_Hydrolase_protease	PF05622			HOOK	HOOK protein coiled-coil region
PF12890.10 ; DHOase ; Dihydro-	97.7	1.4e-08	2.2e-12	65.9	0	120	8-136	4-134 (190)	UniRef50_A0A0R3QA05	8	136	PF12890.10 ; DHOase ; Dihydro-orotase-like	UniRef50_A0A0R3QA05	Gao_Qat~QatD	PF12890	CL0036	TIM_barrel	DHOase	Dihydro-orotase-like
PF09668.13 ; Asp_protease ; As	97.7	1.6e-08	2.5e-12	46.1	0	92	3-95	27-123 (124)	UniRef50_A0A2U9IR60	3	95	PF09668.13 ; Asp_protease ; Aspartyl protease	UniRef50_A0A2U9IR60	Cas~PEPT_D_III-A_1	PF09668	CL0129	Peptidase_AA	Asp_protease	Aspartyl protease
PF03539.17 ; Spuma_A9PTase ; S	97.7	1.2e-08	1.9e-12	49.6	0	78	8-91	2-80 (163)	UniRef50_A0A2U9IR60	8	91	PF03539.17 ; Spuma_A9PTase ; Spumavirus aspartic protease (A9)	UniRef50_A0A2U9IR60	Cas~PEPT_D_III-A_1	PF03539	CL0129	Peptidase_AA	Spuma_A9PTase	Spumavirus aspartic protease (A9)
PF13212.9 ; DUF4020 ; Domain o	97.7	1.1e-08	1.9e-12	96	0	151	1106-1260	13-173 (174)	UniRef50_A0A1A8XVL0	1106	1260	PF13212.9 ; DUF4020 ; Domain of unknown function (DUF4020)	UniRef50_A0A1A8XVL0	Dsr_I~Dsr1	PF13212			DUF4020	Domain of unknown function (DUF4020)
PF08937.14 ; DUF1863 ; MTH538	97.7	7.5e-09	1.5e-12	62.6	0	99	3-104	1-99 (115)	UniRef50_A0A1G2M309	3	104	PF08937.14 ; DUF1863 ; MTH538 TIR-like domain (DUF1863)	UniRef50_A0A1G2M309	Thoeris~ThsB_Global	PF08937	CL0173	STIR	ThsB_TIR	Thoeris protein ThsB, TIR-like domain
PF18774.4 ; APOBEC4_like ; APO	97.7	1.3e-08	2.4e-12	79.6	0	55	379-435	27-94 (117)	UniRef50_A0A0S4I8X5	379	435	PF18774.4 ; APOBEC4_like ; APOBEC4-like -AID/APOBEC-deaminase	UniRef50_A0A0S4I8X5	dCTPdeaminase~dCTPdeaminase	PF18774	CL0109	CDA	APOBEC4_like	APOBEC4-like -AID/APOBEC-deaminase
PF18741.4 ; MTES_1575 ; REase_	97.7	1.1e-08	2.2e-12	68.6	0	88	30-152	2-96 (98)	UniRef50_B0VN39	30	152	PF18741.4 ; MTES_1575 ; REase_MTES_1575	UniRef50_B0VN39	RM_Type_II~Type_II_REases	PF18741	CL0236	PDDEXK	MTES_1575	REase_MTES_1575
PF00362.21 ; Integrin_beta ; I	97.7	1.4e-08	2.3e-12	75.8	0	51	10-74	3-53 (248)	UniRef50_A9BTH0	10	74	PF00362.21 ; Integrin_beta ; Integrin beta chain VWA domain	UniRef50_A9BTH0	Gao_TerY~TerYA	PF00362	CL0128	vWA-like	Integrin_beta	Integrin beta chain VWA domain
PF00581.23 ; Rhodanese ; Rhoda	97.7	9e-09	1.9e-12	76.9	0	85	15-104	3-94 (95)	UniRef50_UPI0021B4842C	15	104	PF00581.23 ; Rhodanese ; Rhodanese-like domain	UniRef50_UPI0021B4842C	Dnd~DndC	PF00581	CL0031	Phosphatase	Rhodanese	Rhodanese-like domain
PF19975.2 ; DO-GTPase1 ; Doubl	97.7	1.4e-08	2.5e-12	94.2	0	43	103-151	80-122 (276)	UniRef50_A0A389MGU9	103	151	PF19975.2 ; DO-GTPase1 ; Double-GTPase 1	UniRef50_A0A389MGU9	Eleos~LeoA	PF19975	CL0023	P-loop_NTPase	DO-GTPase1	Double-GTPase 1
PF07279.14 ; DUF1442 ; Protein	97.7	1.3e-08	2.2e-12	77.1	0	100	212-315	41-147 (215)	UniRef50_P20590	212	315	PF07279.14 ; DUF1442 ; Protein of unknown function (DUF1442)	UniRef50_P20590	RM_Type_II~Type_II_MTases	PF07279	CL0063	NADP_Rossmann	DUF1442	Protein of unknown function (DUF1442)
PF03686.16 ; UPF0146 ; Unchara	97.7	9.4e-09	1.5e-12	70.3	0	81	213-312	15-98 (127)	UniRef50_P20590	213	312	PF03686.16 ; UPF0146 ; Uncharacterised protein family (UPF0146)	UniRef50_P20590	RM_Type_II~Type_II_MTases	PF03686	CL0063	NADP_Rossmann	UPF0146	Uncharacterised protein family (UPF0146)
PF01134.25 ; GIDA ; Glucose in	97.7	9.5e-09	1.9e-12	105.2	0	180	59-256	1-212 (392)	UniRef50_A0A5B6U0W4	59	256	PF01134.25 ; GIDA ; Glucose inhibited division protein A	UniRef50_A0A5B6U0W4	Lamassu-Fam~LmuA_effector_FMO	PF01134	CL0063	NADP_Rossmann	GIDA	Glucose inhibited division protein A
PF08477.16 ; Roc ; Ras of Comp	97.7	1.1e-08	1.9e-12	77	0	111	55-181	1-116 (116)	UniRef50_Q3KCV0	55	181	PF08477.16 ; Roc ; Ras of Complex, Roc, domain of DAPkinase	UniRef50_Q3KCV0	Eleos~LeoA2	PF08477	CL0023	P-loop_NTPase	Roc	Ras of Complex, Roc, domain of DAPkinase
PF13784.9 ; Fic_N ; Fic/DOC fa	97.7	9.1e-09	1.6e-12	68.3	0	78	25-103	2-80 (82)	UniRef50_A0A250DWC7	25	103	PF13784.9 ; Fic_N ; Fic/DOC family N-terminal	UniRef50_A0A250DWC7	SoFic~SoFic	PF13784			Fic_N	Fic/DOC family N-terminal
PF02492.22 ; cobW ; CobW/HypB/	97.6	1.9e-08	3.5e-12	82.7	0	76	102-185	87-162 (177)	UniRef50_Q3KCV0	102	185	PF02492.22 ; cobW ; CobW/HypB/UreG, nucleotide-binding domain	UniRef50_Q3KCV0	Eleos~LeoA2	PF02492	CL0023	P-loop_NTPase	cobW	CobW/HypB/UreG, nucleotide-binding domain
PF03029.20 ; ATP_bind_1 ; Cons	97.6	1.5e-08	2.7e-12	89.4	0	76	103-184	94-173 (246)	UniRef50_Q3KCV0	103	184	PF03029.20 ; ATP_bind_1 ; Conserved hypothetical ATP binding protein	UniRef50_Q3KCV0	Eleos~LeoA2	PF03029	CL0023	P-loop_NTPase	ATP_bind_1	Conserved hypothetical ATP binding protein
PF08357.14 ; SEFIR ; SEFIR dom	97.6	2.3e-08	4.2e-12	79.7	0	123	4-130	1-149 (160)	UniRef50_A0A2Y9U124	4	130	PF08357.14 ; SEFIR ; SEFIR domain	UniRef50_A0A2Y9U124	SEFIR~bSEFIR	PF08357	CL0173	STIR	SEFIR	SEFIR domain
PF13481.9 ; AAA_25 ; AAA domai	97.6	1.7e-08	3.3e-12	85	0	57	361-417	147-209 (212)	UniRef50_A0A238HGS6	361	417	PF13481.9 ; AAA_25 ; AAA domain	UniRef50_A0A238HGS6	Septu~PtuA_2	PF13481	CL0023	P-loop_NTPase	AAA_25	AAA domain
PF19889.2 ; DUF6362 ; Domain o	97.6	1.7e-08	2.9e-12	46	0	46	9-55	51-104 (106)	UniRef50_A0A395UGB0	9	55	PF19889.2 ; DUF6362 ; Domain of unknown function (DUF6362)	UniRef50_A0A395UGB0	NixI~Stix	PF19889	CL0123	HTH	DUF6362	Domain of unknown function (DUF6362)
PF10706.12 ; Aminoglyc_resit ;	97.6	2e-08	3.4e-12	71.9	0	43	173-225	117-159 (174)	UniRef50_A0L2U2	173	225	PF10706.12 ; Aminoglyc_resit ; Aminoglycoside-2''-adenylyltransferase	UniRef50_A0L2U2	SanaTA~SanaT	PF10706	CL0260	NTP_transf	Aminoglyc_resit	Aminoglycoside-2''-adenylyltransferase
PF06707.14 ; DUF1194 ; Protein	97.6	2.5e-08	4.3e-12	70.7	0	67	130-203	90-156 (210)	UniRef50_A9BTH0	130	203	PF06707.14 ; DUF1194 ; Protein of unknown function (DUF1194)	UniRef50_A9BTH0	Gao_TerY~TerYA	PF06707	CL0128	vWA-like	DUF1194	Protein of unknown function (DUF1194)
PF11682.11 ; zinc_ribbon_11 ;	97.6	1.9e-08	3.7e-12	83.4	0	49	1-50	5-56 (128)	UniRef50_P0DW35	1	50	PF11682.11 ; zinc_ribbon_11 ; Probable zinc-ribbon	UniRef50_P0DW35	Druantia_I~DruB	PF11682	CL0167	Zn_Beta_Ribbon	zinc_ribbon_11	Probable zinc-ribbon
PF18772.4 ; APOBEC2 ; APOBEC2	97.6	2.1e-08	3.9e-12	84.7	0	54	380-433	47-107 (177)	UniRef50_A0A0S4I8X5	380	433	PF18772.4 ; APOBEC2 ; APOBEC2	UniRef50_A0A0S4I8X5	dCTPdeaminase~dCTPdeaminase	PF18772	CL0109	CDA	APOBEC2	APOBEC2
PF05272.14 ; VirE ; Virulence-	97.6	2.4e-08	3.7e-12	69.5	0	25	72-96	49-73 (221)	UniRef50_D7Y2H4	72	96	PF05272.14 ; VirE ; Virulence-associated protein E	UniRef50_D7Y2H4	CBASS~TRIP13	PF05272	CL0023	P-loop_NTPase	VapE-like_dom	Virulence-associated protein E-like domain
PF01591.21 ; 6PF2K ; 6-phospho	97.6	2.4e-08	4.5e-12	85.3	0	28	30-57	6-33 (217)	UniRef50_A0A0S4I8X5	30	57	PF01591.21 ; 6PF2K ; 6-phosphofructo-2-kinase	UniRef50_A0A0S4I8X5	dCTPdeaminase~dCTPdeaminase	PF01591	CL0023	P-loop_NTPase	6PF2K	6-phosphofructo-2-kinase
PF00151.22 ; Lipase ; Lipase	97.6	2e-08	3.4e-12	103.2	0	116	15-168	67-182 (336)	UniRef50_UPI000CD50D1D	15	168	PF00151.22 ; Lipase ; Lipase	UniRef50_UPI000CD50D1D	Eleos~LeoBC	PF00151	CL0028	AB_hydrolase	Lipase	Lipase
PF06259.15 ; Abhydrolase_8 ; A	97.6	2.7e-08	4.6e-12	92.5	0	89	104-198	97-185 (190)	UniRef50_UPI000CD50D1D	104	198	PF06259.15 ; Abhydrolase_8 ; Alpha/beta hydrolase	UniRef50_UPI000CD50D1D	Eleos~LeoBC	PF06259	CL0028	AB_hydrolase	Abhydrolase_8	Alpha/beta hydrolase
PF18339.4 ; Tudor_1_RapA ; Rap	97.6	2.5e-08	4.5e-12	72.4	0	50	2-52	1-51 (51)	UniRef50_A0A3S1ASW7	2	52	PF18339.4 ; Tudor_1_RapA ; RapA N-terminal Tudor like domain 1	UniRef50_A0A3S1ASW7	Dpd~DpdE	PF18339	CL0010	SH3	Tudor_1_RapA	RapA N-terminal Tudor like domain 1
PF14234.9 ; DUF4336 ; Domain o	97.6	2.6e-08	4.3e-12	77.3	0	62	13-88	20-82 (320)	UniRef50_B0TRC8	13	88	PF14234.9 ; DUF4336 ; Domain of unknown function (DUF4336)	UniRef50_B0TRC8	Lamassu-Fam~LmuA_effector_Hydrolase	PF14234			DUF4336	Domain of unknown function (DUF4336)
PF17826.4 ; DUF5588 ; Family o	97.6	1.7e-08	2.7e-12	83.7	0	133	211-346	47-183 (362)	UniRef50_F8E7K9	211	346	PF17826.4 ; DUF5588 ; Family of unknown function (DUF5588)	UniRef50_F8E7K9	Cas~TPR_III-A_2	PF17826	CL0020	TPR	DUF5588	Family of unknown function (DUF5588)
PF20466.1 ; MmeI_TRD ; MmeI, t	97.6	2.2e-08	3.7e-12	82.5	0	172	343-527	19-201 (202)	UniRef50_P05103	343	527	PF20466.1 ; MmeI_TRD ; MmeI, target recognition domain	UniRef50_P05103	RM_Type_II~Type_II_MTases	PF20466			MmeI_TRD	MmeI, target recognition domain
PF15738.8 ; YafQ_toxin ; Bacte	97.6	2.3e-08	3.9e-12	48.5	0	82	4-99	1-87 (90)	UniRef50_A0A0P7DAM5	4	99	PF15738.8 ; YafQ_toxin ; Bacterial toxin of type II toxin-antitoxin system, YafQ	UniRef50_A0A0P7DAM5	PfiAT~PfiT	PF15738	CL0136	Plasmid-antitox	YafQ_toxin	Bacterial toxin of type II toxin-antitoxin system, YafQ
PF15781.8 ; ParE-like_toxin ;	97.6	2.6e-08	4.4e-12	48	0	82	6-103	1-85 (87)	UniRef50_A0A0P7DAM5	6	103	PF15781.8 ; ParE-like_toxin ; ParE-like toxin of type II bacterial toxin-antitoxin system	UniRef50_A0A0P7DAM5	PfiAT~PfiT	PF15781	CL0136	Plasmid-antitox	ParE-like_toxin	ParE-like toxin of type II bacterial toxin-antitoxin system
PF05618.14 ; Zn_protease ; Put	97.6	2.7e-08	4.3e-12	49.1	0	92	9-102	14-131 (135)	UniRef50_A0A2U9IR60	9	102	PF05618.14 ; Zn_protease ; Putative ATP-dependant zinc protease	UniRef50_A0A2U9IR60	Cas~PEPT_D_III-A_1	PF05618	CL0129	Peptidase_AA	Zn_protease	Putative ATP-dependant zinc protease
PF02160.18 ; Peptidase_A3 ; Ca	97.6	1.9e-08	3e-12	50.6	0	92	2-96	6-101 (195)	UniRef50_A0A2U9IR60	2	96	PF02160.18 ; Peptidase_A3 ; Cauliflower mosaic virus peptidase (A3)	UniRef50_A0A2U9IR60	Cas~PEPT_D_III-A_1	PF02160	CL0129	Peptidase_AA	Peptidase_A3	Cauliflower mosaic virus peptidase (A3)
PF13577.9 ; SnoaL_4 ; SnoaL-li	97.6	2.7e-08	4.5e-12	63.8	0	110	182-300	8-125 (126)	UniRef50_A0A839TR21	182	300	PF13577.9 ; SnoaL_4 ; SnoaL-like domain	UniRef50_A0A839TR21	DarTG~DarG	PF13577	CL0051	NTF2	SnoaL_4	SnoaL-like domain
PF19220.3 ; Crescentin ; Cresc	97.6	1.7e-08	2.7e-12	104.5	0	21	598-618	375-395 (401)	UniRef50_A0A387G1B9	598	618	PF19220.3 ; Crescentin ; Crescentin protein	UniRef50_A0A387G1B9	Lamassu-Fam~LmuB_SMC_FMO	PF19220			Crescentin	Crescentin protein
PF07374.14 ; DUF1492 ; Protein	97.5	2.9e-08	4.9e-12	43	0	51	6-56	47-98 (100)	UniRef50_A0A395UGB0	6	56	PF07374.14 ; DUF1492 ; Protein of unknown function (DUF1492)	UniRef50_A0A395UGB0	NixI~Stix	PF07374	CL0123	HTH	DUF1492	Protein of unknown function (DUF1492)
PF13650.9 ; Asp_protease_2 ; A	97.5	4.9e-08	7.7e-12	43.2	0	32	4-36	2-34 (101)	UniRef50_A0A2U9IR60	4	36	PF13650.9 ; Asp_protease_2 ; Aspartyl protease	UniRef50_A0A2U9IR60	Cas~PEPT_D_III-A_1	PF13650	CL0129	Peptidase_AA	Asp_protease_2	Aspartyl protease
PF12382.11 ; Peptidase_A2_2 ;	97.5	5.2e-08	8.2e-12	45.2	0	88	9-97	45-136 (137)	UniRef50_A0A2U9IR60	9	97	PF12382.11 ; Peptidase_A2_2 ; Retrotransposon peptidase	UniRef50_A0A2U9IR60	Cas~PEPT_D_III-A_1	PF12382	CL0129	Peptidase_AA	Peptidase_A2_2	Retrotransposon peptidase
PF10654.12 ; DUF2481 ; Protein	97.5	3.9e-08	6.5e-12	46	0	45	15-59	66-110 (126)	UniRef50_A0A395UGB0	15	59	PF10654.12 ; DUF2481 ; Protein of unknown function (DUF2481)	UniRef50_A0A395UGB0	NixI~Stix	PF10654			DUF2481	Protein of unknown function (DUF2481)
PF03796.18 ; DnaB_C ; DnaB-lik	97.5	3.1e-08	5.3e-12	78.8	0	42	201-242	129-177 (255)	UniRef50_R4U792	201	242	PF03796.18 ; DnaB_C ; DnaB-like helicase C terminal domain	UniRef50_R4U792	Cas~csn2_II-A_9	PF03796	CL0023	P-loop_NTPase	DnaB_C	DnaB-like helicase C terminal domain
PF13401.9 ; AAA_22 ; AAA domai	97.5	3.7e-08	5.6e-12	61.3	0	26	74-99	5-30 (131)	UniRef50_D7Y2H4	74	99	PF13401.9 ; AAA_22 ; AAA domain	UniRef50_D7Y2H4	CBASS~TRIP13	PF13401	CL0023	P-loop_NTPase	AAA_22	AAA domain
PF02136.23 ; NTF2 ; Nuclear tr	97.5	4.5e-08	7.4e-12	61.9	0	99	184-295	3-102 (115)	UniRef50_A0A839TR21	184	295	PF02136.23 ; NTF2 ; Nuclear transport factor 2 (NTF2) domain	UniRef50_A0A839TR21	DarTG~DarG	PF02136	CL0051	NTF2	NTF2	Nuclear transport factor 2 (NTF2) domain
PF14534.9 ; DUF4440 ; Domain o	97.5	4.2e-08	6.9e-12	60.5	0	100	185-296	3-104 (107)	UniRef50_A0A839TR21	185	296	PF14534.9 ; DUF4440 ; Domain of unknown function (DUF4440)	UniRef50_A0A839TR21	DarTG~DarG	PF14534	CL0051	NTF2	DUF4440	Domain of unknown function (DUF4440)
PF13191.9 ; AAA_16 ; AAA ATPas	97.5	3.4e-08	5.2e-12	64.2	0	48	29-99	2-49 (157)	UniRef50_D7Y2H4	29	99	PF13191.9 ; AAA_16 ; AAA ATPase domain	UniRef50_D7Y2H4	CBASS~TRIP13	PF13191	CL0023	P-loop_NTPase	AAA_16	AAA ATPase domain
PF10108.12 ; DNA_pol_B_exo2 ;	97.5	3.4e-08	5.4e-12	60.5	0	95	88-183	36-177 (216)	UniRef50_F4LPM0	88	183	PF10108.12 ; DNA_pol_B_exo2 ; Predicted 3'-5' exonuclease related to the exonuclease domain of PolB	UniRef50_F4LPM0	Cas~DEDDh_I_II_III_IV_V_VI_1	PF10108	CL0219	RNase_H	DNA_pol_B_exo2	Predicted 3'-5' exonuclease related to the exonuclease domain of PolB
PF02334.19 ; RTP ; Replication	97.5	5.2e-08	8.8e-12	61.8	0	66	173-239	9-93 (118)	UniRef50_U3TE64	173	239	PF02334.19 ; RTP ; Replication terminator protein	UniRef50_U3TE64	Cas~casR_I_1	PF02334	CL0123	HTH	RTP	Replication terminator protein
PF14597.9 ; Lactamase_B_5 ; Me	97.5	3.2e-08	5.2e-12	72.2	0	54	13-87	23-76 (199)	UniRef50_B0TRC8	13	87	PF14597.9 ; Lactamase_B_5 ; Metallo-beta-lactamase superfamily	UniRef50_B0TRC8	Lamassu-Fam~LmuA_effector_Hydrolase	PF14597	CL0381	Metallo-HOrase	Lactamase_B_5	Metallo-beta-lactamase superfamily
PF10711.12 ; DUF2513 ; Hypothe	97.5	3.9e-08	6.7e-12	60.2	0	64	176-239	7-79 (100)	UniRef50_U3TE64	176	239	PF10711.12 ; DUF2513 ; Hypothetical protein (DUF2513)	UniRef50_U3TE64	Cas~casR_I_1	PF10711	CL0123	HTH	DUF2513	Hypothetical protein (DUF2513)
PF13238.9 ; AAA_18 ; AAA domai	97.5	3.9e-08	7.3e-12	66.9	0	22	119-140	1-22 (133)	UniRef50_K9QJ53	119	140	PF13238.9 ; AAA_18 ; AAA domain	UniRef50_K9QJ53	Cas~csx3_I_III_3	PF13238	CL0023	P-loop_NTPase	AAA_18	AAA domain
PF05014.18 ; Nuc_deoxyrib_tr ;	97.5	4.2e-08	7.9e-12	65.9	0	97	5-103	1-105 (143)	UniRef50_A0A1G2M309	5	103	PF05014.18 ; Nuc_deoxyrib_tr ; Nucleoside 2-deoxyribosyltransferase	UniRef50_A0A1G2M309	Thoeris~ThsB_Global	PF05014	CL0498	Nribosyltransf	Nuc_deoxyrib_tr	Nucleoside 2-deoxyribosyltransferase
PF07728.17 ; AAA_5 ; AAA domai	97.5	3.4e-08	6.3e-12	73.2	0	88	163-250	2-92 (157)	UniRef50_A0A1S8MZ00	163	250	PF07728.17 ; AAA_5 ; AAA domain (dynein-related subfamily)	UniRef50_A0A1S8MZ00	Dodola~DolB	PF07728	CL0023	P-loop_NTPase	AAA_5	AAA domain (dynein-related subfamily)
PF01966.25 ; HD ; HD domain	97.5	3.5e-08	6.6e-12	64.5	0	85	16-103	1-102 (149)	UniRef50_A0A7X7UQ64	16	103	PF01966.25 ; HD ; HD domain	UniRef50_A0A7X7UQ64	Cas~cas3HD_I_1	PF01966	CL0237	HD_PDEase	HD	HD domain
PF10137.12 ; TIR-like ; Predic	97.5	2.4e-08	4.9e-12	69.8	0	101	3-109	1-114 (120)	UniRef50_A0A0X8X5W6	3	109	PF10137.12 ; TIR-like ; Predicted nucleotide-binding protein containing TIR-like domain	UniRef50_A0A0X8X5W6	Rst_2TM_1TM_TIR~Rst_TIR_tm	PF10137	CL0173	STIR	CAP12-PCTIR_TIR	CAP12/Pycsar effector protein, TIR domain
PF18291.4 ; HU-HIG ; HU domain	97.5	2.1e-08	4.9e-12	80.4	0	63	204-272	28-90 (127)	UniRef50_A0A2E7VE68	204	272	PF18291.4 ; HU-HIG ; HU domain fused to wHTH, Ig, or Glycine-rich motif	UniRef50_A0A2E7VE68	Retron_X~VHL	PF18291	CL0548	IHF-likeDNA-bdg	HU-HIG	HU domain fused to wHTH, Ig, or Glycine-rich motif
PF20573.1 ; DUF6782 ; Putative	97.5	3.8e-08	7.1e-12	82.5	0	86	170-258	41-136 (234)	UniRef50_Q2S8U3	170	258	PF20573.1 ; DUF6782 ; Putative metallopeptidase family (DUF6782)	UniRef50_Q2S8U3	RosmerTA~RmrA_2634932349	PF20573	CL0126	Peptidase_MA	DUF6782	Putative metallopeptidase family (DUF6782)
PF05766.15 ; NinG ; Bacterioph	97.5	4e-08	7.2e-12	72.4	0	64	98-165	80-144 (197)	UniRef50_A0A1V3H480	98	165	PF05766.15 ; NinG ; Bacteriophage Lambda NinG protein	UniRef50_A0A1V3H480	RM_Type_II~Type_II_REases	PF05766	CL0263	His-Me_finger	NinG	Bacteriophage Lambda NinG protein
PF12696.10 ; TraG-D_C ; TraM r	97.5	3.5e-08	5.8e-12	73.8	0	74	409-492	1-83 (121)	UniRef50_F5IX86	409	492	PF12696.10 ; TraG-D_C ; TraM recognition site of TraD and TraG	UniRef50_F5IX86	Gao_Her_DUF~HerA_DUF	PF12696	CL0023	P-loop_NTPase	TraG-D_C	TraM recognition site of TraD and TraG
PF03850.17 ; Tfb4 ; Transcript	97.5	5.1e-08	8.6e-12	76.3	0	55	12-74	1-55 (346)	UniRef50_A9BTH0	12	74	PF03850.17 ; Tfb4 ; Transcription factor Tfb4	UniRef50_A9BTH0	Gao_TerY~TerYA	PF03850	CL0128	vWA-like	Tfb4	Transcription factor Tfb4
PF00092.31 ; VWA ; von Willebr	97.5	2.8e-08	4.9e-12	67.6	0	133	14-203	1-136 (163)	UniRef50_A9BTH0	14	203	PF00092.31 ; VWA ; von Willebrand factor type A domain	UniRef50_A9BTH0	Gao_TerY~TerYA	PF00092	CL0128	vWA-like	VWA	von Willebrand factor type A domain
PF14090.9 ; HTH_39 ; Helix-tur	97.5	4.2e-08	7.6e-12	43.5	0	60	7-67	1-69 (69)	UniRef50_A0A218QQ03	7	67	PF14090.9 ; HTH_39 ; Helix-turn-helix domain	UniRef50_A0A218QQ03	Cas~HTH_I-D_2	PF14090	CL0123	HTH	HTH_39	Helix-turn-helix domain
PF06685.14 ; DUF1186 ; Protein	97.5	3.2e-08	5.4e-12	74.6	0	110	6-122	53-180 (243)	UniRef50_A0A2K2HCL3	6	122	PF06685.14 ; DUF1186 ; Protein of unknown function (DUF1186)	UniRef50_A0A2K2HCL3	Cas~HEAT_CxxC_PDDEXK_I-C_1	PF06685	CL0020	TPR	DUF1186	Protein of unknown function (DUF1186)
PF18769.4 ; APOBEC1 ; APOBEC1	97.5	4.1e-08	7.6e-12	74.1	0	57	378-434	13-78 (101)	UniRef50_A0A0S4I8X5	378	434	PF18769.4 ; APOBEC1 ; APOBEC1	UniRef50_A0A0S4I8X5	dCTPdeaminase~dCTPdeaminase	PF18769	CL0109	CDA	APOBEC1	APOBEC1
PF11663.11 ; Toxin_YhaV ; Toxi	97.5	4.6e-08	7.7e-12	52.2	0	88	6-95	1-99 (138)	UniRef50_A0A0P7DAM5	6	95	PF11663.11 ; Toxin_YhaV ; Toxin with endonuclease activity, of toxin-antitoxin system	UniRef50_A0A0P7DAM5	PfiAT~PfiT	PF11663	CL0136	Plasmid-antitox	Toxin_YhaV	Toxin with endonuclease activity, of toxin-antitoxin system
PF06769.17 ; YoeB_toxin ; YoeB	97.5	3e-08	5e-12	47	0	77	8-97	1-80 (81)	UniRef50_A0A0P7DAM5	8	97	PF06769.17 ; YoeB_toxin ; YoeB-like toxin of bacterial type II toxin-antitoxin system	UniRef50_A0A0P7DAM5	PfiAT~PfiT	PF06769	CL0136	Plasmid-antitox	YoeB_toxin	YoeB-like toxin of bacterial type II toxin-antitoxin system
PF14572.9 ; Pribosyl_synth ; P	97.5	2.6e-08	4.9e-12	80.8	0	96	309-407	77-174 (181)	UniRef50_K8WDX8	309	407	PF14572.9 ; Pribosyl_synth ; Phosphoribosyl synthetase-associated domain	UniRef50_K8WDX8	ShosTA~ShosT	PF14572	CL0533	PRTase-like	Pribosyl_synth	Phosphoribosyl synthetase-associated domain
PF09970.12 ; DUF2204 ; Nucleot	97.5	3.4e-08	5.8e-12	70.7	0	40	31-74	7-46 (179)	UniRef50_A0L2U2	31	74	PF09970.12 ; DUF2204 ; Nucleotidyl transferase of unknown function (DUF2204)	UniRef50_A0L2U2	SanaTA~SanaT	PF09970	CL0260	NTP_transf	DUF2204	Nucleotidyl transferase of unknown function (DUF2204)
PF00265.21 ; TK ; Thymidine ki	97.4	6.2e-08	1.1e-11	77.9	0	99	209-310	2-106 (171)	UniRef50_A0A2R4EF20	209	310	PF00265.21 ; TK ; Thymidine kinase	UniRef50_A0A2R4EF20	Nhi~Nhi	PF00265	CL0023	P-loop_NTPase	TK	Thymidine kinase
PF09547.13 ; SpoIVA_ATPase ; S	97.4	6e-08	1.1e-11	68.2	0	35	66-100	5-41 (237)	UniRef50_A0A2A3WNU4	66	100	PF09547.13 ; SpoIVA_ATPase ; Stage IV sporulation protein A, ATPase domain	UniRef50_A0A2A3WNU4	Eleos~LeoC	PF09547	CL0023	P-loop_NTPase	SpoIVA_ATPase	Stage IV sporulation protein A, ATPase domain
PF02170.25 ; PAZ ; PAZ domain	97.4	6.1e-08	1.1e-11	79.8	0	76	193-271	21-111 (124)	UniRef50_K9U8J6	193	271	PF02170.25 ; PAZ ; PAZ domain	UniRef50_K9U8J6	pAgo~pAgo_LongA	PF02170	CL0010	SH3	PAZ	PAZ domain
PF00949.24 ; Peptidase_S7 ; Pe	97.4	7.1e-08	1.2e-11	75.5	0	34	506-539	90-123 (133)	UniRef50_A0A6G7LQD1	506	539	PF00949.24 ; Peptidase_S7 ; Peptidase S7, Flavivirus NS3 serine protease	UniRef50_A0A6G7LQD1	Retron_XI~RT_11	PF00949	CL0124	Peptidase_PA	Peptidase_S7	Peptidase S7, Flavivirus NS3 serine protease
PF07931.15 ; CPT ; Chloramphen	97.4	5.3e-08	1e-11	78.7	0	39	33-77	1-39 (163)	UniRef50_A0A0S4I8X5	33	77	PF07931.15 ; CPT ; Chloramphenicol phosphotransferase-like protein	UniRef50_A0A0S4I8X5	dCTPdeaminase~dCTPdeaminase	PF07931	CL0023	P-loop_NTPase	CPT	Chloramphenicol phosphotransferase-like protein
PF13512.9 ; TPR_18 ; Tetratric	97.4	6.4e-08	9.7e-12	68.1	0	119	211-353	8-133 (145)	UniRef50_F8E7K9	211	353	PF13512.9 ; TPR_18 ; Tetratricopeptide repeat	UniRef50_F8E7K9	Cas~TPR_III-A_2	PF13512	CL0020	TPR	TPR_18	Tetratricopeptide repeat
PF09613.13 ; HrpB1_HrpK ; Bact	97.4	6.4e-08	9.8e-12	67.3	0	101	210-316	8-115 (132)	UniRef50_F8E7K9	210	316	PF09613.13 ; HrpB1_HrpK ; Bacterial type III secretion protein (HrpB1_HrpK)	UniRef50_F8E7K9	Cas~TPR_III-A_2	PF09613	CL0020	TPR	HrpB1_HrpK	Bacterial type III secretion protein (HrpB1_HrpK)
PF02995.20 ; DUF229 ; Protein	97.4	8.1e-08	1.6e-11	100.5	0	89	397-485	127-221 (509)	UniRef50_A0A0E3WSG7	397	485	PF02995.20 ; DUF229 ; Protein of unknown function (DUF229)	UniRef50_A0A0E3WSG7	BREX~pglZ3	PF02995	CL0088	Alk_phosphatase	DUF229	Protein of unknown function (DUF229)
PF10858.11 ; DUF2659 ; Protein	97.4	1e-07	1.6e-11	73.3	0	120	227-351	69-204 (224)	UniRef50_F8E7K9	227	351	PF10858.11 ; DUF2659 ; Protein of unknown function (DUF2659)	UniRef50_F8E7K9	Cas~TPR_III-A_2	PF10858	CL0020	TPR	DUF2659	Protein of unknown function (DUF2659)
PF01347.25 ; Vitellogenin_N ;	97.4	8.1e-08	1.4e-11	112.2	0	229	695-944	473-723 (725)	UniRef50_A0A1G4Y1C0	695	944	PF01347.25 ; Vitellogenin_N ; Lipoprotein amino terminal region	UniRef50_A0A1G4Y1C0	Retron_XIII~ARM	PF01347	CL0020	TPR	Vitellogenin_N	Lipoprotein amino terminal region
PF10237.12 ; N6-adenineMlase ;	97.4	6.2e-08	1.1e-11	69	0	113	9-124	3-128 (164)	UniRef50_Q0ZLZ6	9	124	PF10237.12 ; N6-adenineMlase ; Probable N6-adenine methyltransferase	UniRef50_Q0ZLZ6	RM_Type_II~Type_II_MTases	PF10237	CL0063	NADP_Rossmann	N6-adenineMlase	Probable N6-adenine methyltransferase
PF04480.15 ; DUF559 ; Protein	97.4	5.5e-08	1.1e-11	66.1	0	89	25-153	13-104 (106)	UniRef50_B0VN39	25	153	PF04480.15 ; DUF559 ; Protein of unknown function (DUF559)	UniRef50_B0VN39	RM_Type_II~Type_II_REases	PF04480	CL0236	PDDEXK	DUF559	Protein of unknown function (DUF559)
PF05711.14 ; TylF ; Macrocin-O	97.4	7e-08	1.2e-11	74.4	0	102	212-315	72-211 (246)	UniRef50_P20590	212	315	PF05711.14 ; TylF ; Macrocin-O-methyltransferase (TylF)	UniRef50_P20590	RM_Type_II~Type_II_MTases	PF05711	CL0063	NADP_Rossmann	TylF	Macrocin-O-methyltransferase (TylF)
PF18181.4 ; SLATT_1 ; SMODS an	97.4	5.9e-08	1.1e-11	61.2	0	93	26-119	6-98 (123)	UniRef50_UPI000563433A	26	119	PF18181.4 ; SLATT_1 ; SMODS and SLOG-associating 2TM effector domain 1	UniRef50_UPI000563433A	CBASS~2TM_Gros	PF18181	CL0676	SLATT	SLATT_1	SMODS and SLOG-associating 2TM effector domain 1
PF18184.4 ; SLATT_3 ; SMODS an	97.4	5.2e-08	9.2e-12	64.4	0	119	30-151	4-122 (154)	UniRef50_UPI000563433A	30	151	PF18184.4 ; SLATT_3 ; SMODS and SLOG-associating 2TM effector domain 3	UniRef50_UPI000563433A	CBASS~2TM_Gros	PF18184	CL0676	SLATT	SLATT_3	SMODS and SLOG-associating 2TM effector domain 3
PF19502.2 ; DUF6036 ; Nucleoti	97.4	6.3e-08	1.1e-11	70	0	46	174-237	104-149 (180)	UniRef50_A0L2U2	174	237	PF19502.2 ; DUF6036 ; Nucleotidyltransferase of unknown function (DUF6036)	UniRef50_A0L2U2	SanaTA~SanaT	PF19502	CL0260	NTP_transf	DUF6036	Nucleotidyltransferase of unknown function (DUF6036)
PF13578.9 ; Methyltransf_24 ;	97.4	9.4e-08	1.5e-11	65	0	97	217-314	1-132 (133)	UniRef50_P20590	217	314	PF13578.9 ; Methyltransf_24 ; Methyltransferase domain	UniRef50_P20590	RM_Type_II~Type_II_MTases	PF13578	CL0063	NADP_Rossmann	Methyltransf_24	Methyltransferase domain
PF11602.11 ; NTPase_P4 ; ATPas	97.4	5.6e-08	9e-12	62.2	0	29	19-47	120-148 (328)	UniRef50_A0A1W1HAM8	19	47	PF11602.11 ; NTPase_P4 ; ATPase P4 of dsRNA bacteriophage phi-12	UniRef50_A0A1W1HAM8	BREX~brxF	PF11602	CL0023	P-loop_NTPase	NTPase_P4	ATPase P4 of dsRNA bacteriophage phi-12
PF13344.9 ; Hydrolase_6 ; Halo	97.4	6.4e-08	1.2e-11	66.8	0	98	7-124	1-99 (100)	UniRef50_K8WDX8	7	124	PF13344.9 ; Hydrolase_6 ; Haloacid dehalogenase-like hydrolase	UniRef50_K8WDX8	ShosTA~ShosT	PF13344	CL0137	HAD	Hydrolase_6	Haloacid dehalogenase-like hydrolase
PF07969.14 ; Amidohydro_3 ; Am	97.4	7.9e-08	1.2e-11	72.5	0	141	110-254	271-438 (486)	UniRef50_A0A0R3QA05	110	254	PF07969.14 ; Amidohydro_3 ; Amidohydrolase family	UniRef50_A0A0R3QA05	Gao_Qat~QatD	PF07969	CL0036	TIM_barrel	Amidohydro_3	Amidohydrolase family
PF00990.24 ; GGDEF ; Diguanyla	97.4	6.1e-08	1.3e-11	83.4	0	119	591-740	30-158 (163)	UniRef50_Q8U1S6	591	740	PF00990.24 ; GGDEF ; Diguanylate cyclase, GGDEF domain	UniRef50_Q8U1S6	Cas~cas10_III_6	PF00990	CL0276	Nucleot_cyclase	GGDEF	Diguanylate cyclase, GGDEF domain
PF19799.2 ; DUF6282 ; Family o	97.4	6.4e-08	1e-11	61.9	0	154	11-179	1-171 (171)	UniRef50_A0A0R3QA05	11	179	PF19799.2 ; DUF6282 ; Family of unknown function (DUF6282)	UniRef50_A0A0R3QA05	Gao_Qat~QatD	PF19799	CL0036	TIM_barrel	DUF6282	Family of unknown function (DUF6282)
PF18136.4 ; DNApol_Exo ; DNA m	97.3	1.7e-07	2.6e-11	59.8	0	36	101-139	133-168 (284)	UniRef50_F4LPM0	101	139	PF18136.4 ; DNApol_Exo ; DNA mitochondrial polymerase exonuclease domain	UniRef50_F4LPM0	Cas~DEDDh_I_II_III_IV_V_VI_1	PF18136			DNApol_Exo	DNA mitochondrial polymerase exonuclease domain
PF12381.11 ; Peptidase_C3G ; T	97.3	1.3e-07	2.3e-11	82	0	76	376-452	17-95 (231)	UniRef50_A0A6G7LQD1	376	452	PF12381.11 ; Peptidase_C3G ; Tungro spherical virus-type peptidase	UniRef50_A0A6G7LQD1	Retron_XI~RT_11	PF12381	CL0124	Peptidase_PA	Peptidase_C3G	Tungro spherical virus-type peptidase
PF18010.4 ; HTH_49 ; Cry35Ab1	97.3	1.6e-07	2.8e-11	32.2	0	24	26-49	5-28 (29)	UniRef50_A0A395UGB0	26	49	PF18010.4 ; HTH_49 ; Cry35Ab1 HTH C-terminal domain	UniRef50_A0A395UGB0	NixI~Stix	PF18010	CL0123	HTH	HTH_49	Cry35Ab1 HTH C-terminal domain
PF09009.13 ; Exotox-A_cataly ;	97.3	1.2e-07	2.2e-11	67.6	0	63	4-69	13-79 (167)	UniRef50_A0A7W3I5X1	4	69	PF09009.13 ; Exotox-A_cataly ; Exotoxin A catalytic	UniRef50_A0A7W3I5X1	PD-T4-9~PD-T4-9_A	PF09009	CL0084	ADP-ribosyl	Exotox-A_cataly	Exotoxin A catalytic
PF05834.15 ; Lycopene_cycl ; L	97.3	8.9e-08	1.8e-11	98.8	0	134	59-208	1-142 (400)	UniRef50_A0A5B6U0W4	59	208	PF05834.15 ; Lycopene_cycl ; Lycopene cyclase protein	UniRef50_A0A5B6U0W4	Lamassu-Fam~LmuA_effector_FMO	PF05834	CL0063	NADP_Rossmann	Lycopene_cycl	Lycopene cyclase protein
PF03486.17 ; HI0933_like ; HI0	97.3	1.2e-07	2.4e-11	97	0	135	58-208	1-167 (393)	UniRef50_A0A5B6U0W4	58	208	PF03486.17 ; HI0933_like ; HI0933-like protein	UniRef50_A0A5B6U0W4	Lamassu-Fam~LmuA_effector_FMO	PF03486	CL0063	NADP_Rossmann	HI0933_like	HI0933-like protein
PF18182.4 ; mCpol ; minimal CR	97.3	7.9e-08	1.6e-11	81.2	0	109	596-748	1-110 (112)	UniRef50_Q8U1S6	596	748	PF18182.4 ; mCpol ; minimal CRISPR polymerase domain	UniRef50_Q8U1S6	Cas~cas10_III_6	PF18182	CL0276	Nucleot_cyclase	mCpol	minimal CRISPR polymerase domain
PF08210.14 ; APOBEC_N ; APOBEC	97.3	1.1e-07	1.9e-11	80.1	0	55	380-434	40-101 (177)	UniRef50_A0A0S4I8X5	380	434	PF08210.14 ; APOBEC_N ; APOBEC-like N-terminal domain	UniRef50_A0A0S4I8X5	dCTPdeaminase~dCTPdeaminase	PF08210	CL0109	CDA	APOBEC_N	APOBEC-like N-terminal domain
PF08668.15 ; HDOD ; HDOD domai	97.3	1.2e-07	2.2e-11	64.1	0	83	14-99	93-195 (195)	UniRef50_A0A7X7UQ64	14	99	PF08668.15 ; HDOD ; HDOD domain	UniRef50_A0A7X7UQ64	Cas~cas3HD_I_1	PF08668	CL0237	HD_PDEase	HDOD	HDOD domain
PF14440.9 ; XOO_2897-deam ; Xa	97.3	1.5e-07	2.7e-11	70	0	50	382-434	25-82 (97)	UniRef50_A0A0S4I8X5	382	434	PF14440.9 ; XOO_2897-deam ; Xanthomonas XOO_2897-like deaminase	UniRef50_A0A0S4I8X5	dCTPdeaminase~dCTPdeaminase	PF14440	CL0109	CDA	XOO_2897-deam	Xanthomonas XOO_2897-like deaminase
PF01582.23 ; TIR ; TIR domain	97.3	1.2e-07	2.4e-11	72.1	0	170	168-347	2-179 (179)	UniRef50_A0A1W7LTI7	168	347	PF01582.23 ; TIR ; TIR domain	UniRef50_A0A1W7LTI7	SpbK~SpbK	PF01582	CL0173	STIR	TIR	TIR domain
PF18139.4 ; LSDAT_euk ; SLOG i	97.3	1e-07	1.9e-11	83.1	0	142	276-428	26-228 (270)	UniRef50_A0A806GD10	276	428	PF18139.4 ; LSDAT_euk ; SLOG in TRPM	UniRef50_A0A806GD10	Thoeris_I~ThsA_new_grand	PF18139	CL0349	SLOG	LSDAT_euk	SLOG in TRPM
PF07757.16 ; AdoMet_MTase ; Pr	97.3	1.2e-07	2.1e-11	60	0	51	216-266	59-109 (113)	UniRef50_A0A381EKG6	216	266	PF07757.16 ; AdoMet_MTase ; Predicted AdoMet-dependent methyltransferase	UniRef50_A0A381EKG6	RM_Type_II~Type_II_MTases	PF07757	CL0063	NADP_Rossmann	AdoMet_MTase	Predicted AdoMet-dependent methyltransferase
PF13744.9 ; HTH_37 ; Helix-tur	97.3	1.6e-07	2.7e-11	40.9	0	58	4-61	20-78 (79)	UniRef50_A0A1Z5HBJ6	4	61	PF13744.9 ; HTH_37 ; Helix-turn-helix domain	UniRef50_A0A1Z5HBJ6	Retron_VI~HTH	PF13744	CL0123	HTH	HTH_37	Helix-turn-helix domain
PF07888.14 ; CALCOCO1 ; Calciu	97.3	1.7e-07	2.7e-11	97	0	22	650-671	347-368 (462)	UniRef50_A0A3M6HYB1	650	671	PF07888.14 ; CALCOCO1 ; Calcium binding and coiled-coil domain (CALCOCO1) like	UniRef50_A0A3M6HYB1	Lamassu-Fam~LmuB_SMC_Hydrolase_protease	PF07888			CALCOCO1	Calcium binding and coiled-coil domain (CALCOCO1) like
PF14540.9 ; NTF-like ; Nucleot	97.3	1.6e-07	2.7e-11	55.1	0	31	43-74	17-48 (118)	UniRef50_A0A135ZYJ4	43	74	PF14540.9 ; NTF-like ; Nucleotidyltransferase-like	UniRef50_A0A135ZYJ4	CBASS~Cyclase_SMODS	PF14540	CL0260	NTP_transf	NTF-like	Nucleotidyltransferase-like
PF19088.3 ; TUTase ; TUTase nu	97.3	1.2e-07	2.1e-11	61.9	0	80	5-100	104-185 (221)	UniRef50_A0A135ZYJ4	5	100	PF19088.3 ; TUTase ; TUTase nucleotidyltransferase domain	UniRef50_A0A135ZYJ4	CBASS~Cyclase_SMODS	PF19088	CL0260	NTP_transf	TUTase	TUTase nucleotidyltransferase domain
PF08332.13 ; CaMKII_AD ; Calci	97.3	1e-07	1.6e-11	60.8	0	110	183-300	5-122 (128)	UniRef50_A0A839TR21	183	300	PF08332.13 ; CaMKII_AD ; Calcium/calmodulin dependent protein kinase II association domain	UniRef50_A0A839TR21	DarTG~DarG	PF08332	CL0051	NTF2	CaMKII_AD	Calcium/calmodulin dependent protein kinase II association domain
PF17643.4 ; TssR ; Type VI sec	97.3	1.3e-07	2.3e-11	82.4	0	147	9-203	293-440 (775)	UniRef50_A9BTH0	9	203	PF17643.4 ; TssR ; Type VI secretion system, TssR	UniRef50_A9BTH0	Gao_TerY~TerYA	PF17643			TssR	TssR protein N-terminal barrel domain
PF18175.4 ; HU-CCDC81_bac_2 ;	97.2	2e-07	4.7e-11	67	0	60	214-283	2-61 (70)	UniRef50_A0A2E7VE68	214	283	PF18175.4 ; HU-CCDC81_bac_2 ; CCDC81-like prokaryotic HU domain 2	UniRef50_A0A2E7VE68	Retron_X~VHL	PF18175	CL0548	IHF-likeDNA-bdg	HU-CCDC81_bac_2	CCDC81-like prokaryotic HU domain 2
PF18506.4 ; RelB_N ; RelB Anti	97.2	2.3e-07	4e-11	39.8	0	46	31-77	1-46 (47)	UniRef50_A0A147HAQ7	31	77	PF18506.4 ; RelB_N ; RelB Antitoxin alpha helical domain	UniRef50_A0A147HAQ7	PfiAT~PfiA	PF18506			RelB_N	RelB Antitoxin alpha helical domain
PF15516.9 ; BpuSI_N ; BpuSI N-	97.2	2.3e-07	4.1e-11	86.4	0	63	68-143	42-110 (152)	UniRef50_A0A402DZD9	68	143	PF15516.9 ; BpuSI_N ; BpuSI N-terminal domain	UniRef50_A0A402DZD9	RM_Type_IIG~Type_IIG	PF15516	CL0236	PDDEXK	BpuSI_N	BpuSI N-terminal domain
PF01435.21 ; Peptidase_M48 ; P	97.2	1.9e-07	3.9e-11	72.5	0	23	156-178	58-80 (212)	UniRef50_A0A0T2ZJQ9	156	178	PF01435.21 ; Peptidase_M48 ; Peptidase family M48	UniRef50_A0A0T2ZJQ9	Lit~Lit	PF01435	CL0126	Peptidase_MA	Peptidase_M48	Peptidase family M48
PF14247.9 ; DUF4344 ; Putative	97.2	1.6e-07	3.2e-11	76.4	0	104	155-272	86-189 (218)	UniRef50_A0A0T2ZJQ9	155	272	PF14247.9 ; DUF4344 ; Putative metallopeptidase	UniRef50_A0A0T2ZJQ9	Lit~Lit	PF14247	CL0126	Peptidase_MA	DUF4344	Putative metallopeptidase
PF14848.9 ; HU-DNA_bdg ; DNA-b	97.2	1.6e-07	3.7e-11	74.9	0	61	205-272	24-86 (125)	UniRef50_A0A2E7VE68	205	272	PF14848.9 ; HU-DNA_bdg ; DNA-binding domain	UniRef50_A0A2E7VE68	Retron_X~VHL	PF14848	CL0548	IHF-likeDNA-bdg	HU-DNA_bdg	DNA-binding domain
PF01541.27 ; GIY-YIG ; GIY-YIG	97.2	1.9e-07	4.1e-11	60.2	0	83	188-280	2-89 (89)	UniRef50_UPI00234E50FC	188	280	PF01541.27 ; GIY-YIG ; GIY-YIG catalytic domain	UniRef50_UPI00234E50FC	Uzume~UzuA	PF01541	CL0418	GIY-YIG	GIY-YIG	GIY-YIG catalytic domain
PF19568.2 ; Spore_III_AA ; Spo	97.2	2.2e-07	3.4e-11	68.2	0	29	73-101	143-171 (306)	UniRef50_D7Y2H4	73	101	PF19568.2 ; Spore_III_AA ; Sporulation stage III, protein AA	UniRef50_D7Y2H4	CBASS~TRIP13	PF19568	CL0023	P-loop_NTPase	Spore_III_AA	Sporulation stage III, protein AA
PF00077.23 ; RVP ; Retroviral	97.2	3e-07	4.7e-11	38.8	0	30	3-33	5-34 (93)	UniRef50_A0A2U9IR60	3	33	PF00077.23 ; RVP ; Retroviral aspartyl protease	UniRef50_A0A2U9IR60	Cas~PEPT_D_III-A_1	PF00077	CL0129	Peptidase_AA	RVP	Retroviral aspartyl protease
PF10905.11 ; DUF2695 ; Protein	97.2	2.2e-07	4.2e-11	68	0	55	213-267	1-56 (56)	UniRef50_A0A482D749	213	267	PF10905.11 ; DUF2695 ; Protein of unknown function (DUF2695)	UniRef50_A0A482D749	Cas~cas12_x2_V-F_1	PF10905			DUF2695	Protein of unknown function (DUF2695)
PF08965.13 ; DUF1870 ; Domain	97.2	2.1e-07	3.4e-11	45.4	0	63	2-64	2-66 (118)	UniRef50_A0A1Z5HBJ6	2	64	PF08965.13 ; DUF1870 ; Domain of unknown function (DUF1870)	UniRef50_A0A1Z5HBJ6	Retron_VI~HTH	PF08965	CL0123	HTH	DUF1870	Domain of unknown function (DUF1870)
PF06892.14 ; Phage_CP76 ; Phag	97.2	1.8e-07	3e-11	47.3	0	52	5-56	6-60 (142)	UniRef50_A0A1Z5HBJ6	5	56	PF06892.14 ; Phage_CP76 ; Phage regulatory protein CII (CP76)	UniRef50_A0A1Z5HBJ6	Retron_VI~HTH	PF06892			Phage_CP76	Phage regulatory protein CII (CP76)
PF14947.9 ; HTH_45 ; Winged he	97.2	2.1e-07	3.6e-11	52.8	0	64	176-239	5-69 (77)	UniRef50_U3TE64	176	239	PF14947.9 ; HTH_45 ; Winged helix-turn-helix	UniRef50_U3TE64	Cas~casR_I_1	PF14947	CL0123	HTH	HTH_45	Winged helix-turn-helix
PF20008.2 ; DUF6429 ; Domain o	97.2	2.5e-07	4.3e-11	48	0	40	199-239	2-41 (48)	UniRef50_U3TE64	199	239	PF20008.2 ; DUF6429 ; Domain of unknown function (DUF6429)	UniRef50_U3TE64	Cas~casR_I_1	PF20008			DUF6429	Domain of unknown function (DUF6429)
PF03551.17 ; PadR ; Transcript	97.2	1.7e-07	3e-11	53	0	53	187-239	14-73 (74)	UniRef50_U3TE64	187	239	PF03551.17 ; PadR ; Transcriptional regulator PadR-like family	UniRef50_U3TE64	Cas~casR_I_1	PF03551	CL0123	HTH	PadR	Transcriptional regulator PadR-like family
PF01057.20 ; Parvo_NS1 ; Parvo	97.2	2.1e-07	3.8e-11	77.8	0	121	158-299	116-244 (284)	UniRef50_A0A1S8MZ00	158	299	PF01057.20 ; Parvo_NS1 ; Parvovirus non-structural protein NS1	UniRef50_A0A1S8MZ00	Dodola~DolB	PF01057	CL0023	P-loop_NTPase	Parvo_NS1	Parvovirus non-structural protein NS1
PF07848.15 ; PaaX ; PaaX-like	97.2	1.7e-07	2.9e-11	52.4	0	50	185-234	18-70 (70)	UniRef50_U3TE64	185	234	PF07848.15 ; PaaX ; PaaX-like protein	UniRef50_U3TE64	Cas~casR_I_1	PF07848	CL0123	HTH	PaaX	PaaX-like protein
PF04297.17 ; UPF0122 ; Putativ	97.2	1.8e-07	3e-11	40.7	0	52	6-57	10-61 (96)	UniRef50_A0A395UGB0	6	57	PF04297.17 ; UPF0122 ; Putative helix-turn-helix protein, YlxM / p13 like	UniRef50_A0A395UGB0	NixI~Stix	PF04297	CL0123	HTH	UPF0122	Putative helix-turn-helix protein, YlxM / p13 like
PF18731.4 ; HEPN_Swt1 ; Swt1-l	97.2	1.8e-07	3.4e-11	65.2	0	95	53-205	2-96 (113)	UniRef50_A0A089YRN7	53	205	PF18731.4 ; HEPN_Swt1 ; Swt1-like HEPN	UniRef50_A0A089YRN7	PD-T4-5~PD-T4-5	PF18731	CL0291	KNTase_C	HEPN_Swt1	Swt1-like HEPN
PF01896.22 ; DNA_primase_S ; D	97.2	2.1e-07	3.9e-11	82.1	0	101	90-190	27-152 (153)	UniRef50_N2ANQ9	90	190	PF01896.22 ; DNA_primase_S ; DNA primase small subunit	UniRef50_N2ANQ9	DRT7~DRT7_small	PF01896	CL0243	AEP	DNA_primase_S	DNA primase small subunit
PF19237.2 ; DUF5889 ; Family o	97.2	1.7e-07	3.3e-11	67.3	0	78	57-157	2-86 (115)	UniRef50_B0VN39	57	157	PF19237.2 ; DUF5889 ; Family of unknown function (DUF5889)	UniRef50_B0VN39	RM_Type_II~Type_II_REases	PF19237			DUF5889	Family of unknown function (DUF5889)
PF16486.8 ; ArgoN ; N-terminal	97.2	2.1e-07	3.7e-11	76.5	0	94	12-114	1-101 (127)	UniRef50_K9U8J6	12	114	PF16486.8 ; ArgoN ; N-terminal domain of argonaute	UniRef50_K9U8J6	pAgo~pAgo_LongA	PF16486			ArgoN	N-terminal domain of argonaute
PF10459.12 ; Peptidase_S46 ; P	97.2	1.7e-07	2.8e-11	95	0	23	391-413	45-68 (709)	UniRef50_A0A6G7LQD1	391	413	PF10459.12 ; Peptidase_S46 ; Peptidase S46	UniRef50_A0A6G7LQD1	Retron_XI~RT_11	PF10459	CL0124	Peptidase_PA	Peptidase_S46	Peptidase S46
PF13242.9 ; Hydrolase_like ; H	97.1	3.5e-07	5.5e-11	50.7	0	49	177-226	3-52 (77)	UniRef50_A0A1B7HM58	177	226	PF13242.9 ; Hydrolase_like ; HAD-hyrolase-like	UniRef50_A0A1B7HM58	Rst_Hydrolase-Tm~Hydrolase	PF13242	CL0137	HAD	Hydrolase_like	HAD-hyrolase-like
PF12645.10 ; HTH_16 ; Helix-tu	97.1	3.8e-07	6.3e-11	47.8	0	55	14-68	8-64 (65)	UniRef50_W0DDX0	14	68	PF12645.10 ; HTH_16 ; Helix-turn-helix domain	UniRef50_W0DDX0	Cas~HTH_III-B_3	PF12645	CL0123	HTH	HTH_16	Helix-turn-helix domain
PF04411.15 ; PDDEXK_7 ; PD-(D/	97.1	3.1e-07	5.5e-11	69.6	0	67	239-307	84-165 (166)	UniRef50_P15006	239	307	PF04411.15 ; PDDEXK_7 ; PD-(D/E)XK nuclease superfamily	UniRef50_P15006	RM_Type_IV~Type_IV_REases	PF04411	CL0236	PDDEXK	PDDEXK_7	PD-(D/E)XK nuclease superfamily
PF02112.18 ; PDEase_II ; cAMP	97.1	4e-07	6.5e-11	73.3	0	25	63-87	79-103 (387)	UniRef50_B0TRC8	63	87	PF02112.18 ; PDEase_II ; cAMP phosphodiesterases class-II	UniRef50_B0TRC8	Lamassu-Fam~LmuA_effector_Hydrolase	PF02112	CL0381	Metallo-HOrase	PDEase_II	cAMP phosphodiesterases class-II
PF02263.22 ; GBP ; Guanylate-b	97.1	3.8e-07	6.8e-11	81	0	125	49-183	17-145 (263)	UniRef50_Q3KCV0	49	183	PF02263.22 ; GBP ; Guanylate-binding protein, N-terminal domain	UniRef50_Q3KCV0	Eleos~LeoA2	PF02263	CL0023	P-loop_NTPase	GBP	Guanylate-binding protein, N-terminal domain
PF18389.4 ; TrmO_C ; TrmO C-te	97.1	3.1e-07	5.2e-11	41.5	0	62	2-83	1-63 (63)	UniRef50_A0A0P7DAM5	2	83	PF18389.4 ; TrmO_C ; TrmO C-terminal domain	UniRef50_A0A0P7DAM5	PfiAT~PfiT	PF18389	CL0136	Plasmid-antitox	TrmO_C	TrmO C-terminal domain
PF16593.8 ; Cas9-BH ; Bridge h	97.1	2.7e-07	4.9e-11	66	0	33	76-108	1-33 (33)	UniRef50_UPI0002E0D60E	76	108	PF16593.8 ; Cas9-BH ; Bridge helix of CRISPR-associated endonuclease Cas9	UniRef50_UPI0002E0D60E	CAS_Class2-Subtype-II-C~cas9_II-C_4	PF16593			Cas9-BH	Bridge helix of CRISPR-associated endonuclease Cas9
PF09477.13 ; Type_III_YscG ; B	97.1	3.5e-07	5.3e-11	60.7	0	90	214-313	7-96 (115)	UniRef50_F8E7K9	214	313	PF09477.13 ; Type_III_YscG ; Bacterial type II secretion system chaperone protein (type_III_yscG)	UniRef50_F8E7K9	Cas~TPR_III-A_2	PF09477	CL0020	TPR	Type_III_YscG	Bacterial type II secretion system chaperone protein (type_III_yscG)
PF02195.21 ; ParBc ; ParB/Sulf	97.1	3.4e-07	6.6e-11	62.7	0	72	30-138	2-77 (91)	UniRef50_A0A123STR3	30	138	PF02195.21 ; ParBc ; ParB/Sulfiredoxin domain	UniRef50_A0A123STR3	AbiR~AbiRb	PF02195	CL0248	ParBc	ParBc	ParB/Sulfiredoxin domain
PF02982.17 ; Scytalone_dh ; Sc	97.1	4.2e-07	6.9e-11	61.3	0	118	181-301	8-139 (160)	UniRef50_A0A839TR21	181	301	PF02982.17 ; Scytalone_dh ; Scytalone dehydratase	UniRef50_A0A839TR21	DarTG~DarG	PF02982	CL0051	NTF2	Scytalone_dh	Scytalone dehydratase
PF13671.9 ; AAA_33 ; AAA domai	97.1	4e-07	7.4e-11	65.1	0	24	118-141	1-24 (165)	UniRef50_K9QJ53	118	141	PF13671.9 ; AAA_33 ; AAA domain	UniRef50_K9QJ53	Cas~csx3_I_III_3	PF13671	CL0023	P-loop_NTPase	AAA_33	AAA domain
PF15254.9 ; CCDC14 ; Coiled-co	97.1	4.2e-07	6.8e-11	86.2	0	9	84-92	142-150 (839)	UniRef50_A0A6G8CVQ6	84	92	PF15254.9 ; CCDC14 ; Coiled-coil domain-containing protein 14	UniRef50_A0A6G8CVQ6	Lamassu-Fam~LmuB_SMC_PDDEXK	PF15254			CCDC14	Coiled-coil domain-containing protein 14
PF07992.17 ; Pyr_redox_2 ; Pyr	97.1	3.3e-07	6.6e-11	89.2	0	148	58-249	1-152 (295)	UniRef50_A0A5B6U0W4	58	249	PF07992.17 ; Pyr_redox_2 ; Pyridine nucleotide-disulphide oxidoreductase	UniRef50_A0A5B6U0W4	Lamassu-Fam~LmuA_effector_FMO	PF07992	CL0063	NADP_Rossmann	Pyr_redox_2	Pyridine nucleotide-disulphide oxidoreductase
PF09202.14 ; Rio2_N ; Rio2, N-	97.1	2.8e-07	4.8e-11	52.6	0	64	170-238	3-70 (78)	UniRef50_U3TE64	170	238	PF09202.14 ; Rio2_N ; Rio2, N-terminal	UniRef50_U3TE64	Cas~casR_I_1	PF09202	CL0123	HTH	Rio2_N	Rio2, N-terminal
PF03444.18 ; HrcA_DNA-bdg ; Wi	97.1	3.7e-07	6.3e-11	52.1	0	53	186-239	23-75 (80)	UniRef50_U3TE64	186	239	PF03444.18 ; HrcA_DNA-bdg ; Winged helix-turn-helix transcription repressor, HrcA DNA-binding	UniRef50_U3TE64	Cas~casR_I_1	PF03444	CL0123	HTH	HrcA_DNA-bdg	Winged helix-turn-helix transcription repressor, HrcA DNA-binding
PF10230.12 ; LIDHydrolase ; Li	97.1	4e-07	7e-11	87.7	0	110	17-167	2-113 (250)	UniRef50_UPI000CD50D1D	17	167	PF10230.12 ; LIDHydrolase ; Lipid-droplet associated hydrolase	UniRef50_UPI000CD50D1D	Eleos~LeoBC	PF10230	CL0028	AB_hydrolase	LIDHydrolase	Lipid-droplet associated hydrolase
PF11994.11 ; DUF3489 ; Protein	97.1	4.2e-07	7.5e-11	40.6	0	57	6-64	6-67 (67)	UniRef50_A0A218QQ03	6	64	PF11994.11 ; DUF3489 ; Protein of unknown function (DUF3489)	UniRef50_A0A218QQ03	Cas~HTH_I-D_2	PF11994	CL0123	HTH	DUF3489	Protein of unknown function (DUF3489)
PF01202.25 ; SKI ; Shikimate k	97.1	4.1e-07	7.8e-11	71.6	0	31	42-80	1-31 (154)	UniRef50_A0A0S4I8X5	42	80	PF01202.25 ; SKI ; Shikimate kinase	UniRef50_A0A0S4I8X5	dCTPdeaminase~dCTPdeaminase	PF01202	CL0023	P-loop_NTPase	SKI	Shikimate kinase
PF20291.1 ; MC5 ; ABC-three co	97.1	3.7e-07	6.9e-11	61.6	0	126	8-135	4-148 (166)	UniRef50_T0GLZ4	8	135	PF20291.1 ; MC5 ; ABC-three component (ABC-3C) system Middle Component 5	UniRef50_T0GLZ4	Lamassu-Fam~LmuC_acc_Mrr	PF20291			MC5	ABC-three component (ABC-3C) system Middle Component 5
PF14908.9 ; HU-CCDC81_euk_1 ;	97.1	2.5e-07	5.8e-11	68.9	0	72	313-384	8-87 (88)	UniRef50_A0A2E7VE68	313	384	PF14908.9 ; HU-CCDC81_euk_1 ; CCDC81 eukaryotic HU domain 1	UniRef50_A0A2E7VE68	Retron_X~VHL	PF14908	CL0548	IHF-likeDNA-bdg	HU-CCDC81_euk_1	CCDC81 eukaryotic HU domain 1
PF05344.14 ; DUF746 ; Domain o	97.1	4.1e-07	6.9e-11	36.9	0	36	22-57	5-40 (62)	UniRef50_A0A395UGB0	22	57	PF05344.14 ; DUF746 ; Domain of Unknown Function (DUF746)	UniRef50_A0A395UGB0	NixI~Stix	PF05344			DUF746	Domain of Unknown Function (DUF746)
PF08281.15 ; Sigma70_r4_2 ; Si	97.1	4e-07	6.8e-11	33.4	0	49	6-54	3-51 (54)	UniRef50_A0A395UGB0	6	54	PF08281.15 ; Sigma70_r4_2 ; Sigma-70, region 4	UniRef50_A0A395UGB0	NixI~Stix	PF08281	CL0123	HTH	Sigma70_r4_2	Sigma-70, region 4
PF05206.17 ; TRM13 ; Methyltra	97.1	3.7e-07	6.2e-11	71.5	0	103	211-315	16-153 (277)	UniRef50_P20590	211	315	PF05206.17 ; TRM13 ; Methyltransferase TRM13	UniRef50_P20590	RM_Type_II~Type_II_MTases	PF05206	CL0063	NADP_Rossmann	TRM13	Methyltransferase TRM13
PF01795.22 ; Methyltransf_5 ;	97.1	3.2e-07	5.4e-11	72.9	0	83	211-293	19-111 (310)	UniRef50_P20590	211	293	PF01795.22 ; Methyltransf_5 ; MraW methylase family	UniRef50_P20590	RM_Type_II~Type_II_MTases	PF01795	CL0063	NADP_Rossmann	Methyltransf_5	MraW methylase family
PF14359.9 ; DUF4406 ; Domain o	97.1	3.8e-07	7.1e-11	55.3	0	87	3-95	1-91 (92)	UniRef50_A0A1G2M309	3	95	PF14359.9 ; DUF4406 ; Domain of unknown function (DUF4406)	UniRef50_A0A1G2M309	Thoeris~ThsB_Global	PF14359	CL0498	Nribosyltransf	DUF4406	Domain of unknown function (DUF4406)
PF00015.24 ; MCPsignal ; Methy	97.1	4.4e-07	7.7e-11	68.8	0	86	246-337	15-102 (158)	UniRef50_A0A329ZA35	246	337	PF00015.24 ; MCPsignal ; Methyl-accepting chemotaxis protein (MCP) signalling domain	UniRef50_A0A329ZA35	Zorya~ZorA2	PF00015			MCPsignal	Methyl-accepting chemotaxis protein (MCP) signalling domain
PF07514.14 ; TraI_2 ; Putative	97.1	3.4e-07	6.3e-11	67.8	0	66	14-79	65-167 (314)	UniRef50_A0A7X7UQ64	14	79	PF07514.14 ; TraI_2 ; Putative helicase	UniRef50_A0A7X7UQ64	Cas~cas3HD_I_1	PF07514	CL0237	HD_PDEase	TraI_2	Putative helicase
PF02223.20 ; Thymidylate_kin ;	97	5.6e-07	1e-10	65.1	0	24	121-144	1-24 (181)	UniRef50_K9QJ53	121	144	PF02223.20 ; Thymidylate_kin ; Thymidylate kinase	UniRef50_K9QJ53	Cas~csx3_I_III_3	PF02223	CL0023	P-loop_NTPase	Thymidylate_kin	Thymidylate kinase
PF16509.8 ; KORA ; TrfB plasmi	97	5.1e-07	8.5e-11	37.9	0	53	5-58	7-59 (84)	UniRef50_A0A395UGB0	5	58	PF16509.8 ; KORA ; TrfB plasmid transcriptional repressor	UniRef50_A0A395UGB0	NixI~Stix	PF16509	CL0123	HTH	KORA	TrfB plasmid transcriptional repressor
PF08822.14 ; DUF1804 ; Protein	97	6.1e-07	1e-10	43	0	39	15-53	3-42 (163)	UniRef50_A0A395UGB0	15	53	PF08822.14 ; DUF1804 ; Protein of unknown function (DUF1804)	UniRef50_A0A395UGB0	NixI~Stix	PF08822	CL0123	HTH	DUF1804	Protein of unknown function (DUF1804)
PF20385.1 ; DUF6680 ; Family o	97	4.2e-07	8.1e-11	68.2	0	125	22-167	2-144 (184)	UniRef50_A0A2P5PU51	22	167	PF20385.1 ; DUF6680 ; Family of unknown function (DUF6680)	UniRef50_A0A2P5PU51	AbiN~AbiN	PF20385			DUF6680	Family of unknown function (DUF6680)
PF09570.13 ; RE_SinI ; SinI re	97	4.7e-07	9e-11	74.8	0	115	13-128	45-167 (216)	UniRef50_A0A7U5AY45	13	128	PF09570.13 ; RE_SinI ; SinI restriction endonuclease	UniRef50_A0A7U5AY45	RM_Type_II~Type_II_REases	PF09570	CL0236	PDDEXK	RE_SinI	SinI restriction endonuclease
PF10686.12 ; YAcAr ; YspA, cpY	97	4.1e-07	8.3e-11	61.2	0	61	132-193	1-63 (67)	UniRef50_L4IZ30	132	193	PF10686.12 ; YAcAr ; YspA, cpYpsA-related SLOG family	UniRef50_L4IZ30	PsyrTA~PsyrA	PF10686	CL0349	SLOG	YAcAr	YspA, cpYpsA-related SLOG family
PF04466.16 ; Terminase_3 ; Pha	97	5.1e-07	8.8e-11	70.1	0	49	2-50	2-57 (202)	UniRef50_K1LVE6	2	50	PF04466.16 ; Terminase_3 ; Phage terminase large subunit	UniRef50_K1LVE6	Gabija~GajB_3	PF04466	CL0023	P-loop_NTPase	Terminase_3	Phage terminase large subunit
PF13601.9 ; HTH_34 ; Winged he	97	4.7e-07	7.9e-11	51.7	0	64	176-239	3-70 (80)	UniRef50_U3TE64	176	239	PF13601.9 ; HTH_34 ; Winged helix DNA-binding domain	UniRef50_U3TE64	Cas~casR_I_1	PF13601	CL0123	HTH	HTH_34	Winged helix DNA-binding domain
PF09824.12 ; ArsR ; ArsR trans	97	5.7e-07	9.7e-11	59.8	0	63	172-237	16-84 (160)	UniRef50_U3TE64	172	237	PF09824.12 ; ArsR ; ArsR transcriptional regulator	UniRef50_U3TE64	Cas~casR_I_1	PF09824	CL0123	HTH	ArsR	ArsR transcriptional regulator
PF15964.8 ; CCCAP ; Centrosoma	97	5.7e-07	9.8e-11	104.1	0	25	392-416	220-244 (684)	UniRef50_A0A193GJ80	392	416	PF15964.8 ; CCCAP ; Centrosomal colon cancer autoantigen protein family	UniRef50_A0A193GJ80	Lamassu-Fam~LmuB_SMC_Amidase	PF15964			CCCAP	Centrosomal colon cancer autoantigen protein family
PF12793.10 ; SgrR_N ; Sugar tr	97	7.2e-07	1.2e-10	55	0	37	185-221	16-52 (112)	UniRef50_U3TE64	185	221	PF12793.10 ; SgrR_N ; Sugar transport-related sRNA regulator N-term	UniRef50_U3TE64	Cas~casR_I_1	PF12793	CL0123	HTH	SgrR_N	Sugar transport-related sRNA regulator N-term
PF18418.4 ; AnkUBD ; Ankyrin u	97	6.9e-07	1.2e-10	69.3	0	62	10-71	19-95 (97)	UniRef50_A0A6N8N989	10	71	PF18418.4 ; AnkUBD ; Ankyrin ubiquitin-binding domain	UniRef50_A0A6N8N989	Gao_Mza~MzaA	PF18418	CL0465	Ank	AnkUBD	Ankyrin ubiquitin-binding domain
PF18090.4 ; SoPB_HTH ; Centrom	97	6.6e-07	1.1e-10	39.4	0	56	5-61	9-65 (75)	UniRef50_A0A1Z5HBJ6	5	61	PF18090.4 ; SoPB_HTH ; Centromere-binding protein HTH domain	UniRef50_A0A1Z5HBJ6	Retron_VI~HTH	PF18090	CL0123	HTH	SoPB_HTH	Centromere-binding protein HTH domain
PF00910.25 ; RNA_helicase ; RN	97	4.8e-07	8.9e-11	60.8	0	73	163-251	1-74 (100)	UniRef50_A0A1S8MZ00	163	251	PF00910.25 ; RNA_helicase ; RNA helicase	UniRef50_A0A1S8MZ00	Dodola~DolB	PF00910	CL0023	P-loop_NTPase	RNA_helicase	RNA helicase
PF13588.9 ; HSDR_N_2 ; Type I	97	4.5e-07	8.3e-11	79.9	0	96	62-180	2-97 (110)	UniRef50_K9VST6	62	180	PF13588.9 ; HSDR_N_2 ; Type I restriction enzyme R protein N terminus (HSDR_N)	UniRef50_K9VST6	DISARM_1~drmMI	PF13588	CL0236	PDDEXK	HSDR_N_2	Type I restriction enzyme R protein N terminus (HSDR_N)
PF13479.9 ; AAA_24 ; AAA domai	97	7.1e-07	1.1e-10	51.4	0	21	21-41	2-22 (194)	UniRef50_A0A1W1HAM8	21	41	PF13479.9 ; AAA_24 ; AAA domain	UniRef50_A0A1W1HAM8	BREX~brxF	PF13479	CL0023	P-loop_NTPase	AAA_24	AAA domain
PF15742.8 ; DUF4686 ; Domain o	97	7.9e-07	1.3e-10	90.2	0	12	559-570	362-373 (384)	UniRef50_A0A3M6HYB1	559	570	PF15742.8 ; DUF4686 ; Domain of unknown function (DUF4686)	UniRef50_A0A3M6HYB1	Lamassu-Fam~LmuB_SMC_Hydrolase_protease	PF15742			DUF4686	Domain of unknown function (DUF4686)
PF06296.15 ; RelE ; RelE toxin	97	5.4e-07	9.5e-11	60.9	0	92	190-294	3-94 (113)	UniRef50_UPI00069EC83E	190	294	PF06296.15 ; RelE ; RelE toxin of RelE / RelB toxin-antitoxin system	UniRef50_UPI00069EC83E	Menshen~NsnC_2617187710	PF06296	CL0136	Plasmid-antitox	RelE	RelE toxin of RelE / RelB toxin-antitoxin system
PF00179.29 ; UQ_con ; Ubiquiti	97	6.7e-07	1.2e-10	51.6	0	101	20-125	1-113 (142)	UniRef50_UPI001FCC694B	20	125	PF00179.29 ; UQ_con ; Ubiquitin-conjugating enzyme	UniRef50_UPI001FCC694B	CBASS~AG_E2_Prok-E2_B	PF00179	CL0208	UBC	UQ_con	Ubiquitin-conjugating enzyme
PF05165.15 ; GCH_III ; GTP cyc	97	5.2e-07	1.1e-10	87	0	113	591-749	129-246 (250)	UniRef50_Q8U1S6	591	749	PF05165.15 ; GCH_III ; GTP cyclohydrolase III	UniRef50_Q8U1S6	Cas~cas10_III_6	PF05165	CL0276	Nucleot_cyclase	GCH_III	GTP cyclohydrolase III
PF01494.22 ; FAD_binding_3 ; F	97	5e-07	9.5e-11	92.3	0	35	58-93	2-36 (343)	UniRef50_A0A5B6U0W4	58	93	PF01494.22 ; FAD_binding_3 ; FAD binding domain	UniRef50_A0A5B6U0W4	Lamassu-Fam~LmuA_effector_FMO	PF01494	CL0063	NADP_Rossmann	FAD_binding_3	FAD binding domain
PF00890.27 ; FAD_binding_2 ; F	97	5.3e-07	1e-10	93	0	35	59-94	1-35 (397)	UniRef50_A0A5B6U0W4	59	94	PF00890.27 ; FAD_binding_2 ; FAD binding domain	UniRef50_A0A5B6U0W4	Lamassu-Fam~LmuA_effector_FMO	PF00890	CL0063	NADP_Rossmann	FAD_binding_2	FAD binding domain
PF13207.9 ; AAA_17 ; AAA domai	97	4.8e-07	9e-11	61	0	20	122-141	1-20 (137)	UniRef50_K9QJ53	122	141	PF13207.9 ; AAA_17 ; AAA domain	UniRef50_K9QJ53	Cas~csx3_I_III_3	PF13207	CL0023	P-loop_NTPase	AAA_17	AAA domain
PF06745.16 ; ATPase ; KaiC	97	6.8e-07	1e-10	61.9	0	30	71-100	16-45 (232)	UniRef50_D7Y2H4	71	100	PF06745.16 ; ATPase ; KaiC	UniRef50_D7Y2H4	CBASS~TRIP13	PF06745	CL0023	P-loop_NTPase	ATPase	KaiC
PF14444.9 ; S1-like ; S1-like	97	4.2e-07	8.2e-11	51.1	0	50	131-189	2-51 (58)	A0A3M4C6P3_9PSED	131	189	PF14444.9 ; S1-like ; S1-like	A0A3M4C6P3_9PSED	Retron_V~CSD	PF14444	CL0021	OB	S1-like	S1-like
PF00154.24 ; RecA ; recA bacte	97	6.7e-07	1e-10	63.8	0	30	71-100	49-78 (261)	UniRef50_D7Y2H4	71	100	PF00154.24 ; RecA ; recA bacterial DNA recombination protein	UniRef50_D7Y2H4	CBASS~TRIP13	PF00154	CL0023	P-loop_NTPase	RecA	recA bacterial DNA recombination protein
PF01712.22 ; dNK ; Deoxynucleo	97	4.5e-07	8.4e-11	75.5	0	21	36-56	1-21 (201)	UniRef50_A0A0S4I8X5	36	56	PF01712.22 ; dNK ; Deoxynucleoside kinase	UniRef50_A0A0S4I8X5	dCTPdeaminase~dCTPdeaminase	PF01712	CL0023	P-loop_NTPase	dNK	Deoxynucleoside kinase
PF07819.16 ; PGAP1 ; PGAP1-lik	97	7e-07	1.2e-10	86.1	0	45	123-170	92-136 (245)	UniRef50_UPI000CD50D1D	123	170	PF07819.16 ; PGAP1 ; PGAP1-like protein	UniRef50_UPI000CD50D1D	Eleos~LeoBC	PF07819	CL0028	AB_hydrolase	PGAP1	PGAP1-like protein
PF13454.9 ; NAD_binding_9 ; FA	96.9	1e-06	2e-10	77.8	0	34	61-94	1-40 (166)	UniRef50_A0A5B6U0W4	61	94	PF13454.9 ; NAD_binding_9 ; FAD-NAD(P)-binding	UniRef50_A0A5B6U0W4	Lamassu-Fam~LmuA_effector_FMO	PF13454	CL0063	NADP_Rossmann	NAD_binding_9	FAD-NAD(P)-binding
PF09114.13 ; MotA_activ ; Tran	96.9	9.7e-07	1.6e-10	52.6	0	67	169-239	12-79 (95)	UniRef50_U3TE64	169	239	PF09114.13 ; MotA_activ ; Transcription factor MotA, activation domain	UniRef50_U3TE64	Cas~casR_I_1	PF09114	CL0123	HTH	MotA_activ	Transcription factor MotA, activation domain
PF01946.20 ; Thi4 ; Thi4 famil	96.9	7.3e-07	1.4e-10	87	0	41	55-95	15-56 (258)	UniRef50_A0A5B6U0W4	55	95	PF01946.20 ; Thi4 ; Thi4 family	UniRef50_A0A5B6U0W4	Lamassu-Fam~LmuA_effector_FMO	PF01946	CL0063	NADP_Rossmann	Thi4	Thi4 family
PF03428.16 ; RP-C ; Replicatio	96.9	9.2e-07	1.6e-10	59.8	0	68	169-236	39-123 (175)	UniRef50_U3TE64	169	236	PF03428.16 ; RP-C ; Replication protein C N-terminal domain	UniRef50_U3TE64	Cas~casR_I_1	PF03428	CL0123	HTH	RP-C	Replication protein C N-terminal domain
PF13693.9 ; HTH_35 ; Winged he	96.9	8.4e-07	1.4e-10	38.4	0	59	3-64	4-62 (75)	UniRef50_A0A1Z5HBJ6	3	64	PF13693.9 ; HTH_35 ; Winged helix-turn-helix DNA-binding	UniRef50_A0A1Z5HBJ6	Retron_VI~HTH	PF13693	CL0123	HTH	HTH_35	Winged helix-turn-helix DNA-binding
PF01381.25 ; HTH_3 ; Helix-tur	96.9	1.2e-06	1.9e-10	35	0	51	8-58	3-53 (55)	UniRef50_A0A1Z5HBJ6	8	58	PF01381.25 ; HTH_3 ; Helix-turn-helix	UniRef50_A0A1Z5HBJ6	Retron_VI~HTH	PF01381	CL0123	HTH	HTH_3	Helix-turn-helix
PF05339.14 ; DUF739 ; Protein	96.9	1.1e-06	1.8e-10	36.3	0	57	4-60	6-62 (69)	UniRef50_A0A1Z5HBJ6	4	60	PF05339.14 ; DUF739 ; Protein of unknown function (DUF739)	UniRef50_A0A1Z5HBJ6	Retron_VI~HTH	PF05339	CL0123	HTH	DUF739	Protein of unknown function (DUF739)
PF12844.10 ; HTH_19 ; Helix-tu	96.9	9.9e-07	1.6e-10	35.5	0	58	6-63	4-61 (64)	UniRef50_A0A1Z5HBJ6	6	63	PF12844.10 ; HTH_19 ; Helix-turn-helix domain	UniRef50_A0A1Z5HBJ6	Retron_VI~HTH	PF12844	CL0123	HTH	HTH_19	Helix-turn-helix domain
PF02636.20 ; Methyltransf_28 ;	96.9	1.2e-06	1.9e-10	66.6	0	95	214-312	19-129 (233)	UniRef50_P20590	214	312	PF02636.20 ; Methyltransf_28 ; Putative S-adenosyl-L-methionine-dependent methyltransferase	UniRef50_P20590	RM_Type_II~Type_II_MTases	PF02636	CL0063	NADP_Rossmann	Methyltransf_28	Putative S-adenosyl-L-methionine-dependent methyltransferase
PF02283.19 ; CobU ; Cobinamide	96.9	1.2e-06	2e-10	50.5	0	23	24-46	1-23 (184)	UniRef50_A0A1W1HAM8	24	46	PF02283.19 ; CobU ; Cobinamide kinase / cobinamide phosphate guanyltransferase	UniRef50_A0A1W1HAM8	BREX~brxF	PF02283	CL0023	P-loop_NTPase	CobU	Cobinamide kinase / cobinamide phosphate guanyltransferase
PF12780.10 ; AAA_8 ; P-loop co	96.9	8.5e-07	1.3e-10	54.1	0	34	19-52	22-55 (260)	UniRef50_A0A1W1HAM8	19	52	PF12780.10 ; AAA_8 ; P-loop containing dynein motor region D4	UniRef50_A0A1W1HAM8	BREX~brxF	PF12780	CL0023	P-loop_NTPase	AAA_8	P-loop containing dynein motor region D4
PF02811.22 ; PHP ; PHP domain	96.9	1.1e-06	1.8e-10	76.2	0	67	11-92	1-67 (174)	UniRef50_A0A5C6QXY2	11	92	PF02811.22 ; PHP ; PHP domain	UniRef50_A0A5C6QXY2	Gao_Ppl~PplA	PF02811	CL0036	TIM_barrel	PHP	PHP domain
PF20408.1 ; Abhydrolase_11 ; A	96.9	8.5e-07	1.5e-10	82.2	0	73	125-197	75-159 (209)	UniRef50_UPI000CD50D1D	125	197	PF20408.1 ; Abhydrolase_11 ; Alpha/beta hydrolase domain	UniRef50_UPI000CD50D1D	Eleos~LeoBC	PF20408	CL0028	AB_hydrolase	Abhydrolase_11	Alpha/beta hydrolase domain
PF12688.10 ; TPR_5 ; Tetratric	96.9	9.1e-07	1.4e-10	58.8	0	97	216-314	4-103 (119)	UniRef50_F8E7K9	216	314	PF12688.10 ; TPR_5 ; Tetratrico peptide repeat	UniRef50_F8E7K9	Cas~TPR_III-A_2	PF12688	CL0020	TPR	TPR_5	Tetratrico peptide repeat
PF16902.8 ; FokI_D3 ; FokI, D3	96.9	7.9e-07	1.3e-10	52.1	0	49	4-52	13-67 (69)	UniRef50_O34920	4	52	PF16902.8 ; FokI_D3 ; FokI, D3 domain	UniRef50_O34920	Cas~WYL_I_II_III_IV_V_VI_1	PF16902	CL0123	HTH	FokI_D3	FokI, D3 domain
PF05869.14 ; Dam ; DNA N-6-ade	96.9	8.4e-07	1.7e-10	72.3	0	100	15-181	6-108 (189)	UniRef50_P00472	15	181	PF05869.14 ; Dam ; DNA N-6-adenine-methyltransferase (Dam)	UniRef50_P00472	RM_Type_II~Type_II_MTases	PF05869			Dam	DNA N-6-adenine-methyltransferase (Dam)
PF00406.25 ; ADK ; Adenylate k	96.9	9.1e-07	1.7e-10	71.5	0	35	38-80	1-35 (184)	UniRef50_A0A0S4I8X5	38	80	PF00406.25 ; ADK ; Adenylate kinase	UniRef50_A0A0S4I8X5	dCTPdeaminase~dCTPdeaminase	PF00406	CL0023	P-loop_NTPase	ADK	Adenylate kinase
PF13274.9 ; DUF4065 ; Protein	96.9	6.9e-07	1.3e-10	57.6	0	80	99-192	20-100 (103)	UniRef50_A0A1Q8VKP5	99	192	PF13274.9 ; DUF4065 ; Protein of unknown function (DUF4065)	UniRef50_A0A1Q8VKP5	Lamassu-Fam~LmuC_acc_PDDEXK	PF13274			SocA_Panacea	Antitoxin SocA-like, Panacea domain
PF14457.9 ; Prok-E2_A ; Prokar	96.9	1e-06	1.8e-10	59.1	0	73	50-129	53-132 (162)	UniRef50_A0A3D3GKB3	50	129	PF14457.9 ; Prok-E2_A ; Prokaryotic E2 family A	UniRef50_A0A3D3GKB3	CBASS~E2_II	PF14457	CL0208	UBC	Prok-E2_A	Prokaryotic E2 family A
PF09967.12 ; DUF2201 ; VWA-lik	96.9	7.9e-07	1.4e-10	58.1	0	94	15-173	1-95 (124)	UniRef50_A9BTH0	15	173	PF09967.12 ; DUF2201 ; VWA-like domain (DUF2201)	UniRef50_A9BTH0	Gao_TerY~TerYA	PF09967	CL0128	vWA-like	DUF2201	VWA-like domain (DUF2201)
PF10881.11 ; DUF2726 ; Protein	96.9	9.2e-07	1.8e-10	62.9	0	48	58-124	55-107 (122)	UniRef50_B0VN39	58	124	PF10881.11 ; DUF2726 ; Protein of unknown function (DUF2726)	UniRef50_B0VN39	RM_Type_II~Type_II_REases	PF10881	CL0236	PDDEXK	DUF2726	Protein of unknown function (DUF2726)
PF01745.19 ; IPT ; Isopentenyl	96.9	1.1e-06	2e-10	67.6	0	26	117-142	2-27 (233)	UniRef50_K9QJ53	117	142	PF01745.19 ; IPT ; Isopentenyl transferase	UniRef50_K9QJ53	Cas~csx3_I_III_3	PF01745	CL0023	P-loop_NTPase	IPT	Isopentenyl transferase
PF08433.13 ; KTI12 ; Chromatin	96.9	7.2e-07	1.3e-10	71.4	0	27	116-142	1-27 (269)	UniRef50_K9QJ53	116	142	PF08433.13 ; KTI12 ; Chromatin associated protein KTI12	UniRef50_K9QJ53	Cas~csx3_I_III_3	PF08433	CL0023	P-loop_NTPase	KTI12	Chromatin associated protein KTI12
PF09862.12 ; DUF2089 ; Protein	96.9	8.3e-07	1.4e-10	39.4	0	51	9-59	29-79 (113)	UniRef50_A0A395UGB0	9	59	PF09862.12 ; DUF2089 ; Protein of unknown function (DUF2089)	UniRef50_A0A395UGB0	NixI~Stix	PF09862	CL0123	HTH	DUF2089	Protein of unknown function (DUF2089)
PF04545.19 ; Sigma70_r4 ; Sigm	96.9	8.3e-07	1.4e-10	33.5	0	44	11-54	2-49 (54)	UniRef50_A0A395UGB0	11	54	PF04545.19 ; Sigma70_r4 ; Sigma-70, region 4	UniRef50_A0A395UGB0	NixI~Stix	PF04545	CL0123	HTH	Sigma70_r4	Sigma-70, region 4
PF07618.14 ; DUF1580 ; Protein	96.9	7.5e-07	1.3e-10	57.5	0	48	7-54	1-56 (57)	UniRef50_E6S5J4	7	54	PF07618.14 ; DUF1580 ; Protein of unknown function (DUF1580)	UniRef50_E6S5J4	RM_Type_II~Type_II_MTases	PF07618			DUF1580	Protein of unknown function (DUF1580)
PF00245.23 ; Alk_phosphatase ;	96.9	8.2e-07	1.6e-10	90.7	0	59	510-572	272-330 (436)	UniRef50_A0A0E3WSG7	510	572	PF00245.23 ; Alk_phosphatase ; Alkaline phosphatase	UniRef50_A0A0E3WSG7	BREX~pglZ3	PF00245	CL0088	Alk_phosphatase	Alk_phosphatase	Alkaline phosphatase
PF18750.4 ; SNAD4 ; Secreted N	96.8	1.4e-06	2.6e-10	66.9	0	55	380-434	22-83 (117)	UniRef50_A0A0S4I8X5	380	434	PF18750.4 ; SNAD4 ; Secreted Novel AID/APOBEC-like Deaminase 4	UniRef50_A0A0S4I8X5	dCTPdeaminase~dCTPdeaminase	PF18750	CL0109	CDA	SNAD4	Secreted Novel AID/APOBEC-like Deaminase 4
PF02295.20 ; z-alpha ; Adenosi	96.8	1.3e-06	2.2e-10	47.5	0	58	174-232	5-63 (65)	UniRef50_U3TE64	174	232	PF02295.20 ; z-alpha ; Adenosine deaminase z-alpha domain	UniRef50_U3TE64	Cas~casR_I_1	PF02295	CL0123	HTH	z-alpha	Adenosine deaminase z-alpha domain
PF08192.14 ; Peptidase_S64 ; P	96.8	1.3e-06	2.3e-10	87.8	0	50	513-565	686-740 (745)	UniRef50_A0A6G7LQD1	513	565	PF08192.14 ; Peptidase_S64 ; Peptidase family S64	UniRef50_A0A6G7LQD1	Retron_XI~RT_11	PF08192	CL0124	Peptidase_PA	Peptidase_S64	Peptidase family S64
PF04079.19 ; SMC_ScpB ; Segreg	96.8	1.6e-06	2.6e-10	57.6	0	67	169-238	78-148 (159)	UniRef50_U3TE64	169	238	PF04079.19 ; SMC_ScpB ; Segregation and condensation complex subunit ScpB	UniRef50_U3TE64	Cas~casR_I_1	PF04079	CL0123	HTH	SMC_ScpB	Segregation and condensation complex subunit ScpB
PF01475.22 ; FUR ; Ferric upta	96.8	1.7e-06	2.9e-10	54.4	0	63	171-233	6-77 (122)	UniRef50_U3TE64	171	233	PF01475.22 ; FUR ; Ferric uptake regulator family	UniRef50_U3TE64	Cas~casR_I_1	PF01475	CL0123	HTH	FUR	Ferric uptake regulator family
PF03096.17 ; Ndr ; Ndr family	96.8	1.6e-06	2.8e-10	84.2	0	40	123-168	97-136 (283)	UniRef50_UPI000CD50D1D	123	168	PF03096.17 ; Ndr ; Ndr family	UniRef50_UPI000CD50D1D	Eleos~LeoBC	PF03096	CL0028	AB_hydrolase	Ndr	Ndr family
PF04104.17 ; DNA_primase_lrg ;	96.8	1.5e-06	2.8e-10	84.1	0	74	265-339	105-192 (266)	UniRef50_N2ANQ9	265	339	PF04104.17 ; DNA_primase_lrg ; Eukaryotic and archaeal DNA primase, large subunit	UniRef50_N2ANQ9	DRT7~DRT7_small	PF04104	CL0242	DNA_primase_lrg	DNA_primase_lrg	Eukaryotic and archaeal DNA primase, large subunit
PF00625.24 ; Guanylate_kin ; G	96.8	1.3e-06	2.5e-10	63	0	26	116-141	2-27 (186)	UniRef50_K9QJ53	116	141	PF00625.24 ; Guanylate_kin ; Guanylate kinase	UniRef50_K9QJ53	Cas~csx3_I_III_3	PF00625	CL0023	P-loop_NTPase	Guanylate_kin	Guanylate kinase
PF01583.23 ; APS_kinase ; Aden	96.8	1.1e-06	2.1e-10	60.8	0	26	116-141	2-27 (156)	UniRef50_K9QJ53	116	141	PF01583.23 ; APS_kinase ; Adenylylsulphate kinase	UniRef50_K9QJ53	Cas~csx3_I_III_3	PF01583	CL0023	P-loop_NTPase	APS_kinase	Adenylylsulphate kinase
PF13519.9 ; VWA_2 ; von Willeb	96.8	1.2e-06	2e-10	54.9	0	53	15-74	1-54 (120)	UniRef50_A9BTH0	15	74	PF13519.9 ; VWA_2 ; von Willebrand factor type A domain	UniRef50_A9BTH0	Gao_TerY~TerYA	PF13519	CL0128	vWA-like	VWA_2	von Willebrand factor type A domain
PF14590.9 ; DUF4447 ; Domain o	96.8	1.6e-06	2.6e-10	44.8	0	56	3-58	9-64 (166)	UniRef50_A0A1Z5HBJ6	3	58	PF14590.9 ; DUF4447 ; Domain of unknown function (DUF4447)	UniRef50_A0A1Z5HBJ6	Retron_VI~HTH	PF14590	CL0123	HTH	DUF4447	Domain of unknown function (DUF4447)
PF15731.8 ; MqsA_antitoxin ; A	96.8	1.9e-06	3.1e-10	42.1	0	57	3-60	71-127 (131)	UniRef50_A0A1Z5HBJ6	3	60	PF15731.8 ; MqsA_antitoxin ; Antitoxin component of bacterial toxin-antitoxin system, MqsA	UniRef50_A0A1Z5HBJ6	Retron_VI~HTH	PF15731	CL0123	HTH	MqsA_antitoxin	Antitoxin component of bacterial toxin-antitoxin system, MqsA
PF20075.2 ; DUF6471 ; Domain o	96.8	1.7e-06	2.9e-10	36.5	0	53	3-56	6-63 (65)	UniRef50_A0A1Z5HBJ6	3	56	PF20075.2 ; DUF6471 ; Domain of unknown function (DUF6471)	UniRef50_A0A1Z5HBJ6	Retron_VI~HTH	PF20075	CL0123	HTH	DUF6471	Domain of unknown function (DUF6471)
PF12796.10 ; Ank_2 ; Ankyrin r	96.8	1.6e-06	3e-10	64.1	0	87	15-128	1-90 (93)	UniRef50_A0A6N8N989	15	128	PF12796.10 ; Ank_2 ; Ankyrin repeats (3 copies)	UniRef50_A0A6N8N989	Gao_Mza~MzaA	PF12796	CL0465	Ank	Ank_2	Ankyrin repeats (3 copies)
PF06552.15 ; TOM20_plant ; Pla	96.8	1.8e-06	2.8e-10	73.6	0	167	602-804	2-178 (186)	UniRef50_A0A8H9TIW3	602	804	PF06552.15 ; TOM20_plant ; Plant specific mitochondrial import receptor subunit TOM20	UniRef50_A0A8H9TIW3	Rst_TIR-NLR~TIR	PF06552	CL0020	TPR	TOM20_plant	Plant specific mitochondrial import receptor subunit TOM20
PF05879.15 ; RHD3_GTPase ; Roo	96.8	1.5e-06	2.6e-10	76.4	0	86	59-148	1-96 (250)	UniRef50_Q3KCV0	59	148	PF05879.15 ; RHD3_GTPase ; Root hair defective 3 GTP-binding protein (RHD3) GTPase domain	UniRef50_Q3KCV0	Eleos~LeoA2	PF05879	CL0023	P-loop_NTPase	RHD3_GTPase	Root hair defective 3 GTP-binding protein (RHD3) GTPase domain
PF00503.23 ; G-alpha ; G-prote	96.7	1.9e-06	3.3e-10	79.8	0	24	51-74	17-40 (340)	UniRef50_Q3KCV0	51	74	PF00503.23 ; G-alpha ; G-protein alpha subunit	UniRef50_Q3KCV0	Eleos~LeoA2	PF00503	CL0023	P-loop_NTPase	G-alpha	G-protein alpha subunit
PF03205.17 ; MobB ; Molybdopte	96.7	1.9e-06	3.4e-10	54.8	0	31	79-109	2-32 (137)	UniRef50_A0A2A3WNU4	79	109	PF03205.17 ; MobB ; Molybdopterin guanine dinucleotide synthesis protein B	UniRef50_A0A2A3WNU4	Eleos~LeoC	PF03205	CL0023	P-loop_NTPase	MobB	Molybdopterin guanine dinucleotide synthesis protein B
PF03881.17 ; Fructosamin_kin ;	96.7	2.2e-06	3.9e-10	72.2	0	77	11-105	22-107 (302)	UniRef50_UPI000DD592D9	11	105	PF03881.17 ; Fructosamin_kin ; Fructosamine kinase	UniRef50_UPI000DD592D9	PD-T4-6~PD-T4-6	PF03881	CL0016	PKinase	Fructosamin_kin	Fructosamine kinase
PF12831.10 ; FAD_oxidored ; FA	96.7	2e-06	3.7e-10	91.1	0	137	59-208	1-154 (448)	UniRef50_A0A5B6U0W4	59	208	PF12831.10 ; FAD_oxidored ; FAD dependent oxidoreductase	UniRef50_A0A5B6U0W4	Lamassu-Fam~LmuA_effector_FMO	PF12831	CL0063	NADP_Rossmann	FAD_oxidored	FAD dependent oxidoreductase
PF18782.4 ; NAD2 ; Novel AID A	96.7	2.1e-06	3.8e-10	71.3	0	55	380-434	49-111 (173)	UniRef50_A0A0S4I8X5	380	434	PF18782.4 ; NAD2 ; Novel AID APOBEC clade 2	UniRef50_A0A0S4I8X5	dCTPdeaminase~dCTPdeaminase	PF18782	CL0109	CDA	NAD2	Novel AID APOBEC clade 2
PF14461.9 ; Prok-E2_B ; Prokar	96.7	2.1e-06	3.6e-10	51.9	0	100	45-156	25-136 (140)	UniRef50_UPI001FCC694B	45	156	PF14461.9 ; Prok-E2_B ; Prokaryotic E2 family B	UniRef50_UPI001FCC694B	CBASS~AG_E2_Prok-E2_B	PF14461	CL0208	UBC	Prok-E2_B	Prokaryotic E2 family B
PF10503.12 ; Esterase_PHB ; Es	96.7	2.2e-06	3.9e-10	80.1	0	38	123-166	95-132 (219)	UniRef50_UPI000CD50D1D	123	166	PF10503.12 ; Esterase_PHB ; Esterase PHB depolymerase	UniRef50_UPI000CD50D1D	Eleos~LeoBC	PF10503	CL0028	AB_hydrolase	Esterase_PHB	Esterase PHB depolymerase
PF02089.18 ; Palm_thioest ; Pa	96.7	2.3e-06	4e-10	81.4	0	44	124-169	73-116 (244)	UniRef50_UPI000CD50D1D	124	169	PF02089.18 ; Palm_thioest ; Palmitoyl protein thioesterase	UniRef50_UPI000CD50D1D	Eleos~LeoBC	PF02089	CL0028	AB_hydrolase	Palm_thioest	Palmitoyl protein thioesterase
PF05057.17 ; DUF676 ; Putative	96.7	2.3e-06	4e-10	80.6	0	45	125-169	75-140 (218)	UniRef50_UPI000CD50D1D	125	169	PF05057.17 ; DUF676 ; Putative serine esterase (DUF676)	UniRef50_UPI000CD50D1D	Eleos~LeoBC	PF05057	CL0028	AB_hydrolase	DUF676	Putative serine esterase (DUF676)
PF02230.19 ; Abhydrolase_2 ; P	96.7	2.7e-06	4.7e-10	79.4	0	68	123-196	109-177 (225)	UniRef50_UPI000CD50D1D	123	196	PF02230.19 ; Abhydrolase_2 ; Phospholipase/Carboxylesterase	UniRef50_UPI000CD50D1D	Eleos~LeoBC	PF02230	CL0028	AB_hydrolase	Abhydrolase_2	Phospholipase/Carboxylesterase
PF03528.18 ; Rabaptin ; Rabapt	96.7	2.8e-06	4.5e-10	76.9	0	6	623-628	449-454 (478)	UniRef50_A0A6G8CVQ6	623	628	PF03528.18 ; Rabaptin ; Rabaptin	UniRef50_A0A6G8CVQ6	Lamassu-Fam~LmuB_SMC_PDDEXK	PF03528			Rabaptin	Rabaptin
PF13646.9 ; HEAT_2 ; HEAT repe	96.7	2.2e-06	3.7e-10	51.6	0	83	28-117	4-89 (90)	UniRef50_A0A2K2HCL3	28	117	PF13646.9 ; HEAT_2 ; HEAT repeats	UniRef50_A0A2K2HCL3	Cas~HEAT_CxxC_PDDEXK_I-C_1	PF13646	CL0020	TPR	HEAT_2	HEAT repeats
PF01638.20 ; HxlR ; HxlR-like	96.7	2.4e-06	4.2e-10	49.5	0	66	174-239	6-75 (92)	UniRef50_U3TE64	174	239	PF01638.20 ; HxlR ; HxlR-like helix-turn-helix	UniRef50_U3TE64	Cas~casR_I_1	PF01638	CL0123	HTH	HxlR	HxlR-like helix-turn-helix
PF14394.9 ; DUF4423 ; Domain o	96.7	2.5e-06	4.3e-10	56.9	0	50	173-222	21-73 (169)	UniRef50_U3TE64	173	222	PF14394.9 ; DUF4423 ; Domain of unknown function (DUF4423)	UniRef50_U3TE64	Cas~casR_I_1	PF14394	CL0123	HTH	DUF4423	Domain of unknown function (DUF4423)
PF13395.9 ; HNH_4 ; HNH endonu	96.6	2.7e-06	6.9e-10	52.1	0	47	295-341	1-51 (53)	UniRef50_Q8RNY7	295	341	PF13395.9 ; HNH_4 ; HNH endonuclease	UniRef50_Q8RNY7	RM_Type_II~Type_II_REases	PF13395	CL0263	His-Me_finger	HNH_4	HNH endonuclease
PF06087.15 ; Tyr-DNA_phospho ;	96.6	3.1e-06	6e-10	86.6	0	111	6-146	19-132 (462)	UniRef50_A0A0M2UC51	6	146	PF06087.15 ; Tyr-DNA_phospho ; Tyrosyl-DNA phosphodiesterase	UniRef50_A0A0M2UC51	Azaca~ZacB	PF06087	CL0479	PLD	Tyr-DNA_phospho	Tyrosyl-DNA phosphodiesterase
PF16968.8 ; TadZ_N ; Pilus ass	96.6	2.9e-06	5e-10	50.5	0	110	7-137	2-112 (133)	UniRef50_U3TE64	7	137	PF16968.8 ; TadZ_N ; Pilus assembly protein TadZ N-terminal	UniRef50_U3TE64	Cas~casR_I_1	PF16968	CL0304	CheY	TadZ_N	Pilus assembly protein TadZ N-terminal
PF09182.13 ; PuR_N ; Bacterial	96.6	3.6e-06	6e-10	48.8	0	57	3-59	3-66 (70)	UniRef50_O34920	3	59	PF09182.13 ; PuR_N ; Bacterial purine repressor, N-terminal	UniRef50_O34920	Cas~WYL_I_II_III_IV_V_VI_1	PF09182	CL0123	HTH	PuR_N	Bacterial purine repressor, N-terminal
PF05491.16 ; RuvB_C ; RuvB C-t	96.6	3.3e-06	5.5e-10	45.9	0	64	171-238	4-69 (70)	UniRef50_U3TE64	171	238	PF05491.16 ; RuvB_C ; RuvB C-terminal winged helix domain	UniRef50_U3TE64	Cas~casR_I_1	PF05491	CL0123	HTH	RuvB_C	RuvB C-terminal winged helix domain
PF08722.14 ; Tn7_TnsA-like_N ;	96.6	3.2e-06	5.9e-10	67.4	0	78	873-957	3-87 (87)	UniRef50_P08764	873	957	PF08722.14 ; Tn7_TnsA-like_N ; TnsA-like endonuclease N terminal	UniRef50_P08764	RM_Type_III~Type_III_REases	PF08722	CL0236	PDDEXK	Tn7_TnsA-like_N	TnsA-like endonuclease N terminal
PF13589.9 ; HATPase_c_3 ; Hist	96.6	3.7e-06	6.9e-10	66.8	0	106	10-118	1-114 (135)	UniRef50_A0A0B9GGK2	10	118	PF13589.9 ; HATPase_c_3 ; Histidine kinase-, DNA gyrase B-, and HSP90-like ATPase	UniRef50_A0A0B9GGK2	Gao_Mza~MzaB	PF13589	CL0025	His_Kinase_A	HATPase_c_3	Histidine kinase-, DNA gyrase B-, and HSP90-like ATPase
PF18169.4 ; SLATT_6 ; SMODS an	96.6	3.7e-06	6.4e-10	55.4	0	129	10-148	1-130 (174)	UniRef50_UPI000563433A	10	148	PF18169.4 ; SLATT_6 ; SMODS and SLOG-associating 2TM effector domain 6	UniRef50_UPI000563433A	CBASS~2TM_Gros	PF18169	CL0676	SLATT	SLATT_6	SMODS and SLOG-associating 2TM effector domain 6
PF06414.15 ; Zeta_toxin ; Zeta	96.6	3.5e-06	5.5e-10	48.6	0	27	19-45	12-38 (199)	UniRef50_A0A1W1HAM8	19	45	PF06414.15 ; Zeta_toxin ; Zeta toxin	UniRef50_A0A1W1HAM8	BREX~brxF	PF06414	CL0023	P-loop_NTPase	Zeta_toxin	Zeta toxin
PF00006.28 ; ATP-synt_ab ; ATP	96.6	3.4e-06	5.4e-10	49.5	0	28	19-46	12-39 (210)	UniRef50_A0A1W1HAM8	19	46	PF00006.28 ; ATP-synt_ab ; ATP synthase alpha/beta family, nucleotide-binding domain	UniRef50_A0A1W1HAM8	BREX~brxF	PF00006	CL0023	P-loop_NTPase	ATP-synt_ab	ATP synthase alpha/beta family, nucleotide-binding domain
PF04989.15 ; CmcI ; Cephalospo	96.6	3e-06	5e-10	63.6	0	111	200-315	22-163 (221)	UniRef50_P20590	200	315	PF04989.15 ; CmcI ; Cephalosporin hydroxylase	UniRef50_P20590	RM_Type_II~Type_II_MTases	PF04989	CL0063	NADP_Rossmann	RMNT_CmcI	Rhamnosyl O-methyltransferase/CmcI
PF18289.4 ; HU-CCDC81_euk_2 ;	96.6	2.6e-06	5.9e-10	61.8	0	63	315-383	8-73 (75)	UniRef50_A0A2E7VE68	315	383	PF18289.4 ; HU-CCDC81_euk_2 ; CCDC81 eukaryotic HU domain 2	UniRef50_A0A2E7VE68	Retron_X~VHL	PF18289	CL0548	IHF-likeDNA-bdg	HU-CCDC81_euk_2	CCDC81 eukaryotic HU domain 2
PF06356.14 ; DUF1064 ; Protein	96.6	3.9e-06	6.7e-10	55.1	0	75	183-257	8-106 (120)	UniRef50_A0A2K2HCL3	183	257	PF06356.14 ; DUF1064 ; Protein of unknown function (DUF1064)	UniRef50_A0A2K2HCL3	Cas~HEAT_CxxC_PDDEXK_I-C_1	PF06356	CL0236	PDDEXK	DUF1064	Protein of unknown function (DUF1064)
PF10087.12 ; DUF2325 ; Unchara	96.6	3e-06	5.9e-10	66.7	0	85	631-719	1-89 (90)	UniRef50_A0A173HA19	631	719	PF10087.12 ; DUF2325 ; Uncharacterized protein conserved in bacteria (DUF2325)	UniRef50_A0A173HA19	Dpd~DpdD	PF10087			DUF2325	Uncharacterized protein conserved in bacteria (DUF2325)
PF00975.23 ; Thioesterase ; Th	96.6	3.5e-06	6.1e-10	78.7	0	41	126-169	69-109 (234)	UniRef50_UPI000CD50D1D	126	169	PF00975.23 ; Thioesterase ; Thioesterase domain	UniRef50_UPI000CD50D1D	Eleos~LeoBC	PF00975	CL0028	AB_hydrolase	Thioesterase	Thioesterase domain
PF07914.14 ; DUF1679 ; Unchara	96.6	3.5e-06	6.2e-10	75.4	0	31	139-171	264-295 (409)	UniRef50_UPI000DD592D9	139	171	PF07914.14 ; DUF1679 ; Uncharacterized oxidoreductase dhs-27	UniRef50_UPI000DD592D9	PD-T4-6~PD-T4-6	PF07914	CL0016	PKinase	DUF1679	Uncharacterized oxidoreductase dhs-27
PF15934.8 ; Yuri_gagarin ; Yur	96.6	3.2e-06	5.2e-10	73.2	0	7	259-265	118-124 (310)	UniRef50_A0A0M0W8R8	259	265	PF15934.8 ; Yuri_gagarin ; Yuri gagarin	UniRef50_A0A0M0W8R8	Lamassu-Fam~LmuB_SMC_Cap4_nuclease_II	PF15934			Yuri_gagarin	Yuri gagarin
PF09152.13 ; DUF1937 ; Domain	96.6	2.6e-06	4.8e-10	54.9	0	48	50-97	73-120 (122)	UniRef50_A0A1G2M309	50	97	PF09152.13 ; DUF1937 ; Domain of unknown function (DUF1937)	UniRef50_A0A1G2M309	Thoeris~ThsB_Global	PF09152	CL0498	Nribosyltransf	DUF1937	Domain of unknown function (DUF1937)
PF06342.15 ; DUF1057 ; Alpha/b	96.6	3.6e-06	6.2e-10	82.4	0	35	125-167	104-138 (296)	UniRef50_UPI000CD50D1D	125	167	PF06342.15 ; DUF1057 ; Alpha/beta hydrolase of unknown function (DUF1057)	UniRef50_UPI000CD50D1D	Eleos~LeoBC	PF06342	CL0028	AB_hydrolase	DUF1057	Alpha/beta hydrolase of unknown function (DUF1057)
PF03668.18 ; ATP_bind_2 ; P-lo	96.6	3e-06	5.6e-10	75.3	0	29	34-71	2-30 (282)	UniRef50_A0A0S4I8X5	34	71	PF03668.18 ; ATP_bind_2 ; P-loop ATPase protein family	UniRef50_A0A0S4I8X5	dCTPdeaminase~dCTPdeaminase	PF03668	CL0023	P-loop_NTPase	ATP_bind_2	P-loop ATPase protein family
PF16488.8 ; ArgoL2 ; Argonaute	96.6	2.7e-06	4.9e-10	55.5	0	46	251-298	1-47 (47)	UniRef50_A0A0C5JKF3	251	298	PF16488.8 ; ArgoL2 ; Argonaute linker 2 domain	UniRef50_A0A0C5JKF3	pAgo~pAgo_LongB	PF16488			ArgoL2	Argonaute linker 2 domain
PF03962.18 ; Mnd1 ; Mnd1 HTH d	96.5	4.9e-06	8.4e-10	43.3	0	50	182-231	5-57 (58)	UniRef50_U3TE64	182	231	PF03962.18 ; Mnd1 ; Mnd1 HTH domain	UniRef50_U3TE64	Cas~casR_I_1	PF03962	CL0123	HTH	Mnd1	Mnd1 HTH domain
PF13814.9 ; Replic_Relax ; Rep	96.5	5e-06	8.5e-10	56.3	0	60	180-239	2-66 (192)	UniRef50_U3TE64	180	239	PF13814.9 ; Replic_Relax ; Replication-relaxation	UniRef50_U3TE64	Cas~casR_I_1	PF13814	CL0123	HTH	Replic_Relax	Replication-relaxation
PF10771.12 ; DUF2582 ; Winged	96.5	5.5e-06	9.4e-10	46.8	0	52	171-222	6-59 (72)	UniRef50_U3TE64	171	222	PF10771.12 ; DUF2582 ; Winged helix-turn-helix domain (DUF2582)	UniRef50_U3TE64	Cas~casR_I_1	PF10771	CL0123	HTH	DUF2582	Winged helix-turn-helix domain (DUF2582)
PF13463.9 ; HTH_27 ; Winged he	96.5	5e-06	8.5e-10	43.8	0	61	174-234	4-67 (67)	UniRef50_U3TE64	174	234	PF13463.9 ; HTH_27 ; Winged helix DNA-binding domain	UniRef50_U3TE64	Cas~casR_I_1	PF13463	CL0123	HTH	HTH_27	Winged helix DNA-binding domain
PF09639.13 ; YjcQ ; YjcQ prote	96.5	5.2e-06	1e-09	44.7	0	58	9-66	2-80 (96)	UniRef50_A0A1G7PEZ3	9	66	PF09639.13 ; YjcQ ; YjcQ protein	UniRef50_A0A1G7PEZ3	Retron_III~WH	PF09639	CL0123	HTH	YjcQ	YjcQ protein
PF03976.17 ; PPK2 ; Polyphosph	96.5	4.2e-06	7.8e-10	72.1	0	33	31-65	26-58 (226)	UniRef50_A0A0S4I8X5	31	65	PF03976.17 ; PPK2 ; Polyphosphate kinase 2 (PPK2)	UniRef50_A0A0S4I8X5	dCTPdeaminase~dCTPdeaminase	PF03976	CL0023	P-loop_NTPase	PPK2	Polyphosphate kinase 2 (PPK2)
PF16280.8 ; DUF4928 ; Domain o	96.5	3.9e-06	7.3e-10	76.4	0	150	239-418	136-293 (302)	UniRef50_A0A1Q4RD44	239	418	PF16280.8 ; DUF4928 ; Domain of unknown function (DUF4928)	UniRef50_A0A1Q4RD44	RM_Type_II~Type_II_REases	PF16280			DUF4928	Domain of unknown function (DUF4928)
PF12968.10 ; DUF3856 ; Domain	96.5	6.2e-06	9.1e-10	55.1	0	102	342-443	15-133 (143)	UniRef50_I5B4I4	342	443	PF12968.10 ; DUF3856 ; Domain of Unknown Function (DUF3856)	UniRef50_I5B4I4	Cas~TPR_III-A_4	PF12968	CL0020	TPR	DUF3856	Domain of Unknown Function (DUF3856)
PF13691.9 ; Lactamase_B_4 ; tR	96.5	5.4e-06	8.7e-10	46.6	0	51	12-80	11-63 (63)	UniRef50_B0TRC8	12	80	PF13691.9 ; Lactamase_B_4 ; tRNase Z endonuclease	UniRef50_B0TRC8	Lamassu-Fam~LmuA_effector_Hydrolase	PF13691	CL0381	Metallo-HOrase	Lactamase_B_4	tRNase Z endonuclease
PF18142.4 ; SLATT_fungal ; SMO	96.5	4.3e-06	7.6e-10	52.6	0	109	38-148	14-122 (123)	UniRef50_UPI000563433A	38	148	PF18142.4 ; SLATT_fungal ; SMODS and SLOG-associating 2TM effector domain	UniRef50_UPI000563433A	CBASS~2TM_Gros	PF18142	CL0676	SLATT	SLATT_fungal	SMODS and SLOG-associating 2TM effector domain
PF04781.15 ; DUF627 ; Protein	96.5	5.3e-06	8.1e-10	54.2	0	85	222-311	4-103 (108)	UniRef50_F8E7K9	222	311	PF04781.15 ; DUF627 ; Protein of unknown function (DUF627)	UniRef50_F8E7K9	Cas~TPR_III-A_2	PF04781			DUF627	Protein of unknown function (DUF627)
PF15015.9 ; NYD-SP12_N ; Sperm	96.5	6.1e-06	9.6e-10	71.2	0	99	213-311	172-284 (563)	UniRef50_F8E7K9	213	311	PF15015.9 ; NYD-SP12_N ; Spermatogenesis-associated, N-terminal	UniRef50_F8E7K9	Cas~TPR_III-A_2	PF15015			NYD-SP12_N	Spermatogenesis-associated, N-terminal
PF02129.21 ; Peptidase_S15 ; X	96.5	4.1e-06	7.2e-10	80.1	0	39	125-169	90-128 (267)	UniRef50_UPI000CD50D1D	125	169	PF02129.21 ; Peptidase_S15 ; X-Pro dipeptidyl-peptidase (S15 family)	UniRef50_UPI000CD50D1D	Eleos~LeoBC	PF02129	CL0028	AB_hydrolase	Peptidase_S15	X-Pro dipeptidyl-peptidase (S15 family)
PF06821.16 ; Ser_hydrolase ; S	96.5	4.2e-06	7.3e-10	74.8	0	69	125-196	55-135 (174)	UniRef50_UPI000CD50D1D	125	196	PF06821.16 ; Ser_hydrolase ; Serine hydrolase	UniRef50_UPI000CD50D1D	Eleos~LeoBC	PF06821	CL0028	AB_hydrolase	Ser_hydrolase	Serine hydrolase
PF11339.11 ; DUF3141 ; Protein	96.5	4.9e-06	8.4e-10	91	0	41	123-169	138-178 (573)	UniRef50_UPI000CD50D1D	123	169	PF11339.11 ; DUF3141 ; Protein of unknown function (DUF3141)	UniRef50_UPI000CD50D1D	Eleos~LeoBC	PF11339	CL0028	AB_hydrolase	DUF3141	Protein of unknown function (DUF3141)
PF06028.14 ; DUF915 ; Alpha/be	96.5	5.2e-06	9e-10	79.5	0	46	123-169	99-144 (252)	UniRef50_UPI000CD50D1D	123	169	PF06028.14 ; DUF915 ; Alpha/beta hydrolase of unknown function (DUF915)	UniRef50_UPI000CD50D1D	Eleos~LeoBC	PF06028	CL0028	AB_hydrolase	DUF915	Alpha/beta hydrolase of unknown function (DUF915)
PF12950.10 ; TaqI_C ; TaqI-lik	96.5	4.2e-06	7.3e-10	62	0	111	388-501	2-119 (119)	UniRef50_E6S5J4	388	501	PF12950.10 ; TaqI_C ; TaqI-like C-terminal specificity domain	UniRef50_E6S5J4	RM_Type_II~Type_II_MTases	PF12950	CL0477	TRD	TaqI_C	TaqI-like C-terminal specificity domain
PF18747.4 ; Ploopntkinase2 ; P	96.5	6e-06	9.6e-10	51.5	0	26	21-46	2-27 (296)	UniRef50_A0A1W1HAM8	21	46	PF18747.4 ; Ploopntkinase2 ; P-loop Nucleotide Kinase2	UniRef50_A0A1W1HAM8	BREX~brxF	PF18747	CL0023	P-loop_NTPase	HMUD2	5-hmdU DNA kinase 2
PF04552.16 ; Sigma54_DBD ; Sig	96.5	5.7e-06	9.6e-10	38.8	0	44	10-53	28-73 (161)	UniRef50_A0A395UGB0	10	53	PF04552.16 ; Sigma54_DBD ; Sigma-54, DNA binding domain	UniRef50_A0A395UGB0	NixI~Stix	PF04552	CL0123	HTH	Sigma54_DBD	Sigma-54, DNA binding domain
PF00437.23 ; T2SSE ; Type II/I	96.5	5.3e-06	8.5e-10	50.6	0	27	21-47	130-156 (268)	UniRef50_A0A1W1HAM8	21	47	PF00437.23 ; T2SSE ; Type II/IV secretion system protein	UniRef50_A0A1W1HAM8	BREX~brxF	PF00437	CL0023	P-loop_NTPase	T2SSE	Type II/IV secretion system protein
PF18765.4 ; Polbeta ; Polymera	96.5	4.2e-06	7.2e-10	45.5	0	29	45-74	13-41 (91)	UniRef50_A0A135ZYJ4	45	74	PF18765.4 ; Polbeta ; Polymerase beta, Nucleotidyltransferase	UniRef50_A0A135ZYJ4	CBASS~Cyclase_SMODS	PF18765	CL0260	NTP_transf	Polbeta	Polymerase beta, Nucleotidyltransferase
PF01266.27 ; DAO ; FAD depende	96.5	4.3e-06	8.5e-10	86.1	0	34	59-94	1-41 (410)	UniRef50_A0A5B6U0W4	59	94	PF01266.27 ; DAO ; FAD dependent oxidoreductase	UniRef50_A0A5B6U0W4	Lamassu-Fam~LmuA_effector_FMO	PF01266	CL0063	NADP_Rossmann	DAO	FAD dependent oxidoreductase
PF06039.18 ; Mqo ; Malate:quin	96.5	4.4e-06	8.3e-10	89.2	0	38	57-94	2-40 (487)	UniRef50_A0A5B6U0W4	57	94	PF06039.18 ; Mqo ; Malate:quinone oxidoreductase (Mqo)	UniRef50_A0A5B6U0W4	Lamassu-Fam~LmuA_effector_FMO	PF06039	CL0063	NADP_Rossmann	Mqo	Malate:quinone oxidoreductase (Mqo)
PF08494.14 ; DEAD_assoc ; DEAD	96.5	5.4e-06	9.6e-10	74	0	94	651-744	1-110 (189)	UniRef50_A0A3M2ZYC4	651	744	PF08494.14 ; DEAD_assoc ; DEAD/H associated	UniRef50_A0A3M2ZYC4	Shango~SngC	PF08494			DEAD_assoc	DEAD/H associated
PF11443.11 ; DUF2828 ; Domain	96.5	5.8e-06	9.8e-10	70	0	43	130-173	487-530 (667)	UniRef50_A9BTH0	130	173	PF11443.11 ; DUF2828 ; Domain of unknown function (DUF2828)	UniRef50_A9BTH0	Gao_TerY~TerYA	PF11443			DUF2828	Domain of unknown function (DUF2828)
PF09035.13 ; Tn916-Xis ; Excis	96.5	4.7e-06	8.3e-10	55.2	0	52	3-54	13-66 (69)	UniRef50_E6S5J4	3	54	PF09035.13 ; Tn916-Xis ; Excisionase from transposon Tn916	UniRef50_E6S5J4	RM_Type_II~Type_II_MTases	PF09035	CL0123	HTH	Tn916-Xis	Excisionase from transposon Tn916
PF04439.15 ; Adenyl_transf ; S	96.4	7.1e-06	1.2e-09	54.3	0	31	43-74	20-52 (278)	UniRef50_A0A135ZYJ4	43	74	PF04439.15 ; Adenyl_transf ; Streptomycin adenylyltransferase	UniRef50_A0A135ZYJ4	CBASS~Cyclase_SMODS	PF04439	CL0260	NTP_transf	Adenyl_transf	Streptomycin adenylyltransferase
PF01418.20 ; HTH_6 ; Helix-tur	96.4	6.8e-06	1.1e-09	32.9	0	59	9-67	9-72 (77)	UniRef50_A0A395UGB0	9	67	PF01418.20 ; HTH_6 ; Helix-turn-helix domain, rpiR family	UniRef50_A0A395UGB0	NixI~Stix	PF01418	CL0123	HTH	HTH_6	Helix-turn-helix domain, rpiR family
PF00732.22 ; GMC_oxred_N ; GMC	96.4	6.8e-06	1.4e-09	78.8	0	33	58-91	1-34 (294)	UniRef50_A0A5B6U0W4	58	91	PF00732.22 ; GMC_oxred_N ; GMC oxidoreductase	UniRef50_A0A5B6U0W4	Lamassu-Fam~LmuA_effector_FMO	PF00732	CL0063	NADP_Rossmann	GMC_oxred_N	GMC oxidoreductase
PF18778.4 ; NAD1 ; Novel AID A	96.4	7.5e-06	1.4e-09	68	0	51	383-433	52-109 (178)	UniRef50_A0A0S4I8X5	383	433	PF18778.4 ; NAD1 ; Novel AID APOBEC clade 1	UniRef50_A0A0S4I8X5	dCTPdeaminase~dCTPdeaminase	PF18778	CL0109	CDA	NAD1	Novel AID APOBEC clade 1
PF00027.32 ; cNMP_binding ; Cy	96.4	6.2e-06	1.1e-09	48.4	0	79	46-127	2-83 (85)	UniRef50_P0DV41	46	127	PF00027.32 ; cNMP_binding ; Cyclic nucleotide-binding domain	UniRef50_P0DV41	CBASS~Effector_TIR	PF00027	CL0029	Cupin	cNMP_binding	Cyclic nucleotide-binding domain
PF04182.15 ; B-block_TFIIIC ;	96.4	8e-06	1.4e-09	44.7	0	49	173-221	2-52 (70)	UniRef50_U3TE64	173	221	PF04182.15 ; B-block_TFIIIC ; B-block binding subunit of TFIIIC	UniRef50_U3TE64	Cas~casR_I_1	PF04182	CL0123	HTH	B-block_TFIIIC	B-block binding subunit of TFIIIC
[truncated: 1,059 more rows]
