# Supplementary material for: DefensePredictor: A Machine Learning Model to Discover Prokaryotic Immune Systems
Source: Science. Author manuscript; Available in PMC 2026 Apr 20. (PMC13092281; doi:10.1126/science.adv7924)
Supplement: Table S7 [file NIHMS2163519-supplement-Table_S7.xlsx]

## Sheet: Systems
Phage	Plate	Backbone	Reference Filename	Reference PFU	System	Process Date	Screen Plate Filename	Final Dilution	# Plaques	Smaller Plaque Size	PFU	-log(EOP)	Novel Domain Library	Random Library	Early library	Media	Temperature
SECphi27	1.1	pLAND	24-03-08_NYND_PIN2_MHAD_EV.png	500000000	MNAC	24-03-08	24-03-08_HHHD_MNAC_CRDO_UDNG.png	8	6	Y	600000000	-0.0791812	TRUE			LB	37
SECphi17	1.1	pLAND	24-03-08_NYND_PIN2_MHAD_EV.png	6000	MNAC	24-03-08	24-03-08_HHHD_MNAC_CRDO_UDNG.png	1	4	Y	40	2.17609	TRUE			LB	37
Lambda	1.1	pLAND	24-03-08_NYND_PIN2_MHAD_EV.png	60000000	MNAC	24-03-08	24-03-08_HHHD_MNAC_CRDO_UDNG.png	6	23	Y	23000000	0.416423	TRUE			LB	37
T7	1.1	pLAND	24-03-08_NYND_PIN2_MHAD_EV.png	100000000	MNAC	24-03-08	24-03-08_HHHD_MNAC_CRDO_UDNG.png	7	5	Y	50000000	0.30103	TRUE			LB	37
T5	1.1	pLAND	24-03-08_NYND_PIN2_MHAD_EV.png	100000000	MNAC	24-03-08	24-03-08_HHHD_MNAC_CRDO_UDNG.png	6	6	Y	6000000	1.22185	TRUE			LB	37
T4	1.1	pLAND	24-03-08_NYND_PIN2_MHAD_EV.png	30000000	MNAC	24-03-08	24-03-08_HHHD_MNAC_CRDO_UDNG.png	5	15	Y	1500000	1.30103	TRUE			LB	37
T3	1.1	pLAND	24-03-08_NYND_PIN2_MHAD_EV.png	300000000	MNAC	24-03-08	24-03-08_HHHD_MNAC_CRDO_UDNG.png	7	7	Y	70000000	0.632023	TRUE			LB	37
RB69	1.1	pLAND	24-03-08_NYND_PIN2_MHAD_EV.png	400000	MNAC	24-03-08	24-03-08_HHHD_MNAC_CRDO_UDNG.png	4	13	Y	130000	0.488117	TRUE			LB	37
Candy	1.1	pLAND	24-03-08_NYND_PIN2_MHAD_EV.png	50000000	MNAC	24-03-08	24-03-08_HHHD_MNAC_CRDO_UDNG.png	2	100		10000	3.69897	TRUE			LB	37
Bas67	1.1	pLAND	24-03-08_NYND_PIN2_MHAD_EV.png	20000000	MNAC	24-03-08	24-03-08_HHHD_MNAC_CRDO_UDNG.png	6	7	Y	7000000	0.455932	TRUE			LB	37
Bas1	1.2	pLAND	24-03-08_EV_HHHD_PIN2_CRDO.png	40000000	DISA	24-03-08	24-03-08_IMPD_DISA_2CM2_MAZF.png	5	10	Y	1000000	1.60206	TRUE			LB	37
Bas1	1.2	pLAND	24-03-08_EV_HHHD_PIN2_CRDO.png	40000000	HIPA	24-03-08	24-03-08_IMPD_DISA_2CM2_MAZF.png	3	5	Y	5000	3.90309	TRUE	TRUE		LB	37
Bas63	1.2	pLAND	24-03-08_EV_HHHD_PIN2_CRDO.png	2100000000	MNAC	24-03-08	24-03-08_MNAC_GHOS_BRNT_IMPD.png	8	16	Y	1600000000	0.118099	TRUE			LB	37
Bas50	1.2	pLAND	24-03-08_EV_HHHD_PIN2_CRDO.png	300000000	MNAC	24-03-08	24-03-08_MNAC_GHOS_BRNT_IMPD.png	6	60	Y	60000000	0.69897	TRUE			LB	37
Bas26	1.2	pLAND	24-03-08_EV_HHHD_PIN2_CRDO.png	500000000	MNAC	24-03-08	24-03-08_MNAC_GHOS_BRNT_IMPD.png	5	20	Y	2000000	2.39794	TRUE			LB	37
Bas25	1.2	pLAND	24-03-08_EV_HHHD_PIN2_CRDO.png	200000	MNAC	24-03-08	24-03-08_MNAC_GHOS_BRNT_IMPD.png	1	100	Y	1000	2.30103	TRUE			LB	37
Bas21	1.2	pLAND	24-03-08_EV_HHHD_PIN2_CRDO.png	80000000	MNAC	24-03-08	24-03-08_MNAC_GHOS_BRNT_IMPD.png	6	10		10000000	0.90309	TRUE			LB	37
Bas19	1.2	pLAND	24-03-08_EV_HHHD_PIN2_CRDO.png	13000	MNAC	24-03-08	24-03-08_MNAC_GHOS_BRNT_IMPD.png	0	1		1	4.11394	TRUE			LB	37
Bas11	1.2	pLAND	24-03-08_EV_HHHD_PIN2_CRDO.png	400000000	MNAC	24-03-08	24-03-08_MNAC_GHOS_BRNT_IMPD.png	4	100	Y	1000000	2.60206	TRUE			LB	37
Bas9	1.2	pLAND	24-03-08_EV_HHHD_PIN2_CRDO.png	100000000	MNAC	24-03-08	24-03-08_MNAC_GHOS_BRNT_IMPD.png	7	10	Y	100000000	0	TRUE			LB	37
Bas6	1.2	pLAND	24-03-08_EV_HHHD_PIN2_CRDO.png	300000000	MNAC	24-03-08	24-03-08_MNAC_GHOS_BRNT_IMPD.png	8	5	Y	500000000	-0.221849	TRUE			LB	37
Bas3	1.2	pLAND	24-03-08_EV_HHHD_PIN2_CRDO.png	300000000	MNAC	24-03-08	24-03-08_MNAC_GHOS_BRNT_IMPD.png	8	4	Y	400000000	-0.124939	TRUE			LB	37
Bas1	1.2	pLAND	24-03-08_EV_HHHD_PIN2_CRDO.png	40000000	MNAC	24-03-08	24-03-08_MNAC_GHOS_BRNT_IMPD.png	1	10	Y	100	5.60206	TRUE			LB	37
T3	1.1	pLAND	24-03-08_NYND_PIN2_MHAD_EV.png	300000000	IMPD	24-03-08	24-03-08_MNAC_GHOS_BRNT_IMPD.png	5	3		300000	3	TRUE			LB	37
Bas67	1.1	pLAND	24-03-08_NYND_PIN2_MHAD_EV.png	20000000	IMPD	24-03-08	24-03-08_MNAC_GHOS_BRNT_IMPD.png	5	4		400000	1.69897	TRUE			LB	37
Bas60	1.2	pLAND	24-03-08_EV_HHHD_PIN2_CRDO.png	5000000	MHAD	24-03-08	24-03-08_NYND_GHOS_MHAD_UDNG.png	3	100		100000	1.69897	TRUE			LB	37
Bas26	1.2	pLAND	24-03-08_EV_HHHD_PIN2_CRDO.png	500000000	MHAD	24-03-08	24-03-08_NYND_GHOS_MHAD_UDNG.png	5	100		10000000	1.69897	TRUE			LB	37
Bas1	1.2	pLAND	24-03-08_EV_HHHD_PIN2_CRDO.png	40000000	MHAD	24-03-08	24-03-08_NYND_GHOS_MHAD_UDNG.png	3	3		3000	4.12494	TRUE			LB	37
T5	1.1	pLAND	24-03-08_NYND_PIN2_MHAD_EV.png	100000000	MHAD	24-03-08	24-03-08_NYND_PIN2_MHAD_EV.png	6	21	Y	21000000	0.677781	TRUE			LB	37
Bas26	1.2	pLAND	24-03-08_EV_HHHD_PIN2_CRDO.png	500000000	GNAT	24-03-09	24-03-09_GNAT_NADR_D390_DRAT.png	2	100	Y	10000	4.69897	TRUE			LB	37
Bas60	1.2	pLAND	24-03-08_EV_HHHD_PIN2_CRDO.png	5000000	PN12	24-03-09	24-03-09_NTTI_SVIR_PN12_PIN8.png	1	100		1000	3.69897	TRUE			LB	37
T7	1.1	pLAND	24-03-08_NYND_PIN2_MHAD_EV.png	100000000	GNAT	24-03-09	24-03-09_SVIR_NADR_D390_GNAT.png	3	100	Y	100000	3	TRUE			LB	37
T3	1.1	pLAND	24-03-08_NYND_PIN2_MHAD_EV.png	300000000	GNAT	24-03-09	24-03-09_SVIR_NADR_D390_GNAT.png	3	100	Y	100000	3.47712	TRUE			LB	37
Bas67	1.1	pLAND	24-03-08_NYND_PIN2_MHAD_EV.png	20000000	GNAT	24-03-09	24-03-09_SVIR_NADR_D390_GNAT.png	3	100	Y	100000	2.30103	TRUE			LB	37
Lambda	1.1	pLAND	24-03-08_NYND_PIN2_MHAD_EV.png	60000000	NTTI	24-03-12	24-03-12_NTTI_PN12_SVIR_D390.png	6	7	Y	7000000	0.933053	TRUE	TRUE		LB	37
SECphi27	1.1	pLAND	24-03-08_NYND_PIN2_MHAD_EV.png	500000000	D390	24-03-12	24-03-12_NTTI_PN12_SVIR_D390.png	8	7	Y	700000000	-0.146128	TRUE	TRUE		LB	37
T7	1.1	pLAND	24-03-08_NYND_PIN2_MHAD_EV.png	100000000	D390	24-03-12	24-03-12_NTTI_PN12_SVIR_D390.png	6	12	Y	12000000	0.920819	TRUE	TRUE		LB	37
T5	1.1	pLAND	24-03-08_NYND_PIN2_MHAD_EV.png	100000000	D390	24-03-12	24-03-12_NTTI_PN12_SVIR_D390.png	6	10		10000000	1	TRUE	TRUE		LB	37
T3	1.1	pLAND	24-03-08_NYND_PIN2_MHAD_EV.png	300000000	D390	24-03-12	24-03-12_NTTI_PN12_SVIR_D390.png	6	6	Y	6000000	1.69897	TRUE	TRUE		LB	37
T4	1.1	pLAND	24-03-08_NYND_PIN2_MHAD_EV.png	30000000	PIN8	24-03-12	24-03-12_PIN8_D390_NADR_PN12.png	2	100		10000	3.47712	TRUE			LB	37
RB69	1.1	pLAND	24-03-08_NYND_PIN2_MHAD_EV.png	400000	PIN8	24-03-12	24-03-12_PIN8_D390_NADR_PN12.png	0	1		1	5.60206	TRUE			LB	37
Candy	1.1	pLAND	24-03-08_NYND_PIN2_MHAD_EV.png	50000000	PIN8	24-03-12	24-03-12_PIN8_D390_NADR_PN12.png	1	100		1000	4.69897	TRUE			LB	37
SECphi18	1.1	pLAND	24-03-08_NYND_PIN2_MHAD_EV.png	300000000	NADR	24-03-12	24-03-12_PIN8_D390_NADR_PN12.png	7	4	Y	40000000	0.875061	TRUE			LB	37
T5	1.1	pLAND	24-03-08_NYND_PIN2_MHAD_EV.png	100000000	NADR	24-03-12	24-03-12_PIN8_D390_NADR_PN12.png	6	24	Y	24000000	0.619789	TRUE			LB	37
RB69	1.1	pLAND	24-03-08_NYND_PIN2_MHAD_EV.png	400000	NADR	24-03-12	24-03-12_PIN8_D390_NADR_PN12.png	3	10	Y	10000	1.60206	TRUE			LB	37
Bas67	1.1	pLAND	24-03-08_NYND_PIN2_MHAD_EV.png	20000000	NADR	24-03-12	24-03-12_PIN8_D390_NADR_PN12.png	7	2	Y	20000000	0	TRUE			LB	37
Bas1	1.2	pLAND	24-03-08_EV_HHHD_PIN2_CRDO.png	40000000	D390	24-03-12	24-03-12_PIN8_D390_NADR_PN12.png	0	1		1	7.60206	TRUE	TRUE		LB	37
Bas3	1.2	pLAND	24-03-08_EV_HHHD_PIN2_CRDO.png	300000000	D390	24-03-12	24-03-12_PIN8_D390_NADR_PN12.png	6	6	Y	6000000	1.69897	TRUE	TRUE		LB	37
Bas26	1.2	pLAND	24-03-08_EV_HHHD_PIN2_CRDO.png	500000000	D390	24-03-12	24-03-12_PIN8_D390_NADR_PN12.png	4	100	Y	1000000	2.69897	TRUE	TRUE		LB	37
Bas60	1.2	pLAND	24-03-08_EV_HHHD_PIN2_CRDO.png	5000000	SVIR	24-03-12	24-03-12_SVIR_PIN8_NTTI_NADR.png	2	100		10000	2.69897	TRUE			LB	37
Bas26	1.2	pLAND	24-03-08_EV_HHHD_PIN2_CRDO.png	500000000	NADR	24-03-12	24-03-12_SVIR_PIN8_NTTI_NADR.png	4	10	Y	100000	3.69897	TRUE			LB	37
Bas50	2.2	pLAND	24-03-12_EV.png	10000000000	2971	24-03-13	24-03-13_2971_HEP3_TMP4.png	7	14	Y	140000000	1.85387		TRUE		LB	37
Bas60	2.2	pLAND	24-03-12_EV.png	2200000000	HEP3	24-03-13	24-03-13_2971_HEP3_TMP4.png	1	100		1000	6.34242		TRUE		LB	37
Candy	2.1	pLAND	24-03-12_EV.png	50000000	HEP3	24-03-13	24-03-13_TMP6_PDX4_HEP3.png	2	100		10000	3.69897		TRUE		LB	37
RB69	2.1	pLAND	24-03-12_EV.png	200000	HEP3	24-03-13	24-03-13_TMP6_PDX4_HEP3.png	3	11		11000	1.25964		TRUE		LB	37
T4	2.1	pLAND	24-03-12_EV.png	200000000	HEP3	24-03-13	24-03-13_TMP6_PDX4_HEP3.png	3	2		2000	5		TRUE		LB	37
Bas26	2.2	pLAND	24-03-12_EV.png	2400000000	D295	24-03-14	24-03-14_RED5_D295_6236_D932.png	3	100	Y	100000	4.38021		TRUE		LB	37
RB69	2.1	pLAND	24-03-12_EV.png	200000	RED5	24-03-14	24-03-14_RED5_TNEC_6236_RED2.png	0	1		1	5.30103		TRUE		LB	37
T4	2.1	pLAND	24-03-12_EV.png	200000000	RED5	24-03-14	24-03-14_RED5_TNEC_6236_RED2.png	2	10		1000	5.30103		TRUE		LB	37
Candy	2.1	pLAND	24-03-12_EV.png	50000000	RED2	24-03-14	24-03-14_RED5_TNEC_6236_RED2.png	5	43	Y	4300000	1.0655		TRUE		LB	37
T4	2.1	pLAND	24-03-12_EV.png	200000000	RED2	24-03-14	24-03-14_RED5_TNEC_6236_RED2.png	6	31	Y	31000000	0.809668		TRUE		LB	37
T5	2.1	pLAND	24-03-12_EV.png	200000000	RED2	24-03-14	24-03-14_RED5_TNEC_6236_RED2.png	7	14	Y	140000000	0.154902		TRUE		LB	37
Lambda	2.1	pLAND	24-03-12_EV.png	120000000	RED2	24-03-14	24-03-14_RED5_TNEC_6236_RED2.png	7	21	Y	210000000	-0.243038		TRUE		LB	37
SECphi27	2.1	pLAND	24-03-12_EV.png	900000000	RED2	24-03-14	24-03-14_RED5_TNEC_6236_RED2.png	7	8	Y	80000000	1.05115		TRUE		LB	37
Bas11	2.2	pLAND	24-03-12_EV.png	800000000	RED2	24-03-14	24-03-14_TNEC_PDP5_TMO2_RED2.png	3	100	Y	100000	3.90309		TRUE		LB	37
Bas9	2.2	pLAND	24-03-12_EV.png	1900000000	RED2	24-03-14	24-03-14_TNEC_PDP5_TMO2_RED2.png	3	100	Y	100000	4.27875		TRUE		LB	37
Bas6	2.2	pLAND	24-03-12_EV.png	10000000000	RED2	24-03-14	24-03-14_TNEC_PDP5_TMO2_RED2.png	4	100	Y	1000000	4		TRUE		LB	37
Bas3	2.2	pLAND	24-03-12_EV.png	10000000000	RED2	24-03-14	24-03-14_TNEC_PDP5_TMO2_RED2.png	3	100	Y	100000	5		TRUE		LB	37
Bas1	2.2	pLAND	24-03-12_EV.png	30000000	RED2	24-03-14	24-03-14_TNEC_PDP5_TMO2_RED2.png	0	1		1	7.47712		TRUE		LB	37
Bas60	2.2	pLAND	24-03-12_EV.png	2200000000	RED2	24-03-14	24-03-14_TNEC_PDP5_TMO2_RED2.png	2	100		10000	5.34242		TRUE		LB	37
Lambda	2.1	pLAND	24-03-12_EV.png	120000000	ABC3	24-03-15	24-03-15_GPEH_ABC3_HNH1_RED9.png	7	2		20000000	0.778151		TRUE		LB	37
Bas19	2.2	pLAND	24-03-12_EV.png	15000	HEP2	24-03-15	24-03-15_GPEH_HEP2_PDO1_PDP6.png	0	1		1	4.17609		TRUE		LB	37
Bas25	2.2	pLAND	24-03-12_EV.png	500000	HEP2	24-03-15	24-03-15_GPEH_HEP2_PDO1_PDP6.png	0	1		1	5.69897		TRUE		LB	37
Bas26	2.2	pLAND	24-03-12_EV.png	2400000000	HEP2	24-03-15	24-03-15_GPEH_HEP2_PDO1_PDP6.png	7	28	Y	280000000	0.933053		TRUE		LB	37
SECphi18	2.1	pLAND	24-03-12_EV.png	1000000000	HEP2	24-03-15	24-03-15_HEP2_PDO1_PDP6.png	8	11	Y	1100000000	-0.0413927		TRUE		LB	37
Bas26	2.2	pLAND	24-03-12_EV.png	2400000000	PLIK	24-03-21	24-03-21_PLIK_REPB_2.png	7	31	Y	310000000	0.88885		TRUE		LB	37
T4	2.1	pLAND	24-03-12_EV.png	200000000	PLIK	24-03-21	24-03-21_PLIK_REPB.png	3	100		100000	3.30103		TRUE		LB	37
Bas3	3.1	pLAND	24-04-10_CITO_AAA3_FDRT_EV.png	200000000	CITO	24-04-10	24-04-10_CITO_AAA3_FDRT_EV.png	6	5		5000000	1.60206		TRUE		LB	37
Bas19	3.1	pLAND	24-04-10_CITO_AAA3_FDRT_EV.png	4000	CITO	24-04-10	24-04-10_CITO_AAA3_FDRT_EV.png	0	1		1	3.60206		TRUE		LB	37
Bas67	3.1	pLAND	24-04-10_FDRT_AAA3_AAA5_EV.png	5000000	AAA5	24-04-10	24-04-10_FDRT_AAA3_AAA5_EV.png	5	2		200000	1.39794		TRUE		LB	37
Candy	3.1	pLAND	24-04-10_FDRT_AAA3_AAA5_EV.png	10000000	AAA5	24-04-10	24-04-10_FDRT_AAA3_AAA5_EV.png	2	100		10000	3		TRUE		LB	37
T7	3.1	pLAND	24-04-10_FDRT_AAA3_AAA5_EV.png	50000000	AAA5	24-04-10	24-04-10_FDRT_AAA3_AAA5_EV.png	7	1	Y	10000000	0.69897		TRUE		LB	37
SECphi18	3.1	pLAND	24-04-10_FDRT_AAA3_AAA5_EV.png	400000000	AAA5	24-04-10	24-04-10_FDRT_AAA3_AAA5_EV.png	6	13		13000000	1.48812		TRUE		LB	37
Bas1	3.1	pLAND	24-04-10_CITO_AAA3_FDRT_EV.png	5000000	AAA5	24-04-10	24-04-10_HTHO_AAA5.png	0	1		1	6.69897		TRUE		LB	37
Bas3	3.1	pLAND	24-04-10_CITO_AAA3_FDRT_EV.png	200000000	AAA5	24-04-10	24-04-10_HTHO_AAA5.png	3	7	Y	7000	4.45593		TRUE		LB	37
Bas1	3.1	pLAND	24-04-10_CITO_AAA3_FDRT_EV.png	5000000	PRO1	24-04-13	24-04-13_PRO1_CBT2_AAA4_TMRA.png	5	4	Y	400000	1.09691		TRUE		LB	37
Bas1	4.2	pLAND	24-05-17_EV_HHNH.png	5000000	AAA1	24-05-17	24-05-17_VAME_AAA1_PD3A_PDP7.png	2	100		10000	2.69897		TRUE		LB	37
Bas3	4.2	pLAND	24-05-17_EV_HHNH.png	500000000	AAA1	24-05-17	24-05-17_VAME_AAA1_PD3A_PDP7.png	7	1		10000000	1.69897		TRUE		LB	37
Bas63	4.2	pLAND	24-05-17_EV_HHNH.png	400000000	AAA1	24-05-17	24-05-17_VAME_AAA1_PD3A_PDP7.png	7	11	Y	110000000	0.560667		TRUE		LB	37
Bas19	4.2	pLAND	24-05-17_EV_HHNH.png	12000000	PD3A	24-05-17	24-05-17_VAME_AAA1_PD3A_PDP7.png	2	100		10000	3.07918		TRUE		LB	37
Bas21	4.2	pLAND	24-05-17_EV_HHNH.png	120000	PD3A	24-05-17	24-05-17_VAME_AAA1_PD3A_PDP7.png	3	2	Y	2000	1.77815		TRUE		LB	37
Bas25	4.2	pLAND	24-05-17_EV_HHNH.png	200000000	PD3A	24-05-17	24-05-17_VAME_AAA1_PD3A_PDP7.png	3	2		2000	5		TRUE		LB	37
Bas67	4.1	pLAND	24-05-17_VAME_PDP7_EV_AAA1.png	30000000	AAA1	24-05-17	24-05-17_VAME_PDP7_EV_AAA1.png	5	2		200000	2.17609		TRUE		LB	37
T4	4.1	pLAND	24-05-17_VAME_PDP7_EV_AAA1.png	10000000	AAA1	24-05-17	24-05-17_VAME_PDP7_EV_AAA1.png	6	7	Y	7000000	0.154902		TRUE		LB	37
T5	4.1	pLAND	24-05-17_VAME_PDP7_EV_AAA1.png	80000000	AAA1	24-05-17	24-05-17_VAME_PDP7_EV_AAA1.png	5	30	Y	3000000	1.42597		TRUE		LB	37
T7	4.1	pLAND	24-05-17_VAME_PDP7_EV_AAA1.png	100000000	AAA1	24-05-17	24-05-17_VAME_PDP7_EV_AAA1.png	6	4		4000000	1.39794		TRUE		LB	37
Bas1	5.2	pLAND	24-05-30_HHHD_UDNG_EV.png	2000000	ABC3	24-05-31	24-05-31_ABC3_GHOS_VAME_CRDO.png	2	100		10000	2.30103		TRUE		M9	30
SECphi27	5.1	pLAND	24-05-31_EV_CRDO_BRNT_ABC3.png	100000000	ABC3	24-05-31	24-05-31_EV_CRDO_BRNT_ABC3.png	5	1	Y	100000	3		TRUE		M9	30
Bas63	6.1	pLAND	24-07-17_MVB1_VPUS_VAME_EV.png	400000000	AAA2	24-07-17	24-07-17_AAA2_RMOR_NERD_NUCS.png	4	10		100000	3.60206			TRUE	LB	37
Bas25	6.1	pLAND	24-07-17_MVB1_VPUS_VAME_EV.png	50000000	AAA2	24-07-17	24-07-17_AAA2_RMOR_NERD_NUCS.png	5	20		2000000	1.39794			TRUE	LB	37
Bas21	6.1	pLAND	24-07-17_MVB1_VPUS_VAME_EV.png	60000	AAA2	24-07-17	24-07-17_AAA2_RMOR_NERD_NUCS.png	3	7		7000	0.933053
Bas19	6.1	pLAND	24-07-17_MVB1_VPUS_VAME_EV.png	2200000	AAA2	24-07-17	24-07-17_AAA2_RMOR_NERD_NUCS.png	3	10		10000	2.34242			TRUE	LB	37
Bas3	6.1	pLAND	24-07-17_MVB1_VPUS_VAME_EV.png	100000000	AAA2	24-07-17	24-07-17_AAA2_RMOR_NERD_NUCS.png	4	20		200000	2.69897			TRUE	LB	37
Bas1	6.1	pLAND	24-07-17_MVB1_VPUS_VAME_EV.png	3000000	AAA2	24-07-17	24-07-17_AAA2_RMOR_NERD_NUCS.png	1	3		30	5			TRUE	LB	37
Bas50	6.1	pLAND	24-07-17_MVB1_VPUS_VAME_EV.png	500000000	RMOR	24-07-17	24-07-17_AAA2_RMOR_NERD_NUCS.png	3	10		10000	4.69897			TRUE	LB	37
Bas25	6.1	pLAND	24-07-17_MVB1_VPUS_VAME_EV.png	50000000	NERD	24-07-17	24-07-17_AAA2_RMOR_NERD_NUCS.png	1	3		30	6.22185			TRUE	LB	37
Bas21	6.1	pLAND	24-07-17_MVB1_VPUS_VAME_EV.png	60000	NERD	24-07-17	24-07-17_AAA2_RMOR_NERD_NUCS.png	0	1		1	4.77815			TRUE	LB	37
Bas19	6.1	pLAND	24-07-17_MVB1_VPUS_VAME_EV.png	2200000	NERD	24-07-17	24-07-17_AAA2_RMOR_NERD_NUCS.png	1	2		20	5.04139			TRUE	LB	37
T4	6.2	pLAND	24-07-17_AAA2_VPUS_VAME_EV.png	20000000	AAA2	24-07-17	24-07-17_AAA2_VPUS_VAME_EV.png	1	10		100	5.30103			TRUE	LB	37
Candy	6.2	pLAND	24-07-17_AAA2_VPUS_VAME_EV.png	50000000	AAA2	24-07-17	24-07-17_AAA2_VPUS_VAME_EV.png	2	10		1000	4.69897			TRUE	LB	37
Bas69	6.2	pLAND	24-07-17_AAA2_VPUS_VAME_EV.png	2100000000	AAA2	24-07-17	24-07-17_AAA2_VPUS_VAME_EV.png	6	6		6000000	2.54407			TRUE	LB	37
Bas19	6.1	pLAND	24-07-17_MVB1_VPUS_VAME_EV.png	2200000	MVB1	24-07-17	24-07-17_MVB1_VPUS_VAME_EV.png	3	10		10000	2.34242			TRUE	LB	37
Bas11	6.1	pLAND	24-07-17_MVB1_VPUS_VAME_EV.png	100000000	MVB1	24-07-17	24-07-17_MVB1_VPUS_VAME_EV.png	2	10		1000	5			TRUE	LB	37
Bas9	6.1	pLAND	24-07-17_MVB1_VPUS_VAME_EV.png	600000000	MVB1	24-07-17	24-07-17_MVB1_VPUS_VAME_EV.png	5	1		100000	3.77815			TRUE	LB	37
Lambda	6.2	pLAND	24-07-17_AAA2_VPUS_VAME_EV.png	60000000	NERD	24-07-17	24-07-17_NERD_MVB1_RMOR_NUCS.png	2	10		1000	4.77815			TRUE	LB	37
T7	6.2	pLAND	24-07-17_AAA2_VPUS_VAME_EV.png	200000000	NERD	24-07-17	24-07-17_NERD_MVB1_RMOR_NUCS.png	7	6	Y	60000000	0.522879			TRUE	LB	37
T3	6.2	pLAND	24-07-17_AAA2_VPUS_VAME_EV.png	200000000	NERD	24-07-17	24-07-17_NERD_MVB1_RMOR_NUCS.png	7	10	Y	100000000	0.30103			TRUE	LB	37
Bas67	6.2	pLAND	24-07-17_AAA2_VPUS_VAME_EV.png	20000000	NERD	24-07-17	24-07-17_NERD_MVB1_RMOR_NUCS.png	6	2	Y	2000000	1			TRUE	LB	37
SECphi27	6.2	pLAND	24-07-17_AAA2_VPUS_VAME_EV.png	700000000	MVB1	24-07-17	24-07-17_NERD_MVB1_RMOR_NUCS.png	8	4	Y	400000000	0.243038			TRUE	LB	37
T4	6.2	pLAND	24-07-17_AAA2_VPUS_VAME_EV.png	20000000	NUCS	24-07-17	24-07-17_NERD_MVB1_RMOR_NUCS.png	2	10		1000	4.30103			TRUE	LB	37
Candy	6.2	pLAND	24-07-17_AAA2_VPUS_VAME_EV.png	50000000	RMOR	24-07-17	24-07-17_NERD_MVB1_RMOR_NUCS.png	3	10		10000	3.69897			TRUE	LB	37
RB69	6.2	pLAND	24-07-17_AAA2_VPUS_VAME_EV.png	7000000	RMOR	24-07-17	24-07-17_NERD_MVB1_RMOR_NUCS.png	5	5		500000	1.14613			TRUE	LB	37
Bas19	6.1	pLAND	24-07-17_MVB1_VPUS_VAME_EV.png	2200000	D668	24-07-19	24-07-19_D668_RMAP_HJRS_GBPR.png	0	1		1	6.34242			TRUE	LB	37
Bas11	6.1	pLAND	24-07-17_MVB1_VPUS_VAME_EV.png	100000000	D668	24-07-19	24-07-19_D668_RMAP_HJRS_GBPR.png	7	3	Y	30000000	0.522879			TRUE	LB	37
Bas9	6.1	pLAND	24-07-17_MVB1_VPUS_VAME_EV.png	600000000	D668	24-07-19	24-07-19_D668_RMAP_HJRS_GBPR.png	3	10		10000	4.77815			TRUE	LB	37
Bas3	6.1	pLAND	24-07-17_MVB1_VPUS_VAME_EV.png	100000000	D668	24-07-19	24-07-19_D668_RMAP_HJRS_GBPR.png	2	10		1000	5			TRUE	LB	37
Bas1	6.1	pLAND	24-07-17_MVB1_VPUS_VAME_EV.png	3000000	D668	24-07-19	24-07-19_D668_RMAP_HJRS_GBPR.png	1	3		30	5			TRUE	LB	37
Bas1	6.1	pLAND	24-07-17_MVB1_VPUS_VAME_EV.png	3000000	ZAPB	24-07-19	24-07-19_MITO_CUT8_YCCE_ZAPB.png	1	3		30	5			TRUE	LB	37
Bas3	6.1	pLAND	24-07-17_MVB1_VPUS_VAME_EV.png	100000000	ZAPB	24-07-19	24-07-19_MITO_CUT8_YCCE_ZAPB.png	7	10	Y	100000000	0			TRUE	LB	37
SECphi18	6.2	pLAND	24-07-17_AAA2_VPUS_VAME_EV.png	1300000000	D668	24-07-19	24-07-19_RMAP_D668_HJRS_ZAPB.png	3	10		10000	5.11394			TRUE	LB	37
Lambda	6.2	pLAND	24-07-17_AAA2_VPUS_VAME_EV.png	60000000	ZAPB	24-07-19	24-07-19_RMAP_D668_HJRS_ZAPB.png	6	11	Y	11000000	0.736759			TRUE	LB	37
Candy	6.2	pLAND	24-07-17_AAA2_VPUS_VAME_EV.png	50000000	6602	24-07-24	24-07-24_6602_TRNA_SC24_2CMP.png	2	10		1000	4.69897			TRUE	LB	37
RB69	6.2	pLAND	24-07-17_AAA2_VPUS_VAME_EV.png	7000000	6602	24-07-24	24-07-24_6602_TRNA_SC24_2CMP.png	2	10		1000	3.8451			TRUE	LB	37
Bas69	6.2	pLAND	24-07-17_AAA2_VPUS_VAME_EV.png	2100000000	SC24	24-07-24	24-07-24_6602_TRNA_SC24_2CMP.png	4	10		100000	4.32222			TRUE	LB	37
SECphi27	6.2	pLAND	24-07-17_AAA2_VPUS_VAME_EV.png	700000000	SC24	24-07-24	24-07-24_6602_TRNA_SC24_2CMP.png	6	8		8000000	1.94201			TRUE	LB	37
Bas60	6.1	pLAND	24-07-17_MVB1_VPUS_VAME_EV.png	400000	E2DP	24-07-24	24-07-24_ABIL_E2DP_COAT_DDML.png	1	10		100	3.60206			TRUE	LB	37
Bas50	6.1	pLAND	24-07-17_MVB1_VPUS_VAME_EV.png	500000000	E2DP	24-07-24	24-07-24_ABIL_E2DP_COAT_DDML.png	2	10		1000	5.69897			TRUE	LB	37
Bas26	6.1	pLAND	24-07-17_MVB1_VPUS_VAME_EV.png	800000	E2DP	24-07-24	24-07-24_ABIL_E2DP_COAT_DDML.png	1	10		100	3.90309			TRUE	LB	37
Bas25	6.1	pLAND	24-07-17_MVB1_VPUS_VAME_EV.png	50000000	E2DP	24-07-24	24-07-24_ABIL_E2DP_COAT_DDML.png	1	10		100	5.69897			TRUE	LB	37
Bas21	6.1	pLAND	24-07-17_MVB1_VPUS_VAME_EV.png	60000	E2DP	24-07-24	24-07-24_ABIL_E2DP_COAT_DDML.png	1	1		10	3.77815			TRUE	LB	37
Bas19	6.1	pLAND	24-07-17_MVB1_VPUS_VAME_EV.png	2200000	E2DP	24-07-24	24-07-24_ABIL_E2DP_COAT_DDML.png	0	1		1	6.34242			TRUE	LB	37
Bas63	6.1	pLAND	24-07-17_MVB1_VPUS_VAME_EV.png	400000000	ANEX	24-07-24	24-07-24_ANEX_NADH_APE1_NLRH.png	8	3	Y	300000000	0.124939			TRUE	LB	37
Bas60	6.1	pLAND	24-07-17_MVB1_VPUS_VAME_EV.png	400000	ANEX	24-07-24	24-07-24_ANEX_NADH_APE1_NLRH.png	1	1		10	4.60206			TRUE	LB	37
SECphi18	6.2	pLAND	24-07-17_AAA2_VPUS_VAME_EV.png	1300000000	ANEX	24-07-24	24-07-24_APE1_ABIL_ANEX_COAT.png	8	3	Y	300000000	0.636822			TRUE	LB	37
Bas3	6.1	pLAND	24-07-17_MVB1_VPUS_VAME_EV.png	100000000	SC24	24-07-24	24-07-24_TRNA_MF4L_SC24_EV.png	3	10		10000	4			TRUE	LB	37
Bas1	6.1	pLAND	24-07-17_MVB1_VPUS_VAME_EV.png	3000000	SC24	24-07-24	24-07-24_TRNA_MF4L_SC24_EV.png	0	1		1	6.47712			TRUE	LB	37
Bas9	6.1	pLAND	24-07-17_MVB1_VPUS_VAME_EV.png	600000000	SC24	24-07-24	24-07-24_TRNA_MF4L_SC24_EV.png	3	10		10000	4.77815			TRUE	LB	37
Bas11	6.1	pLAND	24-07-17_MVB1_VPUS_VAME_EV.png	100000000	SC24	24-07-24	24-07-24_TRNA_MF4L_SC24_EV.png	6	8		8000000	1.09691			TRUE	LB	37
Bas25	6.1	pLAND	24-07-17_MVB1_VPUS_VAME_EV.png	50000000	RED7	24-07-25	24-07-25_PDP1_RED1_PDP4_RED7.png	1	10		100	5.69897			TRUE	LB	37
Bas21	6.1	pLAND	24-07-17_MVB1_VPUS_VAME_EV.png	60000	RED7	24-07-25	24-07-25_PDP1_RED1_PDP4_RED7.png	1	1		10	3.77815			TRUE	LB	37
Bas19	6.1	pLAND	24-07-17_MVB1_VPUS_VAME_EV.png	2200000	RED7	24-07-25	24-07-25_PDP1_RED1_PDP4_RED7.png	0	1		1	6.34242			TRUE	LB	37
Bas25	6.1	pLAND	24-07-17_MVB1_VPUS_VAME_EV.png	50000000	PDP4	24-07-25	24-07-25_PDP1_RED1_PDP4_RED7.png	1	3		30	6.22185			TRUE	LB	37
Bas21	6.1	pLAND	24-07-17_MVB1_VPUS_VAME_EV.png	60000	PDP4	24-07-25	24-07-25_PDP1_RED1_PDP4_RED7.png	0	1		1	4.77815			TRUE	LB	37
Bas19	6.1	pLAND	24-07-17_MVB1_VPUS_VAME_EV.png	2200000	PDP4	24-07-25	24-07-25_PDP1_RED1_PDP4_RED7.png	0	1		1	6.34242			TRUE	LB	37
Bas1	6.1	pLAND	24-07-17_MVB1_VPUS_VAME_EV.png	3000000	PDP4	24-07-25	24-07-25_PDP1_RED1_PDP4_RED7.png	4	15		150000	1.30103			TRUE	LB	37
Lambda	6.2	pLAND	24-07-17_AAA2_VPUS_VAME_EV.png	60000000	PDP4	24-07-25	24-07-25_PDP4.png	6	4		4000000	1.17609			TRUE	LB	37
Bas3	6.1	pLAND	24-07-17_MVB1_VPUS_VAME_EV.png	100000000	PDX1	24-07-25	24-07-25_PDX1_TMO1_VANC_TOXO.png	6	2		2000000	1.69897			TRUE	LB	37
Bas1	6.1	pLAND	24-07-17_MVB1_VPUS_VAME_EV.png	3000000	PDX1	24-07-25	24-07-25_PDX1_TMO1_VANC_TOXO.png	5	1		100000	1.47712			TRUE	LB	37
Bas11	6.1	pLAND	24-07-17_MVB1_VPUS_VAME_EV.png	100000000	PDX1	24-07-25	24-07-25_PDX1_TMO1_VANC_TOXO.png	6	7		7000000	1.1549			TRUE	LB	37
Bas19	6.1	pLAND	24-07-17_MVB1_VPUS_VAME_EV.png	2200000	PDX1	24-07-25	24-07-25_PDX1_TMO1_VANC_TOXO.png	4	10		100000	1.34242			TRUE	LB	37
Bas25	6.1	pLAND	24-07-17_MVB1_VPUS_VAME_EV.png	2200000	PDX1	24-07-25	24-07-25_PDX1_TMO1_VANC_TOXO.png	6	5	Y	5000000	-0.356547			TRUE	LB	37
Bas50	6.1	pLAND	24-07-17_MVB1_VPUS_VAME_EV.png	500000000	TMO1	24-07-25	24-07-25_PDX1_TMO1_VANC_TOXO.png	2	10		1000	5.69897			TRUE	LB	37
Bas26	6.1	pLAND	24-07-17_MVB1_VPUS_VAME_EV.png	800000	TMO1	24-07-25	24-07-25_PDX1_TMO1_VANC_TOXO.png	1	1		10	4.90309			TRUE	LB	37
Bas3	6.1	pLAND	24-07-17_MVB1_VPUS_VAME_EV.png	100000000	TOXO	24-07-25	24-07-25_PDX1_TMO1_VANC_TOXO.png	7	3	Y	30000000	0.522879			TRUE	LB	37
Bas1	6.1	pLAND	24-07-17_MVB1_VPUS_VAME_EV.png	3000000	TOXO	24-07-25	24-07-25_PDX1_TMO1_VANC_TOXO.png	2	1		100	4.47712			TRUE	LB	37
Bas9	6.1	pLAND	24-07-17_MVB1_VPUS_VAME_EV.png	600000000	TOXO	24-07-25	24-07-25_PDX1_TMO1_VANC_TOXO.png	8	4	Y	400000000	0.176091
Bas11	6.1	pLAND	24-07-17_MVB1_VPUS_VAME_EV.png	100000000	TOXO	24-07-25	24-07-25_PDX1_TMO1_VANC_TOXO.png	5	10		1000000	2			TRUE	LB	37
Bas69	6.2	pLAND	24-07-17_AAA2_VPUS_VAME_EV.png	2100000000	RED7	24-07-25	24-07-25_RED1_PDP1_RED7_RED8.png	4	10		100000	4.32222			TRUE	LB	37
T5	6.2	pLAND	24-07-17_AAA2_VPUS_VAME_EV.png	60000000	TMO1	24-07-25	24-07-25_SLIP_TMO1_PDX1_SMEK.png	2	10		1000	4.77815			TRUE	LB	37
T4	6.2	pLAND	24-07-17_AAA2_VPUS_VAME_EV.png	20000000	TMO1	24-07-25	24-07-25_SLIP_TMO1_PDX1_SMEK.png	2	10		1000	4.30103			TRUE	LB	37
RB69	6.2	pLAND	24-07-17_AAA2_VPUS_VAME_EV.png	7000000	TMO1	24-07-25	24-07-25_SLIP_TMO1_PDX1_SMEK.png	2	10		1000	3.8451			TRUE	LB	37
Candy	6.2	pLAND	24-07-17_AAA2_VPUS_VAME_EV.png	50000000	TMO1	24-07-25	24-07-25_SLIP_TMO1_PDX1_SMEK.png	2	10		1000	4.69897			TRUE	LB	37
RB69	6.2	pLAND	24-07-17_AAA2_VPUS_VAME_EV.png	7000000	SMEK	24-07-25	24-07-25_SLIP_TMO1_PDX1_SMEK.png	3	10		10000	2.8451			TRUE	LB	37
Bas67	6.2	pLAND	24-07-17_AAA2_VPUS_VAME_EV.png	20000000	PDX1	24-07-25	24-07-25_SLIP_TMO1_PDX1_SMEK.png	6	2	Y	2000000	1			TRUE	LB	37
Candy	6.2	pLAND	24-07-17_AAA2_VPUS_VAME_EV.png	50000000	PDX1	24-07-25	24-07-25_SLIP_TMO1_PDX1_SMEK.png	6	6	Y	6000000	0.920819			TRUE	LB	37
T3	6.2	pLAND	24-07-17_AAA2_VPUS_VAME_EV.png	200000000	PDX1	24-07-25	24-07-25_SLIP_TMO1_PDX1_SMEK.png	6	6		6000000	1.52288			TRUE	LB	37
T7	6.2	pLAND	24-07-17_AAA2_VPUS_VAME_EV.png	200000000	PDX1	24-07-25	24-07-25_SLIP_TMO1_PDX1_SMEK.png	6	11		11000000	1.25964			TRUE	LB	37
Lambda	6.2	pLAND	24-07-17_AAA2_VPUS_VAME_EV.png	60000000	PDX1	24-07-25	24-07-25_SLIP_TMO1_PDX1_SMEK.png	6	11	Y	11000000	0.736759			TRUE	LB	37
SECphi27	6.2	pLAND	24-07-17_AAA2_VPUS_VAME_EV.png	700000000	PDX1	24-07-25	24-07-25_SLIP_TMO1_PDX1_SMEK.png	7	2		20000000	1.54407			TRUE	LB	37
Bas67	6.2	pLAND	24-07-17_AAA2_VPUS_VAME_EV.png	20000000	TOXO	24-07-26	24-07-25_TMP2_TOXO_VANC_SAVE.png	6	3	Y	3000000	0.823909			TRUE	LB	37
T3	6.2	pLAND	24-07-17_AAA2_VPUS_VAME_EV.png	200000000	TOXO	24-07-26	24-07-25_TMP2_TOXO_VANC_SAVE.png	7	10	Y	100000000	0.30103			TRUE	LB	37

## Sheet: EVs
Phage	Process Date	Final Dilution	# Plaques	Media	Temperature	Phage	Plate	Backbone	Screen Plate Filename	PFU
SECphi27	24-03-08	8	5	LB	37	SECphi27	1.1	pLAND	24-03-08_NYND_PIN2_MHAD_EV.png	500000000
SECphi18	24-03-08	8	3	LB	37	SECphi18	1.1	pLAND	24-03-08_NYND_PIN2_MHAD_EV.png	300000000
SECphi17	24-03-08	3	6	LB	37	SECphi17	1.1	pLAND	24-03-08_NYND_PIN2_MHAD_EV.png	6000
Lambda	24-03-08	7	6	LB	37	Lambda	1.1	pLAND	24-03-08_NYND_PIN2_MHAD_EV.png	60000000
T7	24-03-08	8	1	LB	37	T7	1.1	pLAND	24-03-08_NYND_PIN2_MHAD_EV.png	100000000
T5	24-03-08	7	10	LB	37	T5	1.1	pLAND	24-03-08_NYND_PIN2_MHAD_EV.png	100000000
T4	24-03-08	7	3	LB	37	T4	1.1	pLAND	24-03-08_NYND_PIN2_MHAD_EV.png	30000000
T3	24-03-08	8	3	LB	37	T3	1.1	pLAND	24-03-08_NYND_PIN2_MHAD_EV.png	300000000
RB69	24-03-08	5	4	LB	37	RB69	1.1	pLAND	24-03-08_NYND_PIN2_MHAD_EV.png	400000
Candy	24-03-08	7	5	LB	37	Candy	1.1	pLAND	24-03-08_NYND_PIN2_MHAD_EV.png	50000000
Bas69	24-03-08	7	62	LB	37	Bas69	1.1	pLAND	24-03-08_NYND_PIN2_MHAD_EV.png	620000000
Bas67	24-03-08	7	2	LB	37	Bas67	1.1	pLAND	24-03-08_NYND_PIN2_MHAD_EV.png	20000000
Bas63	24-03-08	8	21	LB	37	Bas63	1.2	pLAND	24-03-08_EV_HHHD_PIN2_CRDO.png	2100000000
Bas60	24-03-08	6	5	LB	37	Bas60	1.2	pLAND	24-03-08_EV_HHHD_PIN2_CRDO.png	5000000
Bas50	24-03-08	8	3	LB	37	Bas50	1.2	pLAND	24-03-08_EV_HHHD_PIN2_CRDO.png	300000000
Bas26	24-03-08	8	5	LB	37	Bas26	1.2	pLAND	24-03-08_EV_HHHD_PIN2_CRDO.png	500000000
Bas25	24-03-08	4	20	LB	37	Bas25	1.2	pLAND	24-03-08_EV_HHHD_PIN2_CRDO.png	200000
Bas21	24-03-08	7	8	LB	37	Bas21	1.2	pLAND	24-03-08_EV_HHHD_PIN2_CRDO.png	80000000
Bas19	24-03-08	3	13	LB	37	Bas19	1.2	pLAND	24-03-08_EV_HHHD_PIN2_CRDO.png	13000
Bas11	24-03-08	8	4	LB	37	Bas11	1.2	pLAND	24-03-08_EV_HHHD_PIN2_CRDO.png	400000000
Bas9	24-03-08	8	1	LB	37	Bas9	1.2	pLAND	24-03-08_EV_HHHD_PIN2_CRDO.png	100000000
Bas6	24-03-08	8	3	LB	37	Bas6	1.2	pLAND	24-03-08_EV_HHHD_PIN2_CRDO.png	300000000
Bas3	24-03-08	8	3	LB	37	Bas3	1.2	pLAND	24-03-08_EV_HHHD_PIN2_CRDO.png	300000000
Bas1	24-03-08	7	4	LB	37	Bas1	1.2	pLAND	24-03-08_EV_HHHD_PIN2_CRDO.png	40000000
SECphi27	24-03-19	8	13	LB	37	SECphi27	2.1	pBAD	24-03-19_pBAD-EV_INTM.png	1300000000
SECphi18	24-03-19	8	14	LB	37	SECphi18	2.1	pBAD	24-03-19_pBAD-EV_INTM.png	1400000000
SECphi17	24-03-19	2	4	LB	37	SECphi17	2.1	pBAD	24-03-19_pBAD-EV_INTM.png	400
Lambda	24-03-19	8	3	LB	37	Lambda	2.1	pBAD	24-03-19_pBAD-EV_INTM.png	300000000
T7	24-03-19	8	5	LB	37	T7	2.1	pBAD	24-03-19_pBAD-EV_INTM.png	500000000
T5	24-03-19	8	5	LB	37	T5	2.1	pBAD	24-03-19_pBAD-EV_INTM.png	500000000
T4	24-03-19	7	5	LB	37	T4	2.1	pBAD	24-03-19_pBAD-EV_INTM.png	50000000
T3	24-03-19	8	2	LB	37	T3	2.1	pBAD	24-03-19_pBAD-EV_INTM.png	200000000
RB69	24-03-19	4	16	LB	37	RB69	2.1	pBAD	24-03-19_pBAD-EV_INTM.png	160000
Candy	24-03-19	7	3	LB	37	Candy	2.1	pBAD	24-03-19_pBAD-EV_INTM.png	30000000
Bas69	24-03-19	8	61	LB	37	Bas69	2.1	pBAD	24-03-19_pBAD-EV_INTM.png	6100000000
Bas67	24-03-19	7	1	LB	37	Bas67	2.1	pBAD	24-03-19_pBAD-EV_INTM.png	10000000
Bas63	24-03-19	8	100	LB	37	Bas63	2.2	pBAD	24-03-19_pBAD-EV_INTM.png	10000000000
Bas60	24-03-19	8	14	LB	37	Bas60	2.2	pBAD	24-03-19_pBAD-EV_INTM.png	1400000000
Bas50	24-03-19	8	30	LB	37	Bas50	2.2	pBAD	24-03-19_pBAD-EV_INTM.png	3000000000
Bas26	24-03-19	8	42	LB	37	Bas26	2.2	pBAD	24-03-19_pBAD-EV_INTM.png	4200000000
Bas25	24-03-19	5	9	LB	37	Bas25	2.2	pBAD	24-03-19_pBAD-EV_INTM.png	900000
Bas21	24-03-19	8	3	LB	37	Bas21	2.2	pBAD	24-03-19_pBAD-EV_INTM.png	300000000
Bas19	24-03-19	3	13	LB	37	Bas19	2.2	pBAD	24-03-19_pBAD-EV_INTM.png	13000
Bas11	24-03-19	8	15	LB	37	Bas11	2.2	pBAD	24-03-19_pBAD-EV_INTM.png	1500000000
Bas9	24-03-19	8	20	LB	37	Bas9	2.2	pBAD	24-03-19_pBAD-EV_INTM.png	2000000000
Bas6	24-03-19	8	100	LB	37	Bas6	2.2	pBAD	24-03-19_pBAD-EV_INTM.png	10000000000
Bas3	24-03-19	8	100	LB	37	Bas3	2.2	pBAD	24-03-19_pBAD-EV_INTM.png	10000000000
Bas1	24-03-19	7	2	LB	37	Bas1	2.2	pBAD	24-03-19_pBAD-EV_INTM.png	20000000
SECphi27	24-03-12	8	9	LB	37	SECphi27	2.1	pLAND	24-03-12_EV.png	900000000
SECphi18	24-03-12	8	10	LB	37	SECphi18	2.1	pLAND	24-03-12_EV.png	1000000000
SECphi17	24-03-12	2	2	LB	37	SECphi17	2.1	pLAND	24-03-12_EV.png	200
Lambda	24-03-12	7	12	LB	37	Lambda	2.1	pLAND	24-03-12_EV.png	120000000
T7	24-03-12	8	6	LB	37	T7	2.1	pLAND	24-03-12_EV.png	600000000
T5	24-03-12	8	2	LB	37	T5	2.1	pLAND	24-03-12_EV.png	200000000
T4	24-03-12	8	2	LB	37	T4	2.1	pLAND	24-03-12_EV.png	200000000
T3	24-03-12	8	3	LB	37	T3	2.1	pLAND	24-03-12_EV.png	300000000
RB69	24-03-12	5	2	LB	37	RB69	2.1	pLAND	24-03-12_EV.png	200000
Candy	24-03-12	7	5	LB	37	Candy	2.1	pLAND	24-03-12_EV.png	50000000
Bas69	24-03-12	8	43	LB	37	Bas69	2.1	pLAND	24-03-12_EV.png	4300000000
Bas67	24-03-12	8	1	LB	37	Bas67	2.1	pLAND	24-03-12_EV.png	100000000
Bas63	24-03-12	8	100	LB	37	Bas63	2.2	pLAND	24-03-12_EV.png	10000000000
Bas60	24-03-12	8	22	LB	37	Bas60	2.2	pLAND	24-03-12_EV.png	2200000000
Bas50	24-03-12	8	100	LB	37	Bas50	2.2	pLAND	24-03-12_EV.png	10000000000
Bas26	24-03-12	8	24	LB	37	Bas26	2.2	pLAND	24-03-12_EV.png	2400000000
Bas25	24-03-12	5	5	LB	37	Bas25	2.2	pLAND	24-03-12_EV.png	500000
Bas21	24-03-12	8	2	LB	37	Bas21	2.2	pLAND	24-03-12_EV.png	200000000
Bas19	24-03-12	3	15	LB	37	Bas19	2.2	pLAND	24-03-12_EV.png	15000
Bas11	24-03-12	8	8	LB	37	Bas11	2.2	pLAND	24-03-12_EV.png	800000000
Bas9	24-03-12	8	19	LB	37	Bas9	2.2	pLAND	24-03-12_EV.png	1900000000
Bas6	24-03-12	8	100	LB	37	Bas6	2.2	pLAND	24-03-12_EV.png	10000000000
Bas3	24-03-12	8	100	LB	37	Bas3	2.2	pLAND	24-03-12_EV.png	10000000000
Bas1	24-03-12	7	3	LB	37	Bas1	2.2	pLAND	24-03-12_EV.png	30000000
SECphi27	24-04-10	8	5	LB	37	SECphi27	3.1	pLAND	24-04-10_FDRT_AAA3_AAA5_EV.png	500000000
SECphi18	24-04-10	8	4	LB	37	SECphi18	3.1	pLAND	24-04-10_FDRT_AAA3_AAA5_EV.png	400000000
SECphi17	24-04-10	1	4	LB	37	SECphi17	3.1	pLAND	24-04-10_FDRT_AAA3_AAA5_EV.png	40
Lambda	24-04-10	7	9	LB	37	Lambda	3.1	pLAND	24-04-10_FDRT_AAA3_AAA5_EV.png	90000000
T7	24-04-10	7	5	LB	37	T7	3.1	pLAND	24-04-10_FDRT_AAA3_AAA5_EV.png	50000000
T5	24-04-10	7	4	LB	37	T5	3.1	pLAND	24-04-10_FDRT_AAA3_AAA5_EV.png	40000000
T4	24-04-10	7	13	LB	37	T4	3.1	pLAND	24-04-10_FDRT_AAA3_AAA5_EV.png	130000000
T3	24-04-10	8	2	LB	37	T3	3.1	pLAND	24-04-10_FDRT_AAA3_AAA5_EV.png	200000000
RB69	24-04-10	4	13	LB	37	RB69	3.1	pLAND	24-04-10_FDRT_AAA3_AAA5_EV.png	130000
Candy	24-04-10	6	10	LB	37	Candy	3.1	pLAND	24-04-10_FDRT_AAA3_AAA5_EV.png	10000000
Bas69	24-04-10	8	10	LB	37	Bas69	3.1	pLAND	24-04-10_FDRT_AAA3_AAA5_EV.png	1000000000
Bas67	24-04-10	6	5	LB	37	Bas67	3.1	pLAND	24-04-10_FDRT_AAA3_AAA5_EV.png	5000000
Bas63	24-04-10	8	10	LB	37	Bas63	3.2	pLAND	24-04-10_CITO_AAA3_FDRT_EV.png	1000000000
Bas60	24-04-10	5	8	LB	37	Bas60	3.2	pLAND	24-04-10_CITO_AAA3_FDRT_EV.png	800000
Bas50	24-04-10	8	4	LB	37	Bas50	3.2	pLAND	24-04-10_CITO_AAA3_FDRT_EV.png	400000000
Bas26	24-04-10	7	6	LB	37	Bas26	3.2	pLAND	24-04-10_CITO_AAA3_FDRT_EV.png	60000000
Bas25	24-04-10	4	6	LB	37	Bas25	3.2	pLAND	24-04-10_CITO_AAA3_FDRT_EV.png	60000
Bas21	24-04-10	5	2	LB	37	Bas21	3.2	pLAND	24-04-10_CITO_AAA3_FDRT_EV.png	200000
Bas19	24-04-10	3	4	LB	37	Bas19	3.2	pLAND	24-04-10_CITO_AAA3_FDRT_EV.png	4000
Bas11	24-04-10	8	5	LB	37	Bas11	3.2	pLAND	24-04-10_CITO_AAA3_FDRT_EV.png	500000000
Bas9	24-04-10	8	4	LB	37	Bas9	3.2	pLAND	24-04-10_CITO_AAA3_FDRT_EV.png	400000000
Bas6	24-04-10	8	1	LB	37	Bas6	3.2	pLAND	24-04-10_CITO_AAA3_FDRT_EV.png	100000000
Bas3	24-04-10	8	2	LB	37	Bas3	3.2	pLAND	24-04-10_CITO_AAA3_FDRT_EV.png	200000000
Bas1	24-04-10	6	5	LB	37	Bas1	3.2	pLAND	24-04-10_CITO_AAA3_FDRT_EV.png	5000000
Bas63	24-05-17	8	4	LB	37	Bas63	4.2	pLAND	24-05-17_EV_HHNH.png	400000000
Bas60	24-05-17	5	12	LB	37	Bas60	4.2	pLAND	24-05-17_EV_HHNH.png	1200000
Bas50	24-05-17	8	3	LB	37	Bas50	4.2	pLAND	24-05-17_EV_HHNH.png	300000000
Bas26	24-05-17	6	3	LB	37	Bas26	4.2	pLAND	24-05-17_EV_HHNH.png	3000000
Bas25	24-05-17	8	2	LB	37	Bas25	4.2	pLAND	24-05-17_EV_HHNH.png	200000000
Bas21	24-05-17	4	12	LB	37	Bas21	4.2	pLAND	24-05-17_EV_HHNH.png	120000
Bas19	24-05-17	6	12	LB	37	Bas19	4.2	pLAND	24-05-17_EV_HHNH.png	12000000
Bas11	24-05-17	8	4	LB	37	Bas11	4.2	pLAND	24-05-17_EV_HHNH.png	400000000
Bas9	24-05-17	8	3	LB	37	Bas9	4.2	pLAND	24-05-17_EV_HHNH.png	300000000
Bas6	24-05-17	8	1	LB	37	Bas6	4.2	pLAND	24-05-17_EV_HHNH.png	100000000
Bas3	24-05-17	8	5	LB	37	Bas3	4.2	pLAND	24-05-17_EV_HHNH.png	500000000
Bas1	24-05-17	6	5	LB	37	Bas1	4.2	pLAND	24-05-17_EV_HHNH.png	5000000
SECphi27	24-05-17	8	3	LB	37	SECphi27	4.1	pLAND	24-05-17_VAME_PDP7_EV_AAA1.png	300000000
SECphi18	24-05-17	8	1	LB	37	SECphi18	4.1	pLAND	24-05-17_VAME_PDP7_EV_AAA1.png	100000000
SECphi17	24-05-17	5	2	LB	37	SECphi17	4.1	pLAND	24-05-17_VAME_PDP7_EV_AAA1.png	200000
Lambda	24-05-17	7	5	LB	37	Lambda	4.1	pLAND	24-05-17_VAME_PDP7_EV_AAA1.png	50000000
T7	24-05-17	8	1	LB	37	T7	4.1	pLAND	24-05-17_VAME_PDP7_EV_AAA1.png	100000000
T5	24-05-17	7	8	LB	37	T5	4.1	pLAND	24-05-17_VAME_PDP7_EV_AAA1.png	80000000
T4	24-05-17	7	1	LB	37	T4	4.1	pLAND	24-05-17_VAME_PDP7_EV_AAA1.png	10000000
T3	24-05-17	8	1	LB	37	T3	4.1	pLAND	24-05-17_VAME_PDP7_EV_AAA1.png	100000000
RB69	24-05-17	4	5	LB	37	RB69	4.1	pLAND	24-05-17_VAME_PDP7_EV_AAA1.png	50000
Candy	24-05-17	7	3	LB	37	Candy	4.1	pLAND	24-05-17_VAME_PDP7_EV_AAA1.png	30000000
Bas69	24-05-17	8	5	LB	37	Bas69	4.1	pLAND	24-05-17_VAME_PDP7_EV_AAA1.png	500000000
Bas67	24-05-17	7	3	LB	37	Bas67	4.1	pLAND	24-05-17_VAME_PDP7_EV_AAA1.png	30000000
SECphi27	24-05-31	8	1	M9	30	SECphi27	5.1	pLAND	24-05-31_EV_CRDO_BRNT_ABC3.png	100000000
SECphi18	24-05-31	8	3	M9	30	SECphi18	5.1	pLAND	24-05-31_EV_CRDO_BRNT_ABC3.png	300000000
SECphi17	24-05-31	4	2	M9	30	SECphi17	5.1	pLAND	24-05-31_EV_CRDO_BRNT_ABC3.png	20000
Lambda	24-05-31	6	5	M9	30	Lambda	5.1	pLAND	24-05-31_EV_CRDO_BRNT_ABC3.png	5000000
T7	24-05-31	6	2	M9	30	T7	5.1	pLAND	24-05-31_EV_CRDO_BRNT_ABC3.png	2000000
T5	24-05-31	7	3	M9	30	T5	5.1	pLAND	24-05-31_EV_CRDO_BRNT_ABC3.png	30000000
T4	24-05-31	6	3	M9	30	T4	5.1	pLAND	24-05-31_EV_CRDO_BRNT_ABC3.png	3000000
T3	24-05-31	6	10	M9	30	T3	5.1	pLAND	24-05-31_EV_CRDO_BRNT_ABC3.png	10000000
RB69	24-05-31	4	3	M9	30	RB69	5.1	pLAND	24-05-31_EV_CRDO_BRNT_ABC3.png	30000
Candy	24-05-31	3	53	M9	30	Candy	5.1	pLAND	24-05-31_EV_CRDO_BRNT_ABC3.png	53000
Bas69	24-05-31	0	1	M9	30	Bas69	5.1	pLAND	24-05-31_EV_CRDO_BRNT_ABC3.png	1
Bas67	24-05-31	5	1	M9	30	Bas67	5.1	pLAND	24-05-31_EV_CRDO_BRNT_ABC3.png	100000
Bas63	24-05-30	8	10	M9	30	Bas63	5.2	pLAND	24-05-30_HHHD_UDNG_EV.png	1000000000
Bas60	24-05-30	0	1	M9	30	Bas60	5.2	pLAND	24-05-30_HHHD_UDNG_EV.png	1
Bas50	24-05-30	0	1	M9	30	Bas50	5.2	pLAND	24-05-30_HHHD_UDNG_EV.png	1
Bas26	24-05-30	4	5	M9	30	Bas26	5.2	pLAND	24-05-30_HHHD_UDNG_EV.png	50000
Bas25	24-05-30	4	100	M9	30	Bas25	5.2	pLAND	24-05-30_HHHD_UDNG_EV.png	1000000
Bas21	24-05-30	4	3	M9	30	Bas21	5.2	pLAND	24-05-30_HHHD_UDNG_EV.png	30000
Bas19	24-05-30	2	10	M9	30	Bas19	5.2	pLAND	24-05-30_HHHD_UDNG_EV.png	1000
Bas11	24-05-30	8	1	M9	30	Bas11	5.2	pLAND	24-05-30_HHHD_UDNG_EV.png	100000000
Bas9	24-05-30	8	4	M9	30	Bas9	5.2	pLAND	24-05-30_HHHD_UDNG_EV.png	400000000
Bas6	24-05-30	8	2	M9	30	Bas6	5.2	pLAND	24-05-30_HHHD_UDNG_EV.png	200000000
Bas3	24-05-30	7	3	M9	30	Bas3	5.2	pLAND	24-05-30_HHHD_UDNG_EV.png	30000000
Bas1	24-05-30	6	2	M9	30	Bas1	5.2	pLAND	24-05-30_HHHD_UDNG_EV.png	2000000
SECphi27	24-07-17	8	7	LB	37	SECphi27	6.2	pLAND	24-07-17_AAA2_VPUS_VAME_EV.png	700000000
SECphi18	24-07-17	8	13	LB	37	SECphi18	6.2	pLAND	24-07-17_AAA2_VPUS_VAME_EV.png	1300000000
SECphi17	24-07-17	5	3	LB	37	SECphi17	6.2	pLAND	24-07-17_AAA2_VPUS_VAME_EV.png	300000
Lambda	24-07-17	7	6	LB	37	Lambda	6.2	pLAND	24-07-17_AAA2_VPUS_VAME_EV.png	60000000
T7	24-07-17	8	2	LB	37	T7	6.2	pLAND	24-07-17_AAA2_VPUS_VAME_EV.png	200000000
T5	24-07-17	7	6	LB	37	T5	6.2	pLAND	24-07-17_AAA2_VPUS_VAME_EV.png	60000000
T4	24-07-17	7	2	LB	37	T4	6.2	pLAND	24-07-17_AAA2_VPUS_VAME_EV.png	20000000
T3	24-07-17	8	2	LB	37	T3	6.2	pLAND	24-07-17_AAA2_VPUS_VAME_EV.png	200000000
RB69	24-07-17	6	7	LB	37	RB69	6.2	pLAND	24-07-17_AAA2_VPUS_VAME_EV.png	7000000
Candy	24-07-17	7	5	LB	37	Candy	6.2	pLAND	24-07-17_AAA2_VPUS_VAME_EV.png	50000000
Bas69	24-07-17	8	21	LB	37	Bas69	6.2	pLAND	24-07-17_AAA2_VPUS_VAME_EV.png	2100000000
Bas67	24-07-17	7	2	LB	37	Bas67	6.2	pLAND	24-07-17_AAA2_VPUS_VAME_EV.png	20000000
Bas63	24-07-17	8	4	LB	37	Bas63	6.1	pLAND	24-07-17_MVB1_VPUS_VAME_EV.png	400000000
Bas60	24-07-17	4	40	LB	37	Bas60	6.1	pLAND	24-07-17_MVB1_VPUS_VAME_EV.png	400000
Bas50	24-07-17	8	5	LB	37	Bas50	6.1	pLAND	24-07-17_MVB1_VPUS_VAME_EV.png	500000000
Bas26	24-07-17	5	8	LB	37	Bas26	6.1	pLAND	24-07-17_MVB1_VPUS_VAME_EV.png	800000
Bas25	24-07-17	7	5	LB	37	Bas25	6.1	pLAND	24-07-17_MVB1_VPUS_VAME_EV.png	50000000
Bas21	24-07-17	4	6	LB	37	Bas21	6.1	pLAND	24-07-17_MVB1_VPUS_VAME_EV.png	60000
Bas19	24-07-17	5	22	LB	37	Bas19	6.1	pLAND	24-07-17_MVB1_VPUS_VAME_EV.png	2200000
Bas11	24-07-17	8	1	LB	37	Bas11	6.1	pLAND	24-07-17_MVB1_VPUS_VAME_EV.png	100000000
Bas9	24-07-17	8	6	LB	37	Bas9	6.1	pLAND	24-07-17_MVB1_VPUS_VAME_EV.png	600000000
Bas6	24-07-17	8	3	LB	37	Bas6	6.1	pLAND	24-07-17_MVB1_VPUS_VAME_EV.png	300000000
Bas3	24-07-17	8	1	LB	37	Bas3	6.1	pLAND	24-07-17_MVB1_VPUS_VAME_EV.png	100000000
Bas1	24-07-17	6	3	LB	37	Bas1	6.1	pLAND	24-07-17_MVB1_VPUS_VAME_EV.png	3000000

## Sheet: System Mutants
Phage	Plate	Background strain	Reference Filename	Reference PFU	System	Catalytic mutant	Process Date	Screen Plate Filename	Final Dilution	# Plaques	Smaller Plaque Size	PFU	-log(EOP)
Candy	C	MG1655	24-04-12_PIN8-E42A_EV_PIN8_PIN8-D7A.png	20000000	PIN8		24-04-12	24-04-12_PIN8-E42A_EV_PIN8_PIN8-D7A.png	2	10		1000	4.30103
RB69	C	MG1655	24-04-12_PIN8-E42A_EV_PIN8_PIN8-D7A.png	160000	PIN8		24-04-12	24-04-12_PIN8-E42A_EV_PIN8_PIN8-D7A.png	0	1		1	5.20412
T4	C	MG1655	24-04-12_PIN8-E42A_EV_PIN8_PIN8-D7A.png	30000000	PIN8		24-04-12	24-04-12_PIN8-E42A_EV_PIN8_PIN8-D7A.png	2	10		1000	4.47712
Candy	C	MG1655	24-04-12_PIN8-E42A_EV_PIN8_PIN8-D7A.png	20000000	PIN8	E42A	24-04-12	24-04-12_PIN8-E42A_EV_PIN8_PIN8-D7A.png	7	2		20000000	0
RB69	C	MG1655	24-04-12_PIN8-E42A_EV_PIN8_PIN8-D7A.png	160000	PIN8	E42A	24-04-12	24-04-12_PIN8-E42A_EV_PIN8_PIN8-D7A.png	5	1		100000	0.20412
T4	C	MG1655	24-04-12_PIN8-E42A_EV_PIN8_PIN8-D7A.png	30000000	PIN8	E42A	24-04-12	24-04-12_PIN8-E42A_EV_PIN8_PIN8-D7A.png	7	1		10000000	0.477121
Candy	C	MG1655	24-04-12_PIN8-E42A_EV_PIN8_PIN8-D7A.png	20000000	PIN8	D7A	24-04-12	24-04-12_PIN8-E42A_EV_PIN8_PIN8-D7A.png	7	2		20000000	0
RB69	C	MG1655	24-04-12_PIN8-E42A_EV_PIN8_PIN8-D7A.png	160000	PIN8	D7A	24-04-12	24-04-12_PIN8-E42A_EV_PIN8_PIN8-D7A.png	4	15		150000	0.0280287
T4	C	MG1655	24-04-12_PIN8-E42A_EV_PIN8_PIN8-D7A.png	30000000	PIN8	D7A	24-04-12	24-04-12_PIN8-E42A_EV_PIN8_PIN8-D7A.png	6	8		8000000	0.574031
Bas63	A.1	MG1655	24-07-10_EV_MNAC-K375A_MNAC-N84A_MNAC-D52A.png	10000000000	MNAC	K375A	24-07-10	24-07-10_EV_MNAC-K375A_MNAC-N84A_MNAC-D52A.png	8	13		1300000000	0.886057
Bas50	A.1	MG1655	24-07-10_EV_MNAC-K375A_MNAC-N84A_MNAC-D52A.png	900000000	MNAC	K375A	24-07-10	24-07-10_EV_MNAC-K375A_MNAC-N84A_MNAC-D52A.png	8	10		1000000000	-0.0457575
Bas26	A.1	MG1655	24-07-10_EV_MNAC-K375A_MNAC-N84A_MNAC-D52A.png	1000000	MNAC	K375A	24-07-10	24-07-10_EV_MNAC-K375A_MNAC-N84A_MNAC-D52A.png	5	9		900000	0.0457575
Bas25	A.1	MG1655	24-07-10_EV_MNAC-K375A_MNAC-N84A_MNAC-D52A.png	80000000	MNAC	K375A	24-07-10	24-07-10_EV_MNAC-K375A_MNAC-N84A_MNAC-D52A.png	7	7		70000000	0.0579919
Bas21	A.1	MG1655	24-07-10_EV_MNAC-K375A_MNAC-N84A_MNAC-D52A.png	140000	MNAC	K375A	24-07-10	24-07-10_EV_MNAC-K375A_MNAC-N84A_MNAC-D52A.png	4	6		60000	0.367977
Bas19	A.1	MG1655	24-07-10_EV_MNAC-K375A_MNAC-N84A_MNAC-D52A.png	5000000	MNAC	K375A	24-07-10	24-07-10_EV_MNAC-K375A_MNAC-N84A_MNAC-D52A.png	6	2		2000000	0.39794
Bas11	A.1	MG1655	24-07-10_EV_MNAC-K375A_MNAC-N84A_MNAC-D52A.png	600000000	MNAC	K375A	24-07-10	24-07-10_EV_MNAC-K375A_MNAC-N84A_MNAC-D52A.png	8	1		100000000	0.778151
Bas9	A.1	MG1655	24-07-10_EV_MNAC-K375A_MNAC-N84A_MNAC-D52A.png	1200000000	MNAC	K375A	24-07-10	24-07-10_EV_MNAC-K375A_MNAC-N84A_MNAC-D52A.png	8	2		200000000	0.778151
Bas6	A.1	MG1655	24-07-10_EV_MNAC-K375A_MNAC-N84A_MNAC-D52A.png	1000000000	MNAC	K375A	24-07-10	24-07-10_EV_MNAC-K375A_MNAC-N84A_MNAC-D52A.png	8	5		500000000	0.30103
Bas3	A.1	MG1655	24-07-10_EV_MNAC-K375A_MNAC-N84A_MNAC-D52A.png	400000000	MNAC	K375A	24-07-10	24-07-10_EV_MNAC-K375A_MNAC-N84A_MNAC-D52A.png	8	6		600000000	-0.176091
Bas1	A.1	MG1655	24-07-10_EV_MNAC-K375A_MNAC-N84A_MNAC-D52A.png	3000000	MNAC	K375A	24-07-10	24-07-10_EV_MNAC-K375A_MNAC-N84A_MNAC-D52A.png	6	3		3000000	0
Bas63	A.1	MG1655	24-07-10_EV_MNAC-K375A_MNAC-N84A_MNAC-D52A.png	10000000000	MNAC	N84A	24-07-10	24-07-10_EV_MNAC-K375A_MNAC-N84A_MNAC-D52A.png	8	100		10000000000	0
Bas50	A.1	MG1655	24-07-10_EV_MNAC-K375A_MNAC-N84A_MNAC-D52A.png	900000000	MNAC	N84A	24-07-10	24-07-10_EV_MNAC-K375A_MNAC-N84A_MNAC-D52A.png	8	12		1200000000	-0.124939
Bas26	A.1	MG1655	24-07-10_EV_MNAC-K375A_MNAC-N84A_MNAC-D52A.png	1000000	MNAC	N84A	24-07-10	24-07-10_EV_MNAC-K375A_MNAC-N84A_MNAC-D52A.png	5	2		200000	0.69897
Bas25	A.1	MG1655	24-07-10_EV_MNAC-K375A_MNAC-N84A_MNAC-D52A.png	80000000	MNAC	N84A	24-07-10	24-07-10_EV_MNAC-K375A_MNAC-N84A_MNAC-D52A.png	7	6		60000000	0.124939
Bas21	A.1	MG1655	24-07-10_EV_MNAC-K375A_MNAC-N84A_MNAC-D52A.png	140000	MNAC	N84A	24-07-10	24-07-10_EV_MNAC-K375A_MNAC-N84A_MNAC-D52A.png	4	4		40000	0.544068
Bas19	A.1	MG1655	24-07-10_EV_MNAC-K375A_MNAC-N84A_MNAC-D52A.png	5000000	MNAC	N84A	24-07-10	24-07-10_EV_MNAC-K375A_MNAC-N84A_MNAC-D52A.png	5	17		1700000	0.468521
Bas11	A.1	MG1655	24-07-10_EV_MNAC-K375A_MNAC-N84A_MNAC-D52A.png	50000000	MNAC	N84A	24-07-10	24-07-10_EV_MNAC-K375A_MNAC-N84A_MNAC-D52A.png	8	1		100000000	-0.30103
Bas9	A.1	MG1655	24-07-10_EV_MNAC-K375A_MNAC-N84A_MNAC-D52A.png	1200000000	MNAC	N84A	24-07-10	24-07-10_EV_MNAC-K375A_MNAC-N84A_MNAC-D52A.png	8	5		500000000	0.380211
Bas6	A.1	MG1655	24-07-10_EV_MNAC-K375A_MNAC-N84A_MNAC-D52A.png	1000000000	MNAC	N84A	24-07-10	24-07-10_EV_MNAC-K375A_MNAC-N84A_MNAC-D52A.png	8	9		900000000	0.0457575
Bas3	A.1	MG1655	24-07-10_EV_MNAC-K375A_MNAC-N84A_MNAC-D52A.png	400000000	MNAC	N84A	24-07-10	24-07-10_EV_MNAC-K375A_MNAC-N84A_MNAC-D52A.png	8	7		700000000	-0.243038
Bas1	A.1	MG1655	24-07-10_EV_MNAC-K375A_MNAC-N84A_MNAC-D52A.png	3000000	MNAC	N84A	24-07-10	24-07-10_EV_MNAC-K375A_MNAC-N84A_MNAC-D52A.png	6	2		2000000	0.176091
SECphi27	A.2	MG1655	24-07-10_MNAC-K375A_MNAC-N84A_MNAC-D52A_EV.png	600000000	MNAC	D52A	24-07-10	24-07-10_EV_MNAC-K375A_MNAC-N84A_MNAC-D52A.png	8	10		1000000000	-0.221849
SECphi17	A.2	MG1655	24-07-10_MNAC-K375A_MNAC-N84A_MNAC-D52A_EV.png	400000	MNAC	D52A	24-07-10	24-07-10_EV_MNAC-K375A_MNAC-N84A_MNAC-D52A.png	5	6		600000	-0.176091
Lambda	A.2	MG1655	24-07-10_MNAC-K375A_MNAC-N84A_MNAC-D52A_EV.png	90000000	MNAC	D52A	24-07-10	24-07-10_EV_MNAC-K375A_MNAC-N84A_MNAC-D52A.png	7	3		30000000	0.477121
T7	A.2	MG1655	24-07-10_MNAC-K375A_MNAC-N84A_MNAC-D52A_EV.png	600000000	MNAC	D52A	24-07-10	24-07-10_EV_MNAC-K375A_MNAC-N84A_MNAC-D52A.png	8	4		400000000	0.176091
T5	A.2	MG1655	24-07-10_MNAC-K375A_MNAC-N84A_MNAC-D52A_EV.png	700000000	MNAC	D52A	24-07-10	24-07-10_EV_MNAC-K375A_MNAC-N84A_MNAC-D52A.png	7	7		70000000	1
T4	A.2	MG1655	24-07-10_MNAC-K375A_MNAC-N84A_MNAC-D52A_EV.png	20000000	MNAC	D52A	24-07-10	24-07-10_EV_MNAC-K375A_MNAC-N84A_MNAC-D52A.png	6	11		11000000	0.259637
T3	A.2	MG1655	24-07-10_MNAC-K375A_MNAC-N84A_MNAC-D52A_EV.png	200000000	MNAC	D52A	24-07-10	24-07-10_EV_MNAC-K375A_MNAC-N84A_MNAC-D52A.png	8	4		400000000	-0.30103
RB69	A.2	MG1655	24-07-10_MNAC-K375A_MNAC-N84A_MNAC-D52A_EV.png	200000	MNAC	D52A	24-07-10	24-07-10_EV_MNAC-K375A_MNAC-N84A_MNAC-D52A.png	5	2		200000	0
Candy	A.2	MG1655	24-07-10_MNAC-K375A_MNAC-N84A_MNAC-D52A_EV.png	70000000	MNAC	D52A	24-07-10	24-07-10_EV_MNAC-K375A_MNAC-N84A_MNAC-D52A.png	7	8		80000000	-0.0579919
Bas69	A.2	MG1655	24-07-10_MNAC-K375A_MNAC-N84A_MNAC-D52A_EV.png	2600000000	MNAC	D52A	24-07-10	24-07-10_EV_MNAC-K375A_MNAC-N84A_MNAC-D52A.png	8	27		2700000000	-0.0163904
Bas67	A.2	MG1655	24-07-10_MNAC-K375A_MNAC-N84A_MNAC-D52A_EV.png	10000000	MNAC	D52A	24-07-10	24-07-10_EV_MNAC-K375A_MNAC-N84A_MNAC-D52A.png	7	1		10000000	0
Bas63	A.1	MG1655	24-07-10_EV_MNAC-K375A_MNAC-N84A_MNAC-D52A.png	10000000000	MNAC	D52A	24-07-10	24-07-10_EV_MNAC-K375A_MNAC-N84A_MNAC-D52A.png	8	100		10000000000	0
Bas50	A.1	MG1655	24-07-10_EV_MNAC-K375A_MNAC-N84A_MNAC-D52A.png	900000000	MNAC	D52A	24-07-10	24-07-10_EV_MNAC-K375A_MNAC-N84A_MNAC-D52A.png	8	9		900000000	0
Bas26	A.1	MG1655	24-07-10_EV_MNAC-K375A_MNAC-N84A_MNAC-D52A.png	1000000	MNAC	D52A	24-07-10	24-07-10_EV_MNAC-K375A_MNAC-N84A_MNAC-D52A.png	5	5		500000	0.30103
Bas25	A.1	MG1655	24-07-10_EV_MNAC-K375A_MNAC-N84A_MNAC-D52A.png	80000000	MNAC	D52A	24-07-10	24-07-10_EV_MNAC-K375A_MNAC-N84A_MNAC-D52A.png	7	13		130000000	-0.210853
Bas21	A.1	MG1655	24-07-10_EV_MNAC-K375A_MNAC-N84A_MNAC-D52A.png	140000	MNAC	D52A	24-07-10	24-07-10_EV_MNAC-K375A_MNAC-N84A_MNAC-D52A.png	4	7		70000	0.30103
Bas19	A.1	MG1655	24-07-10_EV_MNAC-K375A_MNAC-N84A_MNAC-D52A.png	5000000	MNAC	D52A	24-07-10	24-07-10_EV_MNAC-K375A_MNAC-N84A_MNAC-D52A.png	5	24		2400000	0.318759
Bas11	A.1	MG1655	24-07-10_EV_MNAC-K375A_MNAC-N84A_MNAC-D52A.png	50000000	MNAC	D52A	24-07-10	24-07-10_EV_MNAC-K375A_MNAC-N84A_MNAC-D52A.png	7	3		30000000	0.221849
Bas9	A.1	MG1655	24-07-10_EV_MNAC-K375A_MNAC-N84A_MNAC-D52A.png	1200000000	MNAC	D52A	24-07-10	24-07-10_EV_MNAC-K375A_MNAC-N84A_MNAC-D52A.png	8	7		700000000	0.234083
Bas6	A.1	MG1655	24-07-10_EV_MNAC-K375A_MNAC-N84A_MNAC-D52A.png	1000000000	MNAC	D52A	24-07-10	24-07-10_EV_MNAC-K375A_MNAC-N84A_MNAC-D52A.png	8	8		800000000	0.09691
Bas3	A.1	MG1655	24-07-10_EV_MNAC-K375A_MNAC-N84A_MNAC-D52A.png	400000000	MNAC	D52A	24-07-10	24-07-10_EV_MNAC-K375A_MNAC-N84A_MNAC-D52A.png	8	3		300000000	0.124939
Bas1	A.1	MG1655	24-07-10_EV_MNAC-K375A_MNAC-N84A_MNAC-D52A.png	3000000	MNAC	D52A	24-07-10	24-07-10_EV_MNAC-K375A_MNAC-N84A_MNAC-D52A.png	6	4		4000000	-0.124939
SECphi27	A.2	MG1655	24-07-10_MNAC-K375A_MNAC-N84A_MNAC-D52A_EV.png	600000000	MNAC	K375A	24-07-10	24-07-10_MNAC-K375A_MNAC-N84A_MNAC-D52A_EV.png	8	10		1000000000	-0.221849
SECphi17	A.2	MG1655	24-07-10_MNAC-K375A_MNAC-N84A_MNAC-D52A_EV.png	400000	MNAC	K375A	24-07-10	24-07-10_MNAC-K375A_MNAC-N84A_MNAC-D52A_EV.png	4	8		80000	0.69897
Lambda	A.2	MG1655	24-07-10_MNAC-K375A_MNAC-N84A_MNAC-D52A_EV.png	90000000	MNAC	K375A	24-07-10	24-07-10_MNAC-K375A_MNAC-N84A_MNAC-D52A_EV.png	8	1		100000000	-0.0457575
T7	A.2	MG1655	24-07-10_MNAC-K375A_MNAC-N84A_MNAC-D52A_EV.png	600000000	MNAC	K375A	24-07-10	24-07-10_MNAC-K375A_MNAC-N84A_MNAC-D52A_EV.png	8	1		100000000	0.778151
T5	A.2	MG1655	24-07-10_MNAC-K375A_MNAC-N84A_MNAC-D52A_EV.png	700000000	MNAC	K375A	24-07-10	24-07-10_MNAC-K375A_MNAC-N84A_MNAC-D52A_EV.png	7	6		60000000	1.06695
T4	A.2	MG1655	24-07-10_MNAC-K375A_MNAC-N84A_MNAC-D52A_EV.png	20000000	MNAC	K375A	24-07-10	24-07-10_MNAC-K375A_MNAC-N84A_MNAC-D52A_EV.png	6	12		12000000	0.221849
T3	A.2	MG1655	24-07-10_MNAC-K375A_MNAC-N84A_MNAC-D52A_EV.png	200000000	MNAC	K375A	24-07-10	24-07-10_MNAC-K375A_MNAC-N84A_MNAC-D52A_EV.png	8	6		600000000	-0.477121
RB69	A.2	MG1655	24-07-10_MNAC-K375A_MNAC-N84A_MNAC-D52A_EV.png	200000	MNAC	K375A	24-07-10	24-07-10_MNAC-K375A_MNAC-N84A_MNAC-D52A_EV.png	5	6		600000	-0.477121
Candy	A.2	MG1655	24-07-10_MNAC-K375A_MNAC-N84A_MNAC-D52A_EV.png	70000000	MNAC	K375A	24-07-10	24-07-10_MNAC-K375A_MNAC-N84A_MNAC-D52A_EV.png	8	1		100000000	-0.154902
Bas69	A.2	MG1655	24-07-10_MNAC-K375A_MNAC-N84A_MNAC-D52A_EV.png	2600000000	MNAC	K375A	24-07-10	24-07-10_MNAC-K375A_MNAC-N84A_MNAC-D52A_EV.png	8	30		3000000000	-0.0621479
Bas67	A.2	MG1655	24-07-10_MNAC-K375A_MNAC-N84A_MNAC-D52A_EV.png	10000000	MNAC	K375A	24-07-10	24-07-10_MNAC-K375A_MNAC-N84A_MNAC-D52A_EV.png	7	1		10000000	0
SECphi27	A.2	MG1655	24-07-10_MNAC-K375A_MNAC-N84A_MNAC-D52A_EV.png	600000000	MNAC	N84A	24-07-10	24-07-10_MNAC-K375A_MNAC-N84A_MNAC-D52A_EV.png	8	9		900000000	-0.176091
SECphi17	A.2	MG1655	24-07-10_MNAC-K375A_MNAC-N84A_MNAC-D52A_EV.png	400000	MNAC	N84A	24-07-10	24-07-10_MNAC-K375A_MNAC-N84A_MNAC-D52A_EV.png	5	2		200000	0.30103
Lambda	A.2	MG1655	24-07-10_MNAC-K375A_MNAC-N84A_MNAC-D52A_EV.png	90000000	MNAC	N84A	24-07-10	24-07-10_MNAC-K375A_MNAC-N84A_MNAC-D52A_EV.png	8	2		200000000	-0.346787
T7	A.2	MG1655	24-07-10_MNAC-K375A_MNAC-N84A_MNAC-D52A_EV.png	600000000	MNAC	N84A	24-07-10	24-07-10_MNAC-K375A_MNAC-N84A_MNAC-D52A_EV.png	8	1		100000000	0.778151
T5	A.2	MG1655	24-07-10_MNAC-K375A_MNAC-N84A_MNAC-D52A_EV.png	700000000	MNAC	N84A	24-07-10	24-07-10_MNAC-K375A_MNAC-N84A_MNAC-D52A_EV.png	7	7		70000000	1
T4	A.2	MG1655	24-07-10_MNAC-K375A_MNAC-N84A_MNAC-D52A_EV.png	20000000	MNAC	N84A	24-07-10	24-07-10_MNAC-K375A_MNAC-N84A_MNAC-D52A_EV.png	7	3		30000000	-0.176091
T3	A.2	MG1655	24-07-10_MNAC-K375A_MNAC-N84A_MNAC-D52A_EV.png	200000000	MNAC	N84A	24-07-10	24-07-10_MNAC-K375A_MNAC-N84A_MNAC-D52A_EV.png	8	6		600000000	-0.477121
RB69	A.2	MG1655	24-07-10_MNAC-K375A_MNAC-N84A_MNAC-D52A_EV.png	200000	MNAC	N84A	24-07-10	24-07-10_MNAC-K375A_MNAC-N84A_MNAC-D52A_EV.png	5	5		500000	-0.39794
Candy	A.2	MG1655	24-07-10_MNAC-K375A_MNAC-N84A_MNAC-D52A_EV.png	70000000	MNAC	N84A	24-07-10	24-07-10_MNAC-K375A_MNAC-N84A_MNAC-D52A_EV.png	8	1		100000000	-0.154902
Bas69	A.2	MG1655	24-07-10_MNAC-K375A_MNAC-N84A_MNAC-D52A_EV.png	2600000000	MNAC	N84A	24-07-10	24-07-10_MNAC-K375A_MNAC-N84A_MNAC-D52A_EV.png	8	30		3000000000	-0.0621479
Bas67	A.2	MG1655	24-07-10_MNAC-K375A_MNAC-N84A_MNAC-D52A_EV.png	10000000	MNAC	N84A	24-07-10	24-07-10_MNAC-K375A_MNAC-N84A_MNAC-D52A_EV.png	6	1		1000000	1
Bas60	A.1	MG1655	24-07-10_EV_MNAC-K375A_MNAC-N84A_MNAC-D52A.png	3000000	SVIR		24-07-12	24-07-12_HIPA_HIPA-D139A_SVIR_SVIR-H52A_DISA_DISA-D433A.png	4	14		140000	1.33099
Bas60	A.1	MG1655	24-07-10_EV_MNAC-K375A_MNAC-N84A_MNAC-D52A.png	3000000	SVIR	H52A	24-07-12	24-07-12_HIPA_HIPA-D139A_SVIR_SVIR-H52A_DISA_DISA-D433A.png	5	10		1000000	0.477121
Bas1	A.1	MG1655	24-07-10_EV_MNAC-K375A_MNAC-N84A_MNAC-D52A.png	3000000	HIPA		24-07-12	24-07-12_HIPA_HIPA-D139A_SVIR_SVIR-H52A_DISA_DISA-D433A.png	1	2		20	5.17609
Bas1	A.1	MG1655	24-07-10_EV_MNAC-K375A_MNAC-N84A_MNAC-D52A.png	3000000	HIPA	D139A	24-07-12	24-07-12_HIPA_HIPA-D139A_SVIR_SVIR-H52A_DISA_DISA-D433A.png	5	4		400000	0.875061
Bas1	A.1	MG1655	24-07-10_EV_MNAC-K375A_MNAC-N84A_MNAC-D52A.png	3000000	DISA		24-07-12	24-07-12_HIPA_HIPA-D139A_SVIR_SVIR-H52A_DISA_DISA-D433A.png	2	3		300	4
Bas1	A.1	MG1655	24-07-10_EV_MNAC-K375A_MNAC-N84A_MNAC-D52A.png	3000000	DISA	D433A	24-07-12	24-07-12_HIPA_HIPA-D139A_SVIR_SVIR-H52A_DISA_DISA-D433A.png	6	2		2000000	0.176091
Bas1	A.1	MG1655	24-07-10_EV_MNAC-K375A_MNAC-N84A_MNAC-D52A.png	3000000	DISA	R468A	24-07-12	24-07-12_IMPD-R338A_IMPD-Y157A_IMPD_IMPD-H335A_DISA-R468A.png	6	7		7000000	-0.367977
T3	A.2	MG1655	24-07-10_MNAC-K375A_MNAC-N84A_MNAC-D52A_EV.png	200000000	IMPD		24-07-12	24-07-12_IMPD-R338A_IMPD-Y157A_IMPD_IMPD-H335A_DISA-R468A.png	6	5		5000000	1.60206
Bas67	A.2	MG1655	24-07-10_MNAC-K375A_MNAC-N84A_MNAC-D52A_EV.png	10000000	IMPD		24-07-12	24-07-12_IMPD-R338A_IMPD-Y157A_IMPD_IMPD-H335A_DISA-R468A.png	5	4		400000	1.39794
T3	A.2	MG1655	24-07-10_MNAC-K375A_MNAC-N84A_MNAC-D52A_EV.png	200000000	IMPD	R330A	24-07-12	24-07-12_IMPD-R338A_IMPD-Y157A_IMPD_IMPD-H335A_DISA-R468A.png	8	8		800000000	-0.60206
Bas67	A.2	MG1655	24-07-10_MNAC-K375A_MNAC-N84A_MNAC-D52A_EV.png	10000000	IMPD	R330A	24-07-12	24-07-12_IMPD-R338A_IMPD-Y157A_IMPD_IMPD-H335A_DISA-R468A.png	7	2		20000000	-0.30103
T3	A.2	MG1655	24-07-10_MNAC-K375A_MNAC-N84A_MNAC-D52A_EV.png	200000000	IMPD	Y157A	24-07-12	24-07-12_IMPD-R338A_IMPD-Y157A_IMPD_IMPD-H335A_DISA-R468A.png	8	4		400000000	-0.30103
Bas67	A.2	MG1655	24-07-10_MNAC-K375A_MNAC-N84A_MNAC-D52A_EV.png	10000000	IMPD	Y157A	24-07-12	24-07-12_IMPD-R338A_IMPD-Y157A_IMPD_IMPD-H335A_DISA-R468A.png	7	2		20000000	-0.30103
T3	A.2	MG1655	24-07-10_MNAC-K375A_MNAC-N84A_MNAC-D52A_EV.png	200000000	IMPD	H335A	24-07-12	24-07-12_IMPD-R338A_IMPD-Y157A_IMPD_IMPD-H335A_DISA-R468A.png	8	4		400000000	-0.30103
Bas67	A.2	MG1655	24-07-10_MNAC-K375A_MNAC-N84A_MNAC-D52A_EV.png	10000000	IMPD	H335A	24-07-12	24-07-12_IMPD-R338A_IMPD-Y157A_IMPD_IMPD-H335A_DISA-R468A.png	7	2		20000000	-0.30103
SECphi27	A.2	MG1655	24-07-10_MNAC-K375A_MNAC-N84A_MNAC-D52A_EV.png	600000000	MNAC		24-07-17	24-07-17_MNAC_NADR_NADR-D137A.png	8	16	Y	1600000000	-0.425969
SECphi17	A.2	MG1655	24-07-10_MNAC-K375A_MNAC-N84A_MNAC-D52A_EV.png	400000	MNAC		24-07-17	24-07-17_MNAC_NADR_NADR-D137A.png	3	21		21000	1.27984
Lambda	A.2	MG1655	24-07-10_MNAC-K375A_MNAC-N84A_MNAC-D52A_EV.png	90000000	MNAC		24-07-17	24-07-17_MNAC_NADR_NADR-D137A.png	6	5		5000000	1.25527
T7	A.2	MG1655	24-07-10_MNAC-K375A_MNAC-N84A_MNAC-D52A_EV.png	600000000	MNAC		24-07-17	24-07-17_MNAC_NADR_NADR-D137A.png	8	3	Y	300000000	0.30103
T5	A.2	MG1655	24-07-10_MNAC-K375A_MNAC-N84A_MNAC-D52A_EV.png	700000000	MNAC		24-07-17	24-07-17_MNAC_NADR_NADR-D137A.png	5	13		1300000	2.73115
T4	A.2	MG1655	24-07-10_MNAC-K375A_MNAC-N84A_MNAC-D52A_EV.png	20000000	MNAC		24-07-17	24-07-17_MNAC_NADR_NADR-D137A.png	5	8		800000	1.39794
T3	A.2	MG1655	24-07-10_MNAC-K375A_MNAC-N84A_MNAC-D52A_EV.png	200000000	MNAC		24-07-17	24-07-17_MNAC_NADR_NADR-D137A.png	8	6	Y	600000000	-0.477121
RB69	A.2	MG1655	24-07-10_MNAC-K375A_MNAC-N84A_MNAC-D52A_EV.png	200000	MNAC		24-07-17	24-07-17_MNAC_NADR_NADR-D137A.png	4	13	Y	130000	0.187087
Candy	A.2	MG1655	24-07-10_MNAC-K375A_MNAC-N84A_MNAC-D52A_EV.png	70000000	MNAC		24-07-17	24-07-17_MNAC_NADR_NADR-D137A.png	3	1		1000	4.8451
Bas69	A.2	MG1655	24-07-10_MNAC-K375A_MNAC-N84A_MNAC-D52A_EV.png	2600000000	MNAC		24-07-17	24-07-17_MNAC_NADR_NADR-D137A.png	8	12	Y	1200000000	0.335792
Bas67	A.2	MG1655	24-07-10_MNAC-K375A_MNAC-N84A_MNAC-D52A_EV.png	10000000	MNAC		24-07-17	24-07-17_MNAC_NADR_NADR-D137A.png	6	3	Y	3000000	0.522879
Bas63	A.1	MG1655	24-07-10_EV_MNAC-K375A_MNAC-N84A_MNAC-D52A.png	10000000000	MNAC		24-07-17	24-07-17_MNAC_NADR_NADR-D137A.png	8	75	Y	7500000000	0.124939
Bas50	A.1	MG1655	24-07-10_EV_MNAC-K375A_MNAC-N84A_MNAC-D52A.png	900000000	MNAC		24-07-17	24-07-17_MNAC_NADR_NADR-D137A.png	6	38		38000000	1.37446
Bas26	A.1	MG1655	24-07-10_EV_MNAC-K375A_MNAC-N84A_MNAC-D52A.png	1000000	MNAC		24-07-17	24-07-17_MNAC_NADR_NADR-D137A.png	3	7		7000	2.1549
Bas25	A.1	MG1655	24-07-10_EV_MNAC-K375A_MNAC-N84A_MNAC-D52A.png	80000000	MNAC		24-07-17	24-07-17_MNAC_NADR_NADR-D137A.png	4	27		270000	2.47173
Bas21	A.1	MG1655	24-07-10_EV_MNAC-K375A_MNAC-N84A_MNAC-D52A.png	140000	MNAC		24-07-17	24-07-17_MNAC_NADR_NADR-D137A.png	4	3	Y	30000	0.669007
Bas19	A.1	MG1655	24-07-10_EV_MNAC-K375A_MNAC-N84A_MNAC-D52A.png	5000000	MNAC		24-07-17	24-07-17_MNAC_NADR_NADR-D137A.png	1	100		1000	3.69897
Bas11	A.1	MG1655	24-07-10_EV_MNAC-K375A_MNAC-N84A_MNAC-D52A.png	600000000	MNAC		24-07-17	24-07-17_MNAC_NADR_NADR-D137A.png	5	7		700000	2.93305
Bas9	A.1	MG1655	24-07-10_EV_MNAC-K375A_MNAC-N84A_MNAC-D52A.png	1200000000	MNAC		24-07-17	24-07-17_MNAC_NADR_NADR-D137A.png	8	5	Y	500000000	0.380211
Bas6	A.1	MG1655	24-07-10_EV_MNAC-K375A_MNAC-N84A_MNAC-D52A.png	1000000000	MNAC		24-07-17	24-07-17_MNAC_NADR_NADR-D137A.png	8	9	Y	900000000	0.0457575
Bas3	A.1	MG1655	24-07-10_EV_MNAC-K375A_MNAC-N84A_MNAC-D52A.png	400000000	MNAC		24-07-17	24-07-17_MNAC_NADR_NADR-D137A.png	8	4	Y	400000000	0
Bas1	A.1	MG1655	24-07-10_EV_MNAC-K375A_MNAC-N84A_MNAC-D52A.png	3000000	MNAC		24-07-17	24-07-17_MNAC_NADR_NADR-D137A.png	1	1		10	5.47712
SECphi18	A.2	MG1655	24-07-10_MNAC-K375A_MNAC-N84A_MNAC-D52A_EV.png	800000000	NADR		24-07-17	24-07-17_MNAC_NADR_NADR-D137A.png	8	11	Y	1100000000	-0.138303
T5	A.2	MG1655	24-07-10_MNAC-K375A_MNAC-N84A_MNAC-D52A_EV.png	700000000	NADR		24-07-17	24-07-17_MNAC_NADR_NADR-D137A.png	6	16		16000000	1.64098
Candy	A.2	MG1655	24-07-10_MNAC-K375A_MNAC-N84A_MNAC-D52A_EV.png	70000000	NADR		24-07-17	24-07-17_MNAC_NADR_NADR-D137A.png	7	7	Y	70000000	0
Bas67	A.2	MG1655	24-07-10_MNAC-K375A_MNAC-N84A_MNAC-D52A_EV.png	10000000	NADR		24-07-17	24-07-17_MNAC_NADR_NADR-D137A.png	6	4	Y	4000000	0.39794
Bas26	A.1	MG1655	24-07-10_EV_MNAC-K375A_MNAC-N84A_MNAC-D52A.png	1000000	NADR		24-07-17	24-07-17_MNAC_NADR_NADR-D137A.png	1	13		130	3.88606
RB69	A.2	MG1655	24-07-10_MNAC-K375A_MNAC-N84A_MNAC-D52A_EV.png	200000	NADR		24-07-17	24-07-17_MNAC_NADR_NADR-D137A.png	4	11	Y	110000	0.259637
SECphi18	A.2	MG1655	24-07-10_MNAC-K375A_MNAC-N84A_MNAC-D52A_EV.png	800000000	NADR	D137A	24-07-17	24-07-17_MNAC_NADR_NADR-D137A.png	8	20		2000000000	-0.39794
T5	A.2	MG1655	24-07-10_MNAC-K375A_MNAC-N84A_MNAC-D52A_EV.png	700000000	NADR	D137A	24-07-17	24-07-17_MNAC_NADR_NADR-D137A.png	7	10		100000000	0.845098
Candy	A.2	MG1655	24-07-10_MNAC-K375A_MNAC-N84A_MNAC-D52A_EV.png	70000000	NADR	D137A	24-07-17	24-07-17_MNAC_NADR_NADR-D137A.png	8	4		400000000	-0.756962
Bas67	A.2	MG1655	24-07-10_MNAC-K375A_MNAC-N84A_MNAC-D52A_EV.png	10000000	NADR	D137A	24-07-17	24-07-17_MNAC_NADR_NADR-D137A.png	7	1		10000000	0
Bas26	A.1	MG1655	24-07-10_EV_MNAC-K375A_MNAC-N84A_MNAC-D52A.png	1000000	NADR	D137A	24-07-17	24-07-17_MNAC_NADR_NADR-D137A.png	5	4		400000	0.39794
RB69	A.2	MG1655	24-07-10_MNAC-K375A_MNAC-N84A_MNAC-D52A_EV.png	200000	NADR	D137A	24-07-17	24-07-17_MNAC_NADR_NADR-D137A.png	4	14		140000	0.154902
T7	A.2	MG1655	24-07-10_MNAC-K375A_MNAC-N84A_MNAC-D52A_EV.png	600000000	GNAT		24-07-17	24-07-17_GNAT_GNAT-dHEPN_GNAT-dGNAT_GNAT-R258A.png	4	10		100000	3.77815
T5	A.2	MG1655	24-07-10_MNAC-K375A_MNAC-N84A_MNAC-D52A_EV.png	700000000	GNAT		24-07-17	24-07-17_GNAT_GNAT-dHEPN_GNAT-dGNAT_GNAT-R258A.png	7	12	Y	120000000	0.765917
T3	A.2	MG1655	24-07-10_MNAC-K375A_MNAC-N84A_MNAC-D52A_EV.png	200000000	GNAT		24-07-17	24-07-17_GNAT_GNAT-dHEPN_GNAT-dGNAT_GNAT-R258A.png	4	10		100000	3.30103
Bas67	A.2	MG1655	24-07-10_MNAC-K375A_MNAC-N84A_MNAC-D52A_EV.png	10000000	GNAT		24-07-17	24-07-17_GNAT_GNAT-dHEPN_GNAT-dGNAT_GNAT-R258A.png	2	10		1000	4
Bas26	A.1	MG1655	24-07-10_EV_MNAC-K375A_MNAC-N84A_MNAC-D52A.png	1000000	GNAT		24-07-17	24-07-17_GNAT_GNAT-dHEPN_GNAT-dGNAT_GNAT-R258A.png	1	1		10	5
T7	A.2	MG1655	24-07-10_MNAC-K375A_MNAC-N84A_MNAC-D52A_EV.png	600000000	GNAT	∆GNAT	24-07-17	24-07-17_GNAT_GNAT-dHEPN_GNAT-dGNAT_GNAT-R258A.png	3	10		10000	4.77815
T5	A.2	MG1655	24-07-10_MNAC-K375A_MNAC-N84A_MNAC-D52A_EV.png	700000000	GNAT	∆GNAT	24-07-17	24-07-17_GNAT_GNAT-dHEPN_GNAT-dGNAT_GNAT-R258A.png	6	13		13000000	1.73115
T3	A.2	MG1655	24-07-10_MNAC-K375A_MNAC-N84A_MNAC-D52A_EV.png	200000000	GNAT	∆GNAT	24-07-17	24-07-17_GNAT_GNAT-dHEPN_GNAT-dGNAT_GNAT-R258A.png	4	10		100000	3.30103
Bas67	A.2	MG1655	24-07-10_MNAC-K375A_MNAC-N84A_MNAC-D52A_EV.png	10000000	GNAT	∆GNAT	24-07-17	24-07-17_GNAT_GNAT-dHEPN_GNAT-dGNAT_GNAT-R258A.png	2	10		1000	4
Bas26	A.1	MG1655	24-07-10_EV_MNAC-K375A_MNAC-N84A_MNAC-D52A.png	1000000	GNAT	∆GNAT	24-07-17	24-07-17_GNAT_GNAT-dHEPN_GNAT-dGNAT_GNAT-R258A.png	1	1		10	5
T7	A.2	MG1655	24-07-10_MNAC-K375A_MNAC-N84A_MNAC-D52A_EV.png	600000000	GNAT	∆HEPN	24-07-17	24-07-17_GNAT_GNAT-dHEPN_GNAT-dGNAT_GNAT-R258A.png	8	5		500000000	0.0791812
T5	A.2	MG1655	24-07-10_MNAC-K375A_MNAC-N84A_MNAC-D52A_EV.png	700000000	GNAT	∆HEPN	24-07-17	24-07-17_GNAT_GNAT-dHEPN_GNAT-dGNAT_GNAT-R258A.png	8	2		200000000	0.544068
T3	A.2	MG1655	24-07-10_MNAC-K375A_MNAC-N84A_MNAC-D52A_EV.png	200000000	GNAT	∆HEPN	24-07-17	24-07-17_GNAT_GNAT-dHEPN_GNAT-dGNAT_GNAT-R258A.png	8	6		600000000	-0.477121
Bas67	A.2	MG1655	24-07-10_MNAC-K375A_MNAC-N84A_MNAC-D52A_EV.png	10000000	GNAT	∆HEPN	24-07-17	24-07-17_GNAT_GNAT-dHEPN_GNAT-dGNAT_GNAT-R258A.png	7	1		10000000	0
Bas26	A.1	MG1655	24-07-10_EV_MNAC-K375A_MNAC-N84A_MNAC-D52A.png	1000000	GNAT	∆HEPN	24-07-17	24-07-17_GNAT_GNAT-dHEPN_GNAT-dGNAT_GNAT-R258A.png	5	3		300000	0.522879
T7	A.2	MG1655	24-07-10_MNAC-K375A_MNAC-N84A_MNAC-D52A_EV.png	600000000	GNAT	R258A	24-07-17	24-07-17_GNAT_GNAT-dHEPN_GNAT-dGNAT_GNAT-R258A.png	7	10		100000000	0.778151
T5	A.2	MG1655	24-07-10_MNAC-K375A_MNAC-N84A_MNAC-D52A_EV.png	700000000	GNAT	R258A	24-07-17	24-07-17_GNAT_GNAT-dHEPN_GNAT-dGNAT_GNAT-R258A.png	8	3		300000000	0.367977
T3	A.2	MG1655	24-07-10_MNAC-K375A_MNAC-N84A_MNAC-D52A_EV.png	200000000	GNAT	R258A	24-07-17	24-07-17_GNAT_GNAT-dHEPN_GNAT-dGNAT_GNAT-R258A.png	8	4		400000000	-0.30103
Bas67	A.2	MG1655	24-07-10_MNAC-K375A_MNAC-N84A_MNAC-D52A_EV.png	10000000	GNAT	R258A	24-07-17	24-07-17_GNAT_GNAT-dHEPN_GNAT-dGNAT_GNAT-R258A.png	6	3		3000000	0.522879
Bas26	A.1	MG1655	24-07-10_EV_MNAC-K375A_MNAC-N84A_MNAC-D52A.png	1000000	GNAT	R258A	24-07-17	24-07-17_GNAT_GNAT-dHEPN_GNAT-dGNAT_GNAT-R258A.png	4	18		180000	0.744727
Bas60	A.1	MG1655	24-07-10_EV_MNAC-K375A_MNAC-N84A_MNAC-D52A.png	3000000	PN12		24-07-17	24-07-17_PN12-dACR_PN12_MHAD_MHAD-D207A_MHAD-N292A.png	0	1		1	6.47712
Bas60	A.1	MG1655	24-07-10_EV_MNAC-K375A_MNAC-N84A_MNAC-D52A.png	3000000	PN12	∆DUF5830	24-07-17	24-07-17_PN12-dACR_PN12_MHAD_MHAD-D207A_MHAD-N292A.png	5	5		500000	0.778151
T5	A.2	MG1655	24-07-10_MNAC-K375A_MNAC-N84A_MNAC-D52A_EV.png	700000000	MHAD		24-07-17	24-07-17_PN12-dACR_PN12_MHAD_MHAD-D207A_MHAD-N292A.png	6	16		16000000	1.64098
Bas60	A.1	MG1655	24-07-10_EV_MNAC-K375A_MNAC-N84A_MNAC-D52A.png	3000000	MHAD		24-07-17	24-07-17_PN12-dACR_PN12_MHAD_MHAD-D207A_MHAD-N292A.png	4	5		50000	1.77815
Bas26	A.1	MG1655	24-07-10_EV_MNAC-K375A_MNAC-N84A_MNAC-D52A.png	1000000	MHAD		24-07-17	24-07-17_PN12-dACR_PN12_MHAD_MHAD-D207A_MHAD-N292A.png	4	5		50000	1.30103
Bas1	A.1	MG1655	24-07-10_EV_MNAC-K375A_MNAC-N84A_MNAC-D52A.png	3000000	MHAD		24-07-17	24-07-17_PN12-dACR_PN12_MHAD_MHAD-D207A_MHAD-N292A.png	2	8		800	3.57403
T5	A.2	MG1655	24-07-10_MNAC-K375A_MNAC-N84A_MNAC-D52A_EV.png	700000000	MHAD	D207A	24-07-17	24-07-17_PN12-dACR_PN12_MHAD_MHAD-D207A_MHAD-N292A.png	8	3		300000000	0.367977
Bas60	A.1	MG1655	24-07-10_EV_MNAC-K375A_MNAC-N84A_MNAC-D52A.png	3000000	MHAD	D207A	24-07-17	24-07-17_PN12-dACR_PN12_MHAD_MHAD-D207A_MHAD-N292A.png	5	15		1500000	0.30103
Bas26	A.1	MG1655	24-07-10_EV_MNAC-K375A_MNAC-N84A_MNAC-D52A.png	1000000	MHAD	D207A	24-07-17	24-07-17_PN12-dACR_PN12_MHAD_MHAD-D207A_MHAD-N292A.png	5	5		500000	0.30103
Bas1	A.1	MG1655	24-07-10_EV_MNAC-K375A_MNAC-N84A_MNAC-D52A.png	3000000	MHAD	D207A	24-07-17	24-07-17_PN12-dACR_PN12_MHAD_MHAD-D207A_MHAD-N292A.png	6	3		3000000	0
T5	A.2	MG1655	24-07-10_MNAC-K375A_MNAC-N84A_MNAC-D52A_EV.png	700000000	MHAD	N292A	24-07-17	24-07-17_PN12-dACR_PN12_MHAD_MHAD-D207A_MHAD-N292A.png	8	4		400000000	0.243038
Bas60	A.1	MG1655	24-07-10_EV_MNAC-K375A_MNAC-N84A_MNAC-D52A.png	3000000	MHAD	N292A	24-07-17	24-07-17_PN12-dACR_PN12_MHAD_MHAD-D207A_MHAD-N292A.png	5	6		600000	0.69897
Bas26	A.1	MG1655	24-07-10_EV_MNAC-K375A_MNAC-N84A_MNAC-D52A.png	1000000	MHAD	N292A	24-07-17	24-07-17_PN12-dACR_PN12_MHAD_MHAD-D207A_MHAD-N292A.png	5	6		600000	0.221849
Bas1	A.1	MG1655	24-07-10_EV_MNAC-K375A_MNAC-N84A_MNAC-D52A.png	3000000	MHAD	N292A	24-07-17	24-07-17_PN12-dACR_PN12_MHAD_MHAD-D207A_MHAD-N292A.png	6	2		2000000	0.176091
T5	B.2	MG1655	24-07-17_AAA2_VPUS_VAME_EV.png	60000000	MHAD		24-07-18	24-07-18_MHAD-N292A_MHAD-D207A_MHAD_PN12-dACR_PN12.png	5	75	Y	7500000	0.90309
Bas60	B.1	MG1655	24-07-17_MVB1_VPUS_VAME_EV.png	400000	MHAD		24-07-18	24-07-18_MHAD-N292A_MHAD-D207A_MHAD_PN12-dACR_PN12.png	2	10		1000	2.60206
Bas26	B.1	MG1655	24-07-17_MVB1_VPUS_VAME_EV.png	800000	MHAD		24-07-18	24-07-18_MHAD-N292A_MHAD-D207A_MHAD_PN12-dACR_PN12.png	3	15		15000	1.727
Bas1	B.1	MG1655	24-07-17_MVB1_VPUS_VAME_EV.png	3000000	MHAD		24-07-18	24-07-18_MHAD-N292A_MHAD-D207A_MHAD_PN12-dACR_PN12.png	2	2		200	4.17609
T5	B.2	MG1655	24-07-17_AAA2_VPUS_VAME_EV.png	60000000	MHAD	N292A	24-07-18	24-07-18_MHAD-N292A_MHAD-D207A_MHAD_PN12-dACR_PN12.png	7	4		40000000	0.176091
Bas60	B.1	MG1655	24-07-17_MVB1_VPUS_VAME_EV.png	400000	MHAD	N292A	24-07-18	24-07-18_MHAD-N292A_MHAD-D207A_MHAD_PN12-dACR_PN12.png	4	16		160000	0.39794
Bas26	B.1	MG1655	24-07-17_MVB1_VPUS_VAME_EV.png	800000	MHAD	N292A	24-07-18	24-07-18_MHAD-N292A_MHAD-D207A_MHAD_PN12-dACR_PN12.png	5	9		900000	-0.0511525
Bas1	B.1	MG1655	24-07-17_MVB1_VPUS_VAME_EV.png	3000000	MHAD	N292A	24-07-18	24-07-18_MHAD-N292A_MHAD-D207A_MHAD_PN12-dACR_PN12.png	5	7		700000	0.632023
T5	B.2	MG1655	24-07-17_AAA2_VPUS_VAME_EV.png	60000000	MHAD	D207A	24-07-18	24-07-18_MHAD-N292A_MHAD-D207A_MHAD_PN12-dACR_PN12.png	7	3		30000000	0.30103
Bas60	B.1	MG1655	24-07-17_MVB1_VPUS_VAME_EV.png	400000	MHAD	D207A	24-07-18	24-07-18_MHAD-N292A_MHAD-D207A_MHAD_PN12-dACR_PN12.png	4	33		330000	0.0835461
Bas26	B.1	MG1655	24-07-17_MVB1_VPUS_VAME_EV.png	800000	MHAD	D207A	24-07-18	24-07-18_MHAD-N292A_MHAD-D207A_MHAD_PN12-dACR_PN12.png	5	6		600000	0.124939
Bas1	B.1	MG1655	24-07-17_MVB1_VPUS_VAME_EV.png	3000000	MHAD	D207A	24-07-18	24-07-18_MHAD-N292A_MHAD-D207A_MHAD_PN12-dACR_PN12.png	5	9		900000	0.522879
Bas60	B.1	MG1655	24-07-17_MVB1_VPUS_VAME_EV.png	400000	PN12		24-07-18	24-07-18_MHAD-N292A_MHAD-D207A_MHAD_PN12-dACR_PN12.png	0	1		1	5.60206
Bas60	B.1	MG1655	24-07-17_MVB1_VPUS_VAME_EV.png	400000	PN12	∆DUF5830	24-07-18	24-07-18_MHAD-N292A_MHAD-D207A_MHAD_PN12-dACR_PN12.png	4	19		190000	0.323306
Bas60	B.1	MG1655	24-07-17_MVB1_VPUS_VAME_EV.png	400000	PN12	D7A	24-07-18	24-07-18_MHAD-N292A_MHAD-D207A_MHAD_PN12-dACR_PN12.png	4	22		220000	0.259637
Bas60	B.1	MG1655	24-07-17_MVB1_VPUS_VAME_EV.png	400000	PN12	E44A	24-07-18	24-07-18_MHAD-N292A_MHAD-D207A_MHAD_PN12-dACR_PN12.png	4	15		150000	0.425969
SECphi18	B.2	MG1655	24-07-17_AAA2_VPUS_VAME_EV.png	1300000000	NADR		24-07-18	24-07-18_NADR_NADR-D139A.png	8	3	Y	300000000	0.636822
T5	B.2	MG1655	24-07-17_AAA2_VPUS_VAME_EV.png	60000000	NADR		24-07-18	24-07-18_NADR_NADR-D139A.png	6	9	Y	9000000	0.823909
Candy	B.2	MG1655	24-07-17_AAA2_VPUS_VAME_EV.png	50000000	NADR		24-07-18	24-07-18_NADR_NADR-D139A.png	7	9	Y	90000000	-0.255273
Bas67	B.2	MG1655	24-07-17_AAA2_VPUS_VAME_EV.png	20000000	NADR		24-07-18	24-07-18_NADR_NADR-D139A.png	6	5	Y	5000000	0.60206
Bas26	B.1	MG1655	24-07-17_MVB1_VPUS_VAME_EV.png	800000	NADR		24-07-18	24-07-18_NADR_NADR-D139A.png	1	13		130	3.78915
RB69	B.2	MG1655	24-07-17_AAA2_VPUS_VAME_EV.png	7000000	NADR		24-07-18	24-07-18_NADR_NADR-D139A.png	5	40	Y	4000000	0.243038
SECphi18	B.2	MG1655	24-07-17_AAA2_VPUS_VAME_EV.png	1300000000	NADR	D137A	24-07-18	24-07-18_NADR_NADR-D139A.png	8	18		1800000000	-0.141329
T5	B.2	MG1655	24-07-17_AAA2_VPUS_VAME_EV.png	60000000	NADR	D137A	24-07-18	24-07-18_NADR_NADR-D139A.png	7	6		60000000	0
Candy	B.2	MG1655	24-07-17_AAA2_VPUS_VAME_EV.png	50000000	NADR	D137A	24-07-18	24-07-18_NADR_NADR-D139A.png	7	9		90000000	-0.255273
Bas67	B.2	MG1655	24-07-17_AAA2_VPUS_VAME_EV.png	20000000	NADR	D137A	24-07-18	24-07-18_NADR_NADR-D139A.png	7	1		10000000	0.30103
Bas26	B.1	MG1655	24-07-17_MVB1_VPUS_VAME_EV.png	800000	NADR	D137A	24-07-18	24-07-18_NADR_NADR-D139A.png	5	6		600000	0.124939
RB69	B.2	MG1655	24-07-17_AAA2_VPUS_VAME_EV.png	7000000	NADR	D137A	24-07-18	24-07-18_NADR_NADR-D139A.png	6	7		7000000	0
T7	B.2	MG1655	24-07-17_AAA2_VPUS_VAME_EV.png	200000000	GNAT		24-07-18	24-07-18_GNAT-dHEPN_GNAT-R258A_GNAT-dGNAT_GNAT.png	5	5		500000	2.60206
T5	B.2	MG1655	24-07-17_AAA2_VPUS_VAME_EV.png	60000000	GNAT		24-07-18	24-07-18_GNAT-dHEPN_GNAT-R258A_GNAT-dGNAT_GNAT.png	7	5	N	50000000	0.0791812
T3	B.2	MG1655	24-07-17_AAA2_VPUS_VAME_EV.png	200000000	GNAT		24-07-18	24-07-18_GNAT-dHEPN_GNAT-R258A_GNAT-dGNAT_GNAT.png	5	8		800000	2.39794
Bas67	B.2	MG1655	24-07-17_AAA2_VPUS_VAME_EV.png	20000000	GNAT		24-07-18	24-07-18_GNAT-dHEPN_GNAT-R258A_GNAT-dGNAT_GNAT.png	4	21		210000	1.97881
Bas26	B.1	MG1655	24-07-17_MVB1_VPUS_VAME_EV.png	800000	GNAT		24-07-18	24-07-18_GNAT-dHEPN_GNAT-R258A_GNAT-dGNAT_GNAT.png	0	1		1	5.90309
T7	B.2	MG1655	24-07-17_AAA2_VPUS_VAME_EV.png	200000000	GNAT	∆GNAT	24-07-18	24-07-18_GNAT-dHEPN_GNAT-R258A_GNAT-dGNAT_GNAT.png	3	10		10000	4.30103
T5	B.2	MG1655	24-07-17_AAA2_VPUS_VAME_EV.png	60000000	GNAT	∆GNAT	24-07-18	24-07-18_GNAT-dHEPN_GNAT-R258A_GNAT-dGNAT_GNAT.png	6	17	Y	17000000	0.547702
T3	B.2	MG1655	24-07-17_AAA2_VPUS_VAME_EV.png	200000000	GNAT	∆GNAT	24-07-18	24-07-18_GNAT-dHEPN_GNAT-R258A_GNAT-dGNAT_GNAT.png	4	10		100000	3.30103
Bas67	B.2	MG1655	24-07-17_AAA2_VPUS_VAME_EV.png	20000000	GNAT	∆GNAT	24-07-18	24-07-18_GNAT-dHEPN_GNAT-R258A_GNAT-dGNAT_GNAT.png	3	10		10000	3.30103
Bas26	B.1	MG1655	24-07-17_MVB1_VPUS_VAME_EV.png	800000	GNAT	∆GNAT	24-07-18	24-07-18_GNAT-dHEPN_GNAT-R258A_GNAT-dGNAT_GNAT.png	1	1		10	4.90309
T7	B.2	MG1655	24-07-17_AAA2_VPUS_VAME_EV.png	200000000	GNAT	∆HEPN	24-07-18	24-07-18_GNAT-dHEPN_GNAT-R258A_GNAT-dGNAT_GNAT.png	8	4		400000000	-0.30103
T5	B.2	MG1655	24-07-17_AAA2_VPUS_VAME_EV.png	60000000	GNAT	∆HEPN	24-07-18	24-07-18_GNAT-dHEPN_GNAT-R258A_GNAT-dGNAT_GNAT.png	7	5		50000000	0.0791812
T3	B.2	MG1655	24-07-17_AAA2_VPUS_VAME_EV.png	200000000	GNAT	∆HEPN	24-07-18	24-07-18_GNAT-dHEPN_GNAT-R258A_GNAT-dGNAT_GNAT.png	8	2		200000000	0
Bas67	B.2	MG1655	24-07-17_AAA2_VPUS_VAME_EV.png	20000000	GNAT	∆HEPN	24-07-18	24-07-18_GNAT-dHEPN_GNAT-R258A_GNAT-dGNAT_GNAT.png	7	3		30000000	-0.176091
Bas26	B.1	MG1655	24-07-17_MVB1_VPUS_VAME_EV.png	800000	GNAT	∆HEPN	24-07-18	24-07-18_GNAT-dHEPN_GNAT-R258A_GNAT-dGNAT_GNAT.png	5	4		400000	0.30103
T7	B.2	MG1655	24-07-17_AAA2_VPUS_VAME_EV.png	200000000	GNAT	R258A	24-07-18	24-07-18_GNAT-dHEPN_GNAT-R258A_GNAT-dGNAT_GNAT.png	7	7		70000000	0.455932
T5	B.2	MG1655	24-07-17_AAA2_VPUS_VAME_EV.png	60000000	GNAT	R258A	24-07-18	24-07-18_GNAT-dHEPN_GNAT-R258A_GNAT-dGNAT_GNAT.png	7	3		30000000	0.30103
T3	B.2	MG1655	24-07-17_AAA2_VPUS_VAME_EV.png	200000000	GNAT	R258A	24-07-18	24-07-18_GNAT-dHEPN_GNAT-R258A_GNAT-dGNAT_GNAT.png	8	1		100000000	0.30103
Bas67	B.2	MG1655	24-07-17_AAA2_VPUS_VAME_EV.png	20000000	GNAT	R258A	24-07-18	24-07-18_GNAT-dHEPN_GNAT-R258A_GNAT-dGNAT_GNAT.png	7	2		20000000	0
Bas26	B.1	MG1655	24-07-17_MVB1_VPUS_VAME_EV.png	800000	GNAT	R258A	24-07-18	24-07-18_GNAT-dHEPN_GNAT-R258A_GNAT-dGNAT_GNAT.png	5	3		300000	0.425969
T3	B.2	MG1655	24-07-17_AAA2_VPUS_VAME_EV.png	200000000	IMPD		24-07-18	24-07-18_IMPD-Y157A_IMPD_IMPD-R330A_IMPD-H335A_HIPA_HIPA-D139A.png	5	4		400000	2.69897
Bas67	B.2	MG1655	24-07-17_AAA2_VPUS_VAME_EV.png	20000000	IMPD		24-07-18	24-07-18_IMPD-Y157A_IMPD_IMPD-R330A_IMPD-H335A_HIPA_HIPA-D139A.png	5	5		500000	1.60206
T3	B.2	MG1655	24-07-17_AAA2_VPUS_VAME_EV.png	200000000	IMPD	Y157A	24-07-18	24-07-18_IMPD-Y157A_IMPD_IMPD-R330A_IMPD-H335A_HIPA_HIPA-D139A.png	8	2		200000000	0
Bas67	B.2	MG1655	24-07-17_AAA2_VPUS_VAME_EV.png	20000000	IMPD	Y157A	24-07-18	24-07-18_IMPD-Y157A_IMPD_IMPD-R330A_IMPD-H335A_HIPA_HIPA-D139A.png	7	2		20000000	0
T3	B.2	MG1655	24-07-17_AAA2_VPUS_VAME_EV.png	200000000	IMPD	R330A	24-07-18	24-07-18_IMPD-Y157A_IMPD_IMPD-R330A_IMPD-H335A_HIPA_HIPA-D139A.png	8	3		300000000	-0.176091
Bas67	B.2	MG1655	24-07-17_AAA2_VPUS_VAME_EV.png	20000000	IMPD	R330A	24-07-18	24-07-18_IMPD-Y157A_IMPD_IMPD-R330A_IMPD-H335A_HIPA_HIPA-D139A.png	7	3		30000000	-0.176091
T3	B.2	MG1655	24-07-17_AAA2_VPUS_VAME_EV.png	200000000	IMPD	H335A	24-07-18	24-07-18_IMPD-Y157A_IMPD_IMPD-R330A_IMPD-H335A_HIPA_HIPA-D139A.png	8	1		100000000	0.30103
Bas67	B.2	MG1655	24-07-17_AAA2_VPUS_VAME_EV.png	20000000	IMPD	H335A	24-07-18	24-07-18_IMPD-Y157A_IMPD_IMPD-R330A_IMPD-H335A_HIPA_HIPA-D139A.png	6	6		6000000	0.522879
Bas1	B.1	MG1655	24-07-17_MVB1_VPUS_VAME_EV.png	3000000	HIPA		24-07-18	24-07-18_IMPD-Y157A_IMPD_IMPD-R330A_IMPD-H335A_HIPA_HIPA-D139A.png	2	10		1000	3.47712
Bas1	B.1	MG1655	24-07-17_MVB1_VPUS_VAME_EV.png	3000000	HIPA	D139A	24-07-18	24-07-18_IMPD-Y157A_IMPD_IMPD-R330A_IMPD-H335A_HIPA_HIPA-D139A.png	6	4		4000000	-0.124939
Bas1	B.1	MG1655	24-07-17_MVB1_VPUS_VAME_EV.png	3000000	DISA		24-07-18	24-07-18_DISA-R468A_DISA_SVIR_DISA-D433A_SVIR-H52A.png	3	19		19000	2.19837
Bas1	B.1	MG1655	24-07-17_MVB1_VPUS_VAME_EV.png	3000000	DISA	R468A	24-07-18	24-07-18_DISA-R468A_DISA_SVIR_DISA-D433A_SVIR-H52A.png	6	3		3000000	0
Bas1	B.1	MG1655	24-07-17_MVB1_VPUS_VAME_EV.png	3000000	DISA	D433A	24-07-18	24-07-18_DISA-R468A_DISA_SVIR_DISA-D433A_SVIR-H52A.png	6	1		1000000	0.477121
Bas60	B.1	MG1655	24-07-17_MVB1_VPUS_VAME_EV.png	400000	SVIR		24-07-18	24-07-18_DISA-R468A_DISA_SVIR_DISA-D433A_SVIR-H52A.png	0	1		1	5.60206
Bas60	B.1	MG1655	24-07-17_MVB1_VPUS_VAME_EV.png	400000	SVIR	H52A	24-07-18	24-07-18_DISA-R468A_DISA_SVIR_DISA-D433A_SVIR-H52A.png	4	22		220000	0.259637
Bas60	A.1	MG1655	24-07-10_EV_MNAC-K375A_MNAC-N84A_MNAC-D52A.png	3000000	PN12	D7A	24-07-18	24-07-18_PN12-D7A_PN12-E44A.png	5	5		500000	0.778151
Bas60	A.1	MG1655	24-07-10_EV_MNAC-K375A_MNAC-N84A_MNAC-D52A.png	3000000	PN12	E44A	24-07-18	24-07-18_PN12-D7A_PN12-E44A.png	5	6		600000	0.69897
RB69	B.2	MG1655	24-07-17_AAA2_VPUS_VAME_EV.png	7000000	PIN8		24-07-19	24-07-19_PIN8-E42A_PIN8_PIN8-D7A.png	2	10		1000	3.8451
Candy	B.2	MG1655	24-07-17_AAA2_VPUS_VAME_EV.png	50000000	PIN8		24-07-19	24-07-19_PIN8-E42A_PIN8_PIN8-D7A.png	2	10		1000	4.69897
T4	B.2	MG1655	24-07-17_AAA2_VPUS_VAME_EV.png	20000000	PIN8		24-07-19	24-07-19_PIN8-E42A_PIN8_PIN8-D7A.png	2	10		1000	4.30103
RB69	B.2	MG1655	24-07-17_AAA2_VPUS_VAME_EV.png	7000000	PIN8	E42A	24-07-19	24-07-19_PIN8-E42A_PIN8_PIN8-D7A.png	6	9		9000000	-0.109144
Candy	B.2	MG1655	24-07-17_AAA2_VPUS_VAME_EV.png	50000000	PIN8	E42A	24-07-19	24-07-19_PIN8-E42A_PIN8_PIN8-D7A.png	7	5		50000000	0
T4	B.2	MG1655	24-07-17_AAA2_VPUS_VAME_EV.png	20000000	PIN8	E42A	24-07-19	24-07-19_PIN8-E42A_PIN8_PIN8-D7A.png	7	2		20000000	0
RB69	B.2	MG1655	24-07-17_AAA2_VPUS_VAME_EV.png	7000000	PIN8	D7A	24-07-19	24-07-19_PIN8-E42A_PIN8_PIN8-D7A.png	6	8		8000000	-0.0579919
Candy	B.2	MG1655	24-07-17_AAA2_VPUS_VAME_EV.png	50000000	PIN8	D7A	24-07-19	24-07-19_PIN8-E42A_PIN8_PIN8-D7A.png	7	5		50000000	0
T4	B.2	MG1655	24-07-17_AAA2_VPUS_VAME_EV.png	20000000	PIN8	D7A	24-07-19	24-07-19_PIN8-E42A_PIN8_PIN8-D7A.png	7	2		20000000	0
SECphi27	B.2	MG1655	24-07-17_AAA2_VPUS_VAME_EV.png	700000000	MNAC		24-07-19	24-07-19_MNAC-K375A_MNAC-N84A_MNAC-D52A_MNAC.png	8	3	Y	300000000	0.367977
SECphi17	B.2	MG1655	24-07-17_AAA2_VPUS_VAME_EV.png	300000	MNAC		24-07-19	24-07-19_MNAC-K375A_MNAC-N84A_MNAC-D52A_MNAC.png	4	5	Y	50000	0.778151
Lambda	B.2	MG1655	24-07-17_AAA2_VPUS_VAME_EV.png	60000000	MNAC		24-07-19	24-07-19_MNAC-K375A_MNAC-N84A_MNAC-D52A_MNAC.png	6	4		4000000	1.17609
T7	B.2	MG1655	24-07-17_AAA2_VPUS_VAME_EV.png	200000000	MNAC		24-07-19	24-07-19_MNAC-K375A_MNAC-N84A_MNAC-D52A_MNAC.png	8	1	Y	100000000	0.30103
T5	B.2	MG1655	24-07-17_AAA2_VPUS_VAME_EV.png	60000000	MNAC		24-07-19	24-07-19_MNAC-K375A_MNAC-N84A_MNAC-D52A_MNAC.png	5	14		1400000	1.63202
T4	B.2	MG1655	24-07-17_AAA2_VPUS_VAME_EV.png	20000000	MNAC		24-07-19	24-07-19_MNAC-K375A_MNAC-N84A_MNAC-D52A_MNAC.png	5	32	Y	3200000	0.79588
T3	B.2	MG1655	24-07-17_AAA2_VPUS_VAME_EV.png	200000000	MNAC		24-07-19	24-07-19_MNAC-K375A_MNAC-N84A_MNAC-D52A_MNAC.png	8	3		300000000	-0.176091
RB69	B.2	MG1655	24-07-17_AAA2_VPUS_VAME_EV.png	7000000	MNAC		24-07-19	24-07-19_MNAC-K375A_MNAC-N84A_MNAC-D52A_MNAC.png	6	1	N	1000000	0.845098
Candy	B.2	MG1655	24-07-17_AAA2_VPUS_VAME_EV.png	50000000	MNAC		24-07-19	24-07-19_MNAC-K375A_MNAC-N84A_MNAC-D52A_MNAC.png	3	10		10000	3.69897
Bas69	B.2	MG1655	24-07-17_AAA2_VPUS_VAME_EV.png	2100000000	MNAC		24-07-19	24-07-19_MNAC-K375A_MNAC-N84A_MNAC-D52A_MNAC.png	8	6	N	600000000	0.544068
Bas67	B.2	MG1655	24-07-17_AAA2_VPUS_VAME_EV.png	20000000	MNAC		24-07-19	24-07-19_MNAC-K375A_MNAC-N84A_MNAC-D52A_MNAC.png	7	1	Y	10000000	0.30103
SECphi27	B.2	MG1655	24-07-17_AAA2_VPUS_VAME_EV.png	700000000	MNAC	K375A	24-07-19	24-07-19_MNAC-K375A_MNAC-N84A_MNAC-D52A_MNAC.png	8	5		500000000	0.146128
SECphi17	B.2	MG1655	24-07-17_AAA2_VPUS_VAME_EV.png	300000	MNAC	K375A	24-07-19	24-07-19_MNAC-K375A_MNAC-N84A_MNAC-D52A_MNAC.png	4	6		60000	0.69897
Lambda	B.2	MG1655	24-07-17_AAA2_VPUS_VAME_EV.png	60000000	MNAC	K375A	24-07-19	24-07-19_MNAC-K375A_MNAC-N84A_MNAC-D52A_MNAC.png	7	8		80000000	-0.124939
T7	B.2	MG1655	24-07-17_AAA2_VPUS_VAME_EV.png	200000000	MNAC	K375A	24-07-19	24-07-19_MNAC-K375A_MNAC-N84A_MNAC-D52A_MNAC.png	7	6		60000000	0.522879
T5	B.2	MG1655	24-07-17_AAA2_VPUS_VAME_EV.png	60000000	MNAC	K375A	24-07-19	24-07-19_MNAC-K375A_MNAC-N84A_MNAC-D52A_MNAC.png	7	2		20000000	0.477121
T4	B.2	MG1655	24-07-17_AAA2_VPUS_VAME_EV.png	20000000	MNAC	K375A	24-07-19	24-07-19_MNAC-K375A_MNAC-N84A_MNAC-D52A_MNAC.png	7	2		20000000	0
T3	B.2	MG1655	24-07-17_AAA2_VPUS_VAME_EV.png	200000000	MNAC	K375A	24-07-19	24-07-19_MNAC-K375A_MNAC-N84A_MNAC-D52A_MNAC.png	8	3		300000000	-0.176091
RB69	B.2	MG1655	24-07-17_AAA2_VPUS_VAME_EV.png	7000000	MNAC	K375A	24-07-19	24-07-19_MNAC-K375A_MNAC-N84A_MNAC-D52A_MNAC.png	6	9		9000000	-0.109144
Candy	B.2	MG1655	24-07-17_AAA2_VPUS_VAME_EV.png	50000000	MNAC	K375A	24-07-19	24-07-19_MNAC-K375A_MNAC-N84A_MNAC-D52A_MNAC.png	7	4		40000000	0.09691
Bas69	B.2	MG1655	24-07-17_AAA2_VPUS_VAME_EV.png	2100000000	MNAC	K375A	24-07-19	24-07-19_MNAC-K375A_MNAC-N84A_MNAC-D52A_MNAC.png	8	11		1100000000	0.280827
Bas67	B.2	MG1655	24-07-17_AAA2_VPUS_VAME_EV.png	20000000	MNAC	K375A	24-07-19	24-07-19_MNAC-K375A_MNAC-N84A_MNAC-D52A_MNAC.png	7	1		10000000	0.30103
SECphi27	B.2	MG1655	24-07-17_AAA2_VPUS_VAME_EV.png	700000000	MNAC	D52A	24-07-19	24-07-19_MNAC-K375A_MNAC-N84A_MNAC-D52A_MNAC.png	8	6		600000000	0.0669468
SECphi17	B.2	MG1655	24-07-17_AAA2_VPUS_VAME_EV.png	300000	MNAC	D52A	24-07-19	24-07-19_MNAC-K375A_MNAC-N84A_MNAC-D52A_MNAC.png	4	7		70000	0.632023
Lambda	B.2	MG1655	24-07-17_AAA2_VPUS_VAME_EV.png	60000000	MNAC	D52A	24-07-19	24-07-19_MNAC-K375A_MNAC-N84A_MNAC-D52A_MNAC.png	7	4		40000000	0.176091
T7	B.2	MG1655	24-07-17_AAA2_VPUS_VAME_EV.png	200000000	MNAC	D52A	24-07-19	24-07-19_MNAC-K375A_MNAC-N84A_MNAC-D52A_MNAC.png	8	1		100000000	0.30103
T5	B.2	MG1655	24-07-17_AAA2_VPUS_VAME_EV.png	60000000	MNAC	D52A	24-07-19	24-07-19_MNAC-K375A_MNAC-N84A_MNAC-D52A_MNAC.png	7	4		40000000	0.176091
T4	B.2	MG1655	24-07-17_AAA2_VPUS_VAME_EV.png	20000000	MNAC	D52A	24-07-19	24-07-19_MNAC-K375A_MNAC-N84A_MNAC-D52A_MNAC.png	7	2		20000000	0
T3	B.2	MG1655	24-07-17_AAA2_VPUS_VAME_EV.png	200000000	MNAC	D52A	24-07-19	24-07-19_MNAC-K375A_MNAC-N84A_MNAC-D52A_MNAC.png	7	6		60000000	0.522879
RB69	B.2	MG1655	24-07-17_AAA2_VPUS_VAME_EV.png	7000000	MNAC	D52A	24-07-19	24-07-19_MNAC-K375A_MNAC-N84A_MNAC-D52A_MNAC.png	7	5		50000000	-0.853872
Candy	B.2	MG1655	24-07-17_AAA2_VPUS_VAME_EV.png	50000000	MNAC	D52A	24-07-19	24-07-19_MNAC-K375A_MNAC-N84A_MNAC-D52A_MNAC.png	7	5		50000000	0
Bas69	B.2	MG1655	24-07-17_AAA2_VPUS_VAME_EV.png	2100000000	MNAC	D52A	24-07-19	24-07-19_MNAC-K375A_MNAC-N84A_MNAC-D52A_MNAC.png	8	6		600000000	0.544068
Bas67	B.2	MG1655	24-07-17_AAA2_VPUS_VAME_EV.png	20000000	MNAC	D52A	24-07-19	24-07-19_MNAC-K375A_MNAC-N84A_MNAC-D52A_MNAC.png	7	1		10000000	0.30103
SECphi27	B.2	MG1655	24-07-17_AAA2_VPUS_VAME_EV.png	700000000	MNAC	N84A	24-07-19	24-07-19_MNAC-K375A_MNAC-N84A_MNAC-D52A_MNAC.png	8	3		300000000	0.367977
SECphi17	B.2	MG1655	24-07-17_AAA2_VPUS_VAME_EV.png	300000	MNAC	N84A	24-07-19	24-07-19_MNAC-K375A_MNAC-N84A_MNAC-D52A_MNAC.png	5	1		100000	0.477121
Lambda	B.2	MG1655	24-07-17_AAA2_VPUS_VAME_EV.png	60000000	MNAC	N84A	24-07-19	24-07-19_MNAC-K375A_MNAC-N84A_MNAC-D52A_MNAC.png	7	8		80000000	-0.124939
T7	B.2	MG1655	24-07-17_AAA2_VPUS_VAME_EV.png	200000000	MNAC	N84A	24-07-19	24-07-19_MNAC-K375A_MNAC-N84A_MNAC-D52A_MNAC.png	8	3		300000000	-0.176091
T5	B.2	MG1655	24-07-17_AAA2_VPUS_VAME_EV.png	60000000	MNAC	N84A	24-07-19	24-07-19_MNAC-K375A_MNAC-N84A_MNAC-D52A_MNAC.png	6	21		21000000	0.455932
T4	B.2	MG1655	24-07-17_AAA2_VPUS_VAME_EV.png	20000000	MNAC	N84A	24-07-19	24-07-19_MNAC-K375A_MNAC-N84A_MNAC-D52A_MNAC.png	6	7		7000000	0.455932
T3	B.2	MG1655	24-07-17_AAA2_VPUS_VAME_EV.png	200000000	MNAC	N84A	24-07-19	24-07-19_MNAC-K375A_MNAC-N84A_MNAC-D52A_MNAC.png	8	2		200000000	0
RB69	B.2	MG1655	24-07-17_AAA2_VPUS_VAME_EV.png	7000000	MNAC	N84A	24-07-19	24-07-19_MNAC-K375A_MNAC-N84A_MNAC-D52A_MNAC.png	7	1		10000000	-0.154902
Candy	B.2	MG1655	24-07-17_AAA2_VPUS_VAME_EV.png	50000000	MNAC	N84A	24-07-19	24-07-19_MNAC-K375A_MNAC-N84A_MNAC-D52A_MNAC.png	7	2		20000000	0.39794
Bas69	B.2	MG1655	24-07-17_AAA2_VPUS_VAME_EV.png	2100000000	MNAC	N84A	24-07-19	24-07-19_MNAC-K375A_MNAC-N84A_MNAC-D52A_MNAC.png	8	17		1700000000	0.0917704
Bas67	B.2	MG1655	24-07-17_AAA2_VPUS_VAME_EV.png	20000000	MNAC	N84A	24-07-19	24-07-19_MNAC-K375A_MNAC-N84A_MNAC-D52A_MNAC.png	7	1		10000000	0.30103
Bas63	B.1	MG1655	24-07-17_MVB1_VPUS_VAME_EV.png	400000000	MNAC		24-07-19	24-07-19_MNAC-D52A_MNAC.png	8	5		500000000	-0.09691
Bas50	B.1	MG1655	24-07-17_MVB1_VPUS_VAME_EV.png	500000000	MNAC		24-07-19	24-07-19_MNAC-D52A_MNAC.png	5	10		1000000	2.69897
Bas26	B.1	MG1655	24-07-17_MVB1_VPUS_VAME_EV.png	800000	MNAC		24-07-19	24-07-19_MNAC-D52A_MNAC.png	3	5		5000	2.20412
Bas25	B.1	MG1655	24-07-17_MVB1_VPUS_VAME_EV.png	50000000	MNAC		24-07-19	24-07-19_MNAC-D52A_MNAC.png	3	10		10000	3.69897
Bas21	B.1	MG1655	24-07-17_MVB1_VPUS_VAME_EV.png	60000	MNAC		24-07-19	24-07-19_MNAC-D52A_MNAC.png	4	3	Y	30000	0.30103
Bas19	B.1	MG1655	24-07-17_MVB1_VPUS_VAME_EV.png	2200000	MNAC		24-07-19	24-07-19_MNAC-D52A_MNAC.png	2	10		1000	3.34242
Bas11	B.1	MG1655	24-07-17_MVB1_VPUS_VAME_EV.png	100000000	MNAC		24-07-19	24-07-19_MNAC-D52A_MNAC.png	4	10		100000	3
Bas9	B.1	MG1655	24-07-17_MVB1_VPUS_VAME_EV.png	600000000	MNAC		24-07-19	24-07-19_MNAC-D52A_MNAC.png	7	8	Y	80000000	0.875061
Bas6	B.1	MG1655	24-07-17_MVB1_VPUS_VAME_EV.png	300000000	MNAC		24-07-19	24-07-19_MNAC-D52A_MNAC.png	8	2	Y	200000000	0.176091
Bas3	B.1	MG1655	24-07-17_MVB1_VPUS_VAME_EV.png	100000000	MNAC		24-07-19	24-07-19_MNAC-D52A_MNAC.png	8	3	Y	300000000	-0.477121
Bas1	B.1	MG1655	24-07-17_MVB1_VPUS_VAME_EV.png	3000000	MNAC		24-07-19	24-07-19_MNAC-D52A_MNAC.png	1	2		20	5.17609
Bas63	B.1	MG1655	24-07-17_MVB1_VPUS_VAME_EV.png	400000000	MNAC	D52A	24-07-19	24-07-19_MNAC-D52A_MNAC.png	8	8		800000000	-0.30103
Bas50	B.1	MG1655	24-07-17_MVB1_VPUS_VAME_EV.png	500000000	MNAC	D52A	24-07-19	24-07-19_MNAC-D52A_MNAC.png	8	2		200000000	0.39794
Bas26	B.1	MG1655	24-07-17_MVB1_VPUS_VAME_EV.png	800000	MNAC	D52A	24-07-19	24-07-19_MNAC-D52A_MNAC.png	5	9		900000	-0.0511525
Bas25	B.1	MG1655	24-07-17_MVB1_VPUS_VAME_EV.png	50000000	MNAC	D52A	24-07-19	24-07-19_MNAC-D52A_MNAC.png	6	14		14000000	0.552842
Bas21	B.1	MG1655	24-07-17_MVB1_VPUS_VAME_EV.png	60000	MNAC	D52A	24-07-19	24-07-19_MNAC-D52A_MNAC.png	4	5		50000	0.0791812
Bas19	B.1	MG1655	24-07-17_MVB1_VPUS_VAME_EV.png	2200000	MNAC	D52A	24-07-19	24-07-19_MNAC-D52A_MNAC.png	5	11		1100000	0.30103
Bas11	B.1	MG1655	24-07-17_MVB1_VPUS_VAME_EV.png	100000000	MNAC	D52A	24-07-19	24-07-19_MNAC-D52A_MNAC.png	7	6		60000000	0.221849
Bas9	B.1	MG1655	24-07-17_MVB1_VPUS_VAME_EV.png	600000000	MNAC	D52A	24-07-19	24-07-19_MNAC-D52A_MNAC.png	7	10		100000000	0.778151
Bas6	B.1	MG1655	24-07-17_MVB1_VPUS_VAME_EV.png	300000000	MNAC	D52A	24-07-19	24-07-19_MNAC-D52A_MNAC.png	8	6		600000000	-0.30103
Bas3	B.1	MG1655	24-07-17_MVB1_VPUS_VAME_EV.png	100000000	MNAC	D52A	24-07-19	24-07-19_MNAC-D52A_MNAC.png	7	2		20000000	0.69897
Bas1	B.1	MG1655	24-07-17_MVB1_VPUS_VAME_EV.png	3000000	MNAC	D52A	24-07-19	24-07-19_MNAC-D52A_MNAC.png	5	6		600000	0.69897
Bas63	B.1	MG1655	24-07-17_MVB1_VPUS_VAME_EV.png	400000000	MNAC	N84A	24-07-19	24-07-19_MNAC-D375A_MNAC-N84A.png	8	5		500000000	-0.09691
Bas50	B.1	MG1655	24-07-17_MVB1_VPUS_VAME_EV.png	500000000	MNAC	N84A	24-07-19	24-07-19_MNAC-D375A_MNAC-N84A.png	8	3		300000000	0.221849
Bas26	B.1	MG1655	24-07-17_MVB1_VPUS_VAME_EV.png	800000	MNAC	N84A	24-07-19	24-07-19_MNAC-D375A_MNAC-N84A.png	5	6		600000	0.124939
Bas25	B.1	MG1655	24-07-17_MVB1_VPUS_VAME_EV.png	50000000	MNAC	N84A	24-07-19	24-07-19_MNAC-D375A_MNAC-N84A.png	7	3		30000000	0.221849
Bas21	B.1	MG1655	24-07-17_MVB1_VPUS_VAME_EV.png	60000	MNAC	N84A	24-07-19	24-07-19_MNAC-D375A_MNAC-N84A.png	4	6		60000	0
Bas19	B.1	MG1655	24-07-17_MVB1_VPUS_VAME_EV.png	2200000	MNAC	N84A	24-07-19	24-07-19_MNAC-D375A_MNAC-N84A.png	5	7		700000	0.497325
Bas11	B.1	MG1655	24-07-17_MVB1_VPUS_VAME_EV.png	100000000	MNAC	N84A	24-07-19	24-07-19_MNAC-D375A_MNAC-N84A.png	8	3		300000000	-0.477121
Bas9	B.1	MG1655	24-07-17_MVB1_VPUS_VAME_EV.png	600000000	MNAC	N84A	24-07-19	24-07-19_MNAC-D375A_MNAC-N84A.png	8	2		200000000	0.477121
Bas6	B.1	MG1655	24-07-17_MVB1_VPUS_VAME_EV.png	300000000	MNAC	N84A	24-07-19	24-07-19_MNAC-D375A_MNAC-N84A.png	8	5		500000000	-0.221849
Bas3	B.1	MG1655	24-07-17_MVB1_VPUS_VAME_EV.png	100000000	MNAC	N84A	24-07-19	24-07-19_MNAC-D375A_MNAC-N84A.png	7	3		30000000	0.522879
Bas1	B.1	MG1655	24-07-17_MVB1_VPUS_VAME_EV.png	3000000	MNAC	N84A	24-07-19	24-07-19_MNAC-D375A_MNAC-N84A.png	5	8		800000	0.574031
Bas63	B.1	MG1655	24-07-17_MVB1_VPUS_VAME_EV.png	400000000	MNAC	K375A	24-07-19	24-07-19_MNAC-D375A_MNAC-N84A.png	8	5		500000000	-0.09691
Bas50	B.1	MG1655	24-07-17_MVB1_VPUS_VAME_EV.png	500000000	MNAC	K375A	24-07-19	24-07-19_MNAC-D375A_MNAC-N84A.png	8	5		500000000	0
Bas26	B.1	MG1655	24-07-17_MVB1_VPUS_VAME_EV.png	800000	MNAC	K375A	24-07-19	24-07-19_MNAC-D375A_MNAC-N84A.png	5	5		500000	0.20412
Bas25	B.1	MG1655	24-07-17_MVB1_VPUS_VAME_EV.png	50000000	MNAC	K375A	24-07-19	24-07-19_MNAC-D375A_MNAC-N84A.png	7	2		20000000	0.39794
Bas21	B.1	MG1655	24-07-17_MVB1_VPUS_VAME_EV.png	60000	MNAC	K375A	24-07-19	24-07-19_MNAC-D375A_MNAC-N84A.png	4	4		40000	0.176091
Bas19	B.1	MG1655	24-07-17_MVB1_VPUS_VAME_EV.png	2200000	MNAC	K375A	24-07-19	24-07-19_MNAC-D375A_MNAC-N84A.png	5	6		600000	0.564271
Bas11	B.1	MG1655	24-07-17_MVB1_VPUS_VAME_EV.png	100000000	MNAC	K375A	24-07-19	24-07-19_MNAC-D375A_MNAC-N84A.png	8	1		100000000	0
Bas9	B.1	MG1655	24-07-17_MVB1_VPUS_VAME_EV.png	600000000	MNAC	K375A	24-07-19	24-07-19_MNAC-D375A_MNAC-N84A.png	8	2		200000000	0.477121
Bas6	B.1	MG1655	24-07-17_MVB1_VPUS_VAME_EV.png	300000000	MNAC	K375A	24-07-19	24-07-19_MNAC-D375A_MNAC-N84A.png	8	6		600000000	-0.30103
Bas3	B.1	MG1655	24-07-17_MVB1_VPUS_VAME_EV.png	100000000	MNAC	K375A	24-07-19	24-07-19_MNAC-D375A_MNAC-N84A.png	8	1		100000000	0
Bas1	B.1	MG1655	24-07-17_MVB1_VPUS_VAME_EV.png	3000000	MNAC	K375A	24-07-19	24-07-19_MNAC-D375A_MNAC-N84A.png	6	3		3000000	0

## Sheet: System Mutant EVs
Phage	Process Date	Final Dilution	# Plaques	Phage	Plate	Background strain	Screen Plate Filename	PFU
Candy	24-04-12	7	2	Candy	C	MG1655	24-04-12_PIN8-E42A_EV_PIN8_PIN8-D7A.png	20000000
RB69	24-04-12	4	16	RB69	C	MG1655	24-04-12_PIN8-E42A_EV_PIN8_PIN8-D7A.png	160000
T4	24-04-12	7	3	T4	C	MG1655	24-04-12_PIN8-E42A_EV_PIN8_PIN8-D7A.png	30000000
Bas63	24-07-10	8	100	Bas63	A.1	MG1655	24-07-10_EV_MNAC-K375A_MNAC-N84A_MNAC-D52A.png	10000000000
Bas60	24-07-10	6	3	Bas60	A.1	MG1655	24-07-10_EV_MNAC-K375A_MNAC-N84A_MNAC-D52A.png	3000000
Bas50	24-07-10	8	9	Bas50	A.1	MG1655	24-07-10_EV_MNAC-K375A_MNAC-N84A_MNAC-D52A.png	900000000
Bas26	24-07-10	5	10	Bas26	A.1	MG1655	24-07-10_EV_MNAC-K375A_MNAC-N84A_MNAC-D52A.png	1000000
Bas25	24-07-10	7	8	Bas25	A.1	MG1655	24-07-10_EV_MNAC-K375A_MNAC-N84A_MNAC-D52A.png	80000000
Bas21	24-07-10	4	14	Bas21	A.1	MG1655	24-07-10_EV_MNAC-K375A_MNAC-N84A_MNAC-D52A.png	140000
Bas19	24-07-10	6	5	Bas19	A.1	MG1655	24-07-10_EV_MNAC-K375A_MNAC-N84A_MNAC-D52A.png	5000000
Bas11	24-07-10	7	5	Bas11	A.1	MG1655	24-07-10_EV_MNAC-K375A_MNAC-N84A_MNAC-D52A.png	50000000
Bas9	24-07-10	8	12	Bas9	A.1	MG1655	24-07-10_EV_MNAC-K375A_MNAC-N84A_MNAC-D52A.png	1200000000
Bas6	24-07-10	8	10	Bas6	A.1	MG1655	24-07-10_EV_MNAC-K375A_MNAC-N84A_MNAC-D52A.png	1000000000
Bas3	24-07-10	8	4	Bas3	A.1	MG1655	24-07-10_EV_MNAC-K375A_MNAC-N84A_MNAC-D52A.png	400000000
Bas1	24-07-10	6	3	Bas1	A.1	MG1655	24-07-10_EV_MNAC-K375A_MNAC-N84A_MNAC-D52A.png	3000000
SECphi27	24-07-10	8	6	SECphi27	A.2	MG1655	24-07-10_MNAC-K375A_MNAC-N84A_MNAC-D52A_EV.png	600000000
SECphi18	24-07-10	8	8	SECphi18	A.2	MG1655	24-07-10_MNAC-K375A_MNAC-N84A_MNAC-D52A_EV.png	800000000
SECphi17	24-07-10	5	4	SECphi17	A.2	MG1655	24-07-10_MNAC-K375A_MNAC-N84A_MNAC-D52A_EV.png	400000
Lambda	24-07-10	7	9	Lambda	A.2	MG1655	24-07-10_MNAC-K375A_MNAC-N84A_MNAC-D52A_EV.png	90000000
T7	24-07-10	8	6	T7	A.2	MG1655	24-07-10_MNAC-K375A_MNAC-N84A_MNAC-D52A_EV.png	600000000
T5	24-07-10	8	7	T5	A.2	MG1655	24-07-10_MNAC-K375A_MNAC-N84A_MNAC-D52A_EV.png	700000000
T4	24-07-10	7	2	T4	A.2	MG1655	24-07-10_MNAC-K375A_MNAC-N84A_MNAC-D52A_EV.png	20000000
T3	24-07-10	8	2	T3	A.2	MG1655	24-07-10_MNAC-K375A_MNAC-N84A_MNAC-D52A_EV.png	200000000
RB69	24-07-10	5	2	RB69	A.2	MG1655	24-07-10_MNAC-K375A_MNAC-N84A_MNAC-D52A_EV.png	200000
Candy	24-07-10	7	7	Candy	A.2	MG1655	24-07-10_MNAC-K375A_MNAC-N84A_MNAC-D52A_EV.png	70000000
Bas69	24-07-10	8	26	Bas69	A.2	MG1655	24-07-10_MNAC-K375A_MNAC-N84A_MNAC-D52A_EV.png	2600000000
Bas67	24-07-10	7	1	Bas67	A.2	MG1655	24-07-10_MNAC-K375A_MNAC-N84A_MNAC-D52A_EV.png	10000000
Bas63	24-07-17	8	4	Bas63	B.1	MG1655	24-07-17_MVB1_VPUS_VAME_EV.png	400000000
Bas60	24-07-17	4	40	Bas60	B.1	MG1655	24-07-17_MVB1_VPUS_VAME_EV.png	400000
Bas50	24-07-17	8	5	Bas50	B.1	MG1655	24-07-17_MVB1_VPUS_VAME_EV.png	500000000
Bas26	24-07-17	5	8	Bas26	B.1	MG1655	24-07-17_MVB1_VPUS_VAME_EV.png	800000
Bas25	24-07-17	7	5	Bas25	B.1	MG1655	24-07-17_MVB1_VPUS_VAME_EV.png	50000000
Bas21	24-07-17	4	6	Bas21	B.1	MG1655	24-07-17_MVB1_VPUS_VAME_EV.png	60000
Bas19	24-07-17	5	22	Bas19	B.1	MG1655	24-07-17_MVB1_VPUS_VAME_EV.png	2200000
Bas11	24-07-17	8	1	Bas11	B.1	MG1655	24-07-17_MVB1_VPUS_VAME_EV.png	100000000
Bas9	24-07-17	8	6	Bas9	B.1	MG1655	24-07-17_MVB1_VPUS_VAME_EV.png	600000000
Bas6	24-07-17	8	3	Bas6	B.1	MG1655	24-07-17_MVB1_VPUS_VAME_EV.png	300000000
Bas3	24-07-17	8	1	Bas3	B.1	MG1655	24-07-17_MVB1_VPUS_VAME_EV.png	100000000
Bas1	24-07-17	6	3	Bas1	B.1	MG1655	24-07-17_MVB1_VPUS_VAME_EV.png	3000000
SECphi27	24-07-17	8	7	SECphi27	B.2	MG1655	24-07-17_AAA2_VPUS_VAME_EV.png	700000000
SECphi18	24-07-17	8	13	SECphi18	B.2	MG1655	24-07-17_AAA2_VPUS_VAME_EV.png	1300000000
SECphi17	24-07-17	5	3	SECphi17	B.2	MG1655	24-07-17_AAA2_VPUS_VAME_EV.png	300000
Lambda	24-07-17	7	6	Lambda	B.2	MG1655	24-07-17_AAA2_VPUS_VAME_EV.png	60000000
T7	24-07-17	8	2	T7	B.2	MG1655	24-07-17_AAA2_VPUS_VAME_EV.png	200000000
T5	24-07-17	7	6	T5	B.2	MG1655	24-07-17_AAA2_VPUS_VAME_EV.png	60000000
T4	24-07-17	7	2	T4	B.2	MG1655	24-07-17_AAA2_VPUS_VAME_EV.png	20000000
T3	24-07-17	8	2	T3	B.2	MG1655	24-07-17_AAA2_VPUS_VAME_EV.png	200000000
RB69	24-07-17	6	7	RB69	B.2	MG1655	24-07-17_AAA2_VPUS_VAME_EV.png	7000000
Candy	24-07-17	7	5	Candy	B.2	MG1655	24-07-17_AAA2_VPUS_VAME_EV.png	50000000
Bas69	24-07-17	8	21	Bas69	B.2	MG1655	24-07-17_AAA2_VPUS_VAME_EV.png	2100000000
Bas67	24-07-17	7	2	Bas67	B.2	MG1655	24-07-17_AAA2_VPUS_VAME_EV.png	20000000
