# Supplementary material for: DefensePredictor: A Machine Learning Model to Discover Prokaryotic Immune Systems
Source: Science. Author manuscript; Available in PMC 2026 Apr 20. (PMC13092281; doi:10.1126/science.adv7924)
Supplement: Table S11 [file NIHMS2163519-supplement-Table_S11.xlsx]

## Sheet: strains
ML Number	Working ID	DS-Name	Mutation	Bacterial Strain	Source
3692				MG1655 pCV1 EV	Vassallo, 2022
3723				MG1655 pBAD EV	Vassallo, 2022
4501	D390	DS-1		MG1655 pCV1-D390	This Study
4502	DISA	DS-2		MG1655 pCV1-DISA	This Study
4503	PIN8	DS-3		MG1655 pCV1-PIN8	This Study
4504	NTTI	DS-4		MG1655 pCV1-NTTI	This Study
4505	PN12	DS-5		MG1655 pCV1-PN12	This Study
4506	HIPA	DS-6		MG1655 pCV1-HIPA	This Study
4507	SVIR	DS-7		MG1655 pCV1-SVIR	This Study
4508	MNAC	DS-8		MG1655 pCV1-MNAC	This Study
4509	MHAD	DS-9		MG1655 pCV1-MHAD	This Study
4510	ZAPB	DS-10		MG1655 pCV1-ZAPB	This Study
4511	IMPD	DS-11		MG1655 pCV1-IMPD	This Study
4512	PD3A	DS-12		MG1655 pCV1-PD3A	This Study
4513	TMO1	DS-13		MG1655 pCV1-TMO1	This Study
4514	RMOR	DS-14		MG1655 pCV1-RMOR	This Study
4515	AAA1	DS-15		MG1655 pCV1-AAA1	This Study
4516	PLIK	DS-16		MG1655 pCV1-PLIK	This Study
4517	NUCS	DS-17		MG1655 pCV1-NUCS	This Study
4518	6602	DS-18		MG1655 pCV1-6602	This Study
4519	PDP4	DS-19		MG1655 pCV1-PDP4	This Study
4520	PDX1	DS-20		MG1655 pCV1-PDX1	This Study
4521	TOXO	DS-21		MG1655 pCV1-TOXO	This Study
4522	MVB1	DS-22		MG1655 pCV1-MVB1	This Study
4523	E2DP	DS-23		MG1655 pCV1-E2DP	This Study
4524	RED2	DS-24		MG1655 pCV1-RED2	This Study
4525	TMO2	DS-25		MG1655 pCV1-TMO2	This Study
4526	NERD	DS-26		MG1655 pCV1-NERD	This Study
4527	SMEK	DS-27		MG1655 pCV1-SMEK	This Study
4528	ANEX	DS-28		MG1655 pCV1-ANEX	This Study
4529	HEP3	DS-29		MG1655 pCV1-HEP3	This Study
4530	ABC3	DS-30		MG1655 pCV1-ABC3	This Study
4531	RED7	DS-31		MG1655 pCV1-RED7	This Study
4532	NADR	DS-32		MG1655 pCV1-NADR	This Study
4533	GNAT	DS-33		MG1655 pCV1-GNAT	This Study
4534	CITO	DS-34		MG1655 pCV1-CITO	This Study
4535	RED5	DS-35		MG1655 pCV1-RED5	This Study
4536	REPB	DS-36		MG1655 pCV1-REPB	This Study
4537	SC24	DS-37		MG1655 pCV1-SC24	This Study
4538	HEP2	DS-38		MG1655 pCV1-HEP2	This Study
4539	AAA5	DS-39		MG1655 pCV1-AAA5	This Study
4540	D295	DS-40		MG1655 pCV1-D295	This Study
4541	AAA2	DS-41		MG1655 pCV1-AAA2	This Study
4542	PRO1	DS-42		MG1655 pCV1-PRO1	This Study
4543	D668	DS-43		MG1655 pCV1-D668	This Study
4545	2971	DS-45		MG1655 pCV1-2971	This Study
4546	2CM2			MG1655 pCV1-2CM2	This Study
4547	2CMP			MG1655 pCV1-2CMP	This Study
4548	43CR			MG1655 pCV1-43CR	This Study
4549	6236			MG1655 pCV1-6236	This Study
4550	AAA4			MG1655 pCV1-AAA4	This Study
4551	ABIL			MG1655 pCV1-ABIL	This Study
4552	APE1			MG1655 pCV1-APE1	This Study
4554	CBT2			MG1655 pCV1-CBT2	This Study
4555	COAT			MG1655 pCV1-COAT	This Study
4556	CUT8			MG1655 pCV1-CUT8	This Study
4557	D670			MG1655 pCV1-D670	This Study
4558	D932			MG1655 pCV1-D932	This Study
4559	DDML			MG1655 pCV1-DDML	This Study
4561	DRAT			MG1655 pCV1-DRAT	This Study
4562	FDRT			MG1655 pCV1-FDRT	This Study
4563	GBPR			MG1655 pCV1-GBPR	This Study
4564	GHOS			MG1655 pCV1-GHOS	This Study
4565	GPEH			MG1655 pCV1-GPEH	This Study
4567	HJRS			MG1655 pCV1-HJRS	This Study
4568	HNH1			MG1655 pCV1-HNH1	This Study
4569	HTHO			MG1655 pCV1-HTHO	This Study
4571	MAZF			MG1655 pCV1-MAZF	This Study
4572	MF4L			MG1655 pCV1-MF4L	This Study
4573	MITO			MG1655 pCV1-MITO	This Study
4574	NADH			MG1655 pCV1-NADH	This Study
4575	NLRH			MG1655 pCV1-NLRH	This Study
4576	NYND			MG1655 pCV1-NYND	This Study
4578	PDP1			MG1655 pCV1-PDP1	This Study
4579	PDP5			MG1655 pCV1-PDP5	This Study
4581	PDP7			MG1655 pCV1-PDP7	This Study
4582	PDX4			MG1655 pCV1-PDX4	This Study
4583	PIN2			MG1655 pCV1-PIN2	This Study
4584	RED1			MG1655 pCV1-RED1	This Study
4586	RED9			MG1655 pCV1-RED9	This Study
4587	RMAP			MG1655 pCV1-RMAP	This Study
4588	SAVE			MG1655 pCV1-SAVE	This Study
4589	SLIP			MG1655 pCV1-SLIP	This Study
4590	TMP2			MG1655 pCV1-TMP2	This Study
4591	TMP5			MG1655 pCV1-TMP5	This Study
4593	TMRA			MG1655 pCV1-TMRA	This Study
4594	TNEC			MG1655 pCV1-TNEC	This Study
4595	TRNA			MG1655 pCV1-TRNA	This Study
4596	UDNG			MG1655 pCV1-UDNG	This Study
4597	VAME			MG1655 pCV1-VAME	This Study
4598	VANC			MG1655 pCV1-VANC	This Study
4599	VPUS			MG1655 pCV1-VPUS	This Study
4601	DISA	DS-2	D433A	MG1655 pCV1-DISA(D433A)	This Study
4602	DISA	DS-2	R468A	MG1655 pCV1-DISA(R468A)	This Study
4603	PIN8	DS-3	D7A	MG1655 pCV1-PIN8(D7A)	This Study
4604	PIN8	DS-3	E42A	MG1655 pCV1-PIN8(E42A)	This Study
4605	PN12	DS-5	D7A	MG1655 pCV1-PN12(D7A)	This Study
4606	PN12	DS-5	E44A	MG1655 pCV1-PN12(E44A)	This Study
4607	PN12	DS-5	‚àÜAcr	MG1655 pCV1-PN12(‚àÜAcr)	This Study
4608	HIPA	DS-6	D139A	MG1655 pCV1-HIPA(D139A)	This Study
4609	MNAC	DS-8	N84A	MG1655 pCV1-MNAC(N84A)	This Study
4610	MNAC	DS-8	D52A	MG1655 pCV1-MNAC(D52A)	This Study
4611	MNAC	DS-8	K375A	MG1655 pCV1-MNAC(K375A)	This Study
4612	MHAD	DS-9	D207A	MG1655 pCV1-MHAD(D207A)	This Study
4613	MHAD	DS-9	N292A	MG1655 pCV1-MHAD(N292A)	This Study
4614	IMPD	DS-11	R330A	MG1655 pCV1-IMPD(R330A)	This Study
4615	IMPD	DS-11	H335A	MG1655 pCV1-IMPD(H335A)	This Study
4616	IMPD	DS-11	Y157A	MG1655 pCV1-IMPD(Y157A)	This Study
4617	GNAT	DS-33	‚àÜGNAT	MG1655 pCV1-GNAT(‚àÜGNAT)	This Study
5056	RMRT	DS-46		MG1655 pCV1-RMRT	This Study
5057	YQAJ			MG1655 pCV1-YQAJ	This Study
5058	RECD			MG1655 pCV1-RECD	This Study
5059	TN31			MG1655 pCV1-TN31	This Study
5060	VRRN			MG1655 pCV1-VRRN	This Study
5061	1064			MG1655 pCV1-1064	This Study
5062	2800			MG1655 pCV1-2800	This Study
5063	NSNC			MG1655 pCV1-NSNC	This Study
5064	2726			MG1655 pCV1-2726	This Study
5065	MKOB			MG1655 pCV1-MKOB	This Study
5066	LETA			MG1655 pCV1-LETA	This Study
5067	PT74			MG1655 pBAD-PT74	This Study
5068	CAS3			MG1655 pCV1-CAS3	This Study
5069	RSTH			MG1655 pCV1-RSTH	This Study
5070	CSRT			MG1655 pCV1-CSRT	This Study
5071	DRT7			MG1655 pCV1-DRT7	This Study
5072	NIXI			MG1655 pBAD-NIXI	This Study
5073	BRXP			MG1655 pCV1-BRXP	This Study
5074	MKOA			MG1655 pCV1-MKOA	This Study
5075	THSB			MG1655 pBAD-THSB	This Study
5076	RHTH			MG1655 pCV1-RHTH	This Study
5077	DNDC			MG1655 pCV1-DNDC	This Study

## Sheet: primers
Fragment	Mutation	Forward	Reverse
pCV1		ccgatggtagtgtggggtctc	gagccagccttcttattcggc
pBAD		aagcttggctgttttggc	gagctcaatccctcctgaattc
2971		caattcaaggccgaataagaaggctggctcatttagctaatgatataactacagacggttaaac	tcgcatggggagaccccacactaccatcggcttcaccaggggcatgattac
TMRA		caattcaaggccgaataagaaggctggctcgtagtatgtaaagaattacctttggttgatttg	tcgcatggggagaccccacactaccatcggtcgcatagcgataactgaagc
6236		caattcaaggccgaataagaaggctggctcagtacgctactgtgttcacatttc	tcgcatggggagaccccacactaccatcgggttctatcataaaaactccaatataaaaaagctacc
ABC3		caattcaaggccgaataagaaggctggctcagacctcttaagcccacatag	tcgcatggggagaccccacactaccatcggatgaagtacgaagagcttataaccgc
RED9		caattcaaggccgaataagaaggctggctctagcgagtcagagttcccag	tcgcatggggagaccccacactaccatcggatttcgcaataatagatacaagcagc
FDRT		caattcaaggccgaataagaaggctggctctttataggagtatggtttatatctatataagaggattgg	tcgcatggggagaccccacactaccatcggcctcagagtattcaggaaagtcc
AAA5		caattcaaggccgaataagaaggctggctcgggaaagcactgcgcgcatgatataaaag	tcgcatggggagaccccacactaccatcggatatcaaaatattacggcctatgattttgctaggatc
HNH1		caattcaaggccgaataagaaggctggctcgcagagcaacaacccagctaac	tcgcatggggagaccccacactaccatcggattattgagttccctttatccactatcag
TMP5		caattcaaggccgaataagaaggctggctcgaaaatacgattaccacgtttatgttatg	tcgcatggggagaccccacactaccatcgggagtatgttttgataccaggaactattctg
HEP2		caattcaaggccgaataagaaggctggctcttggtaggcacctgctttatggtc	tcgcatggggagaccccacactaccatcggagctaatgagtacaggtctgaatc
AAA4		caattcaaggccgaataagaaggctggctctttgccatcacgatgaaaagac	tcgcatggggagaccccacactaccatcgggtatcaccaaataaagagggccac
PDX4		caattcaaggccgaataagaaggctggctcattctactgaaccctgacagaaac	tcgcatggggagaccccacactaccatcggtcacagtctgagtattctctggtg
TNEC		caattcaaggccgaataagaaggctggctctgtgtaatcatgcttcaccagcataag	tcgcatggggagaccccacactaccatcggcgttgggacagggaaatcatag
PDP5		caattcaaggccgaataagaaggctggctcaagcgagtgctaatgctg	tcgcatggggagaccccacactaccatcgggtttactcccgcccgtttg
D932		caattcaaggccgaataagaaggctggctctcaccgggagaattcagatatgtattatttc	tcgcatggggagaccccacactaccatcggattatgcggtaaaataaaggtgaataaatattg
HEP3		caattcaaggccgaataagaaggctggctcaggacgtcaaggaatgttcgc	tcgcatggggagaccccacactaccatcgggaccttgagtaattagtgcagac
PD3A		caattcaaggccgaataagaaggctggctctgaccaagctgcgtcggtcgtg	tcgcatggggagaccccacactaccatcggatataattataaaaaaacctatcggcaataccataataaataccatgtcagg
PRO1		caattcaaggccgaataagaaggctggctctctgcgtggcaaagtaacc	tcgcatggggagaccccacactaccatcggaggaaatgttcagatgggactgtc
GPEH		caattcaaggccgaataagaaggctggctctgtgtttattcctctgaattaatttatgccg	tcgcatggggagaccccacactaccatcgggtcaaacttacgtcccgtagaaatc
HTHO		caattcaaggccgaataagaaggctggctcaaatggtattttttatttgtatgaaagagcg	tcgcatggggagaccccacactaccatcggacttacaaaaagagtattcccatctcaag
AAA1		caattcaaggccgaataagaaggctggctctgattctgtgacgccacatacaacctaag	tcgcatggggagaccccacactaccatcggcggtatacaactagattttctggcattttag
PDP7		caattcaaggccgaataagaaggctggctccatatcgacatgccataaactgacac	tcgcatggggagaccccacactaccatcggagttcatcaggtgaaaaataatgaatgcaatg
CITO		caattcaaggccgaataagaaggctggctcgatgcaacatctcctattggc	tcgcatggggagaccccacactaccatcggaaaaaatgccctccaatagagag
CBT2		caattcaaggccgaataagaaggctggctcacgtcattcatttcatccatcag	tcgcatggggagaccccacactaccatcggaatcgatattcctttttgcagataaatgaaaatgc
REPB		caattcaaggccgaataagaaggctggctcacgtcattcatttcatccatcag	tcgcatggggagaccccacactaccatcgggataactcctgcaataaataaaactaaaaacg
UDNG		caattcaaggccgaataagaaggctggctcagtagatggaattttcaggaagaatg	tcgcatggggagaccccacactaccatcggaataacttatattgctgttatgcaattagtaac
HIPA		caattcaaggccgaataagaaggctggctcagtgaggctaaaaaacagttacag	tcgcatggggagaccccacactaccatcggtggtggttttttgagcggtttg
RED5		caattcaaggccgaataagaaggctggctcacattacagagtaggttaattatgggtg	tcgcatggggagaccccacactaccatcggtactaacttactttatttacatattccaaccagctac
PLIK		caattcaaggccgaataagaaggctggctcgcatgtctatgccgcatgag	tcgcatggggagaccccacactaccatcggaataaaaagccttcaatgcaggttttttg
D295		caattcaaggccgaataagaaggctggctcaatgattactccacagatacggttc	tcgcatggggagaccccacactaccatcggatgatttttaatgaaataaatggctctctc
RED2		caattcaaggccgaataagaaggctggctcgcgcgtatggcactggac	tcgcatggggagaccccacactaccatcggtgccagcggcctttttcatg
TMO2		caattcaaggccgaataagaaggctggctcaccccaaacgttagtcgggaaaag	tcgcatggggagaccccacactaccatcggcaacacctagacatcgaaacttagag
NTTI		caattcaaggccgaataagaaggctggctcgattaatcatcctgcagctaataaaattc	tcgcatggggagaccccacactaccatcggactgtagaatcttgaattactaaacattgc
D390		caattcaaggccgaataagaaggctggctcttgtagttatctctcacctcgctg	tcgcatggggagaccccacactaccatcggctcattacgcactattgcgaag
2CMP		caattcaaggccgaataagaaggctggctcggtgtaatgtatgaaaaatatcaaaattagaaac	tcgcatggggagaccccacactaccatcggaaaaaattatctgggcgagagaaac
2CM2		caattcaaggccgaataagaaggctggctcggtgtaatgtatgaaaaatatcaaaattagaaac	tcgcatggggagaccccacactaccatcggaaaaaattatctgggcgagagaaac
DISA		caattcaaggccgaataagaaggctggctctattttatctaccttatttcgatggaacgc	tcgcatggggagaccccacactaccatcggataaggccaacgacgataacatc
DRAT		caattcaaggccgaataagaaggctggctcttataacattggttaatggctgggtttc	tcgcatggggagaccccacactaccatcggtctccaatacatagcaacaaacattaaataatatttaattaattattac
GHOS		caattcaaggccgaataagaaggctggctctaagtatcttagaagcattaagtgatcattttg	tcgcatggggagaccccacactaccatcggccgggagtaccttttatgaatgag
GNAT		caattcaaggccgaataagaaggctggctccgagattaaagtgcattagttcagatg	tcgcatggggagaccccacactaccatcggttctgtgtgaattctcagggagcag
IMPD		caattcaaggccgaataagaaggctggctcactagcggtaagggcaattcgtattc	tcgcatggggagaccccacactaccatcggtccgttatgagcgaggaacggaag
MAZF		caattcaaggccgaataagaaggctggctcaggtgtattgctcaatcttcgaac	tcgcatggggagaccccacactaccatcgggatcgtgccttgagtgaataattg
MHAD		caattcaaggccgaataagaaggctggctcacatgcattagcagctgcc	tcgcatggggagaccccacactaccatcggatatcttataaaatgggggccagg
MNAC		caattcaaggccgaataagaaggctggctcgaaattatcacaataggttatcaagtccagtc	tcgcatggggagaccccacactaccatcggcattaaacttccaccattcgctg
NADR		caattcaaggccgaataagaaggctggctcaagaattaactgaaaagaggaaggtttgatg	tcgcatggggagaccccacactaccatcggctggttgattatagaaaatcaaaaaccttttatg
NYND		caattcaaggccgaataagaaggctggctctcctgtggcgagccgcaggc	tcgcatggggagaccccacactaccatcggttttttattttctgcacatagctatagatttcatac
PIN2		caattcaaggccgaataagaaggctggctcaaatcagaacaaaattatgcacttcgcttttc	tcgcatggggagaccccacactaccatcggcatcgcatagcgataactgaagc
PIN8		caattcaaggccgaataagaaggctggctcccgctttgtgccagaagcggac	tcgcatggggagaccccacactaccatcggagcctgcttctccttgcctttc
PN12		caattcaaggccgaataagaaggctggctctttttagagatcttccgacatactgattatgc	tcgcatggggagaccccacactaccatcgggattaacagaattaaataattgggcagatattg
SVIR		caattcaaggccgaataagaaggctggctctgattcttggcgtattgctaatacaac	tcgcatggggagaccccacactaccatcggagcgtatgagcattacaatgaaatc
VAME		caattcaaggccgaataagaaggctggctcgatgtatgacgcagcgtaatg	tcgcatggggagaccccacactaccatcggggcgctcgctggcaaaatc
RMOR		caattcaaggccgaataagaaggctggctcttctcaatctctcgatggcgcag	tcgcatggggagaccccacactaccatcggtattgccaggaaaatagatagggaatataatgacc
NUCS		caattcaaggccgaataagaaggctggctccatcgaaaaaccctctgaagac	tcgcatggggagaccccacactaccatcggataccgcgcccccataatattg
MVB1		caattcaaggccgaataagaaggctggctcggtagcaactggaaatcattcaac	tcgcatggggagaccccacactaccatcgggtatgaaataacgttctgcggttag
NERD		caattcaaggccgaataagaaggctggctcgaactgatgagcttttgtttatgc	tcgcatggggagaccccacactaccatcggtatctcaaacaacgagatgaattaatagcttgatg
AAA2		caattcaaggccgaataagaaggctggctcatgtgttgtgttcaacagttgagatc	tcgcatggggagaccccacactaccatcggaatcctaaacaggctcgaaaaattc
VPUS		caattcaaggccgaataagaaggctggctcttttttgtctcctcaccgtctg	tcgcatggggagaccccacactaccatcggggctcaaatgggccataaagg
D668		caattcaaggccgaataagaaggctggctcacaacttagatgcattagccctgac	tcgcatggggagaccccacactaccatcggcagactccaactgatagttcgttttgtttac
HJRS		caattcaaggccgaataagaaggctggctcaatgatgattacctgtgtaactatggttttatg	tcgcatggggagaccccacactaccatcggtttcaggctaaaccccaacattaaaaaaattag
MITO		caattcaaggccgaataagaaggctggctcaacttaacagatgcctttaaaaacac	tcgcatggggagaccccacactaccatcggtgatagacaattacggcagacgttc
RMAP		caattcaaggccgaataagaaggctggctcgtaagatgcctcccctgacac	tcgcatggggagaccccacactaccatcggccattaattttggttttatatcgttatagaaatgc
GBPR		caattcaaggccgaataagaaggctggctcataagctacaacaagcggagg	tcgcatggggagaccccacactaccatcggtttgccgattgcctcgtg
CUT8		caattcaaggccgaataagaaggctggctctgaccattccacgtatctgtatc	tcgcatggggagaccccacactaccatcgggatgctaacagcaacgatatggtcagg
ZAPB		caattcaaggccgaataagaaggctggctcctggttgaaaggtgttctgattg	tcgcatggggagaccccacactaccatcggagtttctgatgccctgctaaac
SC24		caattcaaggccgaataagaaggctggctcatgagacttcatattataactataattatgtaaaaaagg	tcgcatggggagaccccacactaccatcggctttcgggatactccaccgac
TRNA		caattcaaggccgaataagaaggctggctcgttttttgttgtgatagataacaactcc	tcgcatggggagaccccacactaccatcggcgtgacataccaataactcttgtc
MF4L		caattcaaggccgaataagaaggctggctctgatgctctttgttattatttactttttacaattgaatc	tcgcatggggagaccccacactaccatcggtaccgtatggactaatgcgag
D670		caattcaaggccgaataagaaggctggctcaaatatctcgccaatatcattttgaatc	tcgcatggggagaccccacactaccatcggaatcagattgaatttgtgctcactaac
43CR		caattcaaggccgaataagaaggctggctcaatagaatataaggatgtttacaataatgtctaaaac	tcgcatggggagaccccacactaccatcggactttatatagattaaaaacaccatccaataaagc
6602		caattcaaggccgaataagaaggctggctccttaatctgatactattacagcacagtac	tcgcatggggagaccccacactaccatcggcagtatcctccacattttttataaatctaaggcg
ABIL		caattcaaggccgaataagaaggctggctcctgcagcccttgatttatcaaaag	tcgcatggggagaccccacactaccatcggtatttccaatagaatatgaaagattaaaccctg
ANEX		caattcaaggccgaataagaaggctggctcatgaaaaaaaacgcactggcaataatcg	tcgcatggggagaccccacactaccatcggagattatctgtcacaaacttcattttcc
APE1		caattcaaggccgaataagaaggctggctctcatttcaggagaacttgaaaatgatgaaac	tcgcatggggagaccccacactaccatcgggtcgtctcctaggcgtaaatgatg
COAT		caattcaaggccgaataagaaggctggctcatttatagttaattgatgtaaataaaaaggaaagcttatg	tcgcatggggagaccccacactaccatcggataaaagacatagatgtatatatgtagcattgatg
DDML		caattcaaggccgaataagaaggctggctctaaaacgtcttaaacgcaacgcgattattaag	tcgcatggggagaccccacactaccatcggtttttttgtgcacagaaatgatcaggccatag
E2DP		caattcaaggccgaataagaaggctggctcgtctaattaattactttttaccagtatataccaatatagtc	tcgcatggggagaccccacactaccatcggataaatagcgagacatggacagatataattatctgc
NADH		caattcaaggccgaataagaaggctggctcaaactggcccttacaagaatttcc	tcgcatggggagaccccacactaccatcggggagttgaaaccgcagccac
NLRH		caattcaaggccgaataagaaggctggctctaaaatctactcctgatgcttgactag	tcgcatggggagaccccacactaccatcggttatctttttgagaatagcgttaagtaagg
PDP1		caattcaaggccgaataagaaggctggctctgctacatggtataggctataatgatg	tcgcatggggagaccccacactaccatcggctcataaagggtaggtttgtttagttg
PDP4		caattcaaggccgaataagaaggctggctctttaatttctattttttttgttattttgaataagtttattattgg	tcgcatggggagaccccacactaccatcggatatatctagatatgataaaaataatactaaaaaggttgc
PDX1		caattcaaggccgaataagaaggctggctccgggtaacatctattgttatattttatgttaacac	tcgcatggggagaccccacactaccatcggatgaatactgccctatacatctaaagtg
RED1		caattcaaggccgaataagaaggctggctcaataaataattactccaagatattttatttatactctaaaaagagac	tcgcatggggagaccccacactaccatcggagatatctgggcttgtttgtatatg
RED7		caattcaaggccgaataagaaggctggctctagcgctttagtcgcacg	tcgcatggggagaccccacactaccatcgggattgtgaggttattaggctaggtc
SAVE		caattcaaggccgaataagaaggctggctctaaagtgttggccaacgcgtaatag	tcgcatggggagaccccacactaccatcggtattagttcacggctcaatctatttttttg
SLIP		caattcaaggccgaataagaaggctggctcggtgcactcctgtgaggggaaag	tcgcatggggagaccccacactaccatcggttttacggattattgcatcaatctctg
SMEK		caattcaaggccgaataagaaggctggctcgtagagttagtgtgtttgtctgc	tcgcatggggagaccccacactaccatcggcaatgagcggagagtaaaagtc
TMO1		caattcaaggccgaataagaaggctggctcttttcaactaaaggttgagaaatatagacataag	tcgcatggggagaccccacactaccatcggaagctttcctttttatttacatcaattaactataaatttagc
TMP2		caattcaaggccgaataagaaggctggctcaaatcactctttaactttaaaggctatattacc	tcgcatggggagaccccacactaccatcggaatggtaaatactaagttaacaagtaattaccattgac
TOXO		caattcaaggccgaataagaaggctggctcaagcccaacgaataccaagg	tcgcatggggagaccccacactaccatcgggtaataaagacgaaaaattgatacgtatcgag
VANC		caattcaaggccgaataagaaggctggctctgcgataataaactgaaaatatcgatataag	tcgcatggggagaccccacactaccatcggaggagattacattcccttatcgctaaag
MHAD	D207	ttggctttcaGCAattcatttcgataacggaaaaggcaagcatgcgtttc	cgaaatgaatTGCtgaaagccaaattataaactccccttttttttggc
MHAD	N292	tgcccagggGCAcatgatgttggtttggtttctaaagaacaatattttg	aacatcatgTGCccctgggcaaataattatatcatccggtgtaaggctaag
MNAC	N84A	tgccctggcGCAcacgatcataattttagcaattattcagaagtggcaag	atgatcgtgTGCgccagggcacatgataagaaagtacttttctttcattattc
MNAC	D52A	gaatatgttattattttaatatctggaGCAattgcttttagcggacaagtagaagag	ctcttctacttgtccgctaaaagcaatTGCtccagatattaaaataataacatattc
MNAC	K375A	attttaattggagatgagttctgcggtGCAtctacaatattaaaaaaattttatcta	tagataaaatttttttaatattgtagaTGCaccgcagaactcatctccaattaaaat
PIN8	D7A	agcatttatatgagcaggatgataattGCAacaaatattctttactcactagttggt	accaactagtgagtaaagaatatttgtTGCaattatcatcctgctcatataaatgct
PIN8	E42A	ttatccattacgacaccatcactcataGCAgtgatctctaaatattgcaatgactta	taagtcattgcaatatttagagatcacTGCtatgagtgatggtgtcgtaatggataa
PN12	D7A	attaattaaatgtataatgttgtattgGCAacaaacatactccatgcggaaggtatt	aataccttccgcatggagtatgtttgtTGCcaatacaacattatacatttaattaat
PN12	E44A	gttcatttgcctgaactagtcgtgagaGCAttttccacgaaaaaaatcaccgtaata	tattacggtgatttttttcgtggaaaaTGCtctcacgactagttcaggcaaatgaac
PN12	‚àÜAcr	gcattttttcttttcatggagacaactttttaggattaattaaatgtataatgttgtattggatac	gtatccaatacaacattatacatttaattaatcctaaaaagttgtctccatgaaaagaaaaaatgc
GNAT	‚àÜGNAT	catgaattttaatagcgcaggtcatactttatgaatcagtctgtggagttaggg	ccctaactccacagactgattcataaagtatgacctgcgctattaaaattcatg
HIPA	D139A	attaaatgcaGCAagaacgcttactgacaaaggtggaaacgttaacatcc	taagcgttctTGCtgcatttaatatccatttatcaaaaacatagattaatttttgctgttcg
IMPD	R330A	aaagagctcgacaaggtcagaataattGCAaacgacgtgatgcactttgacccagat	atctgggtcaaagtgcatcacgtcgttTGCaattattctgaccttgtcgagctcttt
IMPD	H335A	gtcagaataattcgtaacgacgtgatgGCAtttgacccagatggtatatcagaggaa	ttcctctgatataccatctgggtcaaaTGCcatcacgtcgttacgaattattctgac
IMPD	Y157A	gcggcatgacGCAtctcaactacccgttatgaccagcgagcgagatg	gtagttgagaTGCgtcatgccgcaacatcaatgtgatggcttctgttaatgtagcg
DISA	D433A	cagcggtattGCAggcacaatactgcttgatcctgctggtctttgccatg	gtattgtgccTGCaataccgctgacacttcgaaggagtgattcagtgagcttag
DISA	R468A	aaggggatctGCAtataattccggagtgcgttacgtacaaacgagcgg	cggaattataTGCagatccccttgatggcgtacactcatcggtcgcttc
LT960607.1 (SECphi17)		CGGCAAAGGACTTCTCGATG	GCCAACGCGTGACATAGATT
LT960609.1 (SECphi18)		TGTCTATAAACCTCGTCCGGG	ATAGCAGAAAATTGGGCGGC
LT961732.1 (SECphi27)		AACCATCAGATCCTGCACCA	TTACCAAATTCAGCGCCGAG
MZ501049.1 (Bas69)		ACAGGTAAGCTGGCATCCTT	GTCATTCAACGGGCGTCTAC
MZ501051.1 (Bas01)		TGCCAGAAATCAAACCCAGC	TGCTGTAGTACCTTTCGCCA
MZ501057.1 (Bas19)		TGAGGGCCTGTTAAACGCTA	ATGTAAAGCACGCCGGTAAC
MZ501060.1 (Bas50)		CATACCACCCCAGTCACTGT	ACGTGGCAGACATAGGGAAA
MZ501064.1 (Bas67)		GTTCCGTAACGAGGCCAATC	CACGAAGAGTCATTGAGCGG
MZ501071.1 (Bas21)		GTACGGCCTGCTCTGCTATA	GGCTCATTGGACCGGTCTAT
MZ501072.1 (Bas26)		TGGTGCCAGCGATGTTACTA	GCATTCTGATCCGCACCATT
MZ501085.1 (Bas11)		ATTGTCAATAACCGGAGCGC	GGGTTTGGGGTGGATAGACA
MZ501086.1 (Bas63)		ACTGGATGCCCTCAATGTGA	CAAGTTCGCTACGCTTACCC
MZ501087.1 (Bas03)		TCACGCAGGATTACGCAATG	GAACGTTCGCCTCCTGAATC
MZ501090.1 (Bas06)		CCAACTTCTTCGGCGATCAG	TGTTGCTCCAAATTCTGCCC
MZ501099.1 (Bas09)		TTGATCGGGCCTGGTACTTT	TCATGTAATTCGCGGTGCTG
MZ501100.1 (Bas60)		TGGTAGCTTTGAGGAGGGTG	AACCCCAGCCTCTGTTACTC
MZ501110.1 (Bas25)		AACAACTTTCCAACCCGCTC	AGACTGGCTGATCGTTCACA
NC_000866.4 (T4)		ACCACCCTCTCCACCAATTT	TTTTCGCAGTCTTGGCCAAA
NC_001416.1 (lambda)		TGTGGGGTGAATATGGCAGT	CGTCGATTTGGTGCCGTAAT
NC_001604.1 (T7)		ACTCAACGACGCCTTAGACA	TGTCCATGCAATTCCCTCCT
NC_004928.1 (RB69)		CGATCCGCAAGCTATCTTCG	TCATCTAGGCCTCGCTTCTG
NC_005859.1 (T5)		CGCCGATAAAGTTAACGCCA	GCGTTACGGCCTTGTAGAAG
NC_047864.1 (T3)		ACCTTACGAACGTCCCAACT	ATGTGAATCGGCATGACAGC
phiLS50-11_CANDY		CCGACACTAACGCATTCCAG	CATCACCGCCTAGTTGAACG
RMRT		caattcaaggccgaataagaaggctggctcaccagcatgagttcaatgtctg	tcgcatggggagaccccacactaccatcggaaaaggacgctttcaggac
YQAJ		caaggccgaataagaaggctggctctcagcctggcatttagcggg	tggggagaccccacactaccatcggtgaacaagtcccatgtcggcaagc
RECD		caattcaaggccgaataagaaggctggctctcacatccacacgctcccg	tcgcatggggagaccccacactaccatcggtcagcatacatcaagaagttaccctctc
TN31		caaggccgaataagaaggctggctcatcgtaagaatagagcctgacggtaag	tggggagaccccacactaccatcggtccggcctacaaaccgcgc
VRRN		caattcaaggccgaataagaaggctggctcaaataacaagttgggtaaatgacatacaatttac	tggggagaccccacactaccatcggatacagaaagaatgaggccatgagc
1064		caaggccgaataagaaggctggctcgtctcatcaatcgtgaatggtggg	tggggagaccccacactaccatcggatagattttcgatgttcccgatgtc
2800		caaggccgaataagaaggctggctctgtggtgctttcctgcatacc	tggggagaccccacactaccatcggtattctttccctcatgagatccccc
NSNC		caattcaaggccgaataagaaggctggctcggaatatagccccgaacacg	tcgcatggggagaccccacactaccatcggatctgagatggcaggggc
2726		caattcaaggccgaataagaaggctggctcgcgccgatcttacagacagtaaag	tcgcatggggagaccccacactaccatcgggaccatcattaattattttagaggataacagac
MKOB		caattcaaggccgaataagaaggctggctcaaatgcgtgttctgccctattg	tcgcatggggagaccccacactaccatcggaaacaataagttagagtaaaaacaataagttgg
LETA		caattcaaggccgaataagaaggctggctcaccctgtaaaacggcatcc	tcgcatggggagaccccacactaccatcgggatggatgcatgaaaaccaggaaac
PT74		GGGCTAGCGAATTCAGGAGGGATTGAGCTCatggataaaaacactactgcttactgg	CTTCTCTCATCCGCCAAAACAGCCAAGCTTtcaatacacgaaatctgttttaaattcatgg
CAS3		caattcaaggccgaataagaaggctggctcgcgctacaaatccttctgc	tcgcatggggagaccccacactaccatcggtttgatgcaggaataccggttcc
RSTH		caattcaaggccgaataagaaggctggctcgccattacgtgaagatataatttacactc	tcgcatggggagaccccacactaccatcggaatattgtaaaaatcgtacaccttcgc
CSRT		caattcaaggccgaataagaaggctggctctcccgccataacaaaaagccagcagtg	tcgcatggggagaccccacactaccatcggatatttataaataatttgtcacgaaaaaattgaaatggatcacagcaac
DRT7		caattcaaggccgaataagaaggctggctctattagctccttctgatgccattc	tcgcatggggagaccccacactaccatcggaaattaaccttcatatgatgctggattgaac
NIXI		GGGCTAGCGAATTCAGGAGGGATTGAGCTCatgttgagtgaaaacgcaaaagatattc	CTTCTCTCATCCGCCAAAACAGCCAAGCTTtcagccattaacatgcctcc
BRXP		caattcaaggccgaataagaaggctggctcataacatttattcatggaagataacaatgaaacg	tcgcatggggagaccccacactaccatcggcggaggcataaagaaacacaattatg
MKOA		caattcaaggccgaataagaaggctggctcgtgcagctccatcagcaaaag	tcgcatggggagaccccacactaccatcggtgggtcgattcctgggagg
THSB		GGGCTAGCGAATTCAGGAGGGATTGAGCTCgtggcaaaagtatttacacaagaagag	CTTCTCTCATCCGCCAAAACAGCCAAGCTTtcatatcgttgctccgttattacc
RHTH		caattcaaggccgaataagaaggctggctccccagcgccgggtttttg	tcgcatggggagaccccacactaccatcggtgtatccggtcgggggtgattg
DNDC		caattcaaggccgaataagaaggctggctcgagaggcggtaagtgcaagg	ctcgcatggggagaccccacactaccatcggctgaaaggcattcgtgcaaaatcc
