# Supplementary material for: DefensePredictor: A Machine Learning Model to Discover Prokaryotic Immune Systems
Source: Science. Author manuscript; Available in PMC 2026 Apr 20. (PMC13092281; doi:10.1126/science.adv7924)
Supplement: Table S8 [file NIHMS2163519-supplement-Table_S8.xlsx]

## Sheet: hit_proteins
protein_context_id	assembly	genomic_accession	start	end	strand	product_accession	name	seq	product_length	mean_log_odds	defense_homolog_names	sys_id	protein_num	HHpred_defense_homolog_name	HHpred_defense_homolog_q_cov	HHpred_defense_homolog_Prob	working_id	pBAD	library
WP_000162952.1|NZ_QOWO01000045.1|10119|-	GCF_003334815.1	NZ_QOWO01000045.1	10119	11351	-	WP_000162952.1	hypothetical protein	MTKKPWERRLKDLSHLLKCCIDTYFDPELFRLNLNQFLQTARTVTFIIQKNKNQIIGYDIWYNNNVIEKWKNDPLMAWAKNSRNTIEKQGDLEMYSEAKATLISSYIEENDIEFITNESMLNIGIKKLVRLAQKKLPSYLTESSIIKSERRWVANTLKDYELLHALAIIYGRMYNCCNSLGIQINNPMGDDVISPTSFDSLFDEARRITYLKLKDYSISKLSFSMIQYDNKIIPEDIKERLKLVDKPKNITSTEELVDYTAKLAETTFLKDGYHIQTLIFYDKQFHPIDLINTTFEDQADKYIFWRYAADRAKITNAYGFIWISELWLRKASIYSNKPIHTMPIIDERLQVIGIDSNNNQKCISWKIVRENEEKKPTLEISTADSKHDEKPYFMRSVLK…	410	9.66407			1		0		MVB1	FALSE	early
WP_001240354.1|NZ_QOYO01000009.1|23399|+	GCF_003333605.1	NZ_QOYO01000009.1	23399	24397	+	WP_001240354.1	hypothetical protein	MALYNIANKELHALEKTTFTLEGLQERYDLQEAIKKNIDIIAPDCLVISEEFSDWEDSRRRIDLLAIDKQANLVVIELKRDETGAHMELQALRYAAMISTMSFAKACEYFQTYLKKQNCDADAKEKILEFVELDETELVDFGKDIRIVLASSDFSKELTTTAIWLRDKGVDIRCVRLTPYRFNDDVLINAEQIIPVPELEEYQVKFREKRDEQLISSQKKEKDYTWYIYKDKELNKRKLALELLRDWINQFNPASYNDLINGLSEDFKKRTVMLVDQIPEKQKSRYHINEDALITLPSGEIVAISNQWGIVNIELLIEFVRQNGFVVEKAEQ	332	13.6045			1	UniRef50_A0A176NSN9 PD-T4-8~PD-T4-8 Shedu protein SduA C-terminal domain-containing protein n=134 Tax=Pseudomonadota TaxID=1224 RepID=A0A176NSN9_9PSED	0.237952	96.3	NUCS	FALSE	early
WP_000210934.1|NZ_QOWQ01000062.1|1591|-	GCF_003334335.1	NZ_QOWQ01000062.1	1591	2418	-	WP_000210934.1	DUF3037 domain-containing protein	MTTPCLYSIVRYAPYAETEEFANIGVLLCAPKENYFDFQLTKRNDSRVKNFFHDDCIFPVAKDSIQRELQFAKMHATQIVGHQQLAQFFRYFTNKKESIFQFSSTRVILSENPKEELARIYNKYVNHSDYTKERREDVLARELKRSIDRIDGLKNVFKQATIDGYFAKFSMPLVAKKHDRIQCAIKPLAFTQAEPGKMMEHSDTWVMRITRAAEENLLSLDDILFTIETPESPNSGQSKVIDIIKRTMDAKKINHIPASNHKETIDFAKKILPQV	275	6.42727			2		0		HIPA	FALSE	random,novel
WP_000389051.1|NZ_QOWQ01000062.1|2415|-	GCF_003334335.1	NZ_QOWQ01000062.1	2415	3164	-	WP_000389051.1	hypothetical protein	MECVASSNSAIPNVVEVIRRINEGSTQPFLCKCDDGQLYVLKSKPSMPPKNLLAEFISACLANDIGLPLPDFKIVFVPEELIEYSPDLQQQICTGYAFASLFIDGAIALTFTQSRNETIIPVEQQKLIYVFDKWILNADRTLTDKGGNVNILYDISNDKYYLIDHNLSFDQNAGPEDFSVHVYGPGNRKWQYDLVDRVEYRQRVVNSLHKLPAILDEIPEEWIVDEEFLPFVCTTLDKGDCDEFWSAIE	249	0.382809			1		0		HIPA	FALSE	random,novel
WP_014639476.1|NZ_QOWT01000046.1|6922|+	GCF_003334765.1	NZ_QOWT01000046.1	6922	7884	+	WP_014639476.1	hypothetical protein	MKIVFEVNGKKVPLKSLKYISKKDQLEVMKNWFFENFEDPANACPYESREGGYAYIYGGPYDASEELQSIFGQYVKSEYIEELVDELQTQCFDWSGNSNNIDDWYDDDIYDAVTSSGNPYLKFIDNIDKIKKLAKDKTEQQQKNHLLSLLYTNVITALETLYVELFINSIEKDDVYIANCIEKGKTEFKVSKDIAALPFKGEPIEKIRGELIRSIKEHLISASWHSTKKVIDRYEATFDIKVQKDCPIEAIELATLNRNHLVHRGGKDKEGNLVVITDQDLETLIENASNLAIMLYNSLNVATNKTTILQPDDKPFIHEF	320	9.45173			1	UniRef50_A0A2Z6ULK5 PD-T4-2~PD-T4-2_B RiboL-PSP-HEPN domain-containing protein n=28 Tax=Bacteria TaxID=2 RepID=A0A2Z6ULK5_MICAE	0.553125	96.1	GNAT	FALSE	novel
WP_000354965.1|NZ_QOWT01000046.1|7900|+	GCF_003334765.1	NZ_QOWT01000046.1	7900	8901	+	WP_000354965.1	hypothetical protein	MDIRTRKTKFLESLDSTEVIRKAVSLAIDCIIDNHNSNEDTPLVITSYDDLCRIQVLNYVQEFCEAAFPDMDEYYFSPNILRINGKTSEEACINLIKLLRSTKGMLFWSDAPSWFASLPDGLFHVVNIDQKIVTRGLNKKNSKPTIINKDYSVDTLLSELFLNGAHMEQPNVHNVSEGNMKFYDECHAGLIRPIPAPIGASYDEEITINSPDWQKLACVALRRYQSKECHDGMQWDTTDHGWTDVIAYPFVEEIQSMDNSGYRQCLVGLVTINNSNANSPYLSTVWIHLFYRRRGLLSKLWPKLQELYGSNFEIERPNENMKAFLKSAKHADY	333	1.08077			2		0		GNAT	FALSE	novel
WP_021529611.1|NZ_QOWV01000002.1|550816|-	GCF_003334785.1	NZ_QOWV01000002.1	550816	551577	-	WP_021529611.1	hypothetical protein	MNNMDIVKAVKDGMKKSADATYLMDFRSGAKINTEYVATVSIGLSLLEIKSFRHGDYKVIFEYHTNKFINATVPLSKRSDPQKTFSKKTVRKNTNTTRSGRIDIAILDSRPFFDIPICAIEVKGNAPCKSLLFSDIRRNLEYFKHTGPTGNSSLGLALNCSFHSYNDSTKKNYCTTIHHKEDMIRKLKNKYKKYISELNEEIPDDISVTIDVFTAAEHLLPPDADQYEYESHIDDLHLTLGVMVIFERKSILN	253	11.5285			1	UniRef50_A0A071M246 PD-Lambda-3~PD-Lambda-3_A TnsA endonuclease N-terminal domain-containing protein n=136 Tax=root TaxID=1 RepID=A0A071M246_9ENTR	0.517787	87.1	6602	FALSE	early
WP_001703029.1|NZ_QOWW01000064.1|6615|-	GCF_003334245.1	NZ_QOWW01000064.1	6615	7667	-	WP_001703029.1	hypothetical protein	MERIKRNPERFEAFELFSSLGQIYNYDIKNPEHQDDFIQKVTTSLIASHQNPILLNGKRIENLFKHVCAALNHCQFLKQEDAGDLMSADPDLVAPDYRIILKDRRQIFVEVKNFNADDVADDYRLKKSYSDKVEKYGELHGIPVYYAIYIRMLRRWALVARSSMKELEREHTLTPASALAKSEMYLLGDLSIATEPDLVFELIPDRTKEVSVSPEGIAHFTIGEIKIYCNDRQVTDKFEMNTAFHLMRYGEWLCPGSEAIFTDGQLESIRYTFSPEDDENYKRQGFDFIGTLSSLVTSAFNEQTVHDSQIRSVDTRQNVRLFTVTIPDDYKGGGLPLWRFSMRPNYEFTD	350	8.05987			1	UniRef50_Q39XV7 RM_Type_III~Type_III_REases Helicase/UvrB N-terminal domain-containing protein n=117 Tax=Bacteria TaxID=2 RepID=Q39XV7_GEOMG	0.242857	61.1	RED7	FALSE	early
WP_087897267.1|NZ_QOWZ01000021.1|74276|+	GCF_003334705.1	NZ_QOWZ01000021.1	74276	75694	+	WP_087897267.1	hypothetical protein	MKYFSTGFYVSNSTSLAEIFNECFSWVNDSPHTTFIPAQLVCDYKSEEYFIESKNERIDIINYKNKDTSLGCFRYSKISEPHKWVTDISINKNLKTDTMWIQVESSVVSQDAAYLAPQPKKPLIVMRLIDKFPGGLDDIFKVSVEPHSLDDTDEHLNIAAKVINGETDNRLPIIYVSSKYFFNEHAHNIIPERLARKVCGLAHVLIEPSNRLFSTKLKNETNAKNAYAGAVGIYWPRGQNISFYRRGEKTAKEFEDELFDDVVRATTTMAPVSDSGWSEIQTRKTKDSINSLKERGEYTRELMALYEADNVAKDDQIEDLKHKISSLEHRVRTLQSQASAQGSIVLNAGEETDFFDGEIKNIIIDALKTAIKNKNEFGRSYHILSSLIANNEYNKETES…	472	3.351			1		0		ZAPB	FALSE	early
WP_000770925.1|NZ_QOWZ01000056.1|6224|-	GCF_003334705.1	NZ_QOWZ01000056.1	6224	7060	-	WP_000770925.1	HAD-IA family hydrolase	MKLLITDLDNTLYDWVSFYSQSFSAMAEELSKEINVPLDILLSEYKVIHQRFGNSEKPFATLELPSVISYFGTNDKILLQKKLTRVFSAFSSKRNHTLKLYPTVRDTLNILRERGVKIVGHTESLEYNSLYRLYKLDVIDFFDHLYTIEDNHNLHPNPKNAKVISVKDDFIIRLSSAESKPNPKLLEHICLTENVDIKDAVYVGDSITKDISMAKSIGMKAVWARYGRQFAPELWEILVKITHWTDKDVEREEQLKESFSRVKPDYSINSFAEILDLM	278	-1.10285	Rst_Hydrolase-Tm__Hydrolase		2		0		MHAD	FALSE	novel
WP_000665639.1|NZ_QOWZ01000056.1|7057|-	GCF_003334705.1	NZ_QOWZ01000056.1	7057	8706	-	WP_000665639.1	metallophosphoesterase	MKETYIFRFRDLGKSEGFTIEQHNQIAREEGDVWWGWWAKSGEVFPSQELRIAAENLTKIYFFDSGRLKFYRAELKEVCSSAAGDSKKKAPDNGRKTPRYYNEDELLGWLKVSEICEIHDNDDVLKTLSYIPLDSLFTTSKDLDEQLFNKVVFSVTELKEQDRTIWKVRPAIDSDLQHELLASHYIPYNFNQKYSQKKGEFIIWLSDIHFDNGKGKHAFPAQDNDQQKCLSSRVVELADKYSNGNKCAGLAISGDLTWQSQVEGFELASKFIKDVSSSLSLTPDDIIICPGNHDVGLVSKEQYFEIMGKPTTDTPWATLAENYHKGSKENYIKFYKDVFQRKPEEDLSQGRKFLLGGHKVVEVAALNSCVLQQVKDSFLGMGFIGEKQLSNVAESMGWM…	549	4.5067			1		0		MHAD	FALSE	novel
WP_000957441.1|NZ_QOXE01000046.1|29629|-	GCF_003334165.1	NZ_QOXE01000046.1	29629	30294	-	WP_000957441.1	hypothetical protein	MLTQDPFNIGRDVNYFRAEVQKHLRTTDEINKSVSIFRQISLCNTILSHNPNLNHSSYIKGFIYDTLNSLIAIIKKRERYLQLNFRSMVEHVARISLNKNYNGGDFDQTVRRRDFDFLKAQQVDEGWSYLHNVYINACYYVHSSPQANLNVTSTFISLMEGDCNSTQHKMVKKLHEVVSALMRIIIKYYHQHISNIFFRNKKDLEKIMGKSLYSYYTSLDN	221	11.4686			3		0		AAA1	FALSE	random
WP_060581740.1|NZ_QOXE01000046.1|30294|-	GCF_003334165.1	NZ_QOXE01000046.1	30294	30692	-	WP_060581740.1	hypothetical protein	MNKQLIKALNKANNMPMTKENFLGLVIMLILSKEVFRSNFDVSKFINKTFKISFLNYAVRSRTLMCAKICRHINELSENDIKMAYTHFLNNINTLDIIFNDANKTSQKPTSKSKHAIRNLNIWINANKKEEE	132	6.55379			2		0		AAA1	FALSE	random
WP_001619161.1|NZ_QOXE01000046.1|30685|-	GCF_003334165.1	NZ_QOXE01000046.1	30685	31530	-	WP_001619161.1	AAA family ATPase	MTAPVISFINMKGGVGKTTLCVGIAEFLANHMGRKVLVIDIDPQFNATQSLMGHYDRVEEYMTALRPNNQTIRKIFELPNSLMEDEKKVTPEQVITKVSDNLDIILGDINIIFDTNQEGIRIKMLRKFITENDLKESYDYIFIDSPPTISLFTDTALLASDYYLTPVKIDHYSVLGASSLNSVIRNMRTHHEKEIKQVGYIYTNTDAEMTNKTREIKEQFENHTQFTNFYFFENQLTYVRDLMVGYQGNIPSCYSKSRQDIEKICNEFINRVAHLEGNTNE	281	-0.47027			1		0		AAA1	FALSE	random
WP_001557682.1|NZ_QOXJ01000032.1|7805|-	GCF_003334085.1	NZ_QOXJ01000032.1	7805	8440	-	WP_001557682.1	hypothetical protein	MSECNFNLAQLDTLSQFDPELSGFLKRKFAASHDDFVKQLYVDLDDAMYVLETQKHMYQTQQWGEDELTSVIIAFLKGRNYDAEHDTQHGGHIDILVKHQLGRFAWIGEAKLWKGPAYILGGWNQLNERYGTGTARDNHGGIIIYCKIKKSGERLDDWRKHLQQEVADAKITTDEDNPLRFMSTTLHPATNQPYYVRHMVVSLFHATGDSE	211	10.9764			3	UniRef50_A0A0T2ZJT4 Lamassu-Fam~LmuA_effector_PDDEXK Protein NO VEIN C-terminal domain-containing protein n=27 Tax=Bacteria TaxID=2 RepID=A0A0T2ZJT4_9BURK	0.545024	94.7	TOXO	FALSE	early
WP_021552536.1|NZ_QOXJ01000032.1|8433|-	GCF_003334085.1	NZ_QOXJ01000032.1	8433	8855	-	WP_021552536.1	hypothetical protein	MLTKHDIYSKINHDLHGPVGDLCRVVVDFLTSKEAKSLKHITYVSLVNGTKLDVQNNDAKVLLIKVTDYLSSNRMHLLDMHFQYIESDDSDPIPVDDDDVSHALHTGKFYHPYSGQLVDNYNHYLFPYFTPTEALEELHE	140	5.9083			2		0		TOXO	FALSE	early
WP_001532221.1|NZ_QOXJ01000032.1|8866|-	GCF_003334085.1	NZ_QOXJ01000032.1	8866	9963	-	WP_001532221.1	hypothetical protein	MNEQTINLLRDITERVGWKLTKKIVGEPLGVTSVGLDPFIARLQATEDVDQEAVSTHIGEVWQNLLLSGTRLVKLYKLEPEEVQTLRENINALERDESVFCESYPYPLPKDVLLAADTDLHFLETTFSVVNKVSLETTILTSKAYYTETIELDATHLSDAGLALRSNGGEIKCKTREVTQCFNTIMILPELHLLALTVDLSVMPRSESERQQFLLDQFIRTTTGLTLPAPIDLFGLVQEMYEQTDGRISQMSFLTSDGNTSSLKLRPGESCLRSDSYHHGGEEASPILTKYKLGKIWDLTDSASQVFPVELILPGKRAMIDKPNSHLYDAIIDRCSSIEHILFVINKMLESLSSIQRKRATDEAA	365	3.11866			1		0		TOXO	FALSE	early
WP_054626965.1|NZ_QOXL01000006.1|203139|-	GCF_003334035.1	NZ_QOXL01000006.1	203139	204737	-	WP_054626965.1	hypothetical protein	MSVAIKTMTPVSYSIKVDAIKKRLSYFSDVSFLRNFYEHFQKVRDVEVGIVSNFPWCCYLAMKWKFCMKEKKPAKEMSKNDFIDIINLIYNLQLEASNLIVDDKVMLSLRRMVINQLLYQSTDKFNANSLTRQYIWYCLNDESYYKDKFLECTGLHLESYYKMACYFTAISCINPDIESEVIPFKHLIINLVPIFGPEQVKRFLELTCLKIDGVRDFIAPYKLDKNITAEYYEDTPFLSKPMFLDGDGVVILCKRIMKSGFVNLVPELFKQVYKESYKEKFGKTMELYISRFLDKYNYNFKTESEVKKIYSDNAIKNCKSVDFVISEGDSIVYIDSKAIEPAKFVKTSNNAQLLKERLNKSFIKGIYQGQECAFNLNKIEMRKPSSKDSMLIVVHRDHH…	532	9.09648			1	UniRef50_A0A0Q5HCF1 Gao_Upx~UpxA Restriction endonuclease type IV Mrr domain-containing protein n=65 Tax=root TaxID=1 RepID=A0A0Q5HCF1_9BURK	0.731203	98.9	NERD	FALSE	early
WP_000982358.1|NZ_QOXM01000003.1|26984|+	GCF_003334665.1	NZ_QOXM01000003.1	26984	28375	+	WP_000982358.1	hypothetical protein	MMNYTDESTFLEKYKPFRKFWTILSPHYVSLMHALAKMIRGGNPIQELPSNDEDFLAEYETCLKNWKDSQKIISFEIIIRLRDIKRLETEKKEHHRNKDKENKEKCIDEISLKKFEILILRRCIDSIIWSILDEEHSSLRRLPINASNDNLSEDNIIDSMVAADLINQDKHSVAIVSDMSTFVHVGDLVTFNLLDGFQLVEVKTGEKNNELYEAAEFSVISECPHFEENFINNMPDNDVKQFNRIKRQIIRGMNVLEAINTGEGFDNFHQSKVKINEIDHPSEFYTHRLVKMWEIIRGGKNWAIDTIDECLFLGMYRDSEMGFVAFNGWMDSLGIKSPVVNINDSFFDPLSRPFMSLHLPTEMLSDLMSGQIIIVMCFDNELFFHRANKTYPGLYLLSD…	463	6.42734			1		0		SC24	FALSE	early
WP_001589054.1|NZ_QOXN01000005.1|236284|+	GCF_003334015.1	NZ_QOXN01000005.1	236284	237210	+	WP_001589054.1	phage repressor protein CI	MSTHEITFRHVDEKKKSLIMQNRGGQAVIERILEAYGFSSRQAFCNHLGISQSTMANRYARDTFPADWVVICSMETGVSIEWLAFGTDTEMESFADKSHDNCNSESRHLNREPKNPNENTVTINQNGKAAIERIVAAYGFKTRQALADHLGISKSTLANRYMRDTFPADWIIQCALETGISLDWLVTGKGSKSNDVNTDVAKLLAYKLINGKLIDADYIHFDKSLIPHNLINPQVVIDSENVFVVDYGYKEISDGEWLVEIEGKINIRTLVRIPVGKVKVISTHADFICDIENIKLLAKCHCAFIKNI	308	-7.78898			1		0		CITO	FALSE	random
WP_000377448.1|NZ_QOXN01000005.1|237223|+	GCF_003334015.1	NZ_QOXN01000005.1	237223	238194	+	WP_000377448.1	hypothetical protein	MDSKEHKKETIQNSITKSEFKKYVDFIHDDSIPLPEHERTYLKNLLKNGEIEEFKDQYRRHLQNLDRVGFSDEDIELQLNVLKKDNNEFRNLLRFYTARLSDLQESNTSLSLKNKELENLNIEKESLLEQTFSRIKELEASNNELTSRAHQERIDQKIPEYVNSVKDDLGDDDDHFISLAKTWAIAGAIAGLSAVIFSFISLYFVTDFINAKGFELFYLFTRGLIGISILSWLSYICLSISKKYTHESIRRKDRRHALMFGQVFLQIYGSTATKEDAIQVFKDWNMSGDSAFSDQMDYPPSFQTLWSTAKEKIKPSHSEKSSD	323	8.29009			2	UniRef50_T1ZDY2 AbiZ~AbiZ DUF6161 domain-containing protein n=61 Tax=Bacillota TaxID=1239 RepID=T1ZDY2_STRIT	0.204334	95.8	CITO	FALSE	random
WP_001198055.1|NZ_QOXO01000016.1|661|-	GCF_003334005.1	NZ_QOXO01000016.1	661	1752	-	WP_001198055.1	MBL fold metallo-hydrolase	MQVPTVQNSICETIVFGKGIGESIAVRLGLNEWMIIDSCLNDNKRPAALDYLKEKGVNPQDEVKLIVISHFHDDHIKGIAEIINSCKNAKVVISAALNTSEFRGYINALSVNGEDMAKTKEINKVMSLFYDLHKNDRLVHAKKDCILFKSSENIQVHSLSPSDMDITNSDLEFANSTKLSSNFSEIAMSAKLVNPNHYCVVIRICSPTSENNEVLLGADLEVSKNTGWNSVCNAINRPEPNLAGIFKLPHHGSQTGFHEETWNKLIKKDPISILTTYDKSSLPRQDMIDLYKSKSSALYCTSMPKSDNAQEKSPAIAEARSILAKMKSSVSFSNNNNKFGIVAVSNCLTSSPKVETHYAAVCL	363	0.196712	Lamassu-Fam__LmuA_effector_Hydrolase, AVAST_I__Avs1A		3		0		PRO1	FALSE	random
WP_001024069.1|NZ_QOXO01000016.1|1776|-	GCF_003334005.1	NZ_QOXO01000016.1	1776	2348	-	WP_001024069.1	hypothetical protein	MNILTYPENSSSLSNTRCVTKKEKNIETFVKTHNITLSCIIKTGFENYSETFEQQQETCSTKYSTNIIEIPTPQPFPSTQKGVKNRTQHKKLKARLKEKITFLEKALDTYGIIDKIVNMKSNKEIHARVYDINSHEFIDEITFSSDEFSKSDQQKLVENAIFYWYVGMEKTLFGQEKRVSEFRLRRIFKQ	190	0.997638			2		0		PRO1	FALSE	random
WP_249925928.1|NZ_QOXO01000016.1|2345|-	GCF_003334005.1	NZ_QOXO01000016.1	2345	3061	-	WP_249925928.1	hypothetical protein	MTFKLIKHTINVVWISNIITPLMFSSEWFRRYDLLREEDIANSNTTFDGDSITTDYGWIEITCIPTKVVFQLKKTGLENSLADLVSSIFSMFPHSETQAVGINTLFDYHFNNETNWNQLGDALVPKIYWQEHNKSEILQDEVEYHYGMRNLVIAIENSNKEDKSIYKEAINVSYASYRKVSPDVFGLNVQYNHDLALKDIRDAVAFTQLLPNIIQKHISAAIKSDILSHEQMFKRILS	238	4.87054			1		0		PRO1	FALSE	random
WP_087906371.1|NZ_QOXO01000016.1|25863|-	GCF_003334005.1	NZ_QOXO01000016.1	25863	26705	-	WP_087906371.1	hypothetical protein	MDYIEKRINSLLADAAALEAKLGVAEQQYDEWIANHPDVDVSFEFQEEIDELKQSFTWNLESLYLSTLAYLDERNLNHCIGIFLKMFGEDITCLKHSGEFVTGEDFREPQNVFLAKLNVFLSSFEFTESAWEKRKRNAGQIYLKRILRNTHLITARMETPPKTETEVYNAVKDTLSVIFNNSITPKSNFLKSFKEYKPDILIPELFTAVEYKYASTEEKLKSTIEQIAADVKGYTGDNDYNIFYAVFYVTTDFWGLEKFMNVWNENKFPQNWIPVYVVGK	280	8.02223			1	UniRef50_A0A0T2ZJT4 Lamassu-Fam~LmuA_effector_PDDEXK Protein NO VEIN C-terminal domain-containing protein n=27 Tax=Bacteria TaxID=2 RepID=A0A0T2ZJT4_9BURK	0.421429	93.5	RED5	FALSE	random
WP_001593459.1|NZ_RRVG01000003.1|52840|+	GCF_003886135.1	NZ_RRVG01000003.1	52840	53802	+	WP_001593459.1	patatin-like phospholipase family protein	MTYSVSPSSLLTEYGNDNICRVLALDGGGAKGFYTLGVLKEIEAMLGCPLYKRFDLVFGTSTGAIIAALIALGYEVDQIHALYTEHVPRVMSSRSAAARTMALQDLAKEVFQDKTFEDVLMGIGIVATRWMTERPMIFKGNVVQAHGRKGTFSPGFGVSIADAVQASCSAYPFFERKVIVTAAGDKVELIDGGYCANNPTLFAIADATVALKKDHKDIRVINVGVGIYPEPKPGLLMRIAKKWLAVQLLQKTLEINTQSMDQLRDILFKDIPTIRISDTFERPEMATDLLEYNLDKLNTLRQRGRESFGAREAQLREFLI	320	-5.18499	CBASS__Phospholipase	UserReplicon_CBASS_I_2	1		0		DISA	FALSE	novel
WP_016240615.1|NZ_RRVG01000003.1|53818|+	GCF_003886135.1	NZ_RRVG01000003.1	53818	54711	+	WP_016240615.1	nucleotidyltransferase	MGIHESQLDTWSHQGSIAQSASTYSIIKNALESANTKYHGKNFKVFLQGSYGNDTNIYAESDVDVVICLDDVYYSDLTQLSPEDKDAYDRAFVPATYSYTQFKQDVLEALTERFGSDVKVGDKAIVVAANGSRRKADVIASMQFRRYWKFKGHYDSQYDEGICFFNGAGERIANYPKQHSENLTLKHQASNKWLKPMVRVLKNLRSKLIADGKLKSGLAPSYYLEGLLYNVPNEKFGTSYADCFVNAMNWIQTEADKDKLVCANEQYYLLWEGTHTSWEKADAEAFIDAAIKMWNEW	297	6.58175	CBASS__Cyclase_SMODS, CBASS__Cyclase_II, CBASS__Cyclase_new		2		0		DISA	FALSE	novel
WP_016240614.1|NZ_RRVG01000003.1|54772|+	GCF_003886135.1	NZ_RRVG01000003.1	54772	56517	+	WP_016240614.1	hypothetical protein	MAGSIINLFMWGYQDSYRIHIQILARNVLKKLGAPADAEVLLVGARRPGSKNANPICVEPEDGKWHLSLFEGLLDSVESIYKNHRLQSMIFGDGPSMRDKPEWIRRDSVRTSVSKALDAFDTEHNVTSFCGESRRIDDYYVTPVIQIPNDTFEKFPPLLSKSVDESQQGHGFRSLIHAAMYAVLREATEELHNPDPGRFIHGSMRDAEEIIRIAANDFLHTAGLSIERRYIHTDLFDALNLVSSLMYEGAKGIGQLILVDPDNEAVEFLAKFVEPVPFREPRWVRKVLQMAASGVGIIANSQYIYGLGRLKKSHDPSAQDAFTVDFIDHYHWQLYCGNQALLLSQYAVPKLPQEPFDKAAFLANYARLFPLSSQDSGLHLWNLLMTQTSQGHGSMIVVA…	581	4.40832			3		0		DISA	FALSE	novel
WP_000097610.1|NZ_QOXQ01000027.1|48629|+	GCF_003333945.1	NZ_QOXQ01000027.1	48629	49660	+	WP_000097610.1	hypothetical protein	MSSNILSGEKVINKIAEKLSDYKYPPAEGMNSEHVSKWIKQFAVEDRRFILDETLYLLNAGYLSESQYQRKIKAIARSEKNAKFFRYAGFLDIQKKGSSQKELLKSLYETVGIKFNIVTESSTQDEVNKFDTFVYIDDVSFSGEKAIKSISNFVLKFNLRDIKFNVYFFSSHTLSDYNIKRRLEYIFKDRNIFVHVKNGGMREVENRKSRSAQSGVFWPRKYSVDTPEKFEECELYKGVFRDGYASSDSFRNEASRDRFESILTKVGFNILLHRKTPSEVLKPLGFSTFDGLGFGGTTFTYRNCPNNVPLAFWWGDYEPTGAPALDCWYPLMKRNGYNEWYEL	343	9.82261			1	UniRef50_A0A2D9N6R7 Retron_III~PRTase Phosphoribosyltransferase n=2 Tax=Flavobacteriaceae TaxID=49546 RepID=A0A2D9N6R7_9FLAO	0.938776	100	NADR	FALSE	novel
WP_032260665.1|NZ_QOXQ01000027.1|49650|+	GCF_003333945.1	NZ_QOXQ01000027.1	49650	50261	+	WP_032260665.1	NADAR family protein	MSYRLYPLQNTVSFRKTTEKWGGLSNMAKGYPLLINGLPIQSSEILYQACRYPDYPDIQKAIITQGNPYEAKQTARSFESKTRAGWDKNRVSIMKWCVCVKLCQNWDTFFALLDSTGDHFIVEHSEKDQFWGASKDPEGNYYGMNVLGRILMDVRGVARKKGADGFATIPSLSLDKFFLLGERIKDVTFVKPTPGAGQSLSLF	203	1.27577			2		0		NADR	FALSE	novel
WP_087896215.1|NZ_QOXX01000051.1|1216|+	GCF_003334605.1	NZ_QOXX01000051.1	1216	2115	+	WP_087896215.1	SMEK domain-containing protein	MIDPLIRNLQSDIALLQLYIAQRKQAGFHDMERIIESLTIFMFRALKMGELVNMNQIKVNFPAIDLADNKNMIAVQVTTNASPAKIKKTIESFEETNEIGESLKDKYSTLYIFGFCKASRYLTPSYCKIIDPSYFVNELCDKADEDMVQDMIDAIRRHHDYTSLHPWSDKDSLEIILNIINRNAIKHRVSCEGSLSDMLTGLKEINEVITKGTIQRKQRSKSISDFKDQSMVKFMRGVMDDLSVIQAIVNKSKVNQGDMVYISHEDMINIDKLKAKIASDSSEIARLNNIDITLNVVDL	299	7.03067			1		0		SMEK	FALSE	early
WP_087900468.1|NZ_QOYB01000018.1|32107|+	GCF_003333785.1	NZ_QOYB01000018.1	32107	33192	+	WP_087900468.1	thymidylate synthase	MHTIYGDTINDLMMKVIEKVLFEGVNIPTRNGNAITIYDVSMILQNPRSRHLSLVGRKNNIFSTFAEAMWVFAGDNRIHPYLTFFLPRAPKYSDDGIIWRAAYGERLYAHGQLENVVQQFKNDGIFTRRAVISLYMPDRDTNDSLRKKYNLENSVDIPCNNLIHFFITPDKKLNIKIIQRSGDLIFGVSNINVFEFSLLQEIVLSILQREVDSQIKLGYLHHSITNLHIYEDRIEQARDIFNCKEIQTTDLVNNDEISFPSSLLGIKMLFCEIVSFLDSKITGTPHSVKTLTQEVTELKNIFDKYSVKIENNLLWGYAEAALSYIYQVRFGEPIVLSTKLSYEFSLSVNSNYFNKSNKGNL	361	8.47705			1		0		NTTI	FALSE	random,novel
WP_087900469.1|NZ_QOYB01000018.1|33189|+	GCF_003333785.1	NZ_QOYB01000018.1	33189	33746	+	WP_087900469.1	adenylate kinase	MKIAFMGISGSGKDFLANYLIHNHGYTRLSFSDQLKKLAHYIYPWFEKDYPSEEKTVPLNISLSTGELITCSPRDIWLSLNKLREIEDKIFIRMLSEELNLLESNSKVTERRIIITDIRSNEEFIWCKDNHFTVIYIEREANDYRKYEIDNHVIANKEKADYHFHNNTSGIDSFKFFFEEELSNG	185	1.06578			2		0		NTTI	FALSE	random,novel
WP_087900470.1|NZ_QOYB01000018.1|33739|+	GCF_003333785.1	NZ_QOYB01000018.1	33739	34761	+	WP_087900470.1	putative DNA base hypermodification protein	MDNKNDQLFCNVNHIKIKTAKPILNENVIREWFYHQRERTSIYYKKEILKHPPYWTDDEILRSYKFVNTKRTWDRETKWLLANVINNNNVSYENKILNSFLFRVINKSETLHEINAPFDFSRMTVIDIDHTIREITHDMSIKNPEYVFFSAAYILGGPKVNFGRFLEEKEHKTEMNMIIRMIKFVFYNQDKIVKGVKAAANQLEVFNHLKSFAGIGDFLAYQIFVDLTYIVDFPFTEMNFVISGPGCERGINWIFSDRGGMNSEECLFWFTINQSNIAEKYNEEWEIDKIFHFLPEEQRIYTLMDMENSGACEIDKRCRTKFGGKRPKQKYHYQNNMMLF	340	2.25629			3		0		NTTI	FALSE	random,novel
WP_072044445.1|NZ_QOYB01000018.1|34855|+	GCF_003333785.1	NZ_QOYB01000018.1	34855	35346	+	WP_072044445.1	TIR domain-containing protein	MPKEIKKNVFVSHHHKDDASVDGISRLAAAKGYHLRNSSVRMKPENQRRADEKKISDRTIARLLRMKMRWAGQVIVVIGKETHTRPWVNWEIQAAHQLGKPIIGVYENGLKGDVKLPENLEKYATSIVSWRSDAIISALEGKTSFQKPDGTDRDKVQGGNVVC	163	1.94743	Thoeris__ThsB_Global		4		0		NTTI	FALSE	random,novel
WP_047174762.1|NZ_QOYB01000018.1|35340|+	GCF_003333785.1	NZ_QOYB01000018.1	35340	36002	+	WP_047174762.1	hypothetical protein	MLIEKNSYLYAYSITRDFGFAPNPFHGVCTLATCKPRIRKAANIGDWILGIGGANLKSVKKKCILLMKVTEKISFNDYWEDNRFAIKKPARNGSHVQILGDNIYHQDDNNDWIQEDSHHSNADGSFNMTNLERDTRTDKVLISRHFYYFGDKAVDVDLDSIGYHRIRDYLKLSLDHSIPANDLIKKIEAEFHSDKNIVISDPCQFSDFYKRVDQGTGELY	220	4.70028			5		0		NTTI	FALSE	random,novel
WP_001676492.1|NZ_QOYD01000001.1|281241|-	GCF_003333765.1	NZ_QOYD01000001.1	281241	282266	-	WP_001676492.1	hypothetical protein	MTAVIKFEYLISPLICTGGQVDEHVNGLRLLKELVSSSDIDVKCEDSILSNMQEAGYYPCAKILSRAFPGGEDCVHSAQDVSKIINNIISHFEECNPEVTSHEIEWDSFTVVPPIETISDERKNNVEIFLRNILSRKFLLSEEFSFFYSQRNKPILQSQKFSLSGTISDIYPADSVAIPIELSNEIIAHGNINDFINNIDGYSLYKMASNISALKCALFFGCVNFLKNNYTGEKFEWDDFKIGADFFDSLLRHQGAFEQEFSSVVYETIVQVLCRHPKNEVKPFRVSSKSTEQRTHGDLRAFRTHITSRHQALRLMFWVDSNQIITLANIGPKFEESISLP	341	10.683			2		0		PLIK	FALSE	random
WP_001676491.1|NZ_QOYD01000001.1|282250|-	GCF_003333765.1	NZ_QOYD01000001.1	282250	284220	-	WP_001676491.1	DUF3696 domain-containing protein	MIRNIYIKNFKTLNMTSYIELKECSFLCGANSSGKSSLIQTLLMLAQTFSNRYQDDSMVLNGSLARLGSFTDIKKHNSTEEVITIGFTFDVDEAYYLRDNTINSIRCEFVIGRRDRSVAKIDEDYHPIIISAKYFISKGGNNKQQDYIHFQCSGDYFYSKEVVYDVVSFNTSEYNDLKKRFPSLKILSIAKSGDLIPSLINIQYDKTKKESYEIINFLTRKHSTQRGGYFLDDEDFGDDILIPREFSARVLELIKEERNKLLDEFDLPNDLLDIMTHSHIAKDDYISYSYDKNKLSQRAKELLNEIKGNFIEINYSLQSSDIPLIFVNKAVSIVDWKSWLDALDEKKRKSLIVLLEKHRDSLQAIWYNNIDVKMTSDVYSSHLLQDVENAMVYCFSRSL…	656	9.50441	Menshen__NsnB, PARIS_I__AAA_15, PARIS_II__AAA_21		1		0		PLIK	FALSE	random
WP_033812887.1|NZ_QOYD01000024.1|5322|-	GCF_003333765.1	NZ_QOYD01000024.1	5322	6830	-	WP_033812887.1	hypothetical protein	MAIVETFSLKSNPFEHYTAENEPDISLYAVRPPYLSAITDRARALNSFILFGQRGAGKSATRLTVFKEDYSTEEKKPFLVNLTDFTDLIEKFKKGRLTERDIIYLVAYNVIEQMLGWISLLDEDKRKKIISQLSAKQRELIFALLKGFYLSKSEGERELTTENTLKLLDSAWFKRSQIWTSHRWESISKVIAAAINTLSKKTLDDDAIDISKPAEELLKSLTGESANAPRVLLSRLVDFSQSFGFSGICVLIDKLDETTVTTNSSEATAQLIFPLLSNIQLLEINNFSWIAFVWDAVQDHFNSKHRIRLDKIAHANISWNNDELKEMLDKRMSFFSNGKLKFEDILDVSRDKHKVVEQLIHISVKSPRELIKLCDIIFREHDANEFKGGINEQSLNSGI…	502	7.98007			1	UniRef50_A0A378Z662 AVAST_I~Avs1B Serine protease n=38 Tax=Pseudomonadota TaxID=1224 RepID=A0A378Z662_PANPU	0.517928	98.1	AAA2	FALSE	early
WP_225403053.1|NZ_QOYF01000007.1|310084|+	GCF_003334585.1	NZ_QOYF01000007.1	310084	311190	+	WP_225403053.1	DUF2634 domain-containing protein	MSKTRDDFSSKTVRALALRAGYRCSFPGCNQLTVGPSDESLTSITNIGVAAHIHAAAPGPLARRYDPNQTPDERKDINNGIWMCVNHSVEIDRDEIRYTAEILKEMKKAHEEEIKKEVSNGSSSTKHNDFIAIGIDIIVFGELTGISTNEWTIKFANFFTGDLSKLISFNERFHSIPTEEKFILVNQLGEGRLLSAPIKLNKLPDSYEVIVPVEIDTPRINCNSLPMDLDIFTTGDLFVNSSGDIATISGFEALPQKIYTSLSTIRGEIYSHPTLGSRIRQFFHDFEGTMWLDKLVKLEVIRLSCIPIFDSITKNKYTPLHCVKNVKNIRVIPTEYKDSKLPIEFTLDIEGFGIWSKEISVFSPKYDE	368	5.78548			1	UniRef50_A0A1V3H480 RM_Type_II~Type_II_REases HNH endonuclease n=11 Tax=Pseudomonadota TaxID=1224 RepID=A0A1V3H480_9GAMM	0.244565	96.3	SVIR	FALSE	novel
WP_001022716.1|NZ_QOYF01000062.1|5937|-	GCF_003334585.1	NZ_QOYF01000062.1	5937	6638	-	WP_001022716.1	hypothetical protein	MNIKTINSTLVGIVAVLLFLAVLVLVKVLFAGSRGFEWGNAADLTSALCNIVIASTALCAAFVANNWFVQNKKLKSLSTSHQLAMKFEMQLWEINSRLYNDGIVRASIRKYVQDNKELTDEIKSKVAAEINKKATSDLSELANLYTTRSMLARFDIKLSERLENLFKDILELRQSYLDNQYIYLLTICKHINCPKHEDVIAATENLESVKRELAAIFQYELCETNIDTDYSFS	233	12.5017			2		0		TMO1	FALSE	early
WP_000387046.1|NZ_QOYF01000062.1|6635|-	GCF_003334585.1	NZ_QOYF01000062.1	6635	7186	-	WP_000387046.1	hypothetical protein	MEAETITQLIAVGGTLGGALIAAGVTLASQLITKKYENEKLKKQLLFKILEDELKEKKQTIKPFIQFINSLNLPENFNFYDDGDLLDQIMLYKQDLIKSKASDFLLDYTLYMTPQIHDAIWAVTNAINDFEELGARFYDSSLSKQENDEILLKNCSGKPTEIWEALMKLKGLLYSEVNIADKL	183	8.49375			1	UniRef50_Q7MX73 Cas~tm_HEPN_VI-B_1 Uncharacterized protein n=55 Tax=Bacteroidales TaxID=171549 RepID=Q7MX73_PORGI	0.956284	93.8	TMO1	FALSE	early
WP_097419291.1|NZ_QOYF01000088.1|10328|+	GCF_003334585.1	NZ_QOYF01000088.1	10328	11263	+	WP_097419291.1	hypothetical protein	MTPDAVLIAKAILMLKADVDYTKDYVFPIALSFLSALMGGLTAYCINNRQEKIKIETEKFNSANTLMMVSFQMINTLVAIKSSYIGLRSRNPIFRALAINELLFNAGEVNFDISRLSFIKKIPTANKSLFERFVFFIKYKILKHELIMPSDEEIGNSWRNIARIDAFLFNYNFVLKSLIVRNQLDSDLKKRLSNIASKDKPVFEIKLDEIKKEIDASELSKYIDLTESIVALIDYLIREIDSFIMEFPKVAESNIELSKVNKARLSTIVLNKPAYLAALIPIPQPDFELVSLLVGMSPEEAKQRYSYSGWH	311	4.65967			1	UniRef50_Q7MX73 Cas~tm_HEPN_VI-B_1 Uncharacterized protein n=55 Tax=Bacteroidales TaxID=171549 RepID=Q7MX73_PORGI	0.102894	51.1	D295	FALSE	random
WP_021513008.1|NZ_QOYG01000008.1|68231|+	GCF_003333715.1	NZ_QOYG01000008.1	68231	68731	+	WP_021513008.1	hypothetical protein	MEQDYIDRGFGLWSKPGVPRKGWVNVGVEDLEESRKICDMCGKTEIRYVHIMSHENYPDYLEVGCICAGHLENDYDSPRKRESEIKSRSAKRKRWCNLPWKISKKNQFYIKKDGYSIIILDKGDYFMGMIVDERTQIKYWTRECKDTNEAKLLSFDRITALMASSK	166	0.89645			1		0		PN12	FALSE	novel
WP_021513009.1|NZ_QOYG01000008.1|68748|+	GCF_003333715.1	NZ_QOYG01000008.1	68748	69878	+	WP_021513009.1	PIN domain-containing protein	MYNVVLDTNILHAEGIHSRGMATLKKLIDEGIVKVHLPELVVREFSTKKITVINEAYNKAINILRGTEREARGSEESILRDIDELKNIIDDKVKVLDEKINGAVRQWIQDFRINIIPLHSEFTSTVFENYFCGNGVFKSKKSREDIPDAFISLSIEKLHDEVGELMVVLKDALFRKHLSGLDGVKVYDSLDELFQLPNIRASLENEAASSFLTSSLFRTALENFLQQKPNYFEGFYLEITEGTELLADWVIGAHTEINDYGQVKDITISDVIRKSESNYSAKISFKLDSNISYVTDYGEVLKIERDKNRSADCWSMTGDGMCDLNENVNLTLEGDLSITFQGDFNTLKKEESETYLNENVIVMTISLYEAIIDKVL	376	10.0476			2		0		PN12	FALSE	novel
WP_001313577.1|NZ_QOYR01000034.1|8089|-	GCF_003333645.1	NZ_QOYR01000034.1	8089	9189	-	WP_001313577.1	hypothetical protein	MFDVDDTAPDTPAPRELSQDVQALINNGLDFLDKAREELEASKPKFSVVSFWTAVEILLKVPLAHEHWSLVCSPKKPIKKQAYLAGDFQSVTYEETRERLKDVLERPLDRETDSAFDKVRKHRNRVVHFYHPTFTEAEQRQILKEQADAWFALNRLLRDEWKVIFGVKHNWKLAFGETRLIRGNKFYAEVRFKQVKPELEQLSEKNIQIGNCNECHQHATVTGTETTGNENRKLEVTRCKVCTSAVRQITLVCPDCEIPQLLPEGDSDFECEHCDYTSDRYKLLDEELFHSVDEQLLSVFPAGCTNCMTPESVCKFGDGYLCTQCFIYYTELHVCGCCGHLSDSVPELSHIRGCEFCDGDQRYFDD	366	8.02649			1	UniRef50_A0A2H5W5G8 Retron_IX~HEPN HEPN domain-containing protein n=63 Tax=cellular organisms TaxID=131567 RepID=A0A2H5W5G8_9BACT	0.308743	93.4	HEP2	FALSE	random
WP_223151192.1|NZ_QOYQ01000002.1|13159|-	GCF_003334555.1	NZ_QOYQ01000002.1	13159	13704	-	WP_223151192.1	hypothetical protein	MRDNEMEKIFTPDRYQVAIKINGRTLNPDDMTADPMFTLSPRHCYCICLSNRQDEPELYAAFKADICIAFDVDLLQERLSLLDHRFPGTEIKGKDVIYYHPGTAPDSFTPEELVFFKPNIFSHEAEYRIALFYPLNKTGFAYEGGVLPFKMEGESMFMDISHQQKGFISECVKKVMRRKSS	181	1.37181			1		0		2971	FALSE	random
WP_032291790.1|NZ_QOYR01000022.1|1818|-	GCF_003333645.1	NZ_QOYR01000022.1	1818	3281	-	WP_032291790.1	hypothetical protein	MPKLRIYFSDFFNVSPEKIKEYGAFNISLINDLPLFIDPFLLFNNEKYIDLHQGIIKYVSFLRDRSQNGELNRGLIKSWFLFPEVKQNWLGYSMVGNGGSGLGIDFANSLTTSFSSILKNFGKEEITEGSHLEKLCLIKEGVGKDSISDFTTNLIKSFLLKYTEDFSKENIDSKYLSEHLVPKVEFNYETRSWMSKKFTLPTYAGDYVLLTPRDILTKDETWINRNEMIEDFRDICESIPNDQLRGQLSDYFNRCLPDSPKKKERESAADLTIKNYPSFIDYYIRYKEQNSGGAKRDSNAKVSETEQRYIEAVQLLVDTIFNKHQEFFSSKDDTFEEAYKRVCYLKQVIENNDGYKVFYLNGVPIKREADLQLMFRLTWFASISDVNSEVNNGRGPVDY…	487	10.9563			1	UniRef50_A0A0T2ZJT4 Lamassu-Fam~LmuA_effector_PDDEXK Protein NO VEIN C-terminal domain-containing protein n=27 Tax=Bacteria TaxID=2 RepID=A0A0T2ZJT4_9BURK	0.172485	95.6	PDX1	FALSE	early
WP_001553315.1|NZ_QOYR01000032.1|1906|+	GCF_003333645.1	NZ_QOYR01000032.1	1906	2166	+	WP_001553315.1	hypothetical protein	MIASLLANEYVSAFGYIVGVISGCIAIYQTMQVTKKDNEIKQLNITINDLNSQIVKITTNRNFINQGARSQYFQDNNGPVNIDNRG	86	-0.119101			1		0		ABC3	FALSE	random
WP_000534626.1|NZ_QOYR01000032.1|2169|+	GCF_003333645.1	NZ_QOYR01000032.1	2169	2717	+	WP_000534626.1	hypothetical protein	MGSGVNFNNNTGPVHINNQPRMLRASVIGKLIEIISNSVGSEQNLNRIASNIDVKIEFNDLKRNRWVAELYKEDALLVDESIKTLDAIILNGSVKLKRQFRGYYNTALGLYGLYEKPFNIELIRKNSDNIIDDVIRAAQETVSSCSNLDSEFLQEDIDYGIRMIVSYAIIECIVLENPNDYN	182	6.30305			2		0		ABC3	FALSE	random
WP_000628292.1|NZ_QOYR01000032.1|2704|+	GCF_003333645.1	NZ_QOYR01000032.1	2704	2937	+	WP_000628292.1	hypothetical protein	MITIDTDPKANPVYIGSVVLRIFQSNDSMVIEISRLYDLVNSIFELSFDLFLYSLDWLFIIGAIELDGNGGIVYEAQ	77	0.100074			3		0		ABC3	FALSE	random
WP_087889773.1|NZ_QOYR01000032.1|2924|+	GCF_003333645.1	NZ_QOYR01000032.1	2924	4621	+	WP_087889773.1	DUF2326 domain-containing protein	MRLNKLIILKNDSLVREVTFKDGLNLIVNKRTSGKDSGNSVGKSTLSRVLDYLFMSSGHDIYHDAEFGKDIPEIVSLINNNVLKFSLDFNTVENKKAVISRIISIDDKNSKYFLNDVEVDKKQYSEFIAQAVFGLTTDKPSLRNVSHKFIRNTNDKMQKTLNFLHGNTTPDVYDLLYLFLFGFNGLPLIKKKGDFNKEIKKQKTYLAAYRNPNRETVLAKMIKPLKKEIAEAERNIKNFDFKDSHDESLKKLSEIQKNISDYSLNYASLNMRVRNIEESILSLKNNITQLVENDLMEIYNSAGIYFNGELKRTYEEMVLFHNDIIKNKISFLESELLKKKEEIETVNKKINDLHEQESSLFRTIKEPETLKSINQLFNKLTELRENLASIESNLSRIND…	565	8.95064	Lamassu-Fam__LmuB_SMC_Cap4_nuclease_II		4		0		ABC3	FALSE	random
WP_001057122.1|NZ_QOYT01000001.1|7759|+	GCF_003333565.1	NZ_QOYT01000001.1	7759	8424	+	WP_001057122.1	hypothetical protein	MNMQIFIAPAATVAAVCLAAYFALRNERKKKALEIRTTQLDRISELVNRASTNLMQYTGTLASILEAHAKDNYLPNKKFDINVISKWKDCLDESEVWAIDRQQLRTCQHSLEFHREKEWAEWKKIIPPLLDKIDQFFLISKPGQPVTFINGQNKTADELLVFSRYLRKQTAEIESVRQLLLSQMREEFIELTSFEPVTMFSLFKSIKKNVMQFFCISALKN	221	4.94421			1	E6K399_9BACT Cas~csx28 Uncharacterized protein OS=Prevotella buccae ATCC 33574 OX=873513 GN=HMPREF6485_0084 PE=1 SV=1	0.167421	55.7	D668	FALSE	early
WP_000183405.1|NZ_QOYT01000030.1|4612|-	GCF_003333565.1	NZ_QOYT01000030.1	4612	5400	-	WP_000183405.1	hypothetical protein	MTNLQLEERFRALEKDYDALISTKYTAQNVLTHTMETYVDSGKYKNWIARVKKLIEDSYGKESDYYNDFNTVNSRWSSNYNTLIKSYKPLFDAARDDLAHSAVSTNTPQEGSPLSLVLNILNRFPTFVRQLKRRYNGRAPLEVNDEYDVQDLIYALLTLHFNDIRAEEYTPSFAGAASRQDFLLKKEKIVIEVKKTRESLGAGKVGGELLIDMARYRAHQDCDTLILFVYDPDCYINNPLGVKTDLESKDAEGKVKVVIAQF	262	10.8425			1	UniRef50_A0A0T2ZJT4 Lamassu-Fam~LmuA_effector_PDDEXK Protein NO VEIN C-terminal domain-containing protein n=27 Tax=Bacteria TaxID=2 RepID=A0A0T2ZJT4_9BURK	0.381679	93.9	RED2	FALSE	random
WP_000150292.1|NZ_RRVY01000002.1|221780|+	GCF_003886375.1	NZ_RRVY01000002.1	221780	222994	+	WP_000150292.1	hypothetical protein	MTIADDLSRLAQIINGASSRVEGYYTVISLEESIVIVNSSEIIRLLQSIGYKKATTCIENNEIWLDRQASSWDDAIIYENVESFWSRVNTQNALPKNYIIGTPLILPTSKNESIEKIHIFFMWKDILSLIADHHNSDCSVLFFTNEDKSYTVELTHFLQYSEINRLSNSSLKYEIIKELLDTIKINDLHKSERKLVIRSAINEVFKANGTFNFFDLLNSTELVRKKYDELYEIYTKRFSVNKILNELDEKNLEFTSKINEFISSNQTKALTIPGALIAAGGLVKANETTEAILIIAGLWMIKKVNYISIEIFNETFDNLRSRVESAFDKYLKFEENKEIKDNADSIKSSITGLIDKAKKRMRTVKYLASAMFYGGLIYVGYKQFPVFFEKSAVNLFYFL…	404	12.7407			2		0		D390	FALSE	random,novel
WP_000355468.1|NZ_RRVY01000002.1|220602|+	GCF_003886375.1	NZ_RRVY01000002.1	220602	221777	+	WP_000355468.1	nucleoid-associated protein	MDITCLECGNVLDDPTVACDKCGATPHVVVLGKQSYFPIGAVTANLEKNDSRAFDYRLGEVWDLKNEVTSEFITRIEKKFSRKNKFHNFLDSDHNPSSIPTILKKYINKNNEFIDLSRAIIEKLKHNANNESRVAQLQGGSVVFIHYKSTEPEDLGKLLIVMVDKQSAYDFDSDKLTPTRLNPINTDALRQAAMFDLTLFEASYPENKGDSYVHFLQGKSKSDFFKDSLGCRHDSDNKRSIQQLFSAIDIFASKNSLGRVLRDTIDNEVKSLLEKKSKDKHGNKSVKIEDISKIIDSCLTDSHKCKGTFVDFVNLNGFQIDPQFEPTPKAAESALTIEVADNDNNFKLKIMRGAIGDEKSNKPVILTDNKCEIVIKLSQANYDELKRYRDS	391	8.57849			1		0		D390	FALSE	random,novel
WP_040091717.1|NZ_QOZC01000013.1|106880|-	GCF_003333475.1	NZ_QOZC01000013.1	106880	109330	-	WP_040091717.1	hypothetical protein	MDIITKIIEDAQKLQLSSANEAETRLKIIDQILFEVLKWTRDDVSVETRVSEDGETTFADYVIKTASTAFIIEAKKIGQAFDTKQFDRRLKLNNNNLSGPFGDAIIQARDYCRKLSIQFAVVTNGEQWVIFPANRTDQVAFNSSYAIVFNNLQSALKDDYTEFYDLLSRKAVINSSLEVTLLGNREDQIEERRLKNTVRKSISYDAKNPIYPLVEEAIITSFSDTITEIDNDLFERCYVNTPDRMKFDRRINMHISKSQHLFSTAPIRPMQKRDANVFKESLLRAKKNSKPLAIVILGTVGAGKTTFLHYTRNISAASYFEKSNNKPYPHWIKVDFLQYTNDESPIDYIYNIIKNYIISDPFFCNYELCIQNAYKDEITSIKKGPAFLIAKDEEKINQL…	816	14.7128			1	UniRef50_A0A8B5UDF2 NLR_like_bNACHT09~NLR_like_bNACHT09 NACHT domain-containing protein n=6 Tax=Acinetobacter TaxID=469 RepID=A0A8B5UDF2_ACIBA	0.542892	99	RMOR	FALSE	early
WP_000257686.1|NZ_RRVY01000003.1|365785|+	GCF_003886375.1	NZ_RRVY01000003.1	365785	366882	+	WP_000257686.1	CBS domain-containing protein	MAVENRERLNEILRELKDGMSSNPVSVREFISWFGAERRGYMVAYKIRKALESLGVKTEPDFDSVPLDAKITIYAPPGNDATPHEAGECLHEETESSNAELATPETVFQPHDELISGAVSEPAFRVSRLEASDVKLVTVKPDATLTEAITLMLRHDYSQLPVMTSERDVKGVISWESIAPILALTQSESAVVRDYMKPHREINASDSIFSALPRIIEYAYVLVRSSDQRISGIITTTDLSSQFRQLSEPFLLLSEIENHIRKLIDGKFTKDELVSIVNPFDSERVIESVADLTFGEYIRLFENPELWKKTELQIDKKIFTKELDKVRIIRNDVMHFDPDGISEENHELLHNFVRFIHTIQSLSRK	365	4.3761			1	UniRef50_A0A089YRN7 PD-T4-5~PD-T4-5 CAAX protease n=24 Tax=root TaxID=1 RepID=A0A089YRN7_9PSED	0.145205	86.3	IMPD	FALSE	novel
WP_059339975.1|NZ_RRVF01000002.1|104144|-	GCF_003886115.1	NZ_RRVF01000002.1	104144	106429	-	WP_059339975.1	restriction endonuclease	MSYDFKNLSSADFEDLVRDLIGREEGLRFEAFCAGPDGGIDGRHAQANGNVILQAKHYEGSPFGKLIATMKRERFSIDKLAPIRYILATSCKFTPLGKGKLTPLIGPSLRSEADIFGPEDLNGLLRKYPDILKSHIKLWLSGAGVLDRVVRAAAHTFAAFTREDIEQKVRVYASNPSFDQSLATLEKHRLLIISGPPGVGKTTLAEMLCYTFLSEEWELVPIRSLEDGFAAISDSNKQVFLFDDFLGRVALDRQALAHKDSDLARFMRRVRRSPNARFILTTRGYIFEEARRVSEHLGDQRLDVTKYVLDVGVYTRRIKARILYNHLLVSETPQSHIRALLESKKLAEIVDHKNYNPRVIEAMTDAFRIGDIEPADYAVAFIGALNNPSQIWDTAFRTH…	761	14.3181			2	UniRef50_A0A7D6SZ29 PD-Lambda-4~PD-Lambda-4_A ATP-binding protein n=21 Tax=Enterobacterales TaxID=91347 RepID=A0A7D6SZ29_PRORE	0.540079	99.3	PD3A	FALSE	random
WP_064766070.1|NZ_RRVF01000002.1|106426|-	GCF_003886115.1	NZ_RRVF01000002.1	106426	108678	-	WP_064766070.1	AAA family ATPase	MLSDISITNEASYGANTQRLAGLRSINFIFGTNGSGKTTISRVIADPASKPACAVTWTGQPLERLVYNSDFCSRNFAQQMPGIFTLGQAEAETLAKIEAANAQVQSLTRDIAQLQNTLGDVSSGKLGELQTLRTGIEQKCWEIKTVHDPYFQEAFTGFRSSKANFCDKILMEWAQNSAEIVPLDELKQRALTIFEKGLERLTPMVVFDANDLVVLEGSAVLSKKIVGKEDVDIAALIRRLGNSDWVRQGLGYVDEAGPQCPFCQQEMNDSLKTKLNDYFDETYLADIAAIERIRDEYDAHSKTLLSRLELIHSAGSKYLDVVAFRADIDRLSARLELNLRQIDRKRKEASSQVTLEPVGEIVASLQDAISNANTEIGKHNATVDNLATERATLISQIWR…	750	13.6318	Lamassu-Fam__LmuB_SMC_Cap4_nuclease_II, RloC__RloC	UserReplicon_RloC_2	1		0		PD3A	FALSE	random
WP_042346724.1|NZ_RRWS01000024.1|12586|+	GCF_003892555.1	NZ_RRWS01000024.1	12586	14718	+	WP_042346724.1	MarR family transcriptional regulator	MLSTQDINGFFNAVDSLKRFKRAEIRDNKDKPLIDSLYTDLLPNNHVFKMCYGENTTFLIGRKGTGKSTIILKLESEYRKESSYLPCYIDTKTVFESVRGEYQKIDYLKGKIPEEHLEKYLVERAFIKNILKSIGDELNIRAESIFSKLAGIVNASKKQAVKAKITKLLLMVDNNQIIKEIEIPVITEVNTKLTKANESENGTTQNYNSELTVKIGTSQHEGGGKIGAVKGITSRQKNNDAWEKSFSTALLKVFQITSVIEEIKIILRELGVKKLVIFLDDFSEVEEKTLKNFVDVVLAPLNNWANDFICFKVAAYPSRIYYGDIDVGKIDVVNLDFYNLYSNYDKSTMESLSADFTKRLLNQRLNQFCTLKFEDYFDTSSATPEEYYDLIFKVSMNVP…	710	9.53723			1	UniRef50_C6IVI8 Shango~SngB Biotin carboxylase n=403 Tax=Bacteria TaxID=2 RepID=C6IVI8_9BACL	0.129577	97.9	AAA5	FALSE	random
WP_032203427.1|NZ_RRWS01000004.1|83803|-	GCF_003892555.1	NZ_RRWS01000004.1	83803	86847	-	WP_032203427.1	metallophosphoesterase	MDNILFVNFSDIHLSLKNKANIEKKIAALIEVIEIQKILKRKEYVIILISGDIAFSGQVEEYAALSELFRIMKEKYFLIMCPGNHDHNFSNYSEVARKAMLDISIDKIDDAAIAFASSGMESYKIFEKEFSSFEPVEETDLSKRYEIDLSSEKFSIVTLNTAWCSKLHERGGDISFPEHKIIKSSGPLNNIIMFHHPLSWFEPNNGKAIRNIIRTNYSIALTGHEHISDSFKIDTESSTTLMIESLPIDDHHVSENGFMTFEIEGSDILVSTYTWNGTTYDEGQVFLKSDVIELKKSLVSNNFEVNRKFHDFLQELGAEYIHPSSKKLMLDDVFVYPNVRDLSDDKEQTRKMSSNKLLNNNGNRIILIGDEFCGKSTILKKFYLDTIKKEKLVLYLDGN…	1014	9.39423			1	UniRef50_A0A376VU84 NLR_like_bNACHT01~NLR_like_bNACHT01 Predicted NTPase (NACHT family) n=81 Tax=Enterobacterales TaxID=91347 RepID=A0A376VU84_ECOLX	0.392505	99.8	MNAC	FALSE	novel
WP_000020904.1|NZ_RRVV01000031.1|628|-	GCF_003886345.1	NZ_RRVV01000031.1	628	1611	-	WP_000020904.1	hypothetical protein	MSIDSRFEKFMLSLPSIESIDSIELSEELRKEKKADYLGMGRKIIFEQKCITQEQSQKIELELEQYVNDENYPVFYGERDFNLVIKDLPNSEDIKNRVFVRITKLLESYLSQACKQIESSKNIFNLDNSVGVLVILNEKIKILSPDLVVYRLQQRMKEKKDDDFRFNTIDYIIFISETHEINGNPVVIILEGPNAAKNPAEINEYLNYIANGWSQFNGRNTMKIGNARDLFINLEEKEEPKSNSLTRTDERKLWYRKNRYMKDWSDDKVLQAAVDHMNKIMPFILKNGPKLPVDKLGELMLAFGDFIEESNMRGLDLKGLNNLFTDK	327	10.5047			1		0		PDP4	FALSE	early
WP_020231147.1|NZ_RRVV01000032.1|38754|+	GCF_003886345.1	NZ_RRVV01000032.1	38754	40913	+	WP_020231147.1	SEC-C metal-binding domain-containing protein	MNNEQAKFLELEELCKQDGFIHAYSYLCLRDCTIGFQGGLETDDLNHLTSSDRLIKTELSLLHGLMLKSGYNAVEISSDKLTQYVDSAEQILKDIHEAIKTSGMKNFSLENPKLSFESFFTEKDVVREFIFYSAEQAFEFQFASFARERYIEDEVWLRDHVGFDMNDAYTIYRAINEMLNENLNSIASRSELISHKESRLQFHEINVDELIRLSKQSKEIVIAFLTIFSTSSKDDNTSFSSIDDFNIINAKPIVCLNDKYYLFQLTSLAQSMYESPIFWMREDKSYRKFADEHRGNFTEAFTYNKLVSVFGRENVYVNIDIFKNAAEKIGEIDILVKFGSKYLIVQAKSKGMTLSSRKGQAEIVKDDFTKGFQNAYDQAIECSNALMEAGGHFKDASGN…	719	11.1782			1	UniRef50_A0A0Q5HCF1 Gao_Upx~UpxA Restriction endonuclease type IV Mrr domain-containing protein n=65 Tax=root TaxID=1 RepID=A0A0Q5HCF1_9BURK	0.375522	97.9	E2DP	FALSE	early
WP_061089765.1|NZ_RRWI01000012.1|2077|+	GCF_003892435.1	NZ_RRWI01000012.1	2077	2862	+	WP_061089765.1	hypothetical protein	MYDYSFLLTPSTGFVKGLCGVWSNDFSINDDSDSDLGQTDIHLLSSPHLNIISDPNELASKLKGLLMLMNGALSVLYGFERYQSFGPLSISGSEGINYSEICGFKSMDVTQVNPFNFHDIQQPHPRADNFSRLINLSSKHESLRVVLGMCALGYDWVNLYRLWETIREYVYDKYVKGILNFPDAYKGKKYQRDKVISMAFNIDEKEISRFTGTANSFELLGYLARHGKGSSGGILKNPMSRVDASNFVHKATYKYCKLFLM	261	9.79102			1		0		HEP3	FALSE	random
WP_000528930.1|NZ_RRWS01000106.1|2434|+	GCF_003892555.1	NZ_RRWS01000106.1	2434	2925	+	WP_000528930.1	HEPN family nuclease	MGNYSDFETDFIERTLALIDQYNNMIEGKPFPEQYNYTLTLNCLLGLIVMPRERAVSYLPSDRLTPELKAEIGLNESQLPGEEMNLRELIHKMRNSVAHFCVQVESISDARLVDQIIFKETHGAGRAYAIFSAPELLPFLKYYAALLIANMRRHRGVPTTDVV	163	7.69364			1	UniRef50_K9Y9B2 Cas~csx1_III_19 CRISPR-associated protein, Csx2 family n=6 Tax=Oscillatoriophycideae TaxID=1301283 RepID=K9Y9B2_HALP7	0.0981595	67.6	ANEX	FALSE	early
WP_000494510.1|NZ_RRWS01000106.1|2937|+	GCF_003892555.1	NZ_RRWS01000106.1	2937	3695	+	WP_000494510.1	hypothetical protein	MFTLDCSTRSQALLSLSSGFGCSVMELKKVLLSLDLEQIYETDHSIMIDSRQYLREYVCRELGIPGEFTTAYWFHGTRTSADNTFENGLLALNQTESLVMDMLVNLAPDAEVKEKLQAWNFHAGVPDHLFRTRTRDKMHWGPYGHLVREVHLHARKLWQHDYVRLPELVEDVCNAYKKKYGQDLTGHYLEVLKPCIVCFRADIDYEKGALEAALSYAYTSVRELPPDSGAVFGIDRHGKSVSVDEIVNVEFI	252	2.97864			2		0		ANEX	FALSE	early
WP_022645725.1|NZ_RRWT01000005.1|244326|+	GCF_003892645.1	NZ_RRWT01000005.1	244326	245348	+	WP_022645725.1	hypothetical protein	MSRMIIDTNILYSLVGLSTNQKIINSPIDQFKLSITTPSLIEVISKYCNDLGAVKKCISPIINGNIELISIGHTPISNEFLYRLHFSDKIDEVKDIIDNVRALKISREAEFYRFILILVVSGLFEVIREDGYKFDNDVQNQSQLSLVQTLLESNMELILDFFKDELRNGYINGNEQQSALKAFETMLIGLLHAFHVNYHMIKTDTVNISGSQDRLKNLYDSIKNDNFDKKFKKYMENPISLACKKKHESVVDNYLKEMEEGISGARGLTKNSLSFLMSKVEDAYKNGRKLRKNDIFDFLIVISLNMPDTLILTLDKGFLKDLKDLHPNSYKKCLDFGFVN	340	8.90946			1		0		PIN8	FALSE	novel

## Sheet: hhpred_domains
System Name	Protein #	Protein Length	product_accession	Domain Name	Profile ID	Profile Name	Output file	start	end	Domain Prob	Date run	EXK position	D position
PRO1	3	363	WP_001198055.1	MBL hydrolase	cd07731	ComA-like_MBL-fold; Competence protein ComA, ComEC and related proteins	hhpred_9048500.hhr	12	251	0.998	2024-04-15
MHAD	2	278	WP_000770925.1	HAD phosphatase	cd02616	HAD_PPase; pyrophosphatase	hhpred_3345609.hhr	1	277	0.999	2024-04-16
MHAD	1	549	WP_000665639.1	Metallophosphatase	cd07378	MPP_ACP5; Homo sapiens acid phosphatase 5 and related proteins, metallophosphatase domain.	hhpred_3407490.hhr	200	533	0.9983	2024-04-16
MNAC	1	1014	WP_032203427.1	Metallophosphatase	5KAR_A	Acid sphingomyelinase-like phosphodiesterase 3b; phosphoesterase, extracellular, membrane	hhpred_8521728.hhr	1	275	0.997	2024-04-16
CITO	1	308	WP_001589054.1	Phage repressor	2FJR_A	Repressor protein CI; genetic switch, regulation, repressor	hhpred_1741337.hhr	125	307	0.9987	2024-04-17
SVIR	1	368	WP_225403053.1	HNH endonuclease	7RWK_A	SAVED domain-containing protein; DNA nuclease SAVED Sensor Effector	hhpred_1710432.hhr	5	122	0.99	2024-04-17
SVIR	1	368	WP_225403053.1	Phage baseplate	8ENV_M	Sheath initiator gp34; Pseudomonas, phage, baseplate	hhpred_1710432.hhr	225	350	0.99	2024-04-17
PDP4	1	327	WP_000020904.1	MTase	SCOP_d1ns5a	Hypothetical protein YbeA {Escherichia coli [TaxId: 562]} | CLASS: Alpha and beta proteins (a/b), FOLD: alpha/beta knot, SUPFAM: alpha/beta knot, FAM: YbeA-like	hhpred_9962440.hhr	118	221	0.46	2024-07-30
PDP4	1	327	WP_000020904.1	DNA glycosylase	2END_A	ENDONUCLEASE V; ENDONUCLEASE; 1.45A {Enterobacteria phage T4} SCOP: a.18.1.1	hhpred_9962440.hhr	264	315	0.4089	2024-07-30
RED2	1	262	WP_000183405.1	TomB	2MN2_A	YmoB; four helix bundle, buried cysteine, ANTITOXIN	hhpred_8304048.hhr	9	61	0.4122	2024-04-15
MVB1	1	410	WP_000162952.1	Mvb12	PF09452.15	Mvb12 ; ESCRT-I subunit Mvb12	hhpred_4626820.hhr	33	64	0.72	2024-07-27
DISA	1	320	WP_001593459.1	Phospholipase	cd07214	Pat17_isozyme_like; Patatin-like phospholipase of plants.	hhpred_9399455.hhr	18	316	0.9997	2024-04-15
ABC3	2	182	WP_000534626.1	ABC-3C C-term	PF20275.3	CTD10 ; C-terminal domain 10 of the ABC-three component (ABC-3C) systems	hhpred_7102862.hhr	26	176	1	2024-07-30
PRO1	2	190	WP_001024069.1	Dimerization	PF16892.9	CHS5_N ; Chitin biosynthesis protein CHS5 N-terminus	hhpred_3514574.hhr	108	166	0.7787	2024-04-15
DISA	3	581	WP_016240614.1	DAC sensor G	PF21752.1	DACNG ; Probable sensor domain DACNG	hhpred_6996153.hhr	10	219	1	2024-04-15
DISA	3	581	WP_016240614.1	DAC sensor H	PF21750.1	DACNH ; Probable sensor domain DACNH	hhpred_6996153.hhr	233	338	0.9974	2024-04-15
AAA5	1	710	WP_042346724.1	AAA+ ATPase	7MCA_I	Cell division control protein 6; replication initiation, REPLICATION	hhpred_6053627.hhr	53	540	0.9852	2024-04-15
AAA5	1	710	WP_042346724.1	ZF	PF18256.5	HscB_4_cys ; Co-chaperone HscB tetracysteine metal binding motif	hhpred_6053627.hhr	583	615	0.87	2024-04-15
HEP2	1	366	WP_001313577.1	ZF	8SSU_A	Transcriptional repressor CTCF,LIM domain-binding protein 1; PROTEIN-DNA COMPLEX, DNA BINDING PROTEIN, transcription factor, zinc fingers, insulator/chromatin architecture, transcription-dna complex, TRANSCRIPTION	hhpred_7553560.hhr	206	364	0.9902	2024-04-15
HIPA	15	248	WP_000389051.1	HIPA kinase	PF20613.3	HipA_2 ; HipA-like kinase	hhpred_9120093.hhr	15	248	1	2024-07-28
NTTI	2	185	WP_087900469.1	dNMPk	1DEK_A	DEOXYNUCLEOSIDE MONOPHOSPHATE KINASE; TRANSFERASE, PHOSPHOTRANSFERASE	hhpred_4360672.hhr	1	184	0.9974	2024-04-15
D390	1	391	WP_000355468.1	ZF	PF01155.23	HypA ; Hydrogenase/urease nickel incorporation, metallochaperone, hypA	hhpred_7238669.hhr	3	43	0.83	2024-04-15
GNAT	2	333	WP_000354965.1	Csa3	6W11_B	CRISPR locus-related putative DNA-binding protein Csa3; CARF, CRISPR-Cas, cyclic oligoadenylate, cA4	hhpred_9793887.hhr	25	110	0.5601	2024-04-16
NADR	1	343	WP_000097610.1	RecR	8K3F_A	Recombination protein RecR; Recombination mediator protein	hhpred_1157231.hhr	1	65	0.6827	2024-04-16
AAA1	1	281	WP_001619161.1	MinD ATPase	SCOP_d1hyqa_	c.37.1.10 (A:) Cell division regulator MinD {Archaeoglobus fulgidus [TaxId: 2234]} | CLASS: Alpha and beta proteins (a/b), FOLD: P-loop containing nucleoside triphosphate hydrolases, SUPFAM: P-loop containing nucleoside triphosphate hydrolases, FAM: Nitrogenase iron protein-like	hhpred_6736485.hhr	3	268	1	2024-07-29
TOXO	2	140	WP_021552536.1	DUF5939	PF19363.4	DUF5939 ; Family of unknown function (DUF5939)	hhpred_4676164.hhr	1	138	0.94	2024-07-29
TOXO	1	365	WP_001532221.1	HeH	SCOP_d1kcfa1	CLASS: All alpha proteins, FOLD: LEM/SAP HeH motif, SUPFAM: SAP domain, FAM: SAP domain	hhpred_8315460.hhr	16	48	0.64	2024-07-29
AAA2	1	502	WP_033812887.1	AAA+ ATPase	2QBY_A	Cell division control protein 6 homolog 1; winged-helix domain, helix-turn-helix, AAA+ ATPase domain	hhpred_7261390.hhr	8	488	0.996	2024-07-29
RMOR	1	816	WP_040091717.1	AAA+ ATPase	7MCA_A	Origin recognition complex subunit 1; replication initiation, REPLICATION; HET: AGS; 3.6A {Saccharomyces cerevisiae}	hhpred_4983760.hhr	270	569	0.99	2024-07-30
E2DP	1	719	WP_020231147.1	ZF	2I9W_A	Hypothetical protein; Cystatin-like fold, sec-c motif fold, structural genomics	hhpred_7846250.hhr	693	716	0.98	2024-07-30
PLIK	2	341	WP_001676492.1	RelE	4NRN_A	metal-bound toxin; Toxin;	hhpred_4269994.hhr	239	335	0.8002	2024-04-15
PLIK	1	656	WP_001676491.1	ABC ATPase	6QJ0_A	Structural maintenance of chromosomes protein,Structural maintenance of chromosomes protein; condensin SMC complex ATPase	hhpred_2524462.hhr	1	572	0.997	2024-04-15
PD3A	1	750	WP_064766070.1	ABC ATPase	3ZGX_B	CHROMOSOME PARTITION PROTEIN SMC; CELL CYCLE; 3.4A {BACILLUS SUBTILIS}	hhpred_5638008.hhr	495	581	1	2024-05-21
ABC3	3	77	WP_000628292.1	ABC-3C Mid	PF20293.3	MC6 ; ABC-three component (ABC-3C) system Middle Component 6	hhpred_3406401.hhr	1	75	1	2024-07-30
ABC3	4	565	WP_087889773.1	ABC ATPase	5XEI_A	Chromosome partition protein Smc; Condensin, Smc, head domain, ABC-ATPase,	hhpred_6417130.hhr	1	540	1	2024-07-30
2971	1	181	WP_223151192.1	DUF2971	PF11185.12	DUF2971 ; Protein of unknown function (DUF2971)	hhpred_2594846.hhr	58	129	0.9694	2024-04-15
PN12	1	166	WP_021513008.1	DUF5830	PF19148.4	DUF5830 ; Family of unknown function	hhpred_9925999.hhr	33	75	0.9096	2024-04-15
HIPA	2	275	WP_000210934.1	DUF3037	PF11236.12	DUF3037	hhpred_4386604.hhr	7	125	0.9987	2024-04-15
HIPA	2	275	WP_000210934.1	DUF1829	PF08862.14	DUF1829	hhpred_4386604.hhr	163	260	0.7785	2024-04-15
D295	1	311	WP_097419291.1	DUF6680	PF20385.2	DUF6680 ; Family of unknown function (DUF6680)	hhpred_5944942.hhr	27	238	0.7883	2024-04-15
ZAPB	1	472	WP_087897267.1	DUF6614	PF20319.3	DUF6614 ; Family of unknown function (DUF6614)	hhpred_1112576.hhr	1	28	0.48	2024-07-28
AAA1	3	221	WP_000957441.1	DUF6988	PF22491.1	DUF6988 ; Family of unknown function (DUF6988)	hhpred_7907160.hhr	68	144	0.94	2024-07-29
SMEK	1	299	WP_087896215.1	DUF6650	PF20355.3	DUF6650 ; Family of unknown function (DUF6650)	hhpred_8750564.hhr	169	292	0.88	2024-07-29
PN12	1	166	WP_021513008.1	Acr	7JZW_J	Type I-F anti-CRISPR protein	hhpred_9925999.hhr	117	165	0.8214	2024-04-15
SC24	1	463	WP_000982358.1	PDDEXK	PF08378.16	NERD ; Nuclease-related domain	hhpred_2278954.hhr	154	204	0.47	2024-07-29	210-212	199
PDP4	1	327	WP_000020904.1	PDDEXK	PF18742.6	DpnII-MboI ; REase_DpnII-MboI	hhpred_9962440.hhr	2	76	0.718	2024-07-30	192-194	181
NADR	1	343	WP_000097610.1	PRTase	3DMP_D	Uracil phosphoribosyltransferase	hhpred_1157231.hhr	129	196	0.942	2024-04-16
6602	1	253	WP_021529611.1	PDDEXK	PF15516.11	BpuSI_N ; BpuSI N-terminal domain	hhpred_6067831.hhr	99	197	0.9417	2024-07-28	54-56	41
NERD	1	532	WP_054626965.1	PDDEXK	PF09254.16	FokI_cleav_dom ; FokI, cleavage domain	hhpred_1843394.hhr	282	459	0.95	2024-07-29	77-79	63
TOXO	3	211	WP_001557682.1	PDDEXK	PF18742.6	DpnII-MboI ; REase_DpnII-MboI	hhpred_4621019.hhr	37	160	0.96	2024-07-29	121-123	103
E2DP	1	719	WP_020231147.1	PDDEXK	cd22364	VC1899-like; putative nuclease domain found in Vibrio cholerae VC1899 and similar proteins. A putative nuclease domain found in Vibrio cholerae VC1899 and similar proteins belongs to a superfamily of PDDEXK nucleases	hhpred_7846250.hhr	295	457	0.96	2024-07-30	110-112	96
PDX1	1	487	WP_032291790.1	PDDEXK	PF18742.6	DpnII-MboI ; REase_DpnII-MboI	hhpred_2680313.hhr	333	474	0.9685	2024-07-29	109-111	94
PD3A	2	761	WP_059339975.1	PDDEXK	cd22335	MspjI-like; Modification-dependent restriction endonuclease MspjI and similar endonucleases.	hhpred_5143119.hhr	4	129	0.98	2024-07-30	335-337	322
RED7	1	350	WP_001703029.1	PDDEXK	PF03838.19	RecU ; Recombination protein U	hhpred_7098417.hhr	56	182	0.99	2024-07-28	201-203	187
RMOR	1	816	WP_040091717.1	PDDEXK	PF15516.11	BpuSI_N ; BpuSI N-terminal domain	hhpred_4983760.hhr	27	167	0.99	2024-07-30	76-78	65
NUCS	1	332	WP_001240354.1	PDDEXK	PF01939.21	NucS_C ; Endonuclease NucS C-terminal domain	hhpred_4156604.hhr	25	181	0.993	2024-07-27	412-414	398
SMEK	1	299	WP_087896215.1	PDDEXK	PF21941.1	SMEK_N ; SMEK domain	hhpred_8750564.hhr	8	139	0.9977	2024-07-29	73-75	60
RED2	1	262	WP_000183405.1	PDDEXK	PF18742.5	DpnII-MboI ; REase_DpnII-MboI	hhpred_8304048.hhr	116	262	0.9998	2024-04-15	47-49	36
RED5	1	280	WP_087906371.1	PDDEXK	PF18742.5	DpnII-MboI ; REase_DpnII-MboI	hhpred_9496458.hhr	142	278	1	2024-04-15	346-348	333
MNAC	1	1014	WP_032203427.1	NACHT	8FML_A	Baculoviral IAP repeat-containing protein 1e; Inflammasome, Innate immunity, Bacterial ligand, host-pathogen interaction, Protein complex, IMMUNE SYSTEM	hhpred_8521728.hhr	331	734	1	2024-04-16
NADR	2	203	WP_032260665.1	NADAR	PF08719.15	NADAR ; NADAR domain	hhpred_3126143.hhr	13	159	0.9992	2024-04-16
PD3A	2	761	WP_059339975.1	NACHT	PF20720.2	nSTAND3 ; Novel STAND NTPase 3	hhpred_5143119.hhr	174	327	0.99	2024-07-30
ZAPB	1	472	WP_087897267.1	DUF61	PF01886.21	DUF61 ; Protein of unknown function DUF61	hhpred_1112576.hhr	125	236	0.525	2024-07-28
TMO1	1	183	WP_000387046.1	Csx28	8GI1_E	Accessory protein Csx28; CRISPR-associated protein, ANTIVIRAL PROTEIN	hhpred_9875985.hhr	9	179	0.98	2024-07-29
HEP2	1	366	WP_001313577.1	HEPN	PF05168.18	HEPN ; HEPN domain	hhpred_7553560.hhr	22	153	0.9662	2024-04-15
HEP3	1	261	WP_061089765.1	HEPN	PF18867.6	HEPN-like_int ; HEPN-like integron domain	hhpred_8060866.hhr	157	252	0.5936	2024-04-15
NTTI	3	340	WP_087900470.1	5hmU	PF18723.5	HMUDK_hel ; 5-hmdU DNA kinase, helical domain	hhpred_3746782.hhr	27	324	1	2024-04-15
NTTI	5	220	WP_047174762.1	NMAD	PF18753.5	Nmad2 ; Nucleotide modification associated domain 2	hhpred_3062300.hhr	6	207	1	2024-04-15
D390	1	391	WP_000355468.1	YejK	PF04245.17	NA37 ; 37-kD nucleoid-associated bacterial protein	hhpred_7238669.hhr	42	382	1	2024-04-15
DISA	2	297	WP_016240615.1	cGas	6E0K_A	cGAS/DncV-like nucleotidyltransferase in E. coli homolog; cGAS, DncV, cyclic dinucleotide, nucleotide second messenger	hhpred_2282673.hhr	1	296	1	2024-04-15
GNAT	1	320	WP_014639476.1	HEPN	PF18737.5	HEPN_MAE_28990 ; MAE_28990/MAE_18760-like HEPN	hhpred_9884029.hhr	144	306	0.9842	2024-04-15
IMPD	1	365	WP_000257686.1	HEPN	PF18731.5	HEPN_Swt1 ; Swt1-like HEPN	hhpred_1021051.hhr	252	359	0.98	2024-04-16
ZAPB	1	472	WP_087897267.1	HicA	6HPB_C	mRNA interferase toxin HicA; toxin-antitoxin, TA	hhpred_1112576.hhr	416	471	0.91	2024-07-28
TOXO	2	140	WP_021552536.1	wHTH	SCOP_d1ucra_	FOLD: DNA/RNA-binding 3-helical bundle, SUPFAM: 'Winged helix' DNA-binding domain, FAM: Dissimilatory sulfite reductase DsvD	hhpred_4676164.hhr	21	73	0.8	2024-07-29
ABC3	1	86	WP_001553315.1	FtsL	8HHF_L	Cell division protein FtsL; Bacterial cell division, divisome, FtsB, FtsL, FtsQ, FtsBLQ, FtsQLB, membrane protein complex, heterotrimer, MEMBRANE PROTEIN	hhpred_2515914.hhr	2	53	0.942	2024-07-30
ANEX	1	163	WP_000528930.1	HEPN	PF18736.6	pEK499_p136 ; HEPN pEK499 p136	hhpred_5242066.hhr	1	153	1	2024-07-30
AAA5	1	710	WP_042346724.1	HTH	5HS5_B	HTH-type transcriptional regulator SarX	hhpred_6053627.hhr	623	706	0.98	2024-04-15
PIN8	1	340	WP_022645725.1	PIN	5WZF_A	23S rRNA-specific endonuclease VapC20; VapC toxin, Toxin-antitoxin system, Sarcin-Ricin loop cleaving toxin, Pin-domain, Homodimer	hhpred_8109219.hhr	1	75	0.91	2024-04-15
PIN8	1	340	WP_022645725.1	PIN	cd18690	PIN_VapC-like; uncharacterized subfamily of the VapC-like nuclease family of the PIN domain superfamily.	hhpred_8109219.hhr	276	327	0.4129	2024-04-15
PN12	2	376	WP_021513009.1	PIN	PF16289.9	PIN_12 ; PIN domain	hhpred_6196729.hhr	4	174	0.9985	2024-04-17
NTTI	4	163	WP_072044445.1	NDT	4JEM_B	CMP/hydroxymethyl CMP hydrolase; CMP N-glycosidase, Hydrolase	hhpred_5903267.hhr	2	144	0.99	2024-04-15
DISA	3	581	WP_016240614.1	DAC	PF02457.20	DAC ; DisA bacterial checkpoint controller nucleotide-binding	hhpred_6996153.hhr	382	499	0.9962	2024-04-15
IMPD	1	365	WP_000257686.1	CBS	cd04614	CBS_pair_arch2_repeat2; Two tandem repeats of the cystathionine beta-synthase (CBS pair) domains present in archaea	hhpred_1021051.hhr	134	241	0.9916	2024-04-16
CITO	1	308	WP_001589054.1	HTH	PF08667.14	BetR ; BetR domain	hhpred_1741337.hhr	20	88	0.9431	2024-04-17
MVB1	1	410	WP_000162952.1	JAB	PF04002.20	RadC-like JAB domain	hhpred_4626820.hhr	258	324	0.37	2024-07-27
NTTI	1	361	WP_087900468.1	TS	5M4Z_A	Thymidylate synthase; enzyme-inhibitor complex	hhpred_8927992.hhr	1	249	1	2024-04-15
ANEX	2	252	WP_000494510.1	TF	6J9E_J	RNA polymerase, transcription termination, anti-termination, RNAP clamp, phage, transcription initiation, P7, NusA, Xanthomonos oryzae, Xp10, transcription	hhpred_1617000.hhr	143	178	0.326	2024-07-30

## Sheet: system_display_names
working_id	DS_name	replicated
D390	DS-1	TRUE
DISA	DS-2	TRUE
PIN8	DS-3	TRUE
NTTI	DS-4	TRUE
PN12	DS-5	TRUE
HIPA	DS-6	TRUE
SVIR	DS-7	TRUE
MNAC	DS-8	TRUE
MHAD	DS-9	TRUE
ZAPB	DS-10	TRUE
IMPD	DS-11	TRUE
PD3A	DS-12	TRUE
TMO1	DS-13	TRUE
RMOR	DS-14	TRUE
AAA1	DS-15	TRUE
PLIK	DS-16	TRUE
NUCS	DS-17	TRUE
6602	DS-18	TRUE
PDP4	DS-19	TRUE
PDX1	DS-20	TRUE
TOXO	DS-21	TRUE
MVB1	DS-22	TRUE
E2DP	DS-23	TRUE
RED2	DS-24	TRUE
NERD	DS-26	TRUE
SMEK	DS-27	TRUE
ANEX	DS-28	TRUE
HEP3	DS-29	TRUE
ABC3	DS-30	TRUE
RED7	DS-31	TRUE
NADR	DS-32	TRUE
GNAT	DS-33	TRUE
CITO	DS-34	TRUE
RED5	DS-35	TRUE
SC24	DS-37	TRUE
HEP2	DS-38	TRUE
AAA5	DS-39	TRUE
D295	DS-40	TRUE
AAA2	DS-41	TRUE
PRO1	DS-42	TRUE
D668	DS-43	TRUE
2971	DS-45	TRUE

## Sheet: tm
product_accession	start	end
WP_000377448.1	184	237
WP_001022716.1	10	64
WP_000387046.1	1	29
WP_097419291.1	1	46
WP_001553315.1	1	27
WP_001057122.1	1	23
WP_000150292.1	269	404

## Sheet: coiled_coil
product_accession	start	end
WP_064766070.1	426	455
WP_001057122.1	158	184
WP_087889773.1	326	356
WP_001553315.1	24	57
WP_087896215.1	5	20
WP_087906371.1	6	29
WP_087897267.1	312	334
WP_000377448.1	77	142
