# Supplementary material for: DefensePredictor: A Machine Learning Model to Discover Prokaryotic Immune Systems
Source: Science. Author manuscript; Available in PMC 2026 Apr 20. (PMC13092281; doi:10.1126/science.adv7924)
Supplement: Table S2 [file NIHMS2163519-supplement-Table_S2.xlsx]

## Sheet: Sheet1
method	ap	auroc	top_10_precision	top_60_precision
DefensePredictor	0.861 ± 0.034	0.971 ± 0.013	1.000 ± 0.000	0.830 ± 0.055
Guilt-by-association (p-value)	0.633 ± 0.113	0.917 ± 0.030	0.780 ± 0.268	0.690 ± 0.096
ESM2 150M nearest neighbor	0.506 ± 0.106	0.862 ± 0.039	0.620 ± 0.295	0.520 ± 0.082
Foldseek/ProstT5 nearest neighbor	0.375 ± 0.111	0.818 ± 0.047	0.280 ± 0.192	0.443 ± 0.137
BLAST nearest neighbor	0.294 ± 0.090	0.790 ± 0.034	0.180 ± 0.239	0.367 ± 0.124
Defense HMM search	0.251 ± 0.109	0.701 ± 0.070	0.280 ± 0.249	0.357 ± 0.109
Random	0.104 ± 0.002	0.500 ± 0.000	0.200 ± 0.122	0.123 ± 0.025
