# Supplementary material for: DefensePredictor: A Machine Learning Model to Discover Prokaryotic Immune Systems
Source: Science. Author manuscript; Available in PMC 2026 Apr 20. (PMC13092281; doi:10.1126/science.adv7924)
Supplement: Table S4 [file NIHMS2163519-supplement-Table_S4.xlsx]

## Sheet: uncharacterized_clusters
protein_context_id	mean_log_odds	sd_log_odds	min_log_odds	max_log_odds	# feature	class	assembly	assembly_unit	seq_type	genomic_accession	start	end	strand	product_accession	non-redundant_refseq	related_accession	name	symbol	GeneID	locus_tag	feature_interval_length	product_length	attributes	predicted_defensive	defense_homolog_name	defense_homolog	assembly_stub	defense_system_gene	defense_system	defense_system_protein	seq	seq_id	cluster_id	proto_category	hit_name	q_cov	Prob	hit_category	foldseek_hit	foldseek_q_cov	rmsd	lddt	foldseek_prob
WP_161932438.1|NZ_JAACKC010000001.1|410625|-	17.4935	1.88892	15.357	20.02	CDS	with_protein	GCF_009939195.1	Primary Assembly	unplaced scaffold	NZ_JAACKC010000001.1	410625	412994	-	WP_161932438.1	WP_161932438.1		DUF262 domain-containing protein			GWK51_RS01775	2370	789	nan	TRUE		FALSE	GCF_009939195			FALSE	MSSQYTFWRLVEEFKIIVPIIQRDYAQGRKDDLKIEQIRKTFIQHLFEKINQNSHKFDLDFVYGSVVDEQLKLLDGQQRLTTLFLLHWYLGWKSDAILDKTIQEKLLRFSYETRTSSRDFIKSLIEQAPNLKCIWNHDHAKKLSEQIENEEWYFSIWKKDPTVQSILEMLDEIDLQFHAKEQNLQLYNAAQMWDNLVTHQVLTFYFLRMDDFALTDELYIKMNARGVQLTEFENFKAWLQGYTEDKIDAQVRKDFFSKLDREWTDFLWNLKCKFEDSREKNEVFDFDFMFMQIFKSVLLCHFYRNEDIDHKNKQQSEQSSDPTPEVDEKSLLSRLRKNLFVSSEEYKRILKSSDGSLKEILKNISRLFDLLIQHNEGLEIETILGQVFKSGTSSYLDQA…	9cb19efa54cbd430d44c1b7089ada6a715eb0f3d2c12df7523959df9	2c957374973c74db03f745826bf0d4b685ffd3cb487ce8d7d709307e	Putative novel defense gene	UniRef50_B4VN95 SspBCDE~SspE DUF262 domain-containing protein n=15 Tax=Cyanobacteriota TaxID=1117 RepID=B4VN95_9CYAN	0.145754	99.8	Predicted novel defense gene		0
WP_152289342.1|NZ_VTPV01000003.1|127154|+	16.9416	1.29637	15.4094	19.2118	CDS	with_protein	GCF_008386485.1	Primary Assembly	unplaced scaffold	NZ_VTPV01000003.1	127154	129442	+	WP_152289342.1	WP_152289342.1		DUF262 domain-containing protein			F8D52_RS06300	2289	762	nan	TRUE		FALSE	GCF_008386485			FALSE	MSYTLRNLLETYKVVIPQIQRDYAQGRENEYELRKGFVNKIKNALSSDGEKLNLDFIYGYTEKTGSDKYIFVPLDGQQRLSTLWLAHWLLAPRIENEIIQEVKVYLSQFTYETRMSSKRFCKALINNILIINNDFAVRKQIIDAPWFMASWNSDPTVSAMLNMLDALQTKFIDCNEAWENLTQNNNITFDFIDIKSDEFKLTDELYIKMNSRGKPLTPFENFKAQFSGLLASKETDYENITKEFNHTQVSYQQYFAFKIDSVWMDLFWSYRIKTSRSVDESIYRFINFLAEFLFFRDNPDASSGDIRMDFEFLNNVYSKKQNIDFLFDSLDFLSSLDDVKSFFDELFKGLSTFDESTNDYFLRAITNTGFEVKDRTILYAILTVCNMKIDYIGNQLKDF…	69d17421ba9c856920dc38ebcf9ea31d5c1fe09263babb16823e6488	2bf1417ef415cade59118c798b331ebd50857a789056804a34d6d8bf	Putative novel defense gene	UniRef50_B4VN95 SspBCDE~SspE DUF262 domain-containing protein n=15 Tax=Cyanobacteriota TaxID=1117 RepID=B4VN95_9CYAN	0.12336	99.8	Predicted novel defense gene		0
WP_116851834.1|NZ_QTJV01000001.1|756477|-	16.5958	1.63831	14.162	18.4144	CDS	with_protein	GCF_003412465.1	Primary Assembly	unplaced scaffold	NZ_QTJV01000001.1	756477	758678	-	WP_116851834.1	WP_116851834.1		DUF262 domain-containing protein			DXN04_RS03140	2202	733	nan	TRUE		FALSE	GCF_003412465			FALSE	MQTNSLLQLLKEYKIVIPPIQRDYAQGRNTGKIPQIRGRFLDAIVQVLTDASLRPLELDFIYGYTGQDQDQLFFYPLDGQQRLTTLFLIHWYVAQKEKISEQLLEKFSYATRKSSREFCQRLVSFKAKGGFDSIDEEIMNQSWFFASWQNDPTINAMLVMLKEIEKSFQTLPNRVWEQLAGDHPRLIFHILPMDDLGLPDDLYIKMNARGKELTDFEHFKSKFSEILDSKNAGVFNIAVDKEWSDLFWNIFKNNEKITDLAKDVDNGFLNFFWYLTHILTTQQEIQLDVKEDWITTINKVYKGREDNIQFLFACLNLFEDLQRKPGQVWTDYFYTEAADFHPSKVRLFYINAKINLFEKCAVNYMTDTFVLREQLILYTFIHIHLNQKTVPAEFYRTLR…	4dc35e0e9611bdff7c4eacc6351db789e9e9b0c4c789cc4f0d6d6dea	d122869ce468ade3089b2e29992281ba11f2ac6317e25e84baf68066	Putative novel defense gene	UniRef50_B4VN95 SspBCDE~SspE DUF262 domain-containing protein n=15 Tax=Cyanobacteriota TaxID=1117 RepID=B4VN95_9CYAN	0.144611	99.8	Predicted novel defense gene		0
WP_248236648.1|NZ_JAKZAH010000045.1|8962|-	16.5148	1.73706	14.1123	18.6794	CDS	with_protein	GCF_023156245.1	Primary Assembly	unplaced scaffold	NZ_JAKZAH010000045.1	8962	10260	-	WP_248236648.1	WP_248236648.1		hypothetical protein			MLC59_RS17280	1299	432	nan	TRUE		FALSE	GCF_023156245			FALSE	MTTVAKLTEWVQKKPLILIRLDEASSDALHNSLQGFDHLTMVKPHPLFQPLKLPTLCLLEIYEEDITKCYLATALRKNAVSTLDSRLTLKKLRELNINSLQDLKSLVVDNRMESLLSSRLPGEGEVQALSPKLSARLIDALASSPDNQSAMDAALSQLPQLRRIGNTSWAQEDAIKSAMAAFGIRGSSSPDQVVVKKGLSSGLALIGSSLYEDNVVHSDASRLPGFQTISSDVTGKAVFRKGDEQLIIYTANKLPLEQMLGVDLIYVNETRGNIVMIQYKMLEQGNQIGRKNDWIFRPDRQLRDEIARMHIPNINGQVSDYRLNRNPFFFKFVKRKIVDDTQQSFFLSLDHLNQVMASQKSRGPRGGIRISYEDLNGTYLREADILSLIRSGYVGTHSA…	3b30e2af0c5a957d9f822e1893081bf4740c37ecffd1dd358241d8e4	8527a1de43e17697ac6884f88f666758bd68d61d848a268935175c48	Putative novel defense gene		0		Predicted novel defense gene		0
WP_140001465.1|NZ_VFJE01000055.1|508898|-	16.3046	2.59175	12.9543	20.7545	CDS	with_protein	GCF_006385255.1	Primary Assembly	unplaced scaffold	NZ_VFJE01000055.1	508898	510529	-	WP_140001465.1	WP_140001465.1		response regulator receiver domain			FJA49_RS13620	1632	543	nan	TRUE		FALSE	GCF_006385255			FALSE	MTFEERADAILKDAIKSAIYIDDKAKAFYQNVSIPENLTEEELSQNLYKNFKENGISLEVYKFNIGSENELTELQFITNNRDFVILDWKLAGESGELLSLKLLKEVVRAKHINFCSIYTSDNNLDDVLFNLISFFSNKTRDYYEKVKEEIELEEYPPSLNDIFHQVNINRSNLTEVKRLRGEIYKQDKEIINKLIEITGEKDQTCAIIKSSISLLSTHKSETALCCPSYINYKSKIIVINDTIITILNKTENKANVLLENFKNHIINDVESYNQLLGIELYNHLFRTSAITNDSIMSFSKDALIHHRRKLKKEKIGHFFKSFIDEILLEKISMSLRDRQSLLLDDQLLDEFESRIEKEYTDLGALHKMNVFYNSFYLDKIGQTINFGDVFLMEENENHK…	918e8e2ac3f32e8c42235addf68f1e2bec02ec95366d6ba4ef78ea60	a2f721027bf53c159c84c8073e6c6307134b768bfa649744aa1299d8	Putative novel defense gene		0		Predicted novel defense gene		0
WP_132951534.1|NZ_SLXU01000008.1|375|-	16.2416	1.17967	14.6885	17.6371	CDS	with_protein	GCF_004343505.1	Primary Assembly	unplaced scaffold	NZ_SLXU01000008.1	375	2528	-	WP_132951534.1	WP_132951534.1		hypothetical protein			EV663_RS09345	2154	717	nan	TRUE		FALSE	GCF_004343505			FALSE	MKNCYGIDALEHTFDFSNNNMPVLVYAPNGVMKTSLAKTMRQYALNKKPEDIFFPERVSELSIADEGGQAIDRESVFVIDSVDDKYQSSRISTLLASEELKARYDDIFGSIAEKKEKLFKALKKPSGLSKDIDAAIAGAFKVRKEDVLVALARLEREVKEGAHSQFSGLKYKTLFSDKVLEFLQNSDVKTLIDDYTKIYEQILDSSLYFKKGVFNHSNAETIAKNLKSNGWFDGGHSVNLNHQGERSEISTEAELIDAIESEKQKILTDPKLAEMFQKVDNTLTTAELRNFRDYLIENPFVVAELSDIDAFKQRVWISYLVESSSEYFDLIEEYDSSKEKIKEIIGEAEKEQTRWESVISQFNDRFSVPFTVKVENKGDAVLNVSAPQITFYVEDRDNG…	37da6ca0c616dcfffbd275deac4fc2557971e4e0905536cf7e99d07a	95e307d0ed10975df8be6d43d807690d58cbafd3763dad710370ffdf	Putative novel defense gene	UniRef50_B8GSP5 RloC~RloC Protein CR006 P-loop domain-containing protein n=292 Tax=Bacteria TaxID=2 RepID=B8GSP5_THISH	0.276151	99.8	Predicted novel defense gene		0
WP_152613809.1|NZ_JTKH01000003.1|444171|-	16.0681	1.74823	14.3644	18.643	CDS	with_protein	GCF_000827885.1	Primary Assembly	unplaced scaffold	NZ_JTKH01000003.1	444171	445238	-	WP_152613809.1	WP_152613809.1		hypothetical protein			OJ16_RS02295	1068	355	nan	TRUE		FALSE	GCF_000827885			FALSE	MKVLLKPKDWRRLKEVTNVFFTIHRDLFTQGQVDVQNLNKVWNVCTDQHTFYQSDIDDVEATENSEWYGSLSDIDKMLWEESVAKSVQMGNKYDKVKVAIGSSYSPFEAFNFLSAPLQIILENSRNDAYFLKAIFKCFRQDSKAIEKHIDNRWIKFVMGGGSTVQQVIETELESFGSGRFTREKKDYLRCFVLLDSDKEYSGAPLKQGTRNLVQFLSENQVPHHILEKREMENYIPAIAFDRVTENRLFVEAYLRLSPEQKDYFDLEKGFRDVNFNSLPEEFQTFFSSVNEQDRVVFRANDLKRFTGEGRDDFKSECPKLFQLECVDKASLLERTLHQQNPNELKDIIQKIREQL	25238560e960171b4a7c405eb9cc1f58ccf6c7ba10a4260927f381a0	60d7abb66880fbc04387bd6ae4c9e0268044b39631a474ed3332eb8b	Putative novel defense gene	UniRef50_A0A2D0HPN6 PARIS_I_merge~AAA_15_DUF4435 AAA domain-containing protein n=10 Tax=Nostocales TaxID=1161 RepID=A0A2D0HPN6_9NOSO	0.371831	96.7	Predicted novel defense gene		0
WP_022850806.1|NZ_ATWF01000001.1|1302518|+	15.8678	0.840158	14.4671	16.9992	CDS	with_protein	GCF_000421105.1	Primary Assembly	unplaced scaffold	NZ_ATWF01000001.1	1302518	1304677	+	WP_022850806.1	WP_022850806.1		DUF262 domain-containing protein			K300_RS0106210	2160	719	nan	TRUE		FALSE	GCF_000421105			FALSE	MTLESLFVENESNKIVLPDFQRDMEWKEDKQKKLLASFLVKLPIGNLLLLNGNKDDFLAREIGAKNQIIEPKEDCSYLLDGQQRFTSLKLFFCDLYYDENRWKQKYEDVYSQLRARWFINVKPQVNGEDVFGYNNLSFQGIDNCEPDDVLDFLVSKKIYKTKTHEWHSPGFDIKDDNGNKMTSNRMQLQVIRMAAEECLIPLYSLYPYKRDNLHDQVIRKIAIKRKEDLQAELGDDKNQIINLLKDVEPSIEEFLDDNEQYSDEIAYAWSGLAERWSAAVSNYLNNLLKQAIPVIELPADQISRAIAIFTTINEGGQKLNTFDLVVAKAAKDTKHESLSKRIADLYQKDVRIPDAVGNGQLSSWVPNNFKLVIDNKIVREAKDHFLNILSLFTHSRKIL…	538b8fa08280e5db54a9a715002b5b1ef5961df81ffd53bb9c4941c9	538b8fa08280e5db54a9a715002b5b1ef5961df81ffd53bb9c4941c9	Putative novel defense gene	UniRef50_B4VN95 SspBCDE~SspE DUF262 domain-containing protein n=15 Tax=Cyanobacteriota TaxID=1117 RepID=B4VN95_9CYAN	0.133519	99.9	Predicted novel defense gene		0
WP_066252837.1|NZ_VSKL01000002.1|32158|+	15.773	1.48006	14.1303	18.0434	CDS	with_protein	GCF_008086165.1	Primary Assembly	unplaced scaffold	NZ_VSKL01000002.1	32158	34611	+	WP_066252837.1	WP_066252837.1		DUF262 domain-containing protein			ES675_RS06060	2454	817	nan	TRUE		FALSE	GCF_008086165			FALSE	MNKYNFLNLLSETIIIESLAEDKVYAFDGIQIPMIQRDYAHGREGASEIRKRFLNSIFEALDKNKALELDFIYGSIKQLDDKDYFIPLDGQQRLTTLFLLYWYIGNRELDAEQSLELNNKLKNFTYATRATARGFCNKLCEINLSFKQRPSDEIRNSTWYFAIFEKDPTVKSMLVMLDTIHEKYQLSNEALFSNLSNLTFYILPLDGFELSDELYIKMNARGKQLSDYENFKADLINWLKDDKNPDSSKYQEMVHHHKQDMPYYLRFATKLDTDWTNIFWELCVVELDSNEDKNNDEGENNDENKAIVDPYFQRFWNRYLLNAFIVKNKEINTIEKTAFFIKFYGKEGEDASMSYDNFDLHQSIFKQQSVIKESEKVLDALSKNYSNLKDCIYPSWSKE…	d49337d9c5818b166bc3e6e177c1a84ce9a4083ad21e664e2841bf47	1e399eb60d338fb30086e1102db542c7e0d950f8e611aa075a8a0ba8	Putative novel defense gene	UniRef50_A0A2A6RPH0 Menshen~NsnA DUF262 domain-containing protein n=17 Tax=Bacteria TaxID=2 RepID=A0A2A6RPH0_9CHLR	0.121175	99.1	Predicted novel defense gene		0
WP_068614188.1|NZ_CP016268.1|1379827|+	15.7251	1.11256	14.1611	17.1187	CDS	with_protein	GCF_001677435.1	Primary Assembly	chromosome	NZ_CP016268.1	1379827	1382229	+	WP_068614188.1	WP_068614188.1		DUF262 domain-containing protein			BA177_RS06055	2403	800	nan	TRUE		FALSE	GCF_001677435			FALSE	MSFGSQINYKQLLERHQQIRVPMIQRDYAQGRPAEIEVREEFLRTLKDALNKPNDDVSLPLNLDFIYGSVEGDEQTRFLPLDGQQRLTTLFLLHWYLAWKDDQWTAFEELFLSEGHSRFAYSVRPSSNEFFDGLVAYRPDASPQNITSLADMIADQPWYFRSWRLDPTIQAVLHMLDAIHTKFGGSSGLFERLLDEEQPAITFQLLDLENFGLSDDLYIKMNARGKPLTAFETFKARYEQEVVNHLQGEAFSIGDQTFDGADYVARRMDTTWADLFWKQRNPGSDLYDDAFMNVFRAVALITRSPESPQNLRDFAMLRTGDNPPSYTDFHSCSWLDEEFTRTLVCLLDSWCGNGGELCRLLPNGRYLSEKALFKKIVTNGANLSYTDLVQFTAYAQFIV…	c7172514fac677816a3f479b2a9910847e017be5a8b1769ae0ddf517	1916fe1eae5f1834089b019178725b53e1a8621e334033cd4433a2c3	Putative novel defense gene	UniRef50_B4VN95 SspBCDE~SspE DUF262 domain-containing protein n=15 Tax=Cyanobacteriota TaxID=1117 RepID=B4VN95_9CYAN	0.12625	99.8	Predicted novel defense gene		0
WP_116852519.1|NZ_QTJV01000002.1|96694|-	15.598	1.41757	14.1193	17.7047	CDS	with_protein	GCF_003412465.1	Primary Assembly	unplaced scaffold	NZ_QTJV01000002.1	96694	99945	-	WP_116852519.1	WP_116852519.1		hypothetical protein			DXN04_RS06430	3252	1083	nan	TRUE		FALSE	GCF_003412465			FALSE	MKQYPRIYSLSTLGLIHHQEFDYLFHPFRTDFIGESGSGKSMIADLIQLIFVGSDAFESATKATGKREPEGMVLSEGGHGKTMGYAFLNIEMEPRKYFVVGSYIETGNKNVQAFVVQQGFEKDNIVYLDNPISHKDFTLNEEIQPLDKLKDILIEKGLFCQSWSRLKKYHELLYKQNIVPINITANDRQMRDYAEILQSFSRGKLLDTQKSSSLKDFLFGKDAANKIHEGYKAAVKDMEASIGEYGSNLKEISRVTEKQAAILELKANRDERDYYQKDWIEKHLLYTNQETGKFHREIIDTITEFITAKQHYLILHELLGAEIILLESILPGLELEKKSASNKYEDSFVSYKEVERVQYWLKECSCTFEKLKEKYVENSQMRSKRTSLTNFIQVLKSQN…	a728b6205c8482034cadc810b00aa76792927e2c4a46db3affe7830d	c267e83d8b1b90d627378195fdbac7e4a56c2343f3b6058bed051ddc	Putative novel defense gene	UniRef50_A0A651EF56 Wadjet~JetC_I ATP-dependent exonuclease SbcCD, C subunit-like protein n=7 Tax=Bacteria TaxID=2 RepID=A0A651EF56_9SPIO	0.20868	100	Predicted novel defense gene		0
WP_124898369.1|NZ_RQTJ01000003.1|118290|-	15.5354	1.45258	13.2771	17.0855	CDS	with_protein	GCF_003858535.1	Primary Assembly	unplaced scaffold	NZ_RQTJ01000003.1	118290	119762	-	WP_124898369.1	WP_124898369.1		hypothetical protein			EG242_RS02645	1473	490	nan	TRUE		FALSE	GCF_003858535			FALSE	MSEFKILFSDYFDIDKNVLEKYGALNICLSSDLPLFIDPFLLFASKDTEYQKLHKILIEHIMFLKNVAIEDKDFAVNNSIFRFPEIKQNWLGVSKDSNGGRGLGKDFAKKMINSFNGFYKSFGNEKITQTSHIEKLTLMNPGVGRDFISDFTTNIIYDFLLEYTQAFAINNLKDHQIREFKLNSIFNKEFQRWMPKTYRLPYLFLEDNGDFIILTPLDILTKDDAAINNSEFYSNFKNISNSIRNVDLRDSINKYFRENLPKDPSTKERNLTINKTVNKFPEILDHYIKSKEDNKENVSKLTKDKISKITQELTEILISLPKLLDEFSDFYKFKPDSYEEALKRVVYLKEVIEDNDGYRVFYNDGIPIAKEETIQRMFRLTWYATPFDVNSEVNNGRGP…	ff2b5696a138c747ea874f8d061afb0ed4260fd9d2458a519a8b9a4e	5192e204dd8ef0f514db52b91e6d5833a673e1ddefcd08ee6ef58019	Putative novel defense gene	UniRef50_A0A0T2ZJT4 Lamassu-Fam~LmuA_effector_PDDEXK Protein NO VEIN C-terminal domain-containing protein n=27 Tax=Bacteria TaxID=2 RepID=A0A0T2ZJT4_9BURK	0.173469	95.1	Predicted novel defense gene		0
WP_129124103.1|NZ_PEIB01000044.1|20283|-	15.5262	1.72209	13.2858	17.6423	CDS	with_protein	GCF_004116385.1	Primary Assembly	unplaced scaffold	NZ_PEIB01000044.1	20283	21254	-	WP_129124103.1	WP_129124103.1		hypothetical protein			CS022_RS22280	972	323	nan	TRUE		FALSE	GCF_004116385			FALSE	MLAILKECVFEQENEKELNYIVSSAILGHVYIHYDEDSEKINNFIINNKAIWQSALDTYIKDSTDFIINNKVVVSNIQISNWTNSTPEISINDAIDLIKAPFNIYVENERFDKNFIRLILSDYNRSIFDNMNNKGLLTYTAGGIDELKKVLEENISKLGYRNKRFVFVDSDSCNPTHISDSASSIASNCNDYHICHHILKRRAIENYLPVEYLIDNIPQSERITTNTNYVKYSTFKTLTQIQKNHFHMKKGFDDNSCASSGLYNTSDPSFTSIAQGFGKKFAEKFLLKQHEYNDIRSKMHQHLGDSEIASIEETFMNFVRLPL	f3786b2b995a6a7772d8487995a1658208424b82df8ddf1e9b99775c	f3786b2b995a6a7772d8487995a1658208424b82df8ddf1e9b99775c	Putative novel defense gene	UniRef50_P75828 Retron_I_B~ATPase_TOPRIM_COG3593 Uncharacterized protein YbjD n=4227 Tax=root TaxID=1 RepID=YBJD_ECOLI	0.374613	95.8	Predicted novel defense gene		0
WP_123662002.1|NZ_RJKE01000001.1|523892|-	15.5007	1.72409	14.0713	17.8151	CDS	with_protein	GCF_003751225.1	Primary Assembly	unplaced scaffold	NZ_RJKE01000001.1	523892	524863	-	WP_123662002.1	WP_123662002.1		hypothetical protein			EDD29_RS02650	972	323	nan	TRUE		FALSE	GCF_003751225			FALSE	MRVEVASDAFTTGGFEDVVTLMRYFTEDRHDWVVDPRQLPAIECFFSEHTPSRASTYTRFARKASVSARAWTSSRRRERADTISVTADSLADHTADLGRSAKVVVENGDADRSFLLAVARVFGRERVIAAERKSWLEFTHSGGGGELPKRARHEAAGFRLLRRVVFVFDGDRMTPNERSKHEKVAADLRKDAIEGHILIRREVENYIPTKVLAAVKGRQSALTTRISLLKSLIPEQRAHIDIKNGFADKKTKQAVVPAAQAELFATLPPATVKGLREGFGEGLPQLLEREVEAGNVKESDFAALGSEVCEELKALLALIDRII	efbf1cd439efa82c486f11eb64dd0ea751f79d3f190ebaf9e16e317a	e67229d39e03ea5f16b71108978c4a0d79123650fdc471f8a87b4cee	Putative novel defense gene	UniRef50_A0A2D0HPN6 PARIS_I_merge~AAA_15_DUF4435 AAA domain-containing protein n=10 Tax=Nostocales TaxID=1161 RepID=A0A2D0HPN6_9NOSO	0.368421	97.3	Predicted novel defense gene		0
WP_261735718.1|NZ_JALKQL010000003.1|266766|+	15.4175	0.864593	14.5833	16.9273	CDS	with_protein	GCF_025397885.1	Primary Assembly	unplaced scaffold	NZ_JALKQL010000003.1	266766	268427	+	WP_261735718.1	WP_261735718.1		DNA repair protein			MXN50_RS07950	1662	553	nan	TRUE		FALSE	GCF_025397885			FALSE	MDEKNLKITRNLKVGALDAEADTDLLNKCFVDNGYLAQIMDVDSPASIVLGRTGSGKSALLYKIAQTTQKHVRLDPNDVSVRFLESSDIVQFFDTLGVSLDLFYRLLWRHVLTVEFLKLRYDIKSENDSKGFIDSLFSSFNRDVTKRKAIEYFNEWGNNFWLDTDEHLREITKKLETDTKSSIGLKYAGINLSSDGVLKLSEQERTEVKQRASQVVSSLQIRKLNEILDLLSEHSFSDPQKKFFILIDHLDEEWAATETRVRFIRALIEEIKSFRKIRQVKIIAALREDLLDQVFDRTRDSGFQQEKYESYLMSLKWSVEDLTRMVELRINEVFKSQYTKQLVTINDLFPKPRKGGGQTAIDFIIERTLRRPRDVLQFVNECFAIAYERERISWRALLA…	b131bb3d0ccc4c417d8206dcf75e5e774252e91d0b16030c363b7c77	636663ac50f206f37d1fd855e2ae73362134d91c6758be15620f5e8b	Putative novel defense gene	UniRef50_P96329 Pif~PifA Phage T7 exclusion protein n=246 Tax=cellular organisms TaxID=131567 RepID=PIFA_ECOLI	0.267631	96.7	Predicted novel defense gene		0
WP_078679372.1|NZ_CP073074.1|1261785|-	15.3208	1.70617	13.1497	17.4176	CDS	with_protein	GCF_020872015.1	Primary Assembly	chromosome	NZ_CP073074.1	1261785	1263062	-	WP_078679372.1	WP_078679372.1		hypothetical protein		78301769	J8N07_RS05670	1278	425	nan	TRUE		FALSE	GCF_020872015			FALSE	MEGVILFADDHIFEAGRIENALFQKFNSEGNFSILPINNLNNLEKTVTSISTYKALILDWNFERNIEGNEEDGLVIPDETPLEFLKSNKVYSLVYVYSQANISQEIKDELQALYPGKIFFETKNAGNEANTEYEKIIAGISQFENNNKHLNVPFIWSQAINKSSQEIFSELEQADPNWIEEIYTTAQNDGTEPNTEVISVFHHLLNESIIQNKPLLNAIDANAVEEDIVVGDKEESLAKLYNRIYYTKLKDDAPLMTGDIFKFSEEEYAILFTPECDVNTKKEKALEFLVFQKTNYIEFLKSKREYEKGNYEDIKSKGYKNDAQGNPTKELKGKLRELIKDFNNGDIKNHLLPSFPFDNGIYNLSALIDFETAFIVKIKADFDGKRSGYKLNSPYIYQL…	d4f3bcb1fe52a887bec1f38664a9417f5bfc23200033e10552289a20	f2a457e12b6a06a6db751f5e2f603d028928afdaed2c0e9b17761dfd	Putative novel defense gene	UniRef50_U3TE64 Cas~casR_I_1 CRISPR-associated DNA-binding protein n=2 Tax=Aeropyrum TaxID=56635 RepID=U3TE64_9CREN	0.298824	96.7	Predicted novel defense gene		0
WP_246565250.1|NZ_BORZ01000001.1|193392|-	15.2853	2.29512	11.8052	18.2045	CDS	with_protein	GCF_018403085.1	Primary Assembly	unplaced scaffold	NZ_BORZ01000001.1	193392	195332	-	WP_246565250.1	WP_246565250.1		hypothetical protein			KJS50_RS00920	1941	646	nan	TRUE		FALSE	GCF_018403085			FALSE	MERVKFFSINDLTYGYNLKKCQDLIKDYDTGKKVVEDINDIIEIYNVKKYFDNEVYFEEWTPDFIERFKIIVKKCFGIAARNFKSSINDDTIFSIYNIVDIYYKNDFWELFEKLKVYENISHEKFRELLNITKRSLYEIMRCKNITDHFGKIIREYMLNNPSSAQILLDKYELKHNREKDPIFIPRELNNSDKETIICNYIDSEDPNLNYLRLITNIQSSKDKLEISPKTILKSKRKVEELEKQFFKDNSGMKFDTTVIFSKSQDEEVLLNFEGRSISASYSTKWIERNTDYATLLNNFIFLFEFVDTQMRCTLTNKSSEMGIFEQLFMSSQNAYNKGFAFEQKDAFSLLQMAGYYSHLFSIGIRLEEVIEWFFENYLANEFDEHDFKVTMPSANSTFL…	348e51eba9154dd190c96ae57009b0d1a5e0e6ea429951bab8c27228	4fdaff26e1bd7bc6a6aef1880b25cef31a5f7146a93006fe7eed4b57	Putative novel defense gene		0		Predicted novel defense gene		0
WP_161056713.1|NZ_WWCT01000019.1|44777|+	15.2404	0.904576	13.6435	16.3733	CDS	with_protein	GCF_009857605.1	Primary Assembly	unplaced scaffold	NZ_WWCT01000019.1	44777	46741	+	WP_161056713.1	WP_161056713.1		hypothetical protein			GTP69_RS21190	1965	654	nan	TRUE		FALSE	GCF_009857605			FALSE	MSSLVKAFSRNRAEEMGADLWGDFVVPPYFDRLPVMHVRKPYVIVGGRGCGKTTLLRYWSYHSQFSKNRTELPAEVFETIGLYIRTDIQFLSSFVGSGIDDVQWKRAFEHALCLSVADELLGCLTTINCTPERTDQYGHLEDLDFSALAAFDAAIPTDFRSMHKHIKQSRFKLSSWINNLSSEIPAPIFYPLRTFIGALIETIHTLPYLKESVFSVFVDEYESFLDYQQVFVNSLLKLSQPPLVFHVAMKRNGMPNRRTTGPEYIQDPADFRTIDIEKEQGDDFEMFAAELFFFRLIRENISLDGNPIDPTLLRDPAKLNDRRGNASYRAALRSVMERVLPSVSISEIAAGVLKEPSLKKRLIETIDAGLVRNNPGTLTPTDFVDEKFPEASIVVAALL…	31d7d541da3e740cb3c39f863f73e007987624e6052a3825d6305253	336738b32f6df8526418e55c45a0dfb4fd7bd708c1bf2ade25c1a97c	Putative novel defense gene	UniRef50_A0A1J5Q2U8 PARIS_II_merge~AAA_21_DUF4435 DUF4435 domain-containing protein n=129 Tax=root TaxID=1 RepID=A0A1J5Q2U8_9ZZZZ	0.100917	95.9	Predicted novel defense gene		0
WP_169113431.1|NZ_CP051684.1|4429026|-	15.1153	2.01999	12.7778	18.0121	CDS	with_protein	GCF_012849375.1	Primary Assembly	chromosome	NZ_CP051684.1	4429026	4429979	-	WP_169113431.1	WP_169113431.1		hypothetical protein			HH213_RS20240	954	317	nan	TRUE		FALSE	GCF_012849375			FALSE	MQIYFSTSIFSSESPRKILEAIEEAYSQSHQIVIEDTLSPVYLTWLDFCKNHLQEEDIGELLELQFTSSIFVESKRQINVVTNPTPKSNEVTLLTLKNDILRTFFIYVENGRADKRFLFSMLGLEIKKDMERLIRSGALTFENCGGITELTEKLRDDAANRNLLNLRAFACFDSDAIAPDTPSKQAEKATKVCEHFEIPHYRLQRRAIENYIPIPAIELYVAEGNEDLTIARKKILRAFSRLTQPQQEHFHMKSGLSVQHGEVFDSIIDPDKSVLQTGFGDHLSSCYEKGYVTTEHLKNSSAWPEIQELSKMVMEYL	3d4d33878bccaf299baf6bc17d59f5296ed5d3883e8a550f209b1526	3d4d33878bccaf299baf6bc17d59f5296ed5d3883e8a550f209b1526	Putative novel defense gene	UniRef50_P75828 Retron_I_B~ATPase_TOPRIM_COG3593 Uncharacterized protein YbjD n=4227 Tax=root TaxID=1 RepID=YBJD_ECOLI	0.384858	95.8	Predicted novel defense gene		0
WP_139065646.1|NZ_CP040812.1|1554516|+	15.0065	1.30251	13.7985	17.3871	CDS	with_protein	GCF_006159205.1	Primary Assembly	chromosome	NZ_CP040812.1	1554516	1555745	+	WP_139065646.1	WP_139065646.1		PD-(D/E)XK nuclease family protein			FHG64_RS06420	1230	409	nan	TRUE		FALSE	GCF_006159205			FALSE	MENTRNCLKLISEASRVLEHQKEISTLKGENFNIFSILKMESKENATHSAFLGELLDPEGSHNFGSTFLKIFFDVIDVKHIDLESTKVKLERYVGERNDNEKIGGRIDIYIWDKNNSSICIENKIYAPDQNVQIERYCNHNKDKNQVFYLTLEGEEPGKESRGDLKPGENFHLLSYADDIVDWLTACAKEACNLPIIRESIQQYIILIKKLTNQLTDNKMAAEIQKLIAENYTTTKTLAANLKTVELEYTKLFLNEIKGELEKELQDGWSVEVYDDLEEAWTGLYISHKDWPENVYVKLEGQSKVPWSDSIYGIIGNEKVCNRKQLNDELSNVEFLQEGFKSNKVWPFYKTVLHFSNDEARAVLFIENKRKELVLDLSEKFLELAKACEEPLKKVHLTN…	0081fb76d0f9a7300edabe6e422ab3e975cb1c21d606c3638301bf84	e7167e7e3c114103fd269b7dbc55285e18e685b1e8f3f6da2aff1c96	Putative novel defense gene		0		Predicted novel defense gene		0
WP_011115869.1|NC_004917.1|1007349|-	14.9888	1.27674	13.4235	16.14	CDS	with_protein	GCF_000007905.1	Primary Assembly	chromosome	NC_004917.1	1007349	1009586	-	WP_011115869.1	WP_011115869.1		DUF262 domain-containing protein			HH_RS05070	2238	745	nan	TRUE		FALSE	GCF_000007905			FALSE	MNLKELLEKYRIEIPILQRDYAQGRKSQSKIANEFLSAIFNVLNGKRQSLHIDFIYGYQENDKFLLIDGQQRITTLWLLHFYLYKKADCLGQIKDLLAKFSYNTRKSSANFCKNLLKKDFDINKKPSEAIRNKGGEFEKAENLNNDPTIKAMLYMLDLIFERVENKKDIQKLTENLDNITFNLFDMGKFELGEELYIKMNARGKQLSKYENLKSFIEKDSKISKEQKLLESIDTNWSDYFFDSKNPEKFDARGCNFLHYATLFFALENKEIESKDIKEAIENPNQQVNEFYEPLQNIENIKLLDRVISLCILFDTLEIKEVLKIKDSSFFDQILSYLDISYFFSILFFVKENREIEKIDKTALNDYLMVSRHFIENHKLDSPDNIKSFYQLFKHLSQGH…	90b782f96fbfdc0de047ad8a3c71ccd7e42989aef4dcf18bc865142d	73c4f1f2dded459de450bc12eec0b2da51877e6139620aaf3ef84ff5	Putative novel defense gene	UniRef50_B4VN95 SspBCDE~SspE DUF262 domain-containing protein n=15 Tax=Cyanobacteriota TaxID=1117 RepID=B4VN95_9CYAN	0.116779	99.8	Predicted novel defense gene		0
WP_076531736.1|NZ_FTNV01000001.1|1180945|+	14.9157	1.04169	13.6059	16.6978	CDS	with_protein	GCF_900156535.1	Primary Assembly	unplaced scaffold	NZ_FTNV01000001.1	1180945	1182933	+	WP_076531736.1	WP_076531736.1		hypothetical protein			BW975_RS05655	1989	662	nan	TRUE		FALSE	GCF_900156535			FALSE	MKANPFFELYVGDRISSSEFVTIFSPLLVPHTEPLFLPGNIVVTGIQGCGKSMLLKLLKPQTRIEYEKAREPFPVPSTLRKFVCGSVNLAHSSVIDFGYRDSIDEDVQKTEIMFADFLNYLVCDSLLEALSIYGNASQDIRDEVGLRFSLEQMNALAREVSNLEVWEGWVGECNSISELRARLQRRTKLYRRYVHGKDSELSPDVFDTATPVGAPQAAIAELLHTSGAIDSDTHVFVDIDQYEELGNISSRDTPGQSVDYRSVINKALASRNPEISYRIGTRGYSWRSHGRIHGTNGNLEFMRDYKYIELDQILKKDESDSARADNVFDSFARDVFERRLRYAQFAVSPDEGGDLLERVYGTHLTPQKKINLMSLRDPEKYIVVDQAWSESTKVALKSL…	b050b764995d333836e3fbd3a74174d8912db696aae08a48fef691d6	b050b764995d333836e3fbd3a74174d8912db696aae08a48fef691d6	Putative novel defense gene	UniRef50_A0A238HGS6 Septu~PtuA_2 ATPase AAA-type core domain-containing protein n=6 Tax=Pseudomonadota TaxID=1224 RepID=A0A238HGS6_9NEIS	0.0468278	84.6	Predicted novel defense gene		0
WP_045968640.1|NZ_FO704550.1|664861|-	14.9043	2.24259	12.2781	18.806	CDS	with_protein	GCF_000968195.1	Primary Assembly	chromosome	NZ_FO704550.1	664861	666708	-	WP_045968640.1	WP_045968640.1		response regulator receiver domain			XDD1_RS03265	1848	615	nan	TRUE		FALSE	GCF_000968195			FALSE	MNNQKMINDLAFGELINEAFIKPIRSVTIIDDEYPTIAGLLQNKQYKKVNEDRLKEVIDFCHNTKRNWIVDIDDGQSFIDSFDDSIGSYINSDLLILDYHLEKGDHGSRSLTALNIIRNLAQKTHFNLVVIHTSGYYGNGHDINKIFIDIISYLQSAPIINYGSGTENKVNDFLDEVTVDDEEFEQKLIDSFTDFDFLSVLKDFNGNLSDCSESSHFKEFIRLCDEACDKYNVNRYRKKAMISWLCYQKNKRFSSLYGTNNISGLDWNIDGEINWIKADNLFVTVLAKNISPTNIPDRLCQALSNWCPHPHQLLLAKLRHEIDENGFMIANKIVNKKYLQSHWLKEILDTLNSKDENTLEFKIWNILSKHWEEIAVSTKDEMINFSSKIVSYIKNLPED…	69499e674ae540ec361d2b65004696fd9b441d8eabb781169126fabd	4b1f8f9e61e7739e379495e70d3d063d58a3ec1de473c65918b334ce	Putative novel defense gene		0		Predicted novel defense gene		0
WP_121147948.1|NZ_RCCS01000009.1|271684|+	14.8973	1.14784	13.57	16.7434	CDS	with_protein	GCF_003664185.1	Primary Assembly	unplaced scaffold	NZ_RCCS01000009.1	271684	273555	+	WP_121147948.1	WP_121147948.1		hypothetical protein			C8N27_RS13265	1872	623	nan	TRUE		FALSE	GCF_003664185			FALSE	MSKFENPFTTDRAEHLGDKLFEFYASNITFEGLLRKKSLILQGGRGSGKTMFYLYNSYFNKKRESESNKIAFNNFLKNQNILGIHFRADSNFVPAFQHKGLDDKDWIALFSHYLNINLTKRLLEVIIDINKFSPTEKITFEIADEVELLLNEKNITDFESFLKKIKIHEIKLISYINHTVETEKPRSIINGFLLNTVAKSILNQPILKNKTIHIFIDEYENMLLYQQRIINTLIKHPDPVVFDIGMRKEGLKTYQTLADSEIISAPHDFKPFDMEELSDEEYEELILKICRKRLSRVKLLSNENLDSKLLDISYYLGKYDYKEEIAKVFKKQNIDKLKIKIKNRIGSDPSLKILHEIDNTLILRLNLVLLDRGNKANDLALELEKYTSNEHSKYEDWIH…	d4b51834f4fceae53848720d4e3d6da8dd6e642478dd6af1bc4aefdf	d4799b466cdb366f606ce376741c7f4807de7c2f4eb354ad6be26ba8	Putative novel defense gene	UniRef50_A0A1H6RKA9 Dpd~DpdH AAA ATPase domain-containing protein n=33 Tax=Pseudomonadota TaxID=1224 RepID=A0A1H6RKA9_9BURK	0.070626	78.9	Predicted novel defense gene		0
WP_128195371.1|NZ_SACT01000001.1|597302|-	14.8682	1.21465	13.2087	16.4643	CDS	with_protein	GCF_004016515.1	Primary Assembly	unplaced scaffold	NZ_SACT01000001.1	597302	597877	-	WP_128195371.1	WP_128195371.1		hypothetical protein			ENE75_RS02740	576	191	nan	TRUE		FALSE	GCF_004016515			FALSE	MSGDFYKEWRTYAEVDYFSQFILLWLSTNAWYRSHYAEISTRRDRDFLDKLRGDHSPRNKLYARFERAISSPAIKEHAELFVAIESLSFALNRTALYWDDESHGEQITLQNCMMATNPKSYGPLTVHKNSPGITVSENIKLTDDKGRIFNALLEIVYKVRCMLVHGELEPSKENHDVVRHCYGLLHLMMRF	4a40288347b01c543f32205e59c66e9a9b9d7e927e856229af597b5e	d34b517192b20bffd2c5cf80327101e30ec02267f49e55bbfac9ceb4	Putative novel defense gene	UniRef50_A0A1Q9HQD1 Gao_Ape~ApeA Apea-like HEPN domain-containing protein n=36 Tax=Gammaproteobacteria TaxID=1236 RepID=A0A1Q9HQD1_9VIBR	0.167539	89.5	Predicted novel defense gene		0
WP_109417071.1|NZ_QEAS01000015.1|5298|-	14.8591	1.55097	13.1157	17.1885	CDS	with_protein	GCF_003130405.1	Primary Assembly	unplaced scaffold	NZ_QEAS01000015.1	5298	7052	-	WP_109417071.1	WP_109417071.1		hypothetical protein			DDR33_RS17320	1755	584	nan	TRUE		FALSE	GCF_003130405			FALSE	MKQFKNPFEYEAANNLDDDDIISFYIEDYNYSRFLNSNRNIFLVGERGSGKTMTLLYNSFKVQHRKYVRAGGTVNYEYIGIHIPCNTPLFHKKEYLLFNDDFKASVLCEHYLALTIVYSICDSLKKIEEIENTIKEETVNDDLFDEFEYLIDTTDLNRKLTFIASVRLFVARELNISQKKLNSDNAESFYENAYSFSSIVIPFIKILKKVPIFSKSHFLLMIDDAHDLNRYQIRNINSWIAYRDHSDFSFKIATAKINRPELITTTGGSILEGHDFITIDMEKPFQNEKSDFFQMAKEIIERRLSQTGYDGDVASFFPVNKDFEKNLESCRLSVRERFIKSNPSATTKQINDHVYKYSRAEYFRMRGANANLPPYSGFECIVDVSTGVIRNLLDPCYWM…	74167b98ee83fef3fb9ba26b4fbfc374b8d7bb690e5899e46b2bb14b	56dd5e314c68ad589a2eed283a1e5e2bfdc326e83135753b179c9f8d	Putative novel defense gene	UniRef50_A0A367WWY3 Gabija~GajB_1 RNA helicase n=7 Tax=Pseudomonadota TaxID=1224 RepID=A0A367WWY3_9PROT	0.143836	93	Predicted novel defense gene		0
WP_205440778.1|NZ_CP061510.1|1761571|+	14.8045	1.03283	13.683	16.108	CDS	with_protein	GCF_016925655.1	Primary Assembly	chromosome	NZ_CP061510.1	1761571	1763070	+	WP_205440778.1	WP_205440778.1		hypothetical protein			IDJ81_RS08115	1500	499	nan	TRUE		FALSE	GCF_016925655			FALSE	MEGWDCWRVSTLGLMHVGKSEGAQIIQLFGRGVRLKGYEWTLQRSGFATPTHQPEYIQYVETLNVFGIEADFMERFRKFLEEEELPTNDQKLVHTVPLTVTYDFGQRLKVLRPRRKKSDGQEYSFKRDGAVPSFGVVPDKLREKIIEIDWYPRIQSLESRRGARLGEKQGAVFKSAHLALLDYDDLFFRLEKFKRERTWHNLNIDKSAILPLLADTTWYRLVTPSGKLGFDTFANVRLWQEMACELLQKYAEEYYNHCKAAFLEPRLELREIEAGDGNFPESDEYQLIVDANELALIKDIESLTNDIAAHNVGVLQAGDLKGCLFGNHLYEPVLHAVKGSKIQVTPVSLNESEFQFLDDLRIYIEHEQKRLTDDGVEIFLLRNESRGRGVGFFEAGNFY…	ee563d329823100a7581b623dd7eb8798f1aaacfefa77cbae4777410	253c37ea1860e3afd5af52e17ca1a33bfa7310822303bff0091bfeb2	Putative novel defense gene	UniRef50_Q39XV7 RM_Type_III~Type_III_REases Helicase/UvrB N-terminal domain-containing protein n=117 Tax=Bacteria TaxID=2 RepID=Q39XV7_GEOMG	0.164329	94.6	Predicted novel defense gene		0
WP_227690219.1|NZ_JAJEWI010000008.1|326751|-	14.7755	1.9463	12.6205	18.1759	CDS	with_protein	GCF_020687785.1	Primary Assembly	unplaced scaffold	NZ_JAJEWI010000008.1	326751	328571	-	WP_227690219.1	WP_227690219.1		response regulator receiver domain			LKO31_RS09720	1821	606	nan	TRUE		FALSE	GCF_020687785			FALSE	MSDVALAEPQDVSFSDLVKEAFIDPLRSVLIIDDQYPTWEQIFGDEGYNPSEDETANGEERRWIHKDDILKVIRQFRQLSPALTVDIHDGKNNQQIESYLHQSDLLVLDYQIKPEVDAGDKCVEIIQHLMNNEQFNLVVVHTMIDDLSIPFYKILMSLLSPFGFDEGSIAAGDEYLDERVAEDGNVINSVQGAISLAAYVAFREHDFAGGEVDGFVKDAVELDAFRAISDNIGWDEAQRLAVFQWGMSLHDNRVGGDKNSPRDLKWRLPQAEGSPWIRSSGGFVAFAVKATTDLLNVIQVAIEDWKPSPSRLMSARLRAEISKKGVGAEDNALSDKYAYWHYYQELRSPPKDTAPVSINSHRRTMLEGHAARHIERIFDQISRRSVDFGVRVLDADPVS…	19bec53c0d96e3d32e74b564abbdeaf4dcc9cd9ca4273dc44aa0ee62	1f22a5a49aa028b4daa9388e707bc7845028fade874c32c88b6a246b	Putative novel defense gene		0		Predicted novel defense gene		0
WP_151902023.1|NZ_CP045032.1|135481|-	14.7706	0.955157	13.3013	15.7997	CDS	with_protein	GCF_009026825.1	Primary Assembly	chromosome	NZ_CP045032.1	135481	137451	-	WP_151902023.1	WP_151902023.1		hypothetical protein			CUROG_RS00630	1971	656	nan	TRUE		FALSE	GCF_009026825			FALSE	MNQLFHHEEAASGTGMTHASTTEKGLGTSKTLNNWDLFVRESLQNSWDARDTSRADDGVTFAIDYHTMSVDTSRLIRQHLLPVTGGQPRALRTALQSSKVPLLIVSDTGTHGLRGPANSAVEPTGPTDFRSFVLDIGRSSDKELKGGTYGFGKGAFYRASQASTILVYSRTTDEHGARVHRFIGVAIGDAYSKAGFQYTGKHLWGTRSTLTRPSIYGSNPTVETIAEPVAGEEADRIAAILHMDRHFTEDRQTGTSIAVVAPDMENPKVTMENIASSLTLWAWPHMVHTPEDEDELHFEVSYEGQALRIPDPKEDLLLSEFVRAYKDSLSLSATTSQGLRRRRTTEISTVWSGNPKAFLGRLGLRAIDPLKASKQSELTSDSASNISVNSIALMRKPRM…	d945b5d95ed033fb4c7bd8b3ff7bab4b9b1b807957b6c2e19d8f8dbe	83ba9ff295772590aec0b747bbbebd70a77341aa0c574043ca30e5ba	Putative novel defense gene		0		Predicted novel defense gene		0
WP_027200618.1|NZ_CP069450.1|267747|+	14.7494	1.84536	12.6627	17.2118	CDS	with_protein	GCF_016889065.1	Primary Assembly	chromosome	NZ_CP069450.1	267747	270560	+	WP_027200618.1	WP_027200618.1		virulence factor SrfC family protein		77451081	I6J59_RS01155	2814	937	nan	TRUE		FALSE	GCF_016889065			FALSE	MIQDINSQIAEIERSIIWAKKFDKSTFPVEELKEYRRKLRRFANALAENCSAAAYGESQVGKSYLMSSLLSTAESPFVIINDGKEYSFIDDLNPSGGNTSKTESTGVITRFTINNSNEAMKDFIKIKNLSIADLLMLLIDSYYNDLKIDNSKVLLHDSINVELLNVQYLWANKTEPVQEVLTEDDVKDICDYIVEVLGANAVNITHSDFRKIVAPKIQYVSSEHWVKIFSILWNKNEELSHLFSLLVNEYKKIQFKTDIYVPFDAVLRDKGTLLKIEWLDSVCGLKHETDTDVLVTDVYDTNGKLLSSNFNKSSLSALIAELTFVLPKQIAENRRFLNKIDLLDFPGARSREKFKEQEIGTVLPTILRRGKVAYLFNKYSRSLRISSVLFCHHNDQKNE…	d8f8f3b972edc0252abc247ed8309c55f1967fc8258806da30a2855e	df0a776e7d871ce1e6eed61bf6af8af32f263fb70a949d5c6007fd6b	Putative novel defense gene		0		Predicted novel defense gene		0
WP_143392912.1|NZ_NIDE01000002.1|229796|-	14.6076	0.983942	13.6145	16.3306	CDS	with_protein	GCF_002197845.1	Primary Assembly	unplaced scaffold	NZ_NIDE01000002.1	229796	231007	-	WP_143392912.1	WP_143392912.1		hypothetical protein			FRUB_RS07115	1212	403	nan	TRUE		FALSE	GCF_002197845			FALSE	MNQPPVNRTEAFVLAVCKRSFLSLWCDNNPQGKNASKELCDILVVCDPHVVIISVKEIQYQTDKDPDVANKRWERGAIDESVKQIYGAERWLANATRVVRKDGSLGLRLPPLETRRVHRIAVAIGGKGEVPIKPGDLGKGYVHILTERGFEDLLTELDTITDLIKFLAAKEACTSAGCKTLVLGPEKNLLGYYLLNNKKFPADVDVLMIDNTFWPGLTEREDYKRKKEADKISYDWDRLIEQYIGPNKELLGEPEGQFTGMELALRVMAREDRLSRRMLAGAMREFVEQAMNSPFRSRTMCGDSGAIYVLIFFKPTEDRDHRLAVLNDRIGLARHTIGKGDTVIGIGFVESEPDTIDVCELGYLDAMGWSTEDDASAERLKAERNFEARLTRQSVTELE…	963247426e6ab3a0e555995c7828bdd5f7d38741009794a7d47764bf	75bf83d3d69aad383611529c9b50c895fdfa0d5874a709481ec05fd2	Putative novel defense gene	UniRef50_A0A0Q5HCF1 Gao_Upx~UpxA Restriction endonuclease type IV Mrr domain-containing protein n=65 Tax=root TaxID=1 RepID=A0A0Q5HCF1_9BURK	0.35732	88.7	Predicted novel defense gene		0
WP_065721023.1|NZ_CP073074.1|1579194|-	14.5953	1.7254	12.0516	16.8456	CDS	with_protein	GCF_020872015.1	Primary Assembly	chromosome	NZ_CP073074.1	1579194	1580837	-	WP_065721023.1	WP_065721023.1		DUF262 domain-containing HNH endonuclease family protein		78302062	J8N07_RS07135	1644	547	nan	TRUE		FALSE	GCF_020872015			FALSE	MGSKINIKDYFEKGVFLIPEYQRGYKWSIKDSTTNESSLVHFIKSLKNAYENEVKEYFIEAVTIVEEDTKIILVDGQQRTTSLFLLFSFLDDKDFIEDKLIYDVRIDSHEWLKNDLPDYKNGSNADDSQDIYYFKEAISQIKNIFNDTLIRSDFLAYLKEKVFLLYNIIPKEKAVNTFIALNGLKAIMKDEELIKSDLLIKSSRIQINSDQDKEHQLGIEWKINEDRGRLARNWDKWLYWWNQNEVKEYFGTGNHHPLYYLLITYWNINDENKKSKDFSFDNFKSQFISDGISAKKHFEGLRKLQKTFEDLYNHPLNHNFLGLILKTSNSKESSLRYFLDIKNTNKIKLEEYSKWSLIGATHLEIINNTTEKINGSETEEHISIKKRKAKEVIDLVNEK…	7fbe0c14cdc0369cace9ca0166aeeeef81a2460b27f67065edf7f6c0	2cdc9bae6302b0fff66f0cf2eaf536ef844196305f975ccca6465f9e	Putative novel defense gene	UniRef50_A0A2A6RPH0 Menshen~NsnA DUF262 domain-containing protein n=17 Tax=Bacteria TaxID=2 RepID=A0A2A6RPH0_9CHLR	0.365631	99.5	Predicted novel defense gene		0
WP_125421285.1|NZ_RWIT01000008.1|4919|-	14.5481	1.83872	12.7944	17.7943	CDS	with_protein	GCF_003944715.1	Primary Assembly	unplaced scaffold	NZ_RWIT01000008.1	4919	6829	-	WP_125421285.1	WP_125421285.1		hypothetical protein			EI291_RS14495	1911	636	nan	TRUE		FALSE	GCF_003944715			FALSE	MTTRLRNPFKVRTSEKIDSDVSFLRIYSPSILDTLIEKQREEKLWNNVLFIRSSPGAGKTSLLRIFEPNTLVALFNNRSQAKLKDLKEYLRKLGVLDNDSIKLLGISLQCTRNYEILEDLPINDVQKKRLFFALLNARIVTATLRGIITLQQKSFPNDLEKITINYKNEHGYFRGLQFPCNGQILYKWAEDIEAKVYAALDSFLPIEKIQPEGHEELFAFNAFSSDNIFYSGNLISERILFMFDDTHKLSVKQRKVLITYIIEQRREHTIWISERLEALSPKENLRSYLKRDYEEINLEEIWQNKESKFRNIVSNVASRRAEASSEDINSFEEHLEEYNNEEAYDENYEAAYAKSIGTIHKIASFNQTHKFDNWITYLEEFEGTKLERAWMARSTEIVV…	27e9de247acf039f5132f109a61114cae65f97039b3ddf97399a0209	e628bd560dea9fd615f6e603fa4c237286d057d619481c3f259bc3a3	Putative novel defense gene	UniRef50_A0A5E7B7Z5 Gao_Qat~QatA KAP NTPase domain-containing protein n=190 Tax=cellular organisms TaxID=131567 RepID=A0A5E7B7Z5_PSEFL	0.0628931	83.1	Predicted novel defense gene		0
WP_158047424.1|NZ_CP030265.1|5253249|-	14.5104	1.35483	12.922	16.1015	CDS	with_protein	GCF_008843145.1	Primary Assembly	chromosome	NZ_CP030265.1	5253249	5253833	-	WP_158047424.1	WP_158047424.1		hypothetical protein			DPR14_RS24170	585	194	nan	TRUE		FALSE	GCF_008843145			FALSE	MKKIIEKDLEVSLPDEWLPVKMDAEQSFFKKLINRIPNQKVVDIVAIYETGILMIELSDLRKARNDDKLKLRSNQMEALEFAHKVFDTTASLYAAHRFSDDSCAHLTKVVFGTPDNIPLVAILVFVDHPDRVGSNLFQKVHSDMSLRATQLLSGLKLKCMVVRPDQIPTTAGWSVCDAASASSAQSELQPSEST	9a3c431051120c33a0e8793cafe5ef89ccf5ef7ee79338f0b14fe1c7	9a3c431051120c33a0e8793cafe5ef89ccf5ef7ee79338f0b14fe1c7	Putative novel defense gene	UniRef50_A0A2R5E8I6 PD-T4-4~PD-T4-4_B PD-(D/E)XK endonuclease-like domain-containing protein n=29 Tax=Pseudomonadota TaxID=1224 RepID=A0A2R5E8I6_9RHOO	0.278351	77.2	Predicted novel defense gene		0
WP_010309586.1|NZ_CP051652.1|4171936|+	14.4909	1.26774	12.3085	15.6241	CDS	with_protein	GCF_013488025.1	Primary Assembly	chromosome	NZ_CP051652.1	4171936	4174386	+	WP_010309586.1	WP_010309586.1		hypothetical protein		61349618	HER17_RS18560	2451	816	nan	TRUE		FALSE	GCF_013488025			FALSE	MDIITKVIQDAQKLSLSSANEAETRLKIIDQILFEILKWTRDDVNVETRVSEDGTTTFADYVIRTASTAFIVEAKKIGEAFETKQFDRRLKLNNNNLSGAFGDAVIQARDYCRKLSIQFAVVTNGEQWVIFPANRTDQVAFNSSYAIVFNNLQSALKDDYTEFYDLLSRKAVINSSLEVTLLGNREDQIEERRLKNTLRKSISYEAKNPIYPLVEEAIITSFSDTITEIDPSLFERCYVNTPDRMKFDRRVNMHISKSQHLFRTTPIRPMQKRDTNAFKESLLRAKKNSKPLAIVILGTVGAGKTTFLHYTRNISAADYFDKSIDKPYPHWIKVDFLQYTNDISPIDYIYNIIKNYIISDDFFCNYELCIQNAYKEEITSIKKGPAFLIATNEEKINQL…	09704c74e38d6501c9b5831a2a93141b9fed7134927a0607c9d55d62	93f4fe52b1bdc0a6049fad024e2d4b25f89b86e4a9d32c2ee6ed933b	Putative novel defense gene	UniRef50_Q6D5M2 radar_I~rdrA_I FunZ protein n=63 Tax=Enterobacterales TaxID=91347 RepID=Q6D5M2_PECAS	0.223039	96.9	Predicted novel defense gene		0
WP_183972375.1|NZ_JACIBY010000003.1|115127|+	14.4751	1.39652	13.2815	17.2019	CDS	with_protein	GCF_014195535.1	Primary Assembly	unplaced scaffold	NZ_JACIBY010000003.1	115127	115831	+	WP_183972375.1	WP_183972375.1		hypothetical protein			FHS57_RS08100	705	234	nan	TRUE		FALSE	GCF_014195535			FALSE	MKKSEFQERLVGLFLRLNGYFQTGYMPHSEIWGQNGTDFDRIGIRFPNHSQSERGDLFSQQLAIPDNTIDIVIAEVKNHEKKFNASIRSIGSRSTENLSQLLHWCGLFEEQELLDLIPQIKAVLDKNGRAANNTFDIVCHENRFGAITIRPILFSIESEHGGRGNYMFINGVDMIQFIWDCLCPDERRADCSTRYPVSNWGFEYKDIVEYFKKRHQNEEPLPSTTDLYNSFIAH	0862ccc706fadc3762ca8420f800f1798947da401bb7d181cef7c63e	259e1cb51d3fc6ccc060e3c3dcda9249dea9b616a93ae44302dfdc2e	Putative novel defense gene		0		Predicted novel defense gene		0
WP_146174815.1|NZ_PVTF01000005.1|555622|+	14.4487	1.01221	13.1733	16.0163	CDS	with_protein	GCF_003002815.1	Primary Assembly	unplaced scaffold	NZ_PVTF01000005.1	555622	556842	+	WP_146174815.1	WP_146174815.1		hypothetical protein			CLV43_RS47125	1221	406	nan	TRUE		FALSE	GCF_003002815			FALSE	MHTDHLFDSGKLSEYLRKRAHAVRERLLSWSPDYVLGTSDIDLIEQLKMEALIECPVLVRDRVSLEEPVEEVRRYIRHGDTFSRRVTSYTLIVPFTGHANVFRLEAQTYSTSPPKGELASNGQQILLKYDDERSDGAEIRSHFDRTLDEIETILTWARDDIRQHQWNIEHELPRLVDERRTKLLNDRKAQEKIGFPIKRRDDAASYTVPIERVTFATERTQSSPRSSSVFKPEPALADNDYESALAVLRNARNALERTPSVAAGWDEEEIRNFLLIFLNAQFKGQAAGEVFNRAGKTDILIRTDDANIFIGECKIWKGPKTISNALDQLLGYLVWRDTKAALLLFIRDGDISAVMQKAVAQVETHPNYKSRGQIMSEERHDFIIHAKDDSAREIQLALL…	2db011b3ea554d133106bef9a693bdbcaeba2b56c2cec076eae69de5	ea22bcd84f7296a1d6bca28b840234dd73394c097ff7a5fe2c46cc6f	Putative novel defense gene	UniRef50_A0A402DZD9 RM_Type_IIG~Type_IIG site-specific DNA-methyltransferase (adenine-specific) n=340 Tax=Bacteria TaxID=2 RepID=A0A402DZD9_HELPX	0.229064	78.1	Predicted novel defense gene		0
WP_069609595.1|NZ_CP015218.1|218013|+	14.4258	1.75502	12.1059	17.2142	CDS	with_protein	GCF_001729245.1	Primary Assembly	chromosome	NZ_CP015218.1	218013	219218	+	WP_069609595.1	WP_069609595.1		HEPN domain-containing protein			A0128_RS20350	1206	401	nan	TRUE		FALSE	GCF_001729245			FALSE	MTQVEYILIFSKTDSYIKSIKSLKNLLSTNEEISISDKKLTYKKELYDLNVKIGEVKGKEQIYFDLLLSTTKQKSPKSLNGLLKDIRKLIITAGGNLSSVHDDLSLEYNQKLYPELYKIENKLRKLITKFMLLHVGIEWTAETLPKELQGINSDKKKEKHSNFLHSTDFIHLGDYLFKPYSKVDILKYLLDSSKHGNKKKLTSKAILEILPKSNWERYFKKIIKIEDAQLEKKWKRLYDLRCLIAHNNFISEGEFNEALSLIKELDKVFEDAIRKIDNITIPDDERGQVYESVVSTINENTGSFIFEWQKFELSIFELAHLLKIDIRKRYSIGETLQVLLEKKYVSEEFYRETIRLNRFRNHLVHTGLNIAGEQELLDMISKIKEINYSIELVRQKIQN…	e0f33aa1ce8f3bbb5bc0935d09b8a2be9d3e588ba84fc4793375d84e	e7cc6b41926673004d641d5c971e5f6638d4d60a90782754b3f49148	Putative novel defense gene	UniRef50_A0A2Z4RQB6 AbiD~AbiD Abi family protein n=2 Tax=Pseudomonas putida TaxID=303 RepID=A0A2Z4RQB6_PSEPU	0.394015	92.8	Predicted novel defense gene		0
WP_061165057.1|NZ_FCOI02000056.1|3305|+	14.4229	1.25977	13.1175	16.1407	CDS	with_protein	GCF_001544795.2	Primary Assembly	unplaced scaffold	NZ_FCOI02000056.1	3305	4213	+	WP_061165057.1	WP_061165057.1		hypothetical protein			AWB76_RS37080	909	302	nan	TRUE		FALSE	GCF_001544795			FALSE	MRSFKFLFSVASSHCAAKPDYSGSDITEITNGAFFEHAKCFGYDIGRASIATIDGRYQVSVEMRDEIGIDGAVSFVESFASFTTYLLSFDQNHFYGSPFIDVAYGEFYRDNGDGLRDHLSLKVTRRFGLDRLPSNIPELHELAHFFFLGMQSNNEKAKYFNLFLIMEALETSPLGRTMYADGTLFTENDKEVIREAANKMGDQRKAGVVLRVLSQTDDPRHVKLSGILHRLGITEFQNLEGQPQVLVTPTVMKELIQTRNKLFHKGNAIDANLIWGTLIPITRRVVSALIENPSALTPSADV	688a8fb620d7d1618a9a5b0cfcd5a0603f103425118ab8e2ba5c2ff7	4ce43e9a14d43826584c33f03299e3165a187cf773541ed2606ecdca	Putative novel defense gene		0		Predicted novel defense gene		0
WP_077478817.1|NZ_SPPA01000009.1|50771|+	14.3782	0.85053	13.2241	15.5272	CDS	with_protein	GCF_004569585.1	Primary Assembly	unplaced scaffold	NZ_SPPA01000009.1	50771	51943	+	WP_077478817.1	WP_077478817.1		hypothetical protein			E4T80_RS05335	1173	390	nan	TRUE		FALSE	GCF_004569585			FALSE	MSVTFSDLIQIYRESEPLIGSEKRLFCIQTEQQLDILNQLLSDDNYENTVLESENTLELGAKVNLIFGTPKPQFGRFFNKLDDFIKGDITQFNNDALSNAPYFIKSENLASFDENVPILKSYQVVRDFLRQLIAMDSYTDVVNKKLIFFSKKTFELSIDVTIKLNEFIQLIRDLDDEQRKLIIDFQEWLNDEETSSHTDEKKSILAFVLSDSLPSDANFSDVIQQIARISESVQAQYALYLENFSYEKFVKKLEENTEKFVTKINDTISKVLPQFLGLPFLTAVPSALKSADNWLIYLALMLYCIICGYGLSNQKLVLDHIRQDVERFEGKGKIPGKLKGQWEEDKVRINKLLRKQRHLYRVLFLSLTGCFAYGFIRFLFVIKTFQIYCG	3a214742c5a5adf8c70b07a8f9151bccaaaa9343491e38cefa2f33d7	5cdb0d12476c55953b0fd6cd04a139ea8b7f76ff1bcd7a9d5df1ad35	Putative novel defense gene		0		Predicted novel defense gene		0
WP_131435101.1|NZ_CP031676.1|1636562|+	14.3696	2.12314	11.4432	17.1842	CDS	with_protein	GCF_004328965.1	Primary Assembly	chromosome	NZ_CP031676.1	1636562	1638358	+	WP_131435101.1	WP_131435101.1		hypothetical protein			DDI74_RS07250	1797	598	nan	TRUE		FALSE	GCF_004328965			FALSE	MTNDEKLKNLILHENAYFFKKDTSGFLSKSKVLQIFRAASEDKKGNYLLKIEPTSEVFENGREGKYSLIVFKYEKKATFIDIPIKDWEEWKLAFLCIIDFEDYIVISRRNISNISDYLEDFEPLDYSILTSIFLGDDTIYEKFTMDNISISPSAIRQKMLESTNLQETLSGLGLQNYTLSNTRIRQGDQKVGLAIKTSRINNLGDKKDVFSLFRWANNIITLIDGCQPTEGFLTSFAKPINFSDYSSSLVPSAILITLSKVYDDLESNNISRCFIKYKGKERNIKLSKFLNGFETYMDIVSDAGNYSIPHSSIDDLRVSKNLKTITLQSRKLSNVYIEYENGFTQRILGSINSNNSFIVTFEEAEFIYTNRKLFKDSRLLGNIETLLKIFIPYSDLQNT…	7f288cc60025bc312d2a5396324ef61c848e5cd2c12b28a4918d081d	3d1be2b61a1a29adf4aa7eb396b5abba146bce9571e06a3a71124338	Putative novel defense gene		0		Predicted novel defense gene		0
WP_203388118.1|NZ_CP064781.1|886819|-	14.3658	2.00099	12.4001	17.7849	CDS	with_protein	GCF_016858125.1	Primary Assembly	chromosome	NZ_CP064781.1	886819	888837	-	WP_203388118.1	WP_203388118.1		hypothetical protein			IWH25_RS04260	2019	672	nan	TRUE		FALSE	GCF_016858125			FALSE	MKTGSIMDSLSAIEGQGMEALEEALVKPLKKVVVIDDAYASADPADIDGEAVSRFRDTLLDVPKRLTQVKREFRRPELDPSVPLHLDELLQDTATVARLWALRERQAWSWLEETVFRKYAEDVEEKRGALEGLESFLNQQKWRVNRVSKFDPATLDVTGYQVIFLDFYLKDERDPERSLARAAQLAQLIIDARQEGTLKQYPLVVLMSSRLGAAEQQGVFKERTGLRADFFCFVEKNQIAQQLMPKLRRMLEGYHGKQSWAHMLDEFWLGAIRAAMTLRQSLSKVEPSEIALLHEAELAVEEARLPDYLSWLVSESLASGLLEDAGVRALGVQLPDLIGHSAFPGTVPPGSRLAEMYVRSVMRLDITDDLPETKRSPVQLGDLFARLNGDGTPKEFLLV…	a00ac0123d4fd4d6c4e429a32144afaa1a17d946c85a619783627233	4860c282c05d3db2dddb03f2c9fceec787446e8542c3254ec5b6f567	Putative novel defense gene		0		Predicted novel defense gene		0
WP_225010829.1|NZ_JAILYM010000008.1|13059|-	14.3202	1.44961	11.8353	16.1758	CDS	with_protein	GCF_020179425.1	Primary Assembly	unplaced scaffold	NZ_JAILYM010000008.1	13059	14315	-	WP_225010829.1	WP_225010829.1		hypothetical protein			K3A84_RS17760	1257	418	nan	TRUE		FALSE	GCF_020179425			FALSE	MADELLFHKYDLSRVIENQRAELLKELDAMADSRLLNTDLAALQSYTQQKYQLEMIELGEPSVDEGRTKMQVGRYGGFHSGYDDGGSVSVDAQRYTLEVPFTGDKDLFFCRGSTFNMNPPRGTVRDSVIATTMVERQPTADQINATFERFLKDLDEHLGWLHPDVVRWNESIAAVVGSHVQARRARADQAGAVASGLKFALKQRNDRAATFAAPVAARKKIAPQLPPAKPAAPPEPALSDAIYRDILDTLQQMAEVMERSPHAYADMDEETLRFQFLVPLNAKFDGEARGEAFNYGGKTDILITSQGRNIFIGECKIWKGEKALSEAIDQVLGYLSWRDTKAAILLFNRNRSFSDVLAKIRPTMEKHPQCTSFDGKRGESEFAFTFARADDVSRKLKLT…	fad42bf78e625e0501edc7b5f2ab58dfd27b08e0ec58dbdc18d15958	19bc81903b19e3e63962c7048c7528a19d446f945580ee1f300237ef	Putative novel defense gene	UniRef50_A0A402DZD9 RM_Type_IIG~Type_IIG site-specific DNA-methyltransferase (adenine-specific) n=340 Tax=Bacteria TaxID=2 RepID=A0A402DZD9_HELPX	0.22488	72.4	Predicted novel defense gene		0
WP_041890528.1|NZ_CP010817.1|1486723|+	14.2688	0.795126	13.4409	15.562	CDS	with_protein	GCF_000833025.1	Primary Assembly	chromosome	NZ_CP010817.1	1486723	1488150	+	WP_041890528.1	WP_041890528.1		hypothetical protein			MPR_RS06585	1428	475	nan	TRUE		FALSE	GCF_000833025			FALSE	MKVSEIFNLNLTQAELDFVDIDILTDTPLFIDPFFLSKRNDNWSYEANRTIQNFFQKVIDLIKDEELVKARNLFDHFIEPNETCLGTSKGNPMGRGVGESYADEVFGQLSQSRAIQTGLIQDIEDNVIFIDGFGKDRLSDMATVILKKHLIEYTKNQCNYHHIKLTPNKQTGYYWDSKSQQWNQDITDLLIIEERHIILVPKGIVSFSKVYTPYRFFQHYVLNFYQHEYIRLNSSLIRRRVNGDPYVTKKSIKERITYSKDFLRKFAEDNPKIFENFKRKERVESLQNSELFEYSIKDITKRLIGVLQSISTGKNDADTYHKHIKSIIEFLFYPLLTTPVLENAIHQGRKRIDITFDNAATNGIFLNLSNQYKLPCPYIVVECKNYSADPQNPELDQLS…	729b7ba3eb7c9a6505f01499d0e2a5f3f6f7ee89d22235ca1de2dc13	eb41a6f4c114ed8c3ca7248e26cf3874b00ca47bec49015709e53974	Putative novel defense gene	UniRef50_Q9FCF7 RM_Type_IV~Type_IV_REases Restriction endonuclease type IV Mrr domain-containing protein n=92 Tax=Streptomycetaceae TaxID=2062 RepID=Q9FCF7_STRCO	0.298947	96.3	Predicted novel defense gene		0
WP_025146617.1|NZ_AYMG01000038.1|269982|-	14.2018	1.63047	12.2669	16.6061	CDS	with_protein	GCF_000633455.1	Primary Assembly	unplaced scaffold	NZ_AYMG01000038.1	269982	270701	-	WP_025146617.1	WP_025146617.1		hypothetical protein			U859_RS0128500	720	239	nan	TRUE		FALSE	GCF_000633455			FALSE	MNKHTKFIMSPITSILQEVAYAHAGIGNGIETYPLSEYIMQSVFLRMTGFQEQKMKCICWDVATNDYKYRYEKFGKGKMGECSHYDEKSEIYKDLIKQIKKHRLSFDVSIDLGKNKVKTDTFDFIKNTFSTSNLSACDQRNLREFIKEPNILDTGQFAAGNTLLQTSLHKKYTQMYEHRNRCAHNTQSYQENLPTLKTLVDADYKYDNYFVRFAILILLDNIFMELYNIYVEVVEENFV	a43215bda405d2861088888cf6de88469f0d2a446879a1f5aa41dcf9	f063959e61041cf51ff2651e3788bf3218c11832e11da5ad29baeee1	Putative novel defense gene	UniRef50_A0A2P8G259 Abi2~Abi_2 Abortive infection bacteriophage resistance protein n=7 Tax=Bacteroidota TaxID=976 RepID=A0A2P8G259_9BACT	0.125523	70.2	Predicted novel defense gene		0
WP_035369047.1|NZ_KK214996.1|96653|-	14.1468	0.995224	12.9085	15.7147	CDS	with_protein	GCF_000633935.1	Primary Assembly	unplaced scaffold	NZ_KK214996.1	96653	98737	-	WP_035369047.1	WP_035369047.1		hypothetical protein			ECTHA_RS16750	2085	694	nan	TRUE		FALSE	GCF_000633935			FALSE	MLNTRGATLKGNVLGDIRAEQDRIMLDTAFWESADYKSLLESYDRPIIVGRRGTGKSALAYRLSKHWGSKPKTLVLSISPEEEQVIGLRDIFEQFGDKYLHIKAGTKMAWRYAIYMEILVELGGHYKYKNNLDLSQVREHYTSWGSRRQSISTKIRRKLKSVLNESDSPQSRIADLSDNLELDLIEEVLLEALEKSNAQCVVFADRLDEGYSPDNLGVGIIDGFIQAAIDIKFRLKERVVAFAFVRDNIYRAISKLDPDFTRNIEGQTLRLHWDEYNLFNLVCFRLKSAFTCEHENSVRIWNQYAVKELKGREGFRLALRLTLYRPRDILVLLNEAFLKANSNDREQIILDDIEYTAKTISINRLNDLHKEYEYIFPSIEEFTKSFYGRESEMAVKDTQ…	cf0cec957c29062ee3d35f7b1296d31f51af1628648fba625359734c	eaaedfdc34dbe843f1d0a53ebbe5e8e6c20054f79552949ea66774b2	Putative novel defense gene	UniRef50_D7Y2H4 CBASS~TRIP13 CD-NTase-associated protein 6 n=323 Tax=root TaxID=1 RepID=CAP6_ECOM1	0.236311	97.3	Predicted novel defense gene		0
WP_002588029.1|NZ_KB850972.1|227278|+	14.1403	0.681459	12.9825	14.9714	CDS	with_protein	GCF_000371485.1	Primary Assembly	unplaced scaffold	NZ_KB850972.1	227278	228684	+	WP_002588029.1	WP_002588029.1		hypothetical protein		63968507	HMPREF1086_RS23480	1407	468	nan	TRUE		FALSE	GCF_000371485			FALSE	MGQSHKIFFSEEFGLENRMEELGIFDPIINGDSNYFINIKRLRETNIPEFAGSYDKINKFFYNIGQLLLAANGDMSHKAYKTAVELFDFSEVDGINLGTSKGGPGKGFGEKLRKQIIKDASDIILTCSNQPEIFHLLSLFEDNVGPDRVSDMIATLVYDEIIAYTKRAYKALDISSGKYPNYEFENGIMLNPYKKDKELLLVPINILHEIPIAKDWDDIDRVCSENKVIKQEINEMIRLEWYKMSTGQKKSEIKRQIFLDGKALEKIIVAYNDTTLDECDVMGNSAYFVEKIAHKYRDFYSIEISDGKDSYEATIEICNHFKRLIEECKGYELLYNGKTARDEKTVQKALHLTAYYYCLCNNLDLSPEPNAGRGPVDFKISRGNDKTVIEIKLTSNQDT…	5afea9b8d4ed786bec13acc1000de6c4624f98a16a570eb791112e40	16359c13e30c1389fe6b51e5d455208e97241f4a04b74211a6fdebcf	Putative novel defense gene	UniRef50_A0A0T2ZJT4 Lamassu-Fam~LmuA_effector_PDDEXK Protein NO VEIN C-terminal domain-containing protein n=27 Tax=Bacteria TaxID=2 RepID=A0A0T2ZJT4_9BURK	0.190171	96.2	Predicted novel defense gene		0
WP_179241057.1|NZ_CP058595.1|1079101|-	14.1384	0.975849	13.1374	15.831	CDS	with_protein	GCF_013402795.1	Primary Assembly	chromosome	NZ_CP058595.1	1079101	1080054	-	WP_179241057.1	WP_179241057.1		hypothetical protein			HYG79_RS04970	954	317	nan	TRUE		FALSE	GCF_013402795			FALSE	MTFEEKLSESIESFFDLDKPDYTENKKNLHADFIELISLFSNTDGTSFGDVLDRFFGTKDYSSGKQRDKDESWLIEIFTIIEQRVRLFADDYPFTLDDNEVLTIKPDLNWKNKMYLGMLVSSKLNIFKGFRPDLTSEFETISYYVLKNFLSSKSIVKEFGKNSTYTGNAKEKIRLLAADLGLKIEEDELEGISERNNQERGLDIIGWMPFGDKCMNQLVYLAQCACGKDTESKYHDTRRFENYLKFYKTKPQHIMFIPYSLINTFKNKFYHSDLIEKDFLIFERKRILALFEEEETFLGLQMNKIVDRCVKHQADIV	703f13ee3074dd979579c068e114eaaca3723e6238e6729f14d9db98	d04121a17c6a4b2de38d465788d2d2572b3c9e2d3a3da6a78f4d5b65	Putative novel defense gene		0		Predicted novel defense gene		0
WP_248236647.1|NZ_JAKZAH010000045.1|7989|-	14.1284	2.10793	11.7704	17.5075	CDS	with_protein	GCF_023156245.1	Primary Assembly	unplaced scaffold	NZ_JAKZAH010000045.1	7989	8969	-	WP_248236647.1	WP_248236647.1		DUF3644 domain-containing protein			MLC59_RS17275	981	326	nan	TRUE		FALSE	GCF_023156245			FALSE	MGKRIRRVGSIKGELLKKSREAALAAVQIFNNPNITFKSESYVVLMIIAWTYLLHAYFRGHKVEYRYWHQKGQRREFDRTKNGAYKYWELERCLNDESSPLDRDTSNNLRFLIGLRHEIEHQMTTRIDDVLSARFQACALNYNEYIKKLFGASNGIEKHLSFSLQFSTISTEQKELLEDQPGLPPNIEGYIRSFDESLSDEEFSNAHYAYRILFVPKTANRKGQADRVIEFVRSDSQLAETVNKEYAVIKETERSKYLPSQVVGLMRAEGYPKFSIHHHTELWQALDAKNPAKGYGTLVAGKYWHWYERWVDEVRKHCLENRGRYS	04080c701ec174a45cb40e6c1199c590bef8032e78d5923c883bbbe7	da653fa1bbf0f26b55052f0d20cfeb4bb92fe4b70e09910b5b17ce33	Putative novel defense gene	UniRef50_UPI000BEF7E0A PD-T7-3~PD-T7-3 hypothetical protein n=2 Tax=Bacillus cereus group TaxID=86661 RepID=UPI000BEF7E0A	0.328221	54.6	Predicted novel defense gene		0
WP_176295212.1|NZ_CP051179.1|113902|+	14.1186	1.74515	12.3001	17.1108	CDS	with_protein	GCF_013368775.1	Primary Assembly	plasmid	NZ_CP051179.1	113902	115104	+	WP_176295212.1	WP_176295212.1		hypothetical protein			HF394_RS19865	1203	400	nan	TRUE		FALSE	GCF_013368775			FALSE	MLLKIDSSLVDYLKDNSSKPNLINNEVQALNNLSIAHRDKKHILFGSLDVVEFLKDFKPLDDTALGIFSNLFKKFTFMGIYEEMFDNQILIKSREHKFLKKFVKEKVIFEIPITDFLDIESISRTALIGEDSTDCEFYEGLAKQYITENYGISAINLNFHHVNGGGVNTWKSLRYYSENKKISLTITDSDKRYPTGNVGETLRKLRTEYNKHKNNTITDLVELKVREKENLIPPSVYLYCCNSSDKSRLENFMLLEDSNKHSEKLFYLDYKEGLNVKSYKRDSQLQGYIEEMVKDFPHLATCSLEDIDSLSDDYRIIEGISMNVSDYFSVGVFYEGLEKELEDKLMIEKIPAEVIDDLRNSIDKKNKMFRHMPESFQVHLEEICKKLIDWGCANSSFIAT	ef442a58d27e11c7588c6b46379adf9235377fdfd379f9eb0c6a08db	b6b239ea351b4ca96fb0b3d6c93f8fa2da9f3402f96fe1f464eb6091	Putative novel defense gene	UniRef50_A0A2D0HPN6 PARIS_I_merge~AAA_15_DUF4435 AAA domain-containing protein n=10 Tax=Nostocales TaxID=1161 RepID=A0A2D0HPN6_9NOSO	0.3025	96.3	Predicted novel defense gene		0
WP_147092839.1|NZ_BJVC01000002.1|189532|-	14.1183	0.640419	13.2186	15.0367	CDS	with_protein	GCF_007988945.1	Primary Assembly	unplaced scaffold	NZ_BJVC01000002.1	189532	191328	-	WP_147092839.1	WP_147092839.1		DUF262 domain-containing protein			SSA02_RS04920	1797	598	nan	TRUE		FALSE	GCF_007988945			FALSE	MATQRYSVTPHPIETLLIWVKSGEIAIPEIQRPFVWGATKVRNLLDSLYQGYPVGYLIAWRNPSVRLKDGSTSSGKRILIDGQQRVTALMAALLGQEVLTKDYETVRIRIAFHPVEERFEVSNPAIHKDASWIPDLATVFAPDASLTKLTREYTARNPDADQDQISLVLEKVRKIINNQVGIIELAEDLDIETVTEIFIRVNSAGASLSQADFAMSKIAANDTYGGNMLRKAIDYFCHLAVAPEFLPRIEKGDKAFAASEFLPKMRWLKDVSDDLYDPSYTDMLRVAFTSEFRRGKLQDLVALLSGRNFETKQYEEVVAEEAFDKLKAGVLNFINKTHFDRLTMILRSAGFVTSGLIRSQNAINFAYILYLRGRAEGVPAADIERLVRRWYVMSLLRGR…	b660c6f3fa20ae2f57b973face95fc501200aea6ebe9f057ebbd3aae	277a2e168a89d4fff6cd9afb1c7c0bbcd8ed07d57b37527a18d43737	Putative novel defense gene	UniRef50_A0A2A6RPH0 Menshen~NsnA DUF262 domain-containing protein n=17 Tax=Bacteria TaxID=2 RepID=A0A2A6RPH0_9CHLR	0.362876	99.8	Predicted novel defense gene		0
WP_221056665.1|NZ_AP019781.1|1785043|+	14.0644	1.05186	12.8309	15.855	CDS	with_protein	GCF_019669965.1	Primary Assembly	chromosome	NZ_AP019781.1	1785043	1786068	+	WP_221056665.1	WP_221056665.1		hypothetical protein		66131294	MchiMG62_RS08995	1026	341	nan	TRUE		FALSE	GCF_019669965			FALSE	MNASRAGQGSDLDVPFCWFNENGSKIGNIDHLNCSEPALLWASLTVGAPYLAIVIRDLRDAPAFALHKWFAIRSVLDFQNGEIHMREAFKLLDPSEKGALSYWTGMIFAKLAAEQVLAAPWMAHARLLQKIGLLQINPPNTKSLPDLIGCTSRAESGIDWHIVEAKGLQRYPSPNRRQSYKNQVGVIETISGEKPATRNYCIANIRSPFSAELHDPENISEKSIDADINPLDLQKYYYRPFLDLFSDAEDGSNVMISKNFVFKKLLCDPIHKERCCVGIAREVFDQVKEWGIKEQAGSGEENKPLKNIDVLELSKDEIFEYGDAYIGSDGIFVQLLREKAW	e2145fab0972b97e143cc972fd36b1be1e5e90b4286cc2f069a3a96a	e2145fab0972b97e143cc972fd36b1be1e5e90b4286cc2f069a3a96a	Putative novel defense gene	UniRef50_A0A1L3LUD5 SspBCDE~SspH Cell division protein FtsK n=83 Tax=Bacteria TaxID=2 RepID=A0A1L3LUD5_9HYPH	0.258065	68.1	Predicted novel defense gene		0
WP_187290228.1|NC_014963.1|123286|+	14.045	1.19552	11.8918	15.3217	CDS	with_protein	GCF_000179915.2	Primary Assembly	chromosome	NC_014963.1	123286	125211	+	WP_187290228.1	WP_187290228.1		hypothetical protein			ACIPR4_RS00575	1926	641	nan	TRUE		FALSE	GCF_000179915			FALSE	MASSDGEIMNSAEQFPSAEVQLSEIFGGYRAEWLKEKIFDLFTEPTYFPELKTSRPCVLIGGRGTGKTTVLRGLSYEGQYALSGQKASAIADWPYIGLYYRVNINRIAAFTGGDVSESEWARFFGHYVNLLLCDLILKFLDWYQVKTGSIVELPQKAYLLLGKALHFENVPVGLKDLGDALESVRTDFEAAVNNIADQTRLPMSIQGGPIDILLTHLLELPQFKGKTFFFLIDEYENLLEYQQQVINTLIKHSGEIYTFKIGVKELGFKTRTTLDPTQQLISPSDYVRIDITQKLSGEQFRNFALNVCNARMSLLHLQGSDPIQQVERLLPGLSEDEEANLLGIGEQIEVLVGQLTRANRNVTRIREIEPLRAYLIKCWAESRGLSVAEVYDDFLSKAE…	901b3c50caca9e46e76b387ee796bb65b286bab129b40c1979243d05	5696071e778d6ee0e821452f25c42a0f3e0e85341870d01b80bdaf7e	Putative novel defense gene	UniRef50_A0A5E7B7Z5 Gao_Qat~QatA KAP NTPase domain-containing protein n=190 Tax=cellular organisms TaxID=131567 RepID=A0A5E7B7Z5_PSEFL	0.0967239	96.5	Predicted novel defense gene		0
WP_175226844.1|NZ_CADIKH010000010.1|105435|-	14.0283	1.32367	12.77	16.4991	CDS	with_protein	GCF_902859855.1	Primary Assembly	unplaced scaffold	NZ_CADIKH010000010.1	105435	106709	-	WP_175226844.1	WP_175226844.1		three-Cys-motif partner protein TcmP			HV796_RS12740	1275	424	nan	TRUE		FALSE	GCF_902859855			FALSE	MTKIEDKYHWMVGTKPPVLDQHSAVKHAIVESYVYRYIKTVMAPAHIPKLTLTLVDGFCGGGQYLSEDGQELLDGTPLLMLKAVQRARIELNLDRHTIPRIVDTEYFFVDKNSETIRYLDWHIAGQKSLRAFDIDDSPRVRTKAQAFNDALPDIVNRVKARKGGGRVIFLLDQYSYTAVSMETLRWLMAELPGAEIILNFNVDSMFTYLSQLEKNRKPLRAIGLEEYMPWEQLPYIKSKTDWRTVLQRHVAHGIKKATGAPFMTLFFVRPSQANSWSYWLVHLSRRYKAHDVMKQLHWEHSSEFGHELEPGLFLLGYNPRSDEIYSRQSPLVFGPDAGEQCVSQLVDQLGRSLSEASQPISLQQFFQQHISDTMADESRLQMVVRRLHSAGNIIVSNKD…	9be4ca6d203f7d6e846e6520f9231d1109d6ae52797ecb3f733ed2d8	147d22f2872bd7351b087dfb83c09c9984d2309c04cc960d7d2fb53d	Putative novel defense gene		0		Predicted novel defense gene		0
WP_040565783.1|NZ_ADGQ01000054.1|30897|-	14.013	1.49808	12	16.1123	CDS	with_protein	GCF_000147675.1	Primary Assembly	unplaced scaffold	NZ_ADGQ01000054.1	30897	31631	-	WP_040565783.1	WP_040565783.1		hypothetical protein			HMPREF0634_RS05015	735	244	nan	TRUE		FALSE	GCF_000147675			FALSE	MLPEIQKKYQSYKDIYDQVLPMLEAKDNSEIARGLLENSLYLSVFTTFENYLKELIRNYNYNKSKQGVRFTELSERIAHSIFSEKERQIKYIFEDKNKNKKGSFDAYFHSLKETIDSNILEKHIRFEFLHKDKLNGYYKDLFQEILGDSDFLNNLNLTQNSEDFGGLLDTEIQSDAATFLYEYTDKIRNNIAHENEKFKIGDISSFEEVVNTFEYIIIEITKKYKSNTGFDLEEDAQYNMLDNY	faf28094172be9b7eaa10ed265d3f1e3a3e4bc8522d455ba217bf6e5	faf28094172be9b7eaa10ed265d3f1e3a3e4bc8522d455ba217bf6e5	Putative novel defense gene		0		Predicted novel defense gene		0
WP_131414876.1|NZ_SJXE01000002.1|316362|-	14.0033	1.54816	12.2542	16.2733	CDS	with_protein	GCF_004336975.1	Primary Assembly	unplaced scaffold	NZ_SJXE01000002.1	316362	317363	-	WP_131414876.1	WP_131414876.1		hypothetical protein			EZV61_RS07845	1002	333	nan	TRUE		FALSE	GCF_004336975			FALSE	MRLNLHQDLFDSQYDAELTQIFIEAYRKRVSVHIEHADSFQSWLGTKDKATKERCAYVLSASAALHAGCKSPCTFSIVANGQGSDWDSNSPTVEACEVDYLLQLPTTISLENGRNDRNFLLSFCKKELRARLLELESQKALEFDGAGGINEQINHMKDRYVQHPANKHKYWLLFDGDSPSPGQTSEPARTLIDLCKEHGFKNFHCLARRAIENYLPVSPKKNIAEVYHLFGLDDEELREQIECFSELSDDQRSHFHTKEGLRNQSCKKSGLFTDIPRQLRRGFRVRVDSVFNHGPNAKCEDFEPLHSLLESEGMIEELRKFLKQLDFTTRKIR	b5fdf713e9ff077e3867d3aeae93719222cdd6a60eb39be1e79a060f	2a2617daab294d5e499340af4a3903b57d173c55ee32e752c954fc7d	Putative novel defense gene	UniRef50_A0A2D0HPN6 PARIS_I_merge~AAA_15_DUF4435 AAA domain-containing protein n=10 Tax=Nostocales TaxID=1161 RepID=A0A2D0HPN6_9NOSO	0.372372	97.2	Predicted novel defense gene		0
WP_024267020.1|NC_023035.1|706604|+	13.9869	1.37951	13.1491	16.7197	CDS	with_protein	GCF_000507245.1	Primary Assembly	chromosome	NC_023035.1	706604	708502	+	WP_024267020.1	WP_024267020.1		hypothetical protein			L21SP2_RS03095	1899	632	nan	TRUE		FALSE	GCF_000507245			FALSE	MRRFATPIRPNSFYGHTILEELPNTFGEDPTPLFIREAVQNSLDAHDEINVTVSIELKLRKVPADVLNSVFEKAGFSTDKEHFFLEFSDFGTYGLDGALQEPESLDDMGRFWRFALSMGVPQANDDAGGSWGMGKSIYHLMGSGFIIIYSQTKKENLSRLCAKWIVDERDTERAYLRDVGTGIAFWGSKENVPLTDINEIRPTLSNLGLSIRNEPGTSIFIHLDHDPEKYGFNDLKEFEQNFLRHCYQEVYRWYVIRLGDNFKHKLTIRNLPYHYKRSFERNPSFYLFRNLFETAYGYLKQDESESKDDSDIKIVPLKIKNKNITAVLVYRDLTRSELLMQAPDNFKSPVEYLMNNTSQESRSVCGMTRAAGMIVKYDSALLPEPGNPDEYRIGLLLIN…	e7c5575c2867a59c205177e7b01abea0aee3d6ed5ca6aec401b3e68e	e7c5575c2867a59c205177e7b01abea0aee3d6ed5ca6aec401b3e68e	Putative novel defense gene	UniRef50_A0A0A0GV06 RM_Type_II~Type_II_REases ATP-binding protein n=51 Tax=Gammaproteobacteria TaxID=1236 RepID=A0A0A0GV06_ECOLX	0.212025	81.7	Predicted novel defense gene		0
WP_131573090.1|NZ_RQRT01000004.1|101061|+	13.9619	1.29533	12.4822	15.965	CDS	with_protein	GCF_004335005.1	Primary Assembly	unplaced scaffold	NZ_RQRT01000004.1	101061	101720	+	WP_131573090.1	WP_131573090.1		hypothetical protein			EG885_RS03510	660	219	nan	TRUE		FALSE	GCF_004335005			FALSE	MLIGDVQGWVDNFISFDDRFLERIAAAWPACMAVLPEQPGEDAITINLVDRLAKDVVVRRLCHWVEYQFEPFGLAADGSKYSKGIIDIAVLFDWNRERYLAYECKRLNVTNGGSRSSLATVYVTQGMMRFLTEQYAEGLPIGCMLGYVLDGDIAFASARVQDAIGVHPPLQLLDGPNSIAAVGTASRFGTRHRRFSNLEIEIRHALLPRVLQTLVSTDT	484bbfd87047350463e67c3b5b11f684a7d37b8332cbc94bd1ace667	7786e6933c7585c7970f045bb14d38a54742d7ad163c0a2e1a54551b	Putative novel defense gene	UniRef50_A0A071M246 PD-Lambda-3~PD-Lambda-3_A TnsA endonuclease N-terminal domain-containing protein n=136 Tax=root TaxID=1 RepID=A0A071M246_9ENTR	0.324201	87.5	Predicted novel defense gene		0
WP_151166655.1|NZ_WACR01000003.1|52627|+	13.9517	1.69984	11.4769	15.9184	CDS	with_protein	GCF_008806325.1	Primary Assembly	unplaced scaffold	NZ_WACR01000003.1	52627	54432	+	WP_151166655.1	WP_151166655.1		TIGR04141 family sporadically distributed protein			F3059_RS03775	1806	601	nan	TRUE		FALSE	GCF_008806325			FALSE	MTQNPKIYQINRNHIDLKNKVDTESIIQTIIYTYQKKLKLKNAPKGLNLNRFEKDDISYYLYLFNTDEIISDWQGFLPEELTHNSDFTQQKLSLILFARTPIELYCVIGGNAYRMVVPFINHSFGLNTYSRIMKPESDQLSSIKSRGITGYRAGLSEHFRDNYRIIDFIKFGKIPKEINLILSSETSSLHFSFLQGKSDETIQIGVGKSFKIKKSVDFYKLHQLFSELDVISELAPSDYLSSYKEIDDQKFIREFLYPELIKNIFNDIQGLGRRNNPNIRRFEHDFSNPNDIEQFYEADSYDLKEKTKNKGYKTFKTVTNRREIYDAVLTRAVELHGENDRFNFMVFLQGARVTCVKNNKATIGASFLFHITTELNVLNRPYFLVDTKWYNLRNSFVQD…	4ce964e0bc0304281d8e4c4df19dfc71ae713f02d64faa9a0f156228	449a571746d0def8504789ecedddb5082e24381cf7ce8ea61f64b1a3	Putative novel defense gene		0		Predicted novel defense gene		0
WP_218493946.1|NZ_JAHUZC010000009.1|66090|+	13.9434	1.46694	11.7159	15.7868	CDS	with_protein	GCF_019218685.1	Primary Assembly	unplaced scaffold	NZ_JAHUZC010000009.1	66090	67604	+	WP_218493946.1	WP_218493946.1		hypothetical protein			KUA57_RS07065	1515	504	nan	TRUE		FALSE	GCF_019218685			FALSE	MNPELLSIFNCRDHRSRFEASISLSDKKEFKKFPFFSQILDNISPRDEGEFTFENENDDIFVFKKETKEYEFNDYINSSETLNISLIIDKKIIDSKQSIYYWDSFLEHLIEKPLVETFSYFHKLFSSGDKIIQFEILDPNIKEFYLHTKSIYFRSFYNKSFEIFNRADRLFKVKNTTSFYNQDKFELLPDDFHVTETNLAEESIARLKEYFSRIEMILGAIYIATSSEIKEDILFYQLNDIGQTLKVNLNDKLEYNPTIFEIYNWIYNTDNYIDKSSIARSVFEYLCMDIFNSNSNNNVIRDLQKSYNIYIKEKVNIYLDAKKDLSEYIIESISKLKNYTNTILETFLKNLYAIIGFFFSVILANAISDRELDKIFTKDILIIIVIALIGSIIFWLISN…	facb07e05b183bb398cca04bef3cdfe1c56d0079e3ce4d24aaf9eea7	18e0176432dbc57573688c3b45a67166f593291806610e38b111025b	Putative novel defense gene	UniRef50_A0A2V5BVV1 Rst_Hydrolase-Tm~Hydrolase-Tm Transmembrane protein n=43 Tax=Enterobacterales TaxID=91347 RepID=A0A2V5BVV1_9GAMM	0.117063	67.8	Predicted novel defense gene		0
WP_155122116.1|NZ_CP020330.1|2812297|+	13.9034	1.904	12.0068	17.0403	CDS	with_protein	GCF_002043005.1	Primary Assembly	chromosome	NZ_CP020330.1	2812297	2814033	+	WP_155122116.1	WP_155122116.1		response regulator receiver domain			Mame_RS13155	1737	578	nan	TRUE		FALSE	GCF_002043005			FALSE	MIQLKVEQYSVFLPMRKPDAMRNFSEFQLEATKQFAHTLIVVDDEAAADLDEPVKSAAKIKKPSRRDLAKPVAVTPSKSTDLKHPLRADVLVETSMSLGLICSVVKPKPNDGAPERVAKASQKADILCVDWEMHRDNGKTAVDIITRVIASDEANGGRFRLIAIYTGVADKVRILNSVLKSIPKTTRDRKCLAIRENYIESADGLRIVWLFKQGGTFPANMAEFAIPESALPSRLQKEFSLLSRGVLTNVAIATIASIRAATHHVISKFGKEMDGPYFQHRSTIRSPEDAEEYATAIILSELKNAIDRSSIAAKFAGAEALDKALDDLPADVELGDGNNFSTIDRSLYKKLIIDGIKPTLKTNQPLQNKGAKFFTEHLAQPLRADEDGRKLDLLKFAAL…	56b9da8408249c80832ce1a7580d5c95209fad3e344bb566f1f9907f	a9fb98b90ec54ffacd796afea93712bdaaab0db24c04944c2a2018ba	Putative novel defense gene		0		Predicted novel defense gene		0
WP_115928371.1|NZ_QNVV01000008.1|196225|+	13.8647	0.944442	12.4646	15.3645	CDS	with_protein	GCF_003384725.1	Primary Assembly	unplaced scaffold	NZ_QNVV01000008.1	196225	196980	+	WP_115928371.1	WP_115928371.1		hypothetical protein			DRF67_RS11085	756	251	nan	TRUE		FALSE	GCF_003384725			FALSE	MEVGICHAFAACSREILHWQNKQANVNEESISDWLLFKLNDLNSCIKSIQFTRFEEARFTGADYELWVIDDRHGHRFRIQAKRLRKDYDHYSSIGYSNSHNMQIEKLISDAQRVNAIPLYAFYNNENFPSRCPLVSQEGMYVASAEEIFDNVIKPAKSFTSTEKLISLSIPFKCLFCCDLQHEVDFDTFLKRYFKMIDSEKGKIDIRKLPAYVTELLTFSNEIPSWYYKEFERDFIEFTRLIIVDNRNKPV	ba05a52a04a214bfc614e5b6a462e595e395dfa75a95e2d24b523711	8e928842aaf43ea8811d06a8da96ce68c58b39b2d4acffd4f72a2051	Putative novel defense gene		0		Predicted novel defense gene		0
WP_069194792.1|NZ_RLII01000041.1|264|-	13.8619	1.12831	12.5837	15.3317	CDS	with_protein	GCF_004102745.1	Primary Assembly	unplaced scaffold	NZ_RLII01000041.1	264	1703	-	WP_069194792.1	WP_069194792.1		hypothetical protein			EFD62_RS16150	1440	479	nan	TRUE		FALSE	GCF_004102745			FALSE	MKNLLLGNGINIQFGGVAYSSSFIMKRIKYQAKLDRYDELFGNKLTGTEIVNLLENFVEEANNIREGVYDDLATDSDTLDALKDFKYRYNTTIKNSHDIMLEDWFFVVHMFFLKNFDLEEHRISAMQGFEHLILDAIYNSGKIQEIYKEMKKYKKVKRFFNSFDNIYTLNYDNNIENLTQKKVYHLHGDFSVFANSENESNVLGYIRKKAGETVVLDNMKHCFCNALLNYSGKLKYKVITDSHRLIVEADNFADRYANDIIFKQELERLKEEKPLEYSMIMTKISHPELNMATEYYFDSFSKIEGELTIIGMSPNNDAHIFDAILSNKKLSKVIFYYYDEKDRAFIETYFPKRLFQCEKVDALWTRLDCKRKTYNCNYKLPYEHLDKFIEIFNALSDDF…	a2d17207464262a13ee6fe99e89489d790c40c7722974e42952121d8	c03b7ef48d8c94dd529b58cd1f4641130d9cf7f87a2e6e1c6656463c	Putative novel defense gene	UniRef50_A0A1B9PGQ7 PD-T7-2~PD-T7-2_A SIR2-like domain-containing protein n=41 Tax=Bacteria TaxID=2 RepID=A0A1B9PGQ7_9GAMM	0.373695	97.5	Predicted novel defense gene		0
WP_198637916.1|NZ_JAEHNY010000003.1|24707|+	13.8534	1.08047	12.3689	15.6332	CDS	with_protein	GCF_016236975.1	Primary Assembly	unplaced scaffold	NZ_JAEHNY010000003.1	24707	25918	+	WP_198637916.1	WP_198637916.1		hypothetical protein			I6U50_RS03795	1212	403	nan	TRUE		FALSE	GCF_016236975			FALSE	MNNINTGNKDIDRFLETIAQQHLKDKKVEYNGSKLILKTEVEFSQLKEAAEKIFDDVNTLLSDTLEIRLSSCKINKTSIFYKVEDFLQKYEKVKEDFVLQTIVIITADGRYLIKKPNATYNKTNKAIFNIHEYKQILFFFLNTPEFTPYISETDNQFTLISKTHGVFNIGYQLPKVSFFQELDLNNLFNRFQKEFKKKEFIQFFKEVLITGVHNTEEENRFNKIIKEHNTLLNLAKRDYEIYVSNFAFDKVKSEFKEERGMYFDSIDKNIASIGKQVISFPLTFGATIFASYKVKDQPALLILILSAYFLYTIIAFLVLNMTAYNIKCLRKDVKQEEEIIQKSYGVIYDDFKNDFKKITHKITNLRIIIGFLYFILISLLSLFIIFTLHQINILDLSDL…	c05b701bb25f167aaa69cd3f3bbfe40fc63434fd7bbbe58cc3e5f8a7	409b7831557f5d1359fa7399e8f3c6cc8f588b4856f763ad8e20e723	Putative novel defense gene		0		Predicted novel defense gene		0
WP_065077349.1|NZ_LROS01000010.1|71407|+	13.8244	0.736181	12.8523	14.9792	CDS	with_protein	GCF_001675165.1	Primary Assembly	unplaced scaffold	NZ_LROS01000010.1	71407	73563	+	WP_065077349.1	WP_065077349.1		DUF262 domain-containing protein			CLRAG_RS04810	2157	718	nan	TRUE		FALSE	GCF_001675165			FALSE	MDKKGIDFKEIVWNIEENKILLPDFQRKFVWTDEEQQKKIVASVLARMPIGSILLLDSKPNEYSSKAIGSRKTVDISKLQDRVKFLLDGQQRMTVLTNVFSNAIHDSCNKVSELISPSLKRRFFLRIPKWKKSKEEEDLFGVHELVFKYQHPDSEDPEFLTSNIMPFIEVETFLADDKSPINPKTELSTTLDEYCYTHNKDGYLIPLFLLIPLDNNKRKSVLRLKTIIHNIAFKIKDEIIDEFSNKISDFDKSKFIKEIFITEDMKNNVLNDNLSFEQLVTELADTWEEGLKSYLYACIGNISLNEITVSESQRGRAIDIYENLNRGGVSLSTFDLIMARVAIVSTDNFYERLVKNINKKRRYPIDVVPEVIKSRMKELLDKGKYNASVNIDCYNEDKN…	fad664da6a069dc9561e7800c2dcd32bb4d7942a5136f1c9f2b444e6	91f0854ff6dbb3f8bbc41683ac96f89a2506ec4f5780f85051d36203	Putative novel defense gene	UniRef50_B4VN95 SspBCDE~SspE DUF262 domain-containing protein n=15 Tax=Cyanobacteriota TaxID=1117 RepID=B4VN95_9CYAN	0.14624	99.9	Predicted novel defense gene		0
WP_169111967.1|NZ_CP051684.1|1827689|-	13.7993	0.79535	12.9636	15.1633	CDS	with_protein	GCF_012849375.1	Primary Assembly	chromosome	NZ_CP051684.1	1827689	1828834	-	WP_169111967.1	WP_169111967.1		PIN domain-containing protein			HH213_RS08485	1146	381	nan	TRUE		FALSE	GCF_012849375			FALSE	MPETTSIEIKKNVEDGVITAISVDTTTFDDGGKRVDGGVFSQLRQFGRHPVNFVISEVVLNEIHRHLAASISVKKERFSRDMSEACEFVEYNMAELAELRGRLDSLPSAEELCTKKLKLFLDESAASVLSADDFVAVSDILRLYFTSQPPFQADNPKKSEFPDAIALLSLEQWATNNDTEIVVVSRDSDWAGFCAESKKLHLVRDLATALSLFQSTEEIVEGMVERLRAALSDESSEIFAAVRRTIENFDWHGHTSVEANSQFEYEEEEIHADISRCCFVDDSENIKITEICDDSVSVVFTLRVDGVVTVYYSFRKWDGIDREYLPMGSGSPSIDFSLNVSIVLNMPIKTGDLSDLEWDVEPDALHVDFDDIEPDWMSGRE	edf15c6b30aa7a350d17b902de9a17e24c68940531dc82e03873828b	9fdc260b08130d0ddd9405ee4a2f710b42e23107e35d48a9cb3a51c4	Putative novel defense gene		0		Predicted novel defense gene		0
WP_274129024.1|NZ_CP095732.1|999570|-	13.7693	1.17858	12.5606	15.9599	CDS	with_protein	GCF_020447305.1	Primary Assembly	chromosome	NZ_CP095732.1	999570	1000643	-	WP_274129024.1	WP_274129024.1		hypothetical protein			LGT41_RS05200	1074	357	nan	TRUE		FALSE	GCF_020447305			FALSE	MPDKSQPNLFGDRVLCPDVQNLPLIVSATSNNCEVLAPGSVYQPLLLDQQGSGVLSGPGALNREEEKFVRDLITYLYPKKDYPKAASTPLVWGKRKVWLKRNIEKDAKSFRLRVDSSDWYYPDFVIWIVDEENRTQTFGFADPKGLALGAHAGWGEYKVVCTQIVPHFLHDEIGPVTIDDQTWTFRIRGVLVSTSSFDGLREQRKFLVRDANDDTHPPTKEQFAQARIVFQEARADDYIPEVLRLLIEDNALDEVWKLAAEFYGKSAPVQFASEIQADLAIRHRKARTVSDFTSSIVDDYLLPGTDGSFGSRARQKRHDQVNRLITSSDSVARSLWDAWADKDQPSRFLLAHFSETL	7521fab65883aa9828cbf6016ea737014c33722ddfdfcc439dab2e5d	7521fab65883aa9828cbf6016ea737014c33722ddfdfcc439dab2e5d	Putative novel defense gene	UniRef50_Q39XV7 RM_Type_III~Type_III_REases Helicase/UvrB N-terminal domain-containing protein n=117 Tax=Bacteria TaxID=2 RepID=Q39XV7_GEOMG	0.313725	92.5	Predicted novel defense gene		0
WP_132544301.1|NZ_SLWY01000017.1|136|-	13.7581	1.18082	12.1796	15.3686	CDS	with_protein	GCF_004341245.1	Primary Assembly	unplaced scaffold	NZ_SLWY01000017.1	136	2331	-	WP_132544301.1	WP_132544301.1		hypothetical protein			EV699_RS15200	2196	731	nan	TRUE		FALSE	GCF_004341245			FALSE	MNSQLFVFALEHARSSDWEHFEELSSRFLASEFPELRTMANPTGDGGRDSELFSPAGFPSVVAQYSVSKDWGQKIRKTIKRLKEEFPTVQVLVYTTNRKIGASGDKIKSESIKQGLSLDIRDLSWFSERIDLDDNKYSAAKAFSQVVAIPLLDGQKIIEQNRPSLTTIESKAALIYLAMQWEDENTDKGLSKIVYEALVLSALRNTNSDRRMVRRAVHEAITGYLTSSAEDEVSTQVDAALRRLTKKKVRHWQAHDEFCLAHEEIVRLQDRLVLTENQETDFIDEVERLVSIELGSDPNFAAKLRDYRNRVVRVLDSFLLKTGEVFAASVAAGEVAVVDRDLLYNTVYSDLSAHPNGSVNLELFPDVALNVIARLCASKNDNVQSHLRKLSDSYTLFSF…	1bb763379fa7e67d784a449a7973fd9a27d479a1642333b3c1321171	259766648a74712cb81a66b2727498a9db6d6d4cb6e3633f7ea513f1	Putative novel defense gene	UniRef50_A0A7D6SZ29 PD-Lambda-4~PD-Lambda-4_A ATP-binding protein n=21 Tax=Enterobacterales TaxID=91347 RepID=A0A7D6SZ29_PRORE	0.186047	95.6	Predicted novel defense gene		0
WP_090607870.1|NZ_CTEE01000001.1|5986556|+	13.7534	1.13545	11.8522	15.0825	CDS	with_protein	GCF_001373395.1	Primary Assembly	unplaced scaffold	NZ_CTEE01000001.1	5986556	5988733	+	WP_090607870.1	WP_090607870.1		DUF262 domain-containing protein			BN1232_RS27970	2178	725	nan	TRUE		FALSE	GCF_001373395			FALSE	MDKKFTSGDTPLADLLRQAGSGALQLPDFQRNWVWDDGHISSLLASISLSYPIGAVMTLRTGNPDVKFKPRALEGVENAAAVEPELLLLDGQQRITSLYLALGSGQPVPTRDARGNSIQRRYFADISKCIDPDEDREEAIVSVSADGLIRSRGDVSIDVSSLERQIEAGMFPLEIVLDAAKTRKWMRQFCAPESGDPEARIEQWDAFEEAVVHNFERYTVPSIELAKMTPKEAVCQVFEKVNTGGVSLTVFELLTATFAADDFALRDDWADREKLLAEPHVLSSFRTTDFLQIISLLATYHRRTAHLTNHPGDDRAPATSCKRKDVLRLTVGDYRSWANTVTEALPKVVRFLHAERIFKESDLPYPTQLVPLTAIFVVLGDQAESHGVAEMLRRWYWCG…	c74c07ad183d8ae4c929dec35090195f273e897990896f407446733b	68317f5665e93451030276b85e9380cc4e7c0def9bd982e58c018b9d	Putative novel defense gene	UniRef50_A0A450YQY6 RM_Type_II~Type_II_REases DUF262 domain-containing protein n=140 Tax=root TaxID=1 RepID=A0A450YQY6_9GAMM	0.355862	99.8	Predicted novel defense gene		0
WP_054969618.1|NZ_LJCO01000053.1|358|-	13.7388	0.869269	12.5065	14.9538	CDS	with_protein	GCF_001399675.1	Primary Assembly	unplaced scaffold	NZ_LJCO01000053.1	358	2829	-	WP_054969618.1	WP_054969618.1		hypothetical protein			AN477_RS13095	2472	823	nan	TRUE		FALSE	GCF_001399675			FALSE	MAGYEICAGKFATMFEDLKTRASEELNEAETRLKIIDELLFECLGWSRDHVTVETHVHDGFIDYKLGSSGHRFLIEAKRVGRSFSLPNTFKYETHLTIKHFLKKQKDLAEVYEQAVRYAHESAVKFCVLTNGADWIVFPGVRVDDVPIRESRVILFAGLEAIAENFLEFWGLFSEETVSRGSLEQKLLPAIGRLQPSFIFNSEGRMNAPYDRNVLATAMTQLLPPYFGDLLIEDADTRLLEECYVVEASVRDILESLGDKDFHDALSTTIRTLARSKQFAELKDLSQRLHSLITNFLSNPNNEYNLQVMLGRVGIGKTTFLGHFFRVEHTELGASNFVLRLNFHDVTEDTNIEHFFEERLWNLVSSHELFVEYSTYDNLKRLFQQDIEAMERGPLAFFK…	8c0ab516705229f18ce488e0d7df341ab3bac60c6daaaeca1caf055c	8c0ab516705229f18ce488e0d7df341ab3bac60c6daaaeca1caf055c	Putative novel defense gene	UniRef50_A0A3S5D875 radar_II~rdrA_II ATP-binding protein n=23 Tax=Gammaproteobacteria TaxID=1236 RepID=A0A3S5D875_KLEAE	0.253949	98.3	Predicted novel defense gene		0
WP_156480093.1|NZ_CP013236.1|3425830|+	13.7047	1.35695	12.1542	15.3689	CDS	with_protein	GCF_001584225.1	Primary Assembly	chromosome	NZ_CP013236.1	3425830	3426957	+	WP_156480093.1	WP_156480093.1		HEPN domain-containing protein			CPter291_RS15415	1128	375	nan	TRUE		FALSE	GCF_001584225			FALSE	MDVLPVWDPAYGAFKTEVCKATLSWISDNDIDQIIYSTYLGLPGRTKALDGLLTLTLTAASLDSLADQILDQLASPKDYWFFFPLPQIIVPEDIKLSSSVTIVRNRIVAQRGMVRAGDVTASDNGSLLKVQGSGYVNGERTQSAFVDAMTKAKWTLQIATLLGYFTRTSKRQSPLVLALSGTEQQDILDAKWICDQPRITDYCRVRLGIGLSRFLSELTFTKGEWTARQAESLQQHVGKLLTAVQDPVAQLNVKSIRRSLEWAFDAGIDEDEHMRFIKTCIGLEAAMSEQNEEIGITEQLADRCAFLLNKTAIARLETRNLMRKVYQLRSKLVHGAAAGLSESERTLAKQAEKILTAVLRTELKAIMDWYVTLKS	b969aac6e204a0a672efa6515ea9e15ad891e2c088d489b74518c339	4876a1aac0442439814d0f4022246f433c44910bacdd7292e0b50c4e	Putative novel defense gene	UniRef50_A0A1Q9HQD1 Gao_Ape~ApeA Apea-like HEPN domain-containing protein n=36 Tax=Gammaproteobacteria TaxID=1236 RepID=A0A1Q9HQD1_9VIBR	0.133333	91.3	Predicted novel defense gene		0
WP_202335803.1|NZ_CP068439.1|2527593|+	13.6899	0.988164	12.3562	15.2763	CDS	with_protein	GCF_016757735.1	Primary Assembly	chromosome	NZ_CP068439.1	2527593	2528318	+	WP_202335803.1	WP_202335803.1		hypothetical protein			JK629_RS11690	726	241	nan	TRUE		FALSE	GCF_016757735			FALSE	MKDSIENRFSLKDIKSAFDHFLGQEKYGVRDIFNGILNSISKQLQQEGIYAFWWKNENDLLKNHLLNPDTSYYLKGPHDNSEKANHFLRVIFNKEWINNASQGTHICLYVGKSTNIKSRINGQIKYNIDPKKFNQFDPTIWKDSKSKNQLDDDHSHLWPESKNNERLTKCKYGFGKKPNTVSQLRIGLERLFNTDALELIKEHVEISFLPYPGKENAVNRFFIEEKLIASLYPILNIDVER	99834695f52cd587b3ada5efcab82d02a9245a952fc2e2d88840991d	73aeef7fe34849d9e43a084106ed52f57cc1a79fe4435007611a9a95	Putative novel defense gene	UniRef50_A0A164CCK0 PD-T4-3~PD-T4-3 GIY-YIG domain-containing protein n=525 Tax=root TaxID=1 RepID=A0A164CCK0_KLEPN	0.103734	94.2	Predicted novel defense gene		0
WP_084517621.1|NZ_AULM01000058.1|2747|+	13.683	2.03102	10.6503	16.5595	CDS	with_protein	GCF_000422285.1	Primary Assembly	unplaced scaffold	NZ_AULM01000058.1	2747	4354	+	WP_084517621.1	WP_084517621.1		TIGR04141 family sporadically distributed protein			H567_RS26215	1608	535	nan	TRUE		FALSE	GCF_000422285			FALSE	MITIEGKPMAKSRKFSVYLLKTGYDARNALKDEHSLGEPLTDVENLPAGATLYLADNTPTDPWWKTYWGINRDLRQVLKGAIVFLPINGKCVSLTFGHTHHNLKNEAYEYDFGLRATLNAIDPDKIRVTDIFQPEDAKRERIQSPVASDLTFFDINSDESIVKRLTGAVRSEFQSYFRYVTGASNIRISSSVAASEISNLCSKLLEIYERDDFKTAFPNIQNITPIKDPSTIQQLDARLLEAFREESIDLVLTIPEILDHESAFHIAYSGAHGSRKTYDSVFIGHYRQFLSSRSIDDVELCHMKHHRMNIKDENNNTRESFSIYQCMLFDCVHSGSHYHLCDGSWYRIEQDYIRQLKENLDPYFKEHSVLQECDEKWEDSYNESVATSNTDYVCLDKTN…	e06b41e5e769dd5250e2da8236acc68031edd711c14ba895873d554c	d79765d12974ec2c4f1ccea913b8ba6c8bdc73fd83d5ae8cb3f0327d	Putative novel defense gene		0		Predicted novel defense gene		0
WP_123912731.1|NZ_QNVV01000008.1|181154|-	13.6828	1.21134	12.0789	15.0326	CDS	with_protein	GCF_003384725.1	Primary Assembly	unplaced scaffold	NZ_QNVV01000008.1	181154	182689	-	WP_123912731.1	WP_123912731.1		hypothetical protein			DRF67_RS11015	1536	511	nan	TRUE		FALSE	GCF_003384725			FALSE	MMSYKNFIELFGNPSAIVSESENFKTLELEYEFSSINLPKEENFRYFFNRIRAEDKCEIFFSIDDGEAIAITKDVDFTSDLENVKILFSGHEEGEIVNLKINIYKENDKNNFYFYSRDCFFNYIQSFDTYGLASFFSSDFFDHNSKINIVIRDFVGTLSSDKITIATSYDPQIEEFEGREKRFNNIIANNHSSFFGKLKVLPEDFIFEGDGSLKQSVKEHIEKVAKVLVISAIFDITDLAGNVFYYKLNGYKSISHTEKIEDISTKNLEDFYNIYQWIYVGGNIVDKIGLARNIISLHLKDNALLELKGNVFESLKSSFKIYEKQNIKQYIEVRNKMSDQLLDYSKRVVTITDNFASGFQKSALALVTFFSSLIVTKVLAAPKNNEDFILYSTLITGVF…	a6b235ead28a77d9e5ba49f3eb007c59c01a3ee7efe8af7d8db41d60	56e1ebf5e9f752832e4691d859caab831f3b462a397a9232ac63401a	Putative novel defense gene	UniRef50_A0A2V5BVV1 Rst_Hydrolase-Tm~Hydrolase-Tm Transmembrane protein n=43 Tax=Enterobacterales TaxID=91347 RepID=A0A2V5BVV1_9GAMM	0.0489237	68.7	Predicted novel defense gene		0
WP_090926570.1|NZ_FOTY01000008.1|9302|-	13.6766	1.27423	12.852	16.2126	CDS	with_protein	GCF_900114715.1	Primary Assembly	unplaced scaffold	NZ_FOTY01000008.1	9302	11392	-	WP_090926570.1	WP_090926570.1		hypothetical protein			BM058_RS08290	2091	696	nan	TRUE		FALSE	GCF_900114715			FALSE	MKIEIAPHERMSETGSSLMRLIQNNELPTVDLLVRESIQNSSDAVLDDADTVNISFNINTFDPANLTLHFEGITEKLNAAYTDEAKNLEIRDTNTTGLTGPLHHSEAEDHSLGNLIHLVYEISRPQQREGAGGSWGLGKTIYFRVGIGLVVYYSRIQKEDGSFESRLAACLVEDERSDNALLPSEGDGPKRGIAWWGVAKDSRQTIPLTDEQEIENVLQGLNITPFENDETGTSIIIPFIDENTLMKSARASHTENDQRQRWWLYSMEDYVYAAVQRWYAPRINNRAYALNKPIVASVNGSMIRPEHMLSTFQAVQDLYNNSGYAHNPGNNILLDSQKIYSEKISLRNIFKNTGEAGRIVFAKVTSDELQMEPPDNQRSPYEQADTRFNDEEYNPPLIS…	7f54bb34fe1fd35fac6b7f53e8fc4676851c5f6101d807a4c96d952a	53e0e708a3fe002ed89a9d436a99c1dc4992b15a1bc00802f5347047	Putative novel defense gene	UniRef50_A0A0A0GV06 RM_Type_II~Type_II_REases ATP-binding protein n=51 Tax=Gammaproteobacteria TaxID=1236 RepID=A0A0A0GV06_ECOLX	0.196839	73.2	Predicted novel defense gene		0
WP_211162812.1|NZ_JAATNW010000006.1|261924|+	13.6651	1.43327	12.1154	16.0029	CDS	with_protein	GCF_012911815.1	Primary Assembly	unplaced scaffold	NZ_JAATNW010000006.1	261924	263600	+	WP_211162812.1	WP_211162812.1		response regulator receiver domain			HCJ96_RS12470	1677	558	nan	TRUE		FALSE	GCF_012911815			FALSE	MKIMDDFSRHSEIIANNFIQSIIFVDDKAYSTDGHRDQHEFDAQSITRVFSENGKICAVYRPIVESDVEVLSEVAKKSDVAVLDWQIILDDVPIEDGDYDDEADDDDDDVRGIYTKRIIRSLVSASECEYSIKLIIVYTGETDLQYIATEINASLKEGDIENFSICDSDPFTIISDSCKIMVVGKSNSANGRAKHNPALRGKIISYDELPSFISKEFSAMTAGLLSNFAMESLTEIRQNFHHIVRKFSRELDAAYLAHQVLLPNTDDANELLVELIGDTFTSLLRYKQLNRTIDKSYIEKWLKDNVTEKSKLLLKNDGSEDKFEYSRTHSVLLKLLGSNPDVVDKFVQAIGNVKNVKADNSEQALSKSNARTLSSKYAITLFTDVEKYEEINKQFANLC…	46e9654f89a3620cabec22a738c98779624f342523ff327db54b3049	8b618d3004fdb101a0313147a13bd1fe81eddb1f26b485c9364e530f	Putative novel defense gene		0		Predicted novel defense gene		0
WP_010277932.1|NZ_CP047495.1|3370176|-	13.6189	1.82856	12.1418	16.9723	CDS	with_protein	GCF_009873295.1	Primary Assembly	chromosome	NZ_CP047495.1	3370176	3372176	-	WP_010277932.1	WP_010277932.1		hypothetical protein		57243860	GT391_RS15030	2001	666	nan	TRUE		FALSE	GCF_009873295			FALSE	MNLVDLLAERGIRTALVVDDVYDEVPTASDIDPANDAWPNFNDDLTPEQRQLIIDKYPMAAQLHFDQCIIDDKYVATIWQIHDELGDAAASLFERYIADQKADRNYVNIIEKRLKSLGLTVNTAGRNFTAAAQEVDLIIIDLFFDKAQDPSLLDSSKKSLRDALQLRIDRPPLVILMSRSPRLEAKRDEFRDDVLLLDSGFRILKKEDLENTNRLELQLERLAENCSDSRVLAKLLYSLEEGVKQGADRTLQLLRRLRLSDIGQIQQLLLNAEGQPVGSYLVDVFDHVLKHEIEREIGIIDAAQALNNFSAAKYPTPYVSGSVDLQELVQRLLTQNEHRLKLPGSVAASVAFGDILRIKPDANAERLKNEILVDLTPENVALVLTPACDIQRGAAPRIL…	adf61a955b1c17a627b7153a501ee8ae2465b1ebc794ca1f78578ecb	bd784ed60570bcf1e4743ecf1731b652c6982af699d76c55b3132afd	Putative novel defense gene		0		Predicted novel defense gene		0
WP_271186087.1|NZ_BSFE01000003.1|10568|-	13.6119	1.29502	11.7008	15.4654	CDS	with_protein	GCF_027922185.1	Primary Assembly	unplaced scaffold	NZ_BSFE01000003.1	10568	11281	-	WP_271186087.1	WP_271186087.1		hypothetical protein			PKE71_RS06150	714	237	nan	TRUE		FALSE	GCF_027922185			FALSE	MSLPAIRPRPDQIAELTRGLELPLPKLSAVHLEIIAEGLLHAFSQVRASSPTIVMSGSEAEVTALLEARLNGMVEEDPLWRQLVLCVARGKESVSYDGSHLEKRPDLSIYLSGKHRGFPLVVEAKIIDAANSKTETLYCDNGLRRFVDGEYAWGNREAYMIAYVRDGSSIGAKLTPFLSNAMAQSPPGYLIEDLPAAIGAGKMDLAHSRHGRNFIYCGSSALAAQPGPISVWHLWLL	555b3d1c20a177e7f0dae4cea8922a0cccc8cd1741c48fdfa3046a07	500c03663223c24f78ec83030d93ecb712e2f50371f978300d84691b	Putative novel defense gene		0		Predicted novel defense gene		0
WP_116185384.1|NZ_QTJX01000004.1|126586|+	13.5682	1.17616	11.9963	15.1644	CDS	with_protein	GCF_003382275.1	Primary Assembly	unplaced scaffold	NZ_QTJX01000004.1	126586	127215	+	WP_116185384.1	WP_116185384.1		hypothetical protein			DX873_RS15370	630	209	nan	TRUE		FALSE	GCF_003382275			FALSE	MPSKNELKESILPIWKVVTLAKKCFRYAFYLHKPDTEIELEFLERSREFTFIRHILWRNTVIELSKLFSSSPKRDKYNIFHFINKLKKDQYFGTFEIDPSKIKTWEEQLEMNSSTINIILELRDKVYAHTDNEKAKSNLDTPTFEQTEKLLNIVEGVIQEIYATVFDGYAEMESPTVKETPEKIIKILAKEKKNRIDAIHKGLKSKTTK	f02a1e3314d3b5944fdadf39ccfad8d38bc319ea87e91b490adf2f37	ab04e25389f52d5d6b487153ee7c4c3ec7fec30ea03f1722aaf50e60	Putative novel defense gene		0		Predicted novel defense gene		0
WP_073050801.1|NZ_FQZL01000041.1|14781|-	13.4805	1.60662	11.4763	15.8615	CDS	with_protein	GCF_900142005.1	Primary Assembly	unplaced scaffold	NZ_FQZL01000041.1	14781	15572	-	WP_073050801.1	WP_073050801.1		hypothetical protein			BUB05_RS16975	792	263	nan	TRUE		FALSE	GCF_900142005			FALSE	MIEVIEQILTQYSYVEHLVDLPSGLKFFKHNNISIASYFIITVIDCRSFEEDEDEMKIALEKLEQEYIGVANQDYSIKSRIQSSFNNNREASQIDKNTSAIYLLLMQDTRKIDQFRNLVFSIEESPNYFKRYVLPYTIEQQDNLKSNLSEFSGREINDVLSNLVNNETEYYKLLEGRNFGSEYELIIKLFSKLPFLQYEFKPESAPISLDEDISRKIEVDLEKYHELISDKSFKIEDIYSVEDNEIDKNIIEDELGKLLGGNQ	e530db299f48b47be8ba8993a66f49cecd3258fabbc1a478dad74629	8b77f27032e1c47af792c4542c58042d008410d970496401d3c264a2	Putative novel defense gene	UniRef50_A0A7U0AUD9 Lamassu-Fam~LmuC_acc_hydrolase_protease Uncharacterized protein n=6 Tax=Enterobacterales TaxID=91347 RepID=A0A7U0AUD9_YEREN	0.235741	55.1	Predicted novel defense gene		0
WP_106506930.1|NZ_LT984895.1|1915606|-	13.475	1.42968	11.3149	15.6554	CDS	with_protein	GCF_900258505.1	Primary Assembly	unplaced scaffold	NZ_LT984895.1	1915606	1917216	-	WP_106506930.1	WP_106506930.1		TIGR04141 family sporadically distributed protein			C8271_RS08450	1611	536	nan	TRUE		FALSE	GCF_900258505			FALSE	MKSRRLTFYLLREGIADFDDALDPDKPSLTVEIDPSTGIDGRFFYLKPQPSVPAWVGFVQPLLTDQLSGIRSASTSALLLLRTSGRIFALTFGYGRSLLDLSKIEYQFGLRVALNRIDPRQIRSLDTKTFEDLVVSTNTQVSKSAELPTFGVDISRDILRAVTGEPRDQTFSKRIAGADSLVMGVTTPSLELPAICDDLLAAFAADDYKTDFGWIDQLSLVRDDATVEALNNLLVAQLRTGSTGATHLAMPETIDWEDIDGFTIAGTRSHVYEDLDLDDYLSRLGEDRTTITLKHLKTRSVSVRFGRSGNFDKRWNLYQCIVTEQRLDGRLHVLIEGRWFAVSSTLVEEVDAFAAGLPDTHVTLPPARSGEIEADYNTRLAESSPQHLLKLDARIKRPG…	afb23f2d7dd76a429c35b67efb316d0feb8e88330dc750560b3285d0	08ffcd2314dd22df4d33f7e49a9455c402e8a8cc227368f341ab2c68	Putative novel defense gene		0		Predicted novel defense gene		0
WP_145231813.1|NZ_CP036343.1|7111138|-	13.4114	1.4656	11.6412	16.083	CDS	with_protein	GCF_007746795.1	Primary Assembly	chromosome	NZ_CP036343.1	7111138	7112742	-	WP_145231813.1	WP_145231813.1		response regulator receiver domain			Pan161_RS26810	1605	534	nan	TRUE		FALSE	GCF_007746795			FALSE	MSFSDITNEIVSEFLQTVVVLDDESYLREPESEAESNSEIIDPSPRGNIGGTDDENQNSRPPSKKHGLDAKILIDSFANNGQVCAVLAPAHNEDPVKYTKNVAQNADVVILDWQINGDDGEIAQTIIKDLIQEDSNRGGRLRLFVIYTGEGDLTIPYESVRDKIKILEEIDGDKVVLGCNNIRVKFVMKKDGEDPQGISEKELPNVIIQTFAEFAGGLVPNSVMAAIHQVRENAQHVLQRFRKELDGAFIAHRILLHNQEEASRYLIELIADELKATFDYSSLIEKSVGQEVLTEYITDGVYPCDKLLIKETAEFEEQKFIELKKEDVITSLDTNVFDETLWKKTKTLYKRIYPLFHQDTQVGRERYLELSRISSLRTEINSQLRTVIPQIKLGSILRT…	29be9d62712cce9d7d0f8980bb49edb4db396dd9bbc912dbbcabd4dc	29be9d62712cce9d7d0f8980bb49edb4db396dd9bbc912dbbcabd4dc	Putative novel defense gene		0		Predicted novel defense gene		0
WP_135638427.1|NZ_CP038662.1|3692759|-	13.3775	1.35476	12.2682	15.9405	CDS	with_protein	GCF_004768745.1	Primary Assembly	chromosome	NZ_CP038662.1	3692759	3694120	-	WP_135638427.1	WP_135638427.1		hypothetical protein			E5D60_RS17590	1362	453	nan	TRUE		FALSE	GCF_004768745			FALSE	MNQSQIEQIKTDIDSFYALNFEDILGKSFNKDELNYDTAMIGDYTISEYIIIVNKVFRHFKQELMDVGFKSLPYQYNFNNEFSNGNLHSDISSVVSYISSASFPSSVQCLNRLVHYQRLNGFWEKSNRKYFKSSEDKNIQDREVLETLKYHLTNYSESFVEIVSQIDKKKDELSSFISAKQSELREIEAGLSEMNRQNIAINELHNNATSTVEKINSQFNITESKRVDSEKLLSEARGELNTLQDDIIEYGKKIANQDTKYNELKDSFEQSLNFVQGKEEYFEERNQYLDDLIGREVGASLFETFKQRKEELSPSVNFWKWAVPILASATVIWIFILFSTSQGAVLSYQVIIINSLKALPAIGLLLFGISQYSRERNFQEEYAFKSAVALTLNSYASQL…	23a568b4504639b70977261e0467016f12647c136cc14761a13be768	2d823d9626c7e5192520eb2ea6e2f362568bcae8e148373e6f529fbc	Putative novel defense gene	UniRef50_T1ZDY2 AbiZ~AbiZ DUF6161 domain-containing protein n=61 Tax=Bacillota TaxID=1239 RepID=T1ZDY2_STRIT	0.366446	98.8	Predicted novel defense gene		0
WP_041890575.1|NZ_CP010817.1|1512163|+	13.377	1.21724	11.8849	15.2421	CDS	with_protein	GCF_000833025.1	Primary Assembly	chromosome	NZ_CP010817.1	1512163	1512897	+	WP_041890575.1	WP_041890575.1		hypothetical protein			MPR_RS06680	735	244	nan	TRUE		FALSE	GCF_000833025			FALSE	MIHALDRKKTNLQSNYCEDTQVASTIGILKNLPAELFWQILRKSCKENFALPSSSGEILNIEFWPGGWKYINRVEPDVYIEFEKFDLIIEAKVSDKSGQLMGQEQWRKEVIAYLLNKDLQNIDRPLHFIALGGNEQMNSEFMTITQNDLIEVNDRTEKDFKFDVQVFKSNWFTLLNVISDIHKQFSQQEYFQVNKMTVLRIIEDAIIGFNLHDMYAMDWFDSFTYEANFNEKTINNILNWKYEN	318040f7f992fec76dc5ece264cec1131582106c551074a7a3309ffa	54d40c2476fa180720716f083b16ca6e7096898df2bac3396f88c97a	Putative novel defense gene	UniRef50_P15006 RM_Type_IV~Type_IV_REases Type IV methyl-directed restriction enzyme EcoKMcrBC n=189 Tax=Bacteria TaxID=2 RepID=MCRC_ECOLI	0.25	73.4	Predicted novel defense gene		0
WP_227676595.1|NZ_VTUC01000016.1|32856|+	13.3615	1.8755	10.4708	15.8603	CDS	with_protein	GCF_008364555.1	Primary Assembly	unplaced scaffold	NZ_VTUC01000016.1	32856	34673	+	WP_227676595.1	WP_227676595.1		hypothetical protein			F0319_RS17945	1818	605	nan	TRUE		FALSE	GCF_008364555			FALSE	MMIDRLELTKNIQFYNLIIPEDNRNRTITDVEITNILDAADDNIEPGSDYLLEEFRIDKRLIENDIPYKYSLRIFPTLKPVYFIGEIEGGENYQDKIYAFILILEFDNSVAIIKKSCANISDDIERSFNLVSSNLLASTFNDSDVLFQKISTRTITNSDKAIRNRSAESADLKGSYSTHAAGRSIPYYLKLRQGAIIKTISGSGRLVEASQRVNFDEIATWSYNQLCLIRQGGGVKDFLNSFAKQKDLSEVLRSTVPSALLIESTSLYEKLQSEGAILKYKLPDGSDCILNEIQVNRLLRKLEKVYEIKSDLTIQVPLGKAKIRKNNKTLTIDSTVLKKIKVSYNSKDITLQSFIFKNGFYSITFTDPCYMYFMGNCFEDSSGISEINNILEMLVPKAN…	ef738feb8f799a8b4177de7dc43e5c29b470d6e62dd47acfb4ad0647	d4b37be4da3d94c34f88bc9dcaeb6c554a089ccbdb521e814fa666da	Putative novel defense gene		0		Predicted novel defense gene		0
WP_093415322.1|NZ_FOZX01000002.1|489501|+	13.3219	1.20732	11.2234	14.9667	CDS	with_protein	GCF_900116135.1	Primary Assembly	unplaced scaffold	NZ_FOZX01000002.1	489501	491510	+	WP_093415322.1	WP_093415322.1		hypothetical protein			BM424_RS09160	2010	669	nan	TRUE		FALSE	GCF_900116135			FALSE	MSTPRWYSQPFPPEGASAAEGIRNQLGRPNLDLLTILVRESAQNSWDAAIGDRPVDYRINLRSVGAAHANAWRDLLQEGAPDDTRLPLRKSLRQSRIRVLEVSDRGTRGLGGPTRADSTVTERHDFVAFVRNVGEPRDNALGGGTYGFGKGIFYLLAKTGTVLIHTRCLFEGRYQTRLMGSALWQSYLAEEDGSERRYTGRHWWGDTSGHVVEPLFDDEADATARRLGLEAFGEEETGTTIVVIDPKLDELDPDLKEVEERHVAEYLADTIAWQLWPKMLANNAGQSAMRFSVECNGTEVPVPDPRETRPLNLFVAAHEKMSGSNGTVVQCLKPKRLLGRLGLVKRHAPPLEPSRAAQTAGIETFPHHVCLMRSAELVVTYHPGPKPPSEYLSYAGVFK…	f2f93517372c772ec6350fc5dc0034b5d1844adcd151966014e9710a	2f5107219ec924ba209021eb4cbacc041553ee70237957e6379b091f	Putative novel defense gene	UniRef50_A0A0B9GGK2 Gao_Mza~MzaB ATPase n=1 Tax=Photobacterium gaetbulicola TaxID=1295392 RepID=A0A0B9GGK2_9GAMM	0.204783	59.6	Predicted novel defense gene		0
WP_090137773.1|NZ_FMBC01000051.1|31361|+	13.3186	1.84133	10.2734	15.6106	CDS	with_protein	GCF_900094795.1	Primary Assembly	unplaced scaffold	NZ_FMBC01000051.1	31361	32041	+	WP_090137773.1	WP_090137773.1		hypothetical protein			GA0061070_RS20045	681	226	nan	TRUE		FALSE	GCF_900094795			FALSE	MSTSELFRLTEGNIKSLRLLSPIEVDSIISNCSKLIAFQRHHALIEYVIYNYNSLNDFFVKKAMEYTSIELNDLGYPFDNLLLESNALIFNFLTSARTFIDHMQANIHKSDDEKGTKISFFKEITAHEFDSKFSYKFMGKLRNYVQHCGMPPINYNISKNYEEINILSTTLNAMFNWDALLKEYDSWGSHVIPQLKAQTPEFSVFIVMNELHLFIDQGLYNIYKAR	839ea9eb47cd5905d3e1fba980a38421173850c7367fb20335186e43	839ea9eb47cd5905d3e1fba980a38421173850c7367fb20335186e43	Putative novel defense gene		0		Predicted novel defense gene		0
WP_080954902.1|NZ_CP023706.1|2160769|-	13.297	1.64573	11.2919	15.8927	CDS	with_protein	GCF_002504285.1	Primary Assembly	chromosome	NZ_CP023706.1	2160769	2162436	-	WP_080954902.1	WP_080954902.1		response regulator receiver domain		60780596	CPU03_RS10105	1668	555	nan	TRUE		FALSE	GCF_002504285			FALSE	MTSSTDFHKLSEDCVRRFLHSVVAVDDNMSFGAGSDTFPTDEDIDALVDPDDEPTPIITSSEFPGVESTKSKAKVKNHPFDYQALAEAFAKDGIACCGLLAKSFNVEERDIITASSRKADITILDWDMQSDSGQFAIEIIKSIIVSDINSGGRLRLLSIYTGEHVTAVITKLNNELKKTYCSVIKNDDSIFIEDNYALEQWCIVVISKDVYEKDLPNVLIKKFTNLTAGLLSNAALSCISEIREKTHGILTKYNNKLDTAYVSHILNLMNSKESRPYAYENAHDYAVGLISEEIRSTLQISENLKKSLSKNSLSHWPIFHYTKNGCKNFLLTGKKQKDLSVEHLRNILSADSLEEIQHAIARASLGKKEYLSQDGEEDKKLMQLCSLEITRRNLRYHSH…	ed03b726b6bcd24bbf00fa590b840fff146403f71b53c9a1eb0cc929	0263685b96f122e84a8d5127fb8d1c8fd212ebf41a495cdded3c418e	Putative novel defense gene		0		Predicted novel defense gene		0
WP_145721041.1|NZ_VLKT01000036.1|41386|+	13.2889	1.07087	12.2255	15.3467	CDS	with_protein	GCF_007830515.1	Primary Assembly	unplaced scaffold	NZ_VLKT01000036.1	41386	42102	+	WP_145721041.1	WP_145721041.1		hypothetical protein			IQ26_RS25440	717	238	nan	TRUE		FALSE	GCF_007830515			FALSE	MLADENEASVQAGTLGTNIHLPGEWLSSLVGYIAAALPGWRDDPRRPAQTNETGLTSELCARLNSVSHHSPGWDFLQFRREEPDDVRAGRSIDLVVAPSGALIWIAGREYSEYRTLLPIECKRLPTPNGKDRDEREYVFSQFSSTGGIQRFKAGHHAAAHIRAAMIGYVQARDIPFWRTQLDTWIDGLAATPVQGWSSADKLALATHHSATRIASLQSIHKREAGLEPILIDHLWIEM	5162e7e163d5fbfe6580362cbe46f6bf115d5b867c042b2397ba7a8c	122c2ce1f264bf55cc736ff650e418824791cf1d105477cf61c4d2d7	Putative novel defense gene	UniRef50_A0A0T2ZJT4 Lamassu-Fam~LmuA_effector_PDDEXK Protein NO VEIN C-terminal domain-containing protein n=27 Tax=Bacteria TaxID=2 RepID=A0A0T2ZJT4_9BURK	0.369748	63.8	Predicted novel defense gene		0
WP_054407044.1|NZ_LIYD01000005.1|1565824|-	13.2793	1.11273	11.7894	14.7181	CDS	with_protein	GCF_001278115.1	Primary Assembly	unplaced scaffold	NZ_LIYD01000005.1	1565824	1567326	-	WP_054407044.1	WP_054407044.1		SMEK domain-containing protein			AM279_RS06980	1503	500	nan	TRUE		FALSE	GCF_001278115			FALSE	MNRIEYINKINTCAARFVYEVEGFNAIGNYHINIHAENFLVPLLNEVFGLELENLNSTKKKNFPAIDLADFKNRVAFQITSTSSLDKIRTTLETFSKYDLQNEFDVLYLYLLTEKKPQYNDAKLQDAIPEGFGFDSSDHIIDKDVILQKINAISSTPKIQAISKLYEHEFSDIQIEQRKLKFENGYLNNEPEDISPNMVKISFSKVLYKAELFIDEEAILENLNDYLESIGKRKVKKLKPNTLVKKALKQNKVYFEDWILYEKCIYSFRDLSKNNEPLRKIIDAGTITTLDCKDFYEQDEASNRVFKNLLRKSLIQLCYYKGIEFFPPRGIFRFANSRPPKAKQIRWKGKKESTKTVIFEMTNKKEGHIICYRHLAFKASFLNFEIDWYLVINPTWSFT…	18020b21b9a35bd9791890a9c833947870c5998f086225cf857ae286	927f9c79468790c636c2f6ffe72084b23c9a826b4196d8e116dcc794	Putative novel defense gene		0		Predicted novel defense gene		0
WP_005279861.1|NZ_CP046605.1|780095|-	13.2619	1.90926	10.489	16.3471	CDS	with_protein	GCF_023520795.1	Primary Assembly	chromosome	NZ_CP046605.1	780095	780874	-	WP_005279861.1	WP_005279861.1		MAE_28990/MAE_18760 family HEPN-like nuclease			CACC_RS03775	780	259	nan	TRUE		FALSE	GCF_023520795			FALSE	MRDIDELFGALTEASAWRKKELNKLVSKFNFQYRKTTQKDPNNPEKTIVRYQYIEDDSSGRVVPLSALDKRAMYILTYSHWEGYVKQAIQIYLKSLGYVSFREAQSHPRAVRRILRTRLEEHKKAMENSDLSPEELQKLRARFIEQLDDDRLELQEQEIKIFSNTSSNLRIKVLKKLLRDLDIRIPEFFHRNGETIDKMVEIRNGIAHGDPTYRSDSFPEEVQDGLPKTIDFVEESFSELQKILIEKADSSFTVEKRLA	16c4c55c291665b6b1763313e1042fe6cd570c9c70401a59b6b0482e	16c4c55c291665b6b1763313e1042fe6cd570c9c70401a59b6b0482e	Putative novel defense gene	UniRef50_A0A089YRN7 PD-T4-5~PD-T4-5 CAAX protease n=24 Tax=root TaxID=1 RepID=A0A089YRN7_9PSED	0.312741	63.4	Predicted novel defense gene		0
WP_091770785.1|NZ_FNHG01000014.1|62917|+	13.2606	0.53517	12.3778	13.9091	CDS	with_protein	GCF_900103475.1	Primary Assembly	unplaced scaffold	NZ_FNHG01000014.1	62917	65172	+	WP_091770785.1	WP_091770785.1		DUF262 domain-containing protein			BLT42_RS11135	2256	751	nan	TRUE		FALSE	GCF_900103475			FALSE	MSTTVYRKVDPTLGGLIAQINQGDIGLPDLQRPFVWPNVKVRNLFDSMYRGFPVGYLLFWEPAEVSGARGIGDQTHQKSARLLIVDGQQRLTSLYAVMTGVKVVDKNFVSRTIEIAFDPLSEKFEVADAAIRRDIRYISNISQIWAPDADIFAIATDYIERLNAAQELSPEDERKIQRAIMRLNQLISYPFTALELSSAVDEEQVAEVFVRINSEGKKLNQSDFILTLMSVSADDARAALEAFCRAARQPSTTGPSPYNPFITPDPDQLLRVSVGVAFRRAKLKSVYSLLRGKDLQTDEYDPEIRDRQFAVLRAAQDKVLNLQYWHDFLKTVRQAGYRSSKMITSGMNLIFAYTLYLLGRTEYRIEEHELRRVIACWFLMSSLTARYSSSPESQMEFDL…	683db40a8a7c77c2cd108999fe516145c8e29592a19549d9e6bc1340	9136badae02da180c1dfea63a80d5d29b434a81d8608cc8510357269	Putative novel defense gene	UniRef50_A0A2A6RPH0 Menshen~NsnA DUF262 domain-containing protein n=17 Tax=Bacteria TaxID=2 RepID=A0A2A6RPH0_9CHLR	0.30759	99.7	Predicted novel defense gene		0
WP_220111806.1|NZ_JAHZST010000031.1|18196|+	13.2068	1.47015	11.4697	15.7549	CDS	with_protein	GCF_019457885.1	Primary Assembly	unplaced scaffold	NZ_JAHZST010000031.1	18196	19362	+	WP_220111806.1	WP_220111806.1		PD-(D/E)XK nuclease family protein			K0625_RS23440	1167	388	nan	TRUE		FALSE	GCF_019457885			FALSE	MINEQFFNHVRLLEKTYFRKPQYNLFRVLRSESDEVRLHSRFLGDLLNPKGGHQHGGELLRLFLDKFDLSITADALVDVEYKNIDILIRSGDTAVIVENKIYAGDQKEQLSRYYEVMQKEGYTNIKIIYLTLMGHPPSDDSTVNLSPEFIKQHLIHASYDEHIHELINRYIELSATDAPLREALIQYADIISKLTHKLENKEHMEELKQLLKTGSNLAAIPNLLEAYNEVLVDYQLDIWKRISEEVRNKFGSLIGDSICNKDDPEEAVRAYVNNRRGSKYLNVETQLEGYDDTYLLVEQDHHIYFGVYCPDAEGSDEYKRIRRVVEDASVELNSEVWSNMPVAFYAEPKINFKNLGSEELEYLSSEHNRQAYADFIVTKLQEVVSLLK	30b471daf6a3f95d42854c0e7f63b5d85412a2ac7c15e0ba87991387	30b471daf6a3f95d42854c0e7f63b5d85412a2ac7c15e0ba87991387	Putative novel defense gene		0		Predicted novel defense gene		0
WP_061286637.1|NZ_BCTG01000002.1|55809|+	13.2048	1.30019	11.4727	14.9665	CDS	with_protein	GCF_001571165.1	Primary Assembly	unplaced scaffold	NZ_BCTG01000002.1	55809	56999	+	WP_061286637.1	WP_061286637.1		hypothetical protein			HCH01S_RS02155	1191	396	nan	TRUE		FALSE	GCF_001571165			FALSE	MFEKIVLKRLIDGPPISLGELAEALLFYQNVHLVLDHSTLSHLIESIRMEGLLSLLGRKNVTAVYCEETLGISTTKRGVFEYHTPIGFYLSGDATGAVANNRRERLYLTLARYGYDKKQRERLASIFIAKVPMKRLTADDFVKGGVIKAMVKGLTNAPYLQAATRKIVENTVGAEDIRHDFKIDLFESEQEYIVTTDLDINAINNNRARFSPTLDAITKASILTELLAATTDTHLAAYYGGELYTSKISSEVIKVRHAMLLTRIGIDRRELDNFHEIVLPNSPSLSEVINSGEKTFDDFLRVLDKSQKFREWIGGISPDANIVSEYMTSVTSVDWISGVKGKILRYVLGGAVGTATGDIGGLAIGAADSFLVERIFGGWRPSHFISRSYRPFVGER	427d7ef968bcd420cd15e4d970942d2097d210fdc21ed4786d6c7eb8	115583e089042a16c754ebfa27941c3ac575fc763c42d1b49230dd55	Putative novel defense gene		0		Predicted novel defense gene		0
WP_089200674.1|NZ_NHRJ02000008.1|106781|+	13.1998	0.961682	12.2709	14.9927	CDS	with_protein	GCF_002220865.2	Primary Assembly	unplaced scaffold	NZ_NHRJ02000008.1	106781	108058	+	WP_089200674.1	WP_089200674.1		DUF4365 domain-containing protein			CBW46_RS14245	1278	425	nan	TRUE		FALSE	GCF_002220865			FALSE	MARSKLDEKQVYEYLSKVFLEKTIVSNRWKYRTQEKDNDIDGEIEIFSDEGETTAKIIKVQLKATNELKYSDEAVIFDCPMKFLNFCDVCDIPVILVIYGVEEKKAYWLWTQKYIFQALDSDGVEWRKNTSTIRVKIPTANEVKENARFYNMIESISKVGVNELQQWRKQETSEYYFTILEEKDNSTGTKRRISAKIYIERSFASSKDSLVELVKKVNEKVKNNNYFRKVLDTGMDASKPEYIWLYFYDDLIQYEFGLPMCKSEWINNNGINEPILLKEFDQYIDSHNIRVKWEDDFRPLHDYLLLNSTSKTDYLKKIRGIVTFAKYELDLLIKLFNNEGKGNFYNHINAKRSDYRRYFLLMSNILPPYECRKLNRTLYDVLTDLDNLAIAIEQKQGNE…	131d9f1d7a83a59a5de873d694bbf80ca88c44fe9e9a7220a70db966	131d9f1d7a83a59a5de873d694bbf80ca88c44fe9e9a7220a70db966	Putative novel defense gene		0		Predicted novel defense gene		0
WP_104957574.1|NZ_CP026377.1|2577920|-	13.1821	0.958698	12.1651	14.3759	CDS	with_protein	GCF_002953195.1	Primary Assembly	chromosome	NZ_CP026377.1	2577920	2578849	-	WP_104957574.1	WP_104957574.1		hypothetical protein			C2E15_RS12020	930	309	nan	TRUE		FALSE	GCF_002953195			FALSE	MSKERELRLKSINQWPKAFKFDIEEVFEKKVEEVGLAKVFHPFELPESDNVEYNKVVSFLLDALYMIPNRSDIAFDHVWRALEYIFTHNGNGSNITKLIQDTLNVRIENVISNDSNYRNALYIVFEAIPHQVCEYLLKKITNENSRLEDSKIYKRLVLNDGDPNKKIINLDALMHYFSGKNYSDKDERRGGANLLKKIISGNTVTLGKQEEAEPLTLSESERIRLITLGLLYTFRNDRTHANVISPFKSSKASMKTYAHTWYLFLLTYTILIIMLKSDDSPVNVSGDLSSNAIRNVASMKEVFGRHLRT	d1a916251e72cf5cbd458ec6e112a99c8b67783c0417b3985ed08e5d	e48b2d5a3da9fef88ddb81640844bf8d52694d84ea3ca66f0f6e2584	Putative novel defense gene		0		Predicted novel defense gene		0
WP_128705553.1|NZ_RLII01000001.1|91226|+	13.1788	1.65387	11.6201	15.7395	CDS	with_protein	GCF_004102745.1	Primary Assembly	unplaced scaffold	NZ_RLII01000001.1	91226	91966	+	WP_128705553.1	WP_128705553.1		hypothetical protein			EFD62_RS00455	741	246	nan	TRUE		FALSE	GCF_004102745			FALSE	MIDRVILNILKENGFDGYEALSIEYLKNVVFTYRKNDIRIEFFVVAAIDQKEFIAIDENKMFSDISKSLKNSSFYTAEVDKNTSLVLCVAKDNKLKSFEELEKKELQTEENPYFFKKYVLTYDEKVAQKVFGEILKTCNESSSLTKYIESIVINPERFRSYKINAENNEDYALLSKIVMKVPIMPVKIPGNQSIKPLANMIQDNIISENLQKAQNLVAFLSSEKNKETPDNYSVSQIIDYWMKEKL	5f992b9ae9d3fbf4d6f1edf697103b7854cff52c860e82bb102bd9df	5f992b9ae9d3fbf4d6f1edf697103b7854cff52c860e82bb102bd9df	Putative novel defense gene	UniRef50_A0A7U0AUD9 Lamassu-Fam~LmuC_acc_hydrolase_protease Uncharacterized protein n=6 Tax=Enterobacterales TaxID=91347 RepID=A0A7U0AUD9_YEREN	0.252033	56.9	Predicted novel defense gene		0
WP_194933767.1|NZ_JACOPX010000004.1|110775|+	13.1229	1.43802	11.3395	15.6346	CDS	with_protein	GCF_015461835.1	Primary Assembly	unplaced scaffold	NZ_JACOPX010000004.1	110775	112115	+	WP_194933767.1	WP_194933767.1		hypothetical protein			H8F23_RS06275	1341	446	nan	TRUE		FALSE	GCF_015461835			FALSE	MNSPLWIATREGQDWIDQPCLDAIAWFRSLLEQRDWDARMDTVQANYENALTKWAHGEQVPLFDKNDAVFWYIHQANAFAQDRRNFFAPEGFRIAPLMHRIGHLLVHLQRVKGVNDRVETLLKKGRKTPDAGLYEILVAGAYKSRDWATVQFVPEQLGGSKTPDLLVSSNRRRWAVECKRINRSGYELEEHACAEALAKPVHELARRLGRRLVIDVQFRRELKQYPPDTLVKHVERYIEDPRARLVLEDDNLAAHIWDADWTNLNMVMAHDDVYFGSSRMVELIKGEYDLSYDHSFSGEWVPSTRMPLHADRVLHASIVSWQSASFDAAMAKAKHFRSTVGRAAQQLTLGLPGAVHVGYEALGGSSEDALRHQLNAMEMRNFEAEGSRLRYVYANYLRP…	28c2c32ac7deabee3c755261ae97d90a265463052babd9dc854a53d8	3a129106a8f54aa2d64568db536d39978a23bb7f89b909ac587c3c6c	Putative novel defense gene	UniRef50_E0UGQ0 RM_Type_II~Type_II_REases Type II site-specific deoxyribonuclease n=48 Tax=cellular organisms TaxID=131567 RepID=E0UGQ0_GLOV7	0.154709	58.5	Predicted novel defense gene		0
WP_200585657.1|NZ_JAEHFY010000009.1|111528|+	13.1224	1.03274	11.6892	14.2806	CDS	with_protein	GCF_016623585.1	Primary Assembly	unplaced scaffold	NZ_JAEHFY010000009.1	111528	112151	+	WP_200585657.1	WP_200585657.1		hypothetical protein			I5M32_RS07895	624	207	nan	TRUE		FALSE	GCF_016623585			FALSE	MQPIFSRNEDYTKIAFLNWRIDKWSDILNILNLADGFMTSAIELAKLALHNNDDKTADILIFPILTNANHGIELYLKALTWMLNKKMGEETRIEGLHNIRQIYATVRSKIKNYGGDISLKGFLEKTQGLDNYIEELFAKTNATGKKDKMDFSRYPFDNKYENHFYVDQIGNVEIDLENFVERFTEIHESLEDLTDFLYYIELNRDQD	d901ab0dd75a3cebbef2ef391b7c70272948265209c90fd7fb499f43	8c2989055f46f80026f5d1926c64322b8d542a6d6adc597da8bd2034	Putative novel defense gene	UniRef50_A0A2H5W5G8 Retron_IX~HEPN HEPN domain-containing protein n=63 Tax=cellular organisms TaxID=131567 RepID=A0A2H5W5G8_9BACT	0.396135	97.4	Predicted novel defense gene		0
WP_134437266.1|NZ_SOML01000012.1|91951|-	13.1123	0.818436	12.1056	14.4745	CDS	with_protein	GCF_004405045.1	Primary Assembly	unplaced scaffold	NZ_SOML01000012.1	91951	92574	-	WP_134437266.1	WP_134437266.1		hypothetical protein			E2605_RS16590	624	207	nan	TRUE		FALSE	GCF_004405045			FALSE	MYFEHIDHSHKYLQDILCVIRQGILRKRTALSKNKREGLNTQILVETFNIIGTQNIISSTWIGVQKEHEQENGKGKEDIYFHLGDDNHTRIFYVEAKRLPKYKSKNDDEYVTGESTTCRPSGGIQRYKSLSHGRSNLRHNGMIAYVESKSVDNWLLAVNEKIENEYPEDSILSPSTNNLNEFISTHSYNDIEASFVMHHFWIDLSLN	648775aaa8994e1f3d3435211f5bd55d40b3f0e3cd75779d4b2a3d87	648775aaa8994e1f3d3435211f5bd55d40b3f0e3cd75779d4b2a3d87	Putative novel defense gene	UniRef50_A0A071M246 PD-Lambda-3~PD-Lambda-3_A TnsA endonuclease N-terminal domain-containing protein n=136 Tax=root TaxID=1 RepID=A0A071M246_9ENTR	0.333333	83.8	Predicted novel defense gene		0
WP_223479748.1|NZ_JAINFJ010000025.1|13301|-	13.1077	1.27359	11.2212	14.9948	CDS	with_protein	GCF_019966595.1	Primary Assembly	unplaced scaffold	NZ_JAINFJ010000025.1	13301	14698	-	WP_223479748.1	WP_223479748.1		hypothetical protein			LC343_RS24345	1398	465	nan	TRUE		FALSE	GCF_019966595			FALSE	MAKPNAYVLRLDKARAEVFADALNESGFFAEAVPSFSHSRNVPLVCFIVGSQGRITHIASGRRGVNAGTKQSRLNVNDVEPLKTRLTVQKVINGVPARNRKVVADRFRNGGLLTPKAFDEAIDLIVRLAPETAKSIDRFTKTTRGRLSRLSDEAREALGQQKEAVATAMSLAGIDRAPLREWALHEDAVPQSFLDGLSESRQREDEMIVRDLSMVPGYEFIRRVPNASAALFQDEETGNRLTVVLANRLPLEEQTGTDLIYYNERFKSFVLVQYKAMEADDNEGSIFRFPEKKLSEEIERMEAFLEELRKLEESGSTDDFRLNNDPFFLKFCPRIQFEPDSSALTKGMYIPLSYWKRLSEDDALLGPKGGRRLAYSNVRRYFDNSAFVSMVKGAWVGTC…	4a8232de8325d7ba8988639c3cd245a996ac9c93505b9895e364e3dd	77c89b685fbe038585b1c38370197bfc1834c41affc59910aba875d1	Putative novel defense gene		0		Predicted novel defense gene		0
WP_218944118.1|NZ_VZZZ01000002.1|354012|-	13.0978	1.10255	11.6405	14.6604	CDS	with_protein	GCF_009193265.1	Primary Assembly	unplaced scaffold	NZ_VZZZ01000002.1	354012	356033	-	WP_218944118.1	WP_218944118.1		hypothetical protein			F6Y09_RS07450	2022	673	nan	TRUE		FALSE	GCF_009193265			FALSE	MGKIQLPKDALKRVKIGQAFAEYDIIRTDPELFVATPSTLSSLDPDGQNCFYIGRRGAGKTAITFEVQRKFQRCIHIIPQIFDLLTLPLEHEEFFDTRQRPFKSLMHSMERALVDEVIKAWAENGIFKFDRSYDHIKRERGLIEDCDFDSRILNLTDEIFEAYTKENDKLWLRQIKRSKEIIQEANSIATNGAYDYILLVDRLDESWDGSESAIICLMALMHATVRLRASSNFIRPYIFIRENIYDRIRALDNEFSRLETSSVFLEWSERKLIELVERRLVRPFNTKPKLGGEAWSYFFEEDGKESSAARVMKLCQHRPRDVLMLCSYAIDNAINDGNSKITHQDLNDASIRYSTSRLKDLEDEFAENYPNISLVLEYFYGLGNQFTVNAVEDFIQKLL…	c298891c5045f1f7e1b12b55d5a188c83435dde2c619bd7055495f2a	2400a55e000f4fdfdf2d7f5c636f0c5f2f9c7b3f5cf1c398edcefbb6	Putative novel defense gene	UniRef50_D7Y2H4 CBASS~TRIP13 CD-NTase-associated protein 6 n=323 Tax=root TaxID=1 RepID=CAP6_ECOM1	0.240713	96.9	Predicted novel defense gene		0
WP_188548602.1|NZ_BMFN01000003.1|463206|+	13.0818	1.18483	11.8501	15.304	CDS	with_protein	GCF_014638675.1	Primary Assembly	unplaced scaffold	NZ_BMFN01000003.1	463206	465488	+	WP_188548602.1	WP_188548602.1		DUF262 domain-containing protein			IEW06_RS16430	2283	760	nan	TRUE		FALSE	GCF_014638675			FALSE	MTTGFTLHHLFTSTETDQFLVPEIQRDYVWSIPQLDKLLGSLRATFAKAQRQPDLQVSGTDALPAVVDSFLEHHRRQRYSHHMGFIYAYHDSAYTGKAFLIDGQQRLLSLYLLLLARAVQENKQDSFQTNYLSATGKIRLDYRVRAATHDFLQRFVPFVLEASPSDQAIGGIAIKEAIKQQYWYLRAYEQDPTIAHILDNYTYLMSQPQQEGPNYHFLQHYVRFWYFDTGDRARGEDLYLSLNSTGLITSTGENQRALLLATESNPELKQSWGLQLEQWQDFFWKHRGQNLNADQGFNEFFRWLRIIAPAIANEQQGAADLISQALQIKDTPRELPTGFTLQNAARLMEVLRLLFPLPNSKTVGLVPNGLLPFSWLAQTGPLESARLGTRELFRLLPVL…	eb0ddc17bcaeba4e49573b63708f7b31e5c7239aab6c84b8f8d9c4ee	eb0ddc17bcaeba4e49573b63708f7b31e5c7239aab6c84b8f8d9c4ee	Putative novel defense gene	UniRef50_B0JSP1 PD-T4-2~PD-T4-2_A DUF262 domain-containing protein n=59 Tax=Cyanophyceae TaxID=3028117 RepID=B0JSP1_MICAN	0.146053	99.2	Predicted novel defense gene		0
WP_244298255.1|NZ_WBVP01000012.1|24136|-	13.0795	1.17638	11.9966	15.1367	CDS	with_protein	GCF_008933155.1	Primary Assembly	unplaced scaffold	NZ_WBVP01000012.1	24136	25902	-	WP_244298255.1	WP_244298255.1		ATP-binding protein		51061265	F8B77_RS11450	1767	588	nan	TRUE		FALSE	GCF_008933155			FALSE	MKLEAFNAKHLRSEDIARSFVSSKLFLETARNEHTILVGPRGSGKTTFLRMLSINTLPKWKGSTSLNVEYDGIYVPGDLVWGEMIKSLEDVGLKTEISEAFAYSAFFTHVMLSTIDSIESSLSNISSEVLQKNSVSVHESLIEICEILKLQPEKVSLSRVRHELVMKLNDLGEYSRKVSLFGNSNFDESEFENKVPYAFYDLKTSVESVLSSIDRALNRPEHRWALLLDEFEIAPKNLLDKVLSSMRSSAHKVIFKVALVPCGFHQEVKTETSAINDYSIVELWYVTKGESNEFCMNLVTSKFGINNPVDRLGSTRFGSRVNSTPQQWIEVFDELYQKDPTFKTFVRAKKLNYKNHFLSAEATPSLIRKISPIVAFRNAFLNKNGKRKGRRSLPEFYSG…	f63c5ca96c234238e53790dc6202651cea4323cb74fd3d8027814cef	f63c5ca96c234238e53790dc6202651cea4323cb74fd3d8027814cef	Putative novel defense gene	UniRef50_R4U792 Cas~csn2_II-A_9 AAA domain-containing protein n=2 Tax=Spiroplasma TaxID=2132 RepID=R4U792_9MOLU	0.171769	98.2	Predicted novel defense gene		0
WP_213631117.1|NZ_CP074578.1|4082535|-	13.0729	1.52932	11.3998	15.4034	CDS	with_protein	GCF_018394375.1	Primary Assembly	chromosome	NZ_CP074578.1	4082535	4084448	-	WP_213631117.1	WP_213631117.1		hypothetical protein		77279574	KIJ28_RS18030	1914	637	nan	TRUE		FALSE	GCF_018394375			FALSE	MAHWQFRPLNPNETSGSSISDDNFADEERTNVEILVRETLQNPLDARSTDDVVRVEYKLVTVDVSNSKFAQSIFSDDWIKHFRAGDLITSGDQPTTMKFLVIEDFGTTGLEGCFTDSSSEGSAENWNAFWFREGEGAKTTKSNGGAGQGKITLYLASQLRSVFALTNRKSDGIELLFGCCRFKRNYKLPGDNSRWAKEARWGAINDPNQLATPIIQASMLMAMKAELGLSRGADAGTTFLIPLPLADITEEALRNAVVNEFFFAINRGRLEVKVGGVALNASSIANVADDMGQSCRLVKGYRDFLALTAKRSAEAVTATAKESWNREAKLTDGFFENTELASLKKKFGDSDLVSVDFTIAVKKKNSKEASPTKFRVFLQQDESAEQSQELFVRQDLGID…	24fe0b3786635325548a37aa503e717910e822f69356a29a5f1b2823	24fe0b3786635325548a37aa503e717910e822f69356a29a5f1b2823	Putative novel defense gene	UniRef50_A0A0B9GGK2 Gao_Mza~MzaB ATPase n=1 Tax=Photobacterium gaetbulicola TaxID=1295392 RepID=A0A0B9GGK2_9GAMM	0.215071	72.3	Predicted novel defense gene		0
WP_217837148.1|NZ_CP077078.1|959495|-	13.0563	1.28775	11.1014	14.6553	CDS	with_protein	GCF_019139795.1	Primary Assembly	chromosome	NZ_CP077078.1	959495	961312	-	WP_217837148.1	WP_217837148.1		hypothetical protein			KSS91_RS04170	1818	605	nan	TRUE		FALSE	GCF_019139795			FALSE	MIDELQASKSCYFYRRKAPITMGAITVLFRAIRCAQTSPSNNLFSFIRQAHGASIWSALCFQFDKTPAFLPDADDVIDRVTGYLLIVEHRDYVAIFKSQIDVPADFTKRHLQRISSQDVDRGLTSKDSVFARVRLRHMTLSRFALRSKTLEGENLQNNVGMASSARFAPLGYSFTEADEHFSTTPRTGRISLRADRAGYLELVDYACSIIDRLHPRPGRPSSSPFLAAFARPLELSDLTASPTQFAVDTAILGQAIFDDKVIRLVKRDGGGYRELPKVEVDPILAELTDVLGVARNAAGKLLVSQLATGVEVGELAINKTRIALKRLTLPLLADVYVEDTQFALGADEGRVLLKQFIDKEDTYIVLFDQPRFAYLDGNLYQDDSLVNGGNQFLGYLFGN…	08c797a5a10553602937c3ddc33c66fb3b0ccbee0811dc680fb39a73	65eef3f3d52d1f9c3814e675306fc50d71138a3a1773fa1c4989b75e	Putative novel defense gene		0		Predicted novel defense gene		0
WP_093373990.1|NZ_FOQA01000021.1|4418|+	13.0538	1.93372	10.8403	15.501	CDS	with_protein	GCF_900113635.1	Primary Assembly	unplaced scaffold	NZ_FOQA01000021.1	4418	5575	+	WP_093373990.1	WP_093373990.1		PIN domain-containing protein			BM218_RS14045	1158	385	nan	TRUE		FALSE	GCF_900113635			FALSE	MKTNFREYIGYCKQEKEELWDKCVFVFDTNILLNLYRYSSETRNALLNSFETLSHSIWLPNQVALEFFKRRNEVIIETNVRYSKLELKKDKLLQEFREELRMKSNNEELAELDSYITGWIKNREHSDLLVSSHTEDIILDRLLKLYDGKVGNEYSENRLKEIYEEGKKRYDNKIPPGYKDEKKNLAKENSGYGDLILWFQIIEYSKENEKDIIFVTHDQKEDWWLKINGQTIGSRPDLVREFIDIAKSEFLMYSMDSFLNYMNENHKQSISEDVISEVKEISAVRNRVNEHFSNDIKESNLIDKFILPDSIVQEHYMLKKQIEKVEEKITKREKSLMLNRKSYELNGNPNTLITIVNTEKNLKRDKKELNGLYDKLKNFVTPDLP	de343a9312b611a41f643a0257aac7f3c5a6129b1b5a9671bf940b02	529e7c03a5dd96937caaa29eb05515b7f7e08a073c96bbc23f3bae37	Putative novel defense gene		0		Predicted novel defense gene		0
WP_150671509.1|NZ_CABPSB010000033.1|4272|+	13.0485	1.09238	12.1686	15.194	CDS	with_protein	GCF_902459655.1	Primary Assembly	unplaced scaffold	NZ_CABPSB010000033.1	4272	5744	+	WP_150671509.1	WP_150671509.1		SEC-C domain-containing protein			PAN31108_RS25270	1473	490	nan	TRUE		FALSE	GCF_902459655			FALSE	MTESSGGVTATERLLAEFCERSFLKFWSYPNPHKDDGHELCDLLAVFGDTVFIFFDRENELPEIPDKDPKILWDRWKRNVIDRQVRTAHGAERYILSGRPIFLDAKREKPLPVPFDKDKAIIHKIIVAHGAKEACERASPQNVYGSLAITYTETGGGPTHPFHIEIDRHNPVHVLDSHNMPIVLRELDTVSDFSAYLDEKVRAAAAFDCLSYCGEEDLLAHYLVNYDAATKRHVIGPKGKHGSTVNGVMIGEGEWRDFVQTGVYKNTKNEDRISYFWDQLIQRTCQNSLEGTLDGNSNIASGESAIYEMVKEPRFMRRGLSEKMLTTVGRFPNTGSFTRQVTLLPSFEPNVCYVLLQLRVPEELRAAADFREKRQTLLEIACGAAKNKFPNMVKVIGIG…	cc80f405d17f247e2668455334cbac72f02114024c4446aa5f6c80a8	332b839a2119dbcde43bba529d75c993726907172c6d28940eae156f	Putative novel defense gene	UniRef50_A0A0Q5HCF1 Gao_Upx~UpxA Restriction endonuclease type IV Mrr domain-containing protein n=65 Tax=root TaxID=1 RepID=A0A0Q5HCF1_9BURK	0.24898	59	Predicted novel defense gene		0
WP_128352835.1|NZ_RSFE01000007.1|127322|+	13.0454	1.55113	10.1515	14.5042	CDS	with_protein	GCF_004025325.1	Primary Assembly	unplaced scaffold	NZ_RSFE01000007.1	127322	128134	+	WP_128352835.1	WP_128352835.1		DUF2971 domain-containing protein			EGC76_RS09885	813	270	nan	TRUE		FALSE	GCF_004025325			FALSE	MGNADLICHYTSMEGFKSIIQSKKIWATNVLFLNDTKEYLHAFDVFQAEVEKLKIELKNLSEKDTLFFSGLAQCMDEMDYIGAEQHYVTSFSKNIDQLSQWRAYGSIGIVFNKALFENSLNTHNQLYCRMKPCRYDTEGLQEMITAKIRKLYTDYLNSSNHDAIYRLATDLQIYLYNRAAFLKDKGFHEEREYRVSYASTGDEEVKFRATDSCLVPYVEIAFDQHAIDSIYIGPSVEPKRAEKSIELFLYEHFPDNPPKVHKSQCTYRNW	2da1433d31b185c1132dc31c01a0525bb27e73f11ae5011ede5af081	2da1433d31b185c1132dc31c01a0525bb27e73f11ae5011ede5af081	Putative novel defense gene	UniRef50_Q48725 AbiG~AbiGi Abortive phage resistance protein AbiGi n=54 Tax=Lactobacillales TaxID=186826 RepID=ABIG1_LACLC	0.207407	93.4	Predicted novel defense gene		0
WP_132015250.1|NZ_SLUN01000020.1|15866|-	13.0452	1.50898	10.6606	15.1241	CDS	with_protein	GCF_004340685.1	Primary Assembly	unplaced scaffold	NZ_SLUN01000020.1	15866	16888	-	WP_132015250.1	WP_132015250.1		DUF3644 domain-containing protein			EDC14_RS15635	1023	340	nan	TRUE		FALSE	GCF_004340685			FALSE	MAKRKMIQYNLIQNSIAAYFAAIEIHNKPNILYRYETTTLLLFNAWELILKAFIRKYIKNRTIFENDGHTISFSKAVTYVNEYLNRQKENSFTAIKENLSLIEEYRNNIAHFYRESLDPQIFMLLARCALNYVEFVKEYFGKDITDKEGLFIMPLGFKLPFKPQDFLSKKAVSSVYSEEAKKFVEKIIRVIQDLRDQNIEESVVLGFNVYMESVKKISNSDLLVAITSQDEADANFVKVSKVQLVKDPNAQKVYLSDEEVLKNYPLTYSDVFCKCKEQIPGFKKNKDFDDIIRKLKENPTLSHHRKLNPKSKKTSTTFLYSDKIIDEIKKEYNQRGAEDA	5f14712c92ccc8702e7ecc8784c7d8205c4ddf5e31bec9ae39ecd262	0cf9fb4ec8255da42696b45b8e288968bbb459ab3d4a3bbfe650a7dd	Putative novel defense gene	UniRef50_A0A2H5W5G8 Retron_IX~HEPN HEPN domain-containing protein n=63 Tax=cellular organisms TaxID=131567 RepID=A0A2H5W5G8_9BACT	0.308824	79.3	Predicted novel defense gene		0
WP_050470682.1|NZ_BCTG01000003.1|252391|-	13.0432	1.12069	11.2703	14.331	CDS	with_protein	GCF_001571165.1	Primary Assembly	unplaced scaffold	NZ_BCTG01000003.1	252391	253221	-	WP_050470682.1	WP_050470682.1		hypothetical protein			HCH01S_RS04485	831	276	nan	TRUE		FALSE	GCF_001571165			FALSE	MNNSEQPSKMPKAMEQFLSVDWTLPPFTSSAVIETIAEALGTCGPSKHEEILSKVMPWVYDLRRLSSMYIGRYKSTIHIQEFSAQIAESIEAAAGGLFHAAICSLIPVIEGVLQKMAAERVGQPKRRNWMLPEIDALIAKEELSPGRFEERIVMLQSLRAIFETRLFVDTALDQSATRLNRNGILHGLFHDYANQLNFYRLISVLDSLCFAIGLKHGGSGFASSETDESREYLGYLTSMSAASQRRPSSIPSEPILKGSSPLELRFMILQAKRSNG	e653ac34fc21412a2cbf8cfe7b60a1cedb06b014e3e5c2f0788656be	e653ac34fc21412a2cbf8cfe7b60a1cedb06b014e3e5c2f0788656be	Putative novel defense gene	UniRef50_A0A1C3SRW1 AbiJ~AbiJ Abortive infection protein-like C-terminal domain-containing protein n=40 Tax=Lactobacillales TaxID=186826 RepID=A0A1C3SRW1_STRMC	0.148551	66.4	Predicted novel defense gene		0
WP_078677453.1|NZ_CP073074.1|4953873|-	13.0413	1.07553	11.1625	14.3653	CDS	with_protein	GCF_020872015.1	Primary Assembly	chromosome	NZ_CP073074.1	4953873	4954631	-	WP_078677453.1	WP_078677453.1		hypothetical protein		78305108	J8N07_RS22365	759	252	nan	TRUE		FALSE	GCF_020872015			FALSE	MLINVNNIQCRNIDQYKASNRATPFWIAKYIFNYESESFDKKVLDFIEAEGLRLAQAVNDNAANASTRIRSNERKQSNAIAGVLAEYCWKHFINANSLELLVKETSFEQAASQIDLETLKNNKTIEVRSSFPRNGIEFAICSPNYQFDILGPYKNNYKPNEIQKDFYLRALFHVPTPISFLTMFKRDGFPVYLTGGATWDMMADNNVAIEKNLIPEDDINDTEIQSAYRVIPFSRALDCKDILTLIKESENP	5f4352d83a54a795c8bf6f831bbcf8aab2a595bfb6236b191764d550	159dd9e355adfb2c83df3844085debca658281d3b863bba9002a697b	Putative novel defense gene		0		Predicted novel defense gene		0
WP_079556916.1|NZ_CP021904.1|2165442|-	13.0305	1.3087	11.0303	15.0221	CDS	with_protein	GCF_002201795.1	Primary Assembly	chromosome	NZ_CP021904.1	2165442	2166551	-	WP_079556916.1	WP_079556916.1		hypothetical protein			CDL62_RS08430	1110	369	nan	TRUE		FALSE	GCF_002201795			FALSE	MNNEVFNNISKIIERDSKSTTYKYALLRGVIDIIQDNSPYISFVENRVQIPTGLLIEKWLLYYYPIIQSQTLIPQINGKTNLAFSSHLNKLISDYEPRGGFSAFYNDLKNKGIPEDLQGDLVELTKKIRDTITRMPMKYIGRSISNDFYSIFKYENQTLRSCSKIDLETLIVAFGTFSIPFEYYEAFKILGSFINGQDSILFKWAKFSVNASGNNLSVHRVLNEVLKSPITLREIKESKKLYKDILKKEGKVYCVWTGRNISNYDIDHMIPFSAWKNNDLWNLLPSDSRINNQKRDKIPTPEIIERQKNLILNYWEIIFKNQSKRFSKEIQVALLGNHSFDNWKNVGISQLQNRCSYLIENRGFEEWKI	9d78193958b2f9d1bcc3fc28b40e6148a5651b842d552b495a7f680d	017647d6e3aebb319f9fc23a23d9ea5884db388ae21d29c6aa854d64	Putative novel defense gene	UniRef50_UPI0002E0D60E CAS_Class2-Subtype-II-C~cas9_II-C_4 type II CRISPR RNA-guided endonuclease Cas9 n=2 Tax=Streptococcus sobrinus TaxID=1310 RepID=UPI0002E0D60E	0.352304	98.5	Predicted novel defense gene		0
WP_008139814.1|NZ_CP069440.1|1503421|-	13.0294	1.53713	11.0162	15.1583	CDS	with_protein	GCF_016888945.1	Primary Assembly	chromosome	NZ_CP069440.1	1503421	1504620	-	WP_008139814.1	WP_008139814.1		FRG domain-containing protein		78404620	I6J50_RS06590	1200	399	nan	TRUE		FALSE	GCF_016888945			FALSE	MKTKDDNILNDDCISISSLSEYTDAITSIRNNIIEDGKSETLFFRGQSNKSWDIRPSIFRDGLISVEHKIIQTATARVPQEFRECSSAFEELTKLQHYGLPTRLLDITMNPLVALYFACLPTSKVNDKEGNDVYPDGIVYICTGYEEHEKSYKAQILSEITKIGFDGNFTLKDLRTRLGVNKDIDPESFIKLIQDTIFVMPSYSNSRLIRQSGAFLISGAINVMTNEHDLWNSKVSKSVKNLNQEVDKKHIIIPQDSKEKLLDELDFFNINESTLFPELEHQMSHIKKVGARWVTTESPSFVKYESETNVSHPVSDNSTKKIDENEVTKIFLKFSIPKLYRPELLKIILDIQQYPDWNYKENTYNELIKNLKHVIKDFDKNKSKTLAEQIANKLISISK	cb4ed8ac302c7d70af92b1ac6c14dc15be5707443620a1e05779459b	d1fda0854ec00a3d1dd515b5f2516b1ad4614d27f9fa58d0cb2e84cf	Putative novel defense gene	UniRef50_Q8RJJ4 RM~Type_I_REases Type I restriction enzyme endonuclease subunit n=73 Tax=cellular organisms TaxID=131567 RepID=Q8RJJ4_CAMJU	0.150376	96.2	Predicted novel defense gene		0
WP_101696229.1|NZ_OEQH01000001.1|72207|-	13.0254	1.27496	11.5144	15.0232	CDS	with_protein	GCF_900240385.1	Primary Assembly	unplaced scaffold	NZ_OEQH01000001.1	72207	73181	-	WP_101696229.1	WP_101696229.1		SMEK domain-containing protein			C1A02_RS00360	975	324	nan	TRUE		FALSE	GCF_900240385			FALSE	MNRSNYFNYIEQELNTLSYRIKIRGKINLLDLNIYSETFFAELISQLLKCNLKNINVIKQNTEGIDLIDEENKIIAQVSSTCTKQKIENSLAKKIFKDYPGYHFKFIAIAGDADKLRSNTFKNPHSAIFSSDDDIYDIKSLLNLVLNLQIKNQRELYEFIRDELGKNIDMVKVDTNLASIINILSKENLSMVADSPEINPFEIMRKIEFNNLLSVQPTIDDYKVYYSKLDEKYKEFDKQGANKSLSVLSVMRKQYNKLIVNTQEPYEIFFSIIDNVVEVIKNSKNYIEIPYEELEMCVSILVVDAFIRCKIFKNPEGYDYVVTR	73980e6a3bdd6af3f2eded5a15f79d9843b2af65aad642822c4b013d	c94a452daf04cbd679a7a9023e8a5d2de1343801f242558df0d884b0	Putative novel defense gene		0		Predicted novel defense gene		0
WP_109690770.1|NZ_QGGL01000018.1|80498|-	12.9978	1.37473	11.0276	15.2475	CDS	with_protein	GCF_003148565.1	Primary Assembly	unplaced scaffold	NZ_QGGL01000018.1	80498	81244	-	WP_109690770.1	WP_109690770.1		hypothetical protein			C7459_RS18495	747	248	nan	TRUE		FALSE	GCF_003148565			FALSE	MNEELKDITKIIVNEFSVRLMQNYDNTALLINACYVSANSYAELRGEKNISTTGGIPVKYRLSQKIEDDLETIFSRIDMVHAYKTTAIDKVIKDYFITTISIVDAFLEELYKLLIKFKDNQADEDKIVRRINSMWTNDNFRIYVLNSGLLKQDRGMLAKNYPISIWFDTYDEFRIIRNCVVHSGGQLTEKQRSKLAEIVERVPHRVSVCNLAIDWNEVILHPDFMYFIRMFTFDFLHYLGSCVVGNIE	519b3a0c19121bb85900c819766151217e4d42b846f4c9423faf59a8	23a15b4365d5e0cebda8acec897b3b65546a0515979d845729ae0f24	Putative novel defense gene	UniRef50_A0A2Z6ULK5 PD-T4-2~PD-T4-2_B RiboL-PSP-HEPN domain-containing protein n=28 Tax=Bacteria TaxID=2 RepID=A0A2Z6ULK5_MICAE	0.387097	91.1	Predicted novel defense gene		0
WP_120048139.1|NZ_RAHX01000001.1|1384955|-	12.9962	1.34992	11.4303	15.3547	CDS	with_protein	GCF_003605475.1	Primary Assembly	unplaced scaffold	NZ_RAHX01000001.1	1384955	1385698	-	WP_120048139.1	WP_120048139.1		hypothetical protein			D6201_RS06940	744	247	nan	TRUE		FALSE	GCF_003605475			FALSE	MSEGNPLFLPGVPEDRVRAILERAAGNEIASGKFANPQSSAALAANGFGWFLERPSELPAFPPLADLSGRPVKVGIECEMRFPWSGGRHPWLDAAVWTETHLIGVESKRYEPFRGAKPAELSEAYDRDVWGDGMSRWRAMRDLLRAEPRRYRHLDAAQLVKHALGIATQASREGLEPVLLYLFAEPGGGMEISDGDFLQHRREIEDLQVRVAGDRVGFATCSWRGWLSAISGAAADHARAMQVAFAP	06e260c85f39cfed3d7429cb7ed355fb3d08e40db7c4d68b2a8799df	06e260c85f39cfed3d7429cb7ed355fb3d08e40db7c4d68b2a8799df	Putative novel defense gene		0		Predicted novel defense gene		0
WP_096510998.1|NZ_AP017422.1|3295129|+	12.9751	1.32437	11.495	14.5654	CDS	with_protein	GCF_002355595.1	Primary Assembly	chromosome	NZ_AP017422.1	3295129	3296322	+	WP_096510998.1	WP_096510998.1		hypothetical protein			FLA_RS13265	1194	397	nan	TRUE		FALSE	GCF_002355595			FALSE	MKRTIFYSWQSDLPSNTNRSFIESCLKEAVDQLTITPGFSIEMNLDRDTKNIPGTPDILDSIFSKIAKCKIFVADVSIINTETEGRKCPNPNVLIELGYAARVLGWERVFCFFNTDYAKVEELPFDLRQRRPILYSLKNDPKAKVKKQLASIITNNVHQLFRSGRLFDVVDDYLKMKVDTEIIGVAVHLGRLLYGYTTPSPLELTTTLLKLSNEELTKALHLPDKLGFLAFKNFRIYEQKFRSLADTVISSIHHNREFAKPIIELMHFAGRFDSVNSPRELEDCFLPTGNMSNEYKIVPPSSLSPNPELPNRYIIGRKLDERHLQITDHGDFPYPFRIKNFLQLYTVNPKKLPVLISLYREFIDSANSWLELTNGEFILDTFHQFEFKTTAHDPNTV	7d3662649f6a71d3bb995f7c8c92843716b1138dd954312f3a5c0687	e61077a896c4eaa8384962359d125e234fcf0adce7f9b0ee6fb7ec58	Putative novel defense gene	UniRef50_A0A2Y9U124 SEFIR~bSEFIR SEFIR domain-containing protein n=76 Tax=cellular organisms TaxID=131567 RepID=A0A2Y9U124_9GAMM	0.342569	70.7	Predicted novel defense gene		0
WP_203956753.1|NZ_BOOO01000037.1|4822|+	12.9656	1.57079	11.1704	15.0747	CDS	with_protein	GCF_016863275.1	Primary Assembly	unplaced scaffold	NZ_BOOO01000037.1	4822	6423	+	WP_203956753.1	WP_203956753.1		TIGR04141 family sporadically distributed protein			Pmi06nite_RS31165	1602	533	nan	TRUE		FALSE	GCF_016863275			FALSE	MRPDALLDAVDLEFADIMGADLRIPTALEVPALWVDGCLAPDEPVEWCADASLTTGLPVAHYERRSGGLLVLAVDDVVYAVGFGTHGRHLLADEHKDPRFGLQFAVRAVDPYNIHDLVRRFPAARGRSDFTHVPAGLPVFSFGLEPAEIVRRLGGGLDQADLTFRRQTGRTARVEGSSGLRLRLALSPADLIADIRAIAETCARRPPHVLLEFVDQVQPVSDRRTRERLDAALEKMLSRDSSSESLLALAAPTTVLTHLAHTQSYLVRIPGARATAHDHLQLETITAPLQKQPAGNRVQALKKSRIQVCASGDGKDPIAGSAAIKWLEATCSIDSRRFHLLDGHWYEISQTYLDGIRGHIVRILSAPPSLDLPGWAANWTEGEYNKKVPGLRDGYVCLD…	98e0b8a253d1ea03a4e5adb1209e001aa683e002f100e7624a3cfd25	b50039ceb56bcafa474414322d9818fe1719998a63852faefa4cd8d8	Putative novel defense gene		0		Predicted novel defense gene		0
WP_121158798.1|NZ_RBKT01000001.1|5689909|-	12.9427	0.887813	11.9489	14.1037	CDS	with_protein	GCF_003633685.1	Primary Assembly	unplaced scaffold	NZ_RBKT01000001.1	5689909	5691321	-	WP_121158798.1	WP_121158798.1		hypothetical protein			BDK92_RS24400	1413	470	nan	TRUE		FALSE	GCF_003633685			FALSE	MAYVVTLDSDNLASLKERLRIEQRLTKALPKGVPLDSTMAGPPLVLVLGKPGDNEGLRHLAWLGVVDKHGVVGAVDKSITVDPLRECRELILLDGQEGLLTLLPKNLRDDFERGAPHGGVGECNRTVWEAFDRALRTMHPGLIPLLDWLIAQASPPALNSDDAADRAWQEQQDATRTVVRIADFPSAAFAAWRRPESRDAPYLAGLIPQPVEHSLIDHDIRVTGDAFGLSREWLSQHDGRCDIHVLQDDQGRRLEVVNVNATRVEARFGTDMIYYHEPTKSFVLVQYKRLDPHKRSTRVDDRLLRQLDRLEELTRLSGTPERPAEWRLGKDPCFLKLAYWPAGYDSPSLKGLTPGMYLPVSYVRLLLADDCTLGSRTGSQARLLGYDQVERHLVNTQFI…	47703a11058acdbbcbc2a73eba98189f906d625586c26082aee5acd0	19ba497688ebdc804bbc4925bae2279a73342aae7b8327c55b1ddb1a	Putative novel defense gene		0		Predicted novel defense gene		0
WP_157757878.1|NZ_CP023706.1|3410118|+	12.9414	1.10104	11.8543	14.6358	CDS	with_protein	GCF_002504285.1	Primary Assembly	chromosome	NZ_CP023706.1	3410118	3411413	+	WP_157757878.1	WP_157757878.1		hypothetical protein		60781736	CPU03_RS15935	1296	431	nan	TRUE		FALSE	GCF_002504285			FALSE	MMGLYLDLDKNDVAELGRCNDFFVRDVKPIAERVENIRLYKKENIEINENDLLSYHCYVYWVRFYALYVDRVDELDRGTRYNQSVLGEKLIFSREQYKNDALGFLSNLCRVLYEYNFITGGLESNNNRTIGRSDLDNLADKYHHRSAESQQFAWIRDVMPILIAQYIVTQPNFIDAIKMADDVKKQVDEIEVRITTKLNSSFFTIENEKKEIKIHVDSAKKEINDHLDSKMADVKNIENKILESRKDIENDKKNIEELKGVISNYRSEFNFVGLSQAFTKIKDIKRDELKYATLWYRWLGLAILAAPIITLVLHFSMPSLFSQGLSGLFLLLPLATIELVFLYFFRLSYIDAKSIKTQVLQIDVRLSLCAFIQDYIGYRKRNDSEIGDLFKCFDTMIFS…	102586200781392dedf6a24999ad8a6e8e41f483808b5735504883f5	102586200781392dedf6a24999ad8a6e8e41f483808b5735504883f5	Putative novel defense gene	UniRef50_T1ZDY2 AbiZ~AbiZ DUF6161 domain-containing protein n=61 Tax=Bacillota TaxID=1239 RepID=T1ZDY2_STRIT	0.180974	96.6	Predicted novel defense gene		0
WP_148700783.1|NZ_CP007174.1|1727171|+	12.9341	1.66995	11.2207	15.6626	CDS	with_protein	GCF_000730285.1	Primary Assembly	chromosome	NZ_CP007174.1	1727171	1727860	+	WP_148700783.1	WP_148700783.1		hypothetical protein		41597834	NTE_RS09400	690	229	nan	TRUE		FALSE	GCF_000730285			FALSE	MTLTDDLAEKHEKDIELMQRMYLEAERQFVEFNFIVPYVDNDDQVYSPRLVSLLQVIGSQIDGILKILAGLLSIDVKRVTKKKQPAFTDYTQVIDRHGLLSVQQIRFKENGKVLTPFKFDSSHTTDWRKALNDTKHELPKGAYSGQYGHVVNSIAALAILHELVNTATHDDFRPYILNSKNWFDNGVSMRSLGLQKSHDFCRKKSQVFEYAMWFTLSELTPTLPEPSGH	bdbc4b86ad25f3eea02458e0b38b815b887f429e017351f67164d893	bdbc4b86ad25f3eea02458e0b38b815b887f429e017351f67164d893	Putative novel defense gene		0		Predicted novel defense gene		0
WP_274053870.1|NZ_CP059693.1|2079705|+	12.9255	1.06264	11.2715	14.2406	CDS	with_protein	GCF_028657945.1	Primary Assembly	chromosome	NZ_CP059693.1	2079705	2080829	+	WP_274053870.1	WP_274053870.1		PIN-like domain-containing protein			H3N35_RS08720	1125	374	nan	TRUE		FALSE	GCF_028657945			FALSE	MKSKFPGYVDNYLDNNVLTSEKVLVAFDTNILLNLYRYEKSIADDIISQIKSLKQNKFFEVWLPHQVALEFNLNRKNVLKNQERSVHLIESKFKTFKKDIEGLSTIGGKNSELHPLKKELGTNFDEIDRIIKAHLPKGKNKNRVDNVVKVVYELFDGKVGDSYSHEEMGSLEMEGEYRYQHNIPPGFEDDTKESVYSYAGIKVNAKYGDLILWKQLIDKAIIEELTVVLVTGDVKGDWQSKEFSRVRPELITEFKLKTGQDFYALTLPQFQRYFDTKLERKLSKETTTEIVELTKKDSRGWLDDILAAFYYFDKPLTLKEVYDYITQNSDRDFPPSWDVIIRRTIYNHCSDVKAFLGKKDLFKKLESGKYKLRK	8e94c2fce2fe51545f728cd9f88165a88b51090a725e8b9d103a8bec	ceb991ddb839281c0d86c77638207dda610ad392442918d600473bda	Putative novel defense gene	UniRef50_C6SGZ4 RM_Type_II~Type_II_REases ATP-dependent Clp protease, ATP-binding subunit ClpB n=130 Tax=Bacteria TaxID=2 RepID=C6SGZ4_NEIME	0.203209	78.5	Predicted novel defense gene		0
WP_143393647.1|NZ_NIDE01000014.1|725514|-	12.9225	0.873754	11.6571	14.2195	CDS	with_protein	GCF_002197845.1	Primary Assembly	unplaced scaffold	NZ_NIDE01000014.1	725514	726842	-	WP_143393647.1	WP_143393647.1		hypothetical protein			FRUB_RS52055	1329	442	nan	TRUE		FALSE	GCF_002197845			FALSE	MKGEQINPFNITKAVDFSDQQISDYWVDIQDDGGFAKLTKPLSAMPMLILGGKGSGKTHLMRYLSYSLQKIRHPQSIIDGILADRYLGIYMRCGGLNSGRFQDKGRSPEAWAGIFSYYMDIWLAQIVIGIVRDALRDSSELQAGEAEACSRIWQLFEAQSEAQPETLEQLGKLLNNIQNGIDHQVNNCAITGALDVIIRSTRGKLVFGIPRVVASCFPCLKECLFVFLIDELENLSEEQQKYINTLIREKEPPCSFKVGAKLYGVKTYRTYSADEENKEGSEFETVWLDEWMRSSDRYELFAKRLIAKRLHEYGYLSARMAPIDTAAALLNDWFETYPASKFAQAETKFISEKYKDKERPYFESLLNHLKKAVANRTSPGITSEDDITYAVNCLRCPQY…	950a701b6356f2b7b5bf3722e5e137bbd822c5b43e1ad2a1080bbdd6	950a701b6356f2b7b5bf3722e5e137bbd822c5b43e1ad2a1080bbdd6	Putative novel defense gene	UniRef50_A0A1G7ATH1 BREX~brxD BREX system ATP-binding protein BrxD n=1373 Tax=root TaxID=1 RepID=A0A1G7ATH1_9PROT	0.133484	95	Predicted novel defense gene		0
WP_045683148.1|NZ_CP010803.1|3798015|+	12.9202	0.851416	11.8869	14.1854	CDS	with_protein	GCF_000960975.1	Primary Assembly	chromosome	NZ_CP010803.1	3798015	3798950	+	WP_045683148.1	WP_045683148.1		hypothetical protein			TM49_RS17510	936	311	nan	TRUE		FALSE	GCF_000960975			FALSE	MLQIPQYGFQRSVNKSNVDRIPLGDWLEGIVLFDQKEVTKSEVVDALIEYQICPDEAQDLAHDIASDGWDELRQRRAWGGLPESTTISTNRLEENVAWEAQPVRSFFLLLSLFQIFPDWAKDVRDNVTQGNLFEEVVELICPAILPGWNVFRAGWSPENAKSVPDIVAELCEKLFVNGATNMDDWHAPDAKDGGLDIVCYRSFADQREAMPVYFLQCASGKNWRNKVNTPNADLWQKLLDAAVRPSTGIAAPFVIGNRELKIAGLTGQITVLDRLRLLGSATVAGTEFPEDLTERLVKWMRDRIGSLPRAT	8539e50cfa8a61bbf9e1a4c33e2a643b3cfab084a494fe11688bbc30	5fb48d757902cc3952b43c0177b2983439d32a48d6e19a3f91d5c78a	Putative novel defense gene	UniRef50_Q9FCF7 RM_Type_IV~Type_IV_REases Restriction endonuclease type IV Mrr domain-containing protein n=92 Tax=Streptomycetaceae TaxID=2062 RepID=Q9FCF7_STRCO	0.395498	65.8	Predicted novel defense gene		0
WP_215906212.1|NZ_FNBW01000028.1|7664|-	12.917	1.22898	12.0456	15.3456	CDS	with_protein	GCF_900102465.1	Primary Assembly	unplaced scaffold	NZ_FNBW01000028.1	7664	8287	-	WP_215906212.1	WP_215906212.1		hypothetical protein			BLS34_RS24605	624	207	nan	TRUE		FALSE	GCF_900102465			FALSE	MTFDEAMQAAAHAADAAVSTTVKKYIGGGVFDEPEISAYLISQLDSKMAGQIGGLSWSSTILRNGKGKAGEEKRIGADILLHVSVNTSTEKYSKGVLIQAKKAEPNKMVSNGVMKELGDQCQRMLSHTPSSFVMSYSIKGFRAGSATRFSGTQSRDIHRVCTWTTYRFFLELFRCPIGDPRISSAKVKELPVPYVIHLTAEGQLTGT	99726f6443635cb5dd74c8cabb3fb87a801f4e084ee98d58fa735cb2	64feabb05eeaddd5a2603e0ed11c525fa91e284f3f2ab4aa6461df6f	Putative novel defense gene		0		Predicted novel defense gene		0
WP_200755305.1|NZ_AP023322.1|160325|-	12.8814	0.970342	12.0726	14.5328	CDS	with_protein	GCF_015097275.1	Primary Assembly	chromosome	NZ_AP023322.1	160325	161056	-	WP_200755305.1	WP_200755305.1		hypothetical protein			Cop2CBH44_RS00535	732	243	nan	TRUE		FALSE	GCF_015097275			FALSE	MREASIFVSNRKQSITANRIKNILWYIGECYILLRNDKAKYSKTYVKEHTAIHFEDFLRFRLVEDYLAKNKNLLKARTSDLDEISFTPETQKEYIDQTDYKQKTDKIDIFVNKLGLAQTWGENEDKIYFAIECKRISNLSDTSRYIGDLLKFTNRSYIEIRLPFEGQLGFIESHSLSDRQIVEEINGKLRHASHITTERPLRPCHIHPDIPGTYKSIHRRNTNIKETFSIYHIFLDYSDIVTS	a60dd159d9ac456381d92ede18e13cc457576f7a4ead73f913d965db	d321de0d6b1d92e263707f9b3d5a42dbcc046bf5041a0f4ec426997e	Putative novel defense gene	UniRef50_A0A071M246 PD-Lambda-3~PD-Lambda-3_A TnsA endonuclease N-terminal domain-containing protein n=136 Tax=root TaxID=1 RepID=A0A071M246_9ENTR	0.292181	73	Predicted novel defense gene		0
WP_207435999.1|NZ_JAFFID010000006.1|121018|-	12.8752	1.20772	11.9178	15.2341	CDS	with_protein	GCF_017355955.1	Primary Assembly	unplaced scaffold	NZ_JAFFID010000006.1	121018	123459	-	WP_207435999.1	WP_207435999.1		hypothetical protein			JT719_RS22405	2442	813	nan	TRUE		FALSE	GCF_017355955			FALSE	MTFKDWGETSEIYDKILAEALNKDLANESEAQTRFDIIDRIVRDVLQYQYGQVSVEEYTFGKKEGYVDYLLKCGDYIIIIEAKKIGSAFPTPTKRKKLKLTGSVLGTGEIKKAIIQAEQYAKEKNADAVVVTNGTCWCIYSRLEALHHDQIYATVLFPFDVVSDAEQLFNILSSPNVENKSLHSLTTISDINVINTLSNTFKDSNARVDRNKIADYISLALDNAINGESILNDEEKLRYCFVQTDARTKYDSTLEIYLSDKKPTVVLPARRIKKEKKDDELKRSIGAIESNSHQPVTLLIGGVGAGKSTYLSHFQKIHAKTLLKEKKCFWVYIDFEKLGNEEAKKFIYNSLLEFSLQEHEYVKTDYDNLIAPAYKEQFSNLARGPFAISARDPEKFNEL…	0fc6af97aa3d88b1e494e4e46dd1600a186973f32219d5e3107a1a3d	a01e47c6fcab1da0a740bbce9cf346e466c4e6df8527fcf18ceead93	Putative novel defense gene	UniRef50_P96329 Pif~PifA Phage T7 exclusion protein n=246 Tax=cellular organisms TaxID=131567 RepID=PIFA_ECOLI	0.286593	98.6	Predicted novel defense gene		0
WP_071175238.1|NZ_CP017831.1|469533|+	12.8752	1.55925	10.5103	14.9554	CDS	with_protein	GCF_001858005.1	Primary Assembly	chromosome	NZ_CP017831.1	469533	470171	+	WP_071175238.1	WP_071175238.1		hypothetical protein			bhn_RS02645	639	212	nan	TRUE		FALSE	GCF_001858005			FALSE	MTVDNQYYSYYREIEDTFLDTEKYVAIDSINFATFSTRYNWLLQSICSEVDSIFKIIARNACKKKYEGISDYYIFAKEYLPVLFENTVEIPFRNIELKPFASWEGDSSPKWWKIYNGIKHDREKKNEKGVPVYKRANLEMVLNALAGLYLLENYLIVFSENDNNLGSRKMIDAKGKLFVCKEWNHYYQGFMGQKLFPYSDFKSWLISEGVKC	0352d4004836609f322519aeb1ecc7196df8601d3dd421aaca7d3aaf	cc0e7efeeed59a65d87bf8af34cfecfba36656a60ab60da2b7a173d4	Putative novel defense gene		0		Predicted novel defense gene		0
WP_121205909.1|NZ_RBZP01000024.1|4566|-	12.8739	2.50175	8.54388	15.8986	CDS	with_protein	GCF_003628505.1	Primary Assembly	unplaced scaffold	NZ_RBZP01000024.1	4566	5879	-	WP_121205909.1	WP_121205909.1		PIN-like domain-containing protein			D8M06_RS17650	1314	437	nan	TRUE		FALSE	GCF_003628505			FALSE	MKEQFIGFIGYSEEEKKELWEQALFVIDTNILINFYKYTSESSTKILFDILKWLKDEKRLWVPYQVGLEYFFNYEGNMTKQREGYTLLKDKFEKVKEDAEKILDSVHSKHPYILTEQFKPYIENVKNINEDIQEQLNQEIEKLPDTNDIHIEIMNLLDGVIGEPYSQEEIDKIEEQGRVRFKYKVPPGFEDNKDEKKKEYRTYGDVRYQQIYGDLIVWNQIIDKANDVEESKPIIFITEDRKEDWWEKHKKSIKRPHPQLLQEFYNKTTKKFYMYRTARFVENAKRYLNFEVTEEVISNVSADIENIREEVEDHEETEQFKESQFEIDSNIFSYLSNEEQIIFDNMVESTNAEGNSSVANNVYNNAIRWAYNKVISKLDRQIHDLIRVMSNFHNGYAGT…	c4ca256c3ee9a956a4e3627485d9c68ad69fe5b712d5c1748337d464	c4ca256c3ee9a956a4e3627485d9c68ad69fe5b712d5c1748337d464	Putative novel defense gene		0		Predicted novel defense gene		0
WP_174757085.1|NZ_CP054617.1|576200|-	12.8719	1.56845	10.8003	14.7071	CDS	with_protein	GCF_013347285.1	Primary Assembly	plasmid	NZ_CP054617.1	576200	579766	-	WP_174757085.1	WP_174757085.1		hypothetical protein			HUE56_RS06530	3567	1188	nan	TRUE		FALSE	GCF_013347285			FALSE	MRTDRTFVAEYRDALASIDPTCGGLDRETIRTMAATELSLLFLTEFLPGEGASAVPSLMLGYPQLLDELRTQRAVQALATVRHLCSRFISLSAWLDARLRYTSISEALRCFDVVDGRVTLRATAPGTTRVVLEAWLSKPVPWVSRTLNVADPGEAQVLVGRGSATLAYDIPAVPAERRVVQQHDLTPRRTNQPIRVRIADLLAVAATVDEREAAADWPHESMPPLNMVERIRKLRIQGLLDGFYEDGVITLDGTTHLVGMLSSGKSSLVMALLLGLTLGSTGKRIAVLVPDTIHGAKLSARLRRHGVKATVLSSLRQRPRHLNGIHWQRSLDATGWSLASLGDLSDGFGTACPLDGFQREPQVVRGSQAEARFPDFDEKQCHRLYQKAVPDEDAEDKDP…	4d6612a98bf5702f3cf0c8d61babdce2317cc0a6ede678611a969723	c9f20f5fa0299fb0220080a3513ccb18974f555c4be1a611def2024c	Putative novel defense gene	UniRef50_Q21QA5 CAS_Class1-Subtype-IV-A~DinG_IV-A_1 DEAD/DEAH box helicase-like n=3 Tax=Comamonadaceae TaxID=80864 RepID=Q21QA5_ALBFT	0.209596	99.1	Predicted novel defense gene		0
WP_183417487.1|NZ_JACHXA010000009.1|159715|+	12.8653	2.02888	11.1967	16.434	CDS	with_protein	GCF_014191775.1	Primary Assembly	unplaced scaffold	NZ_JACHXA010000009.1	159715	160758	+	WP_183417487.1	WP_183417487.1		hypothetical protein			FHR98_RS14715	1044	347	nan	TRUE		FALSE	GCF_014191775			FALSE	MKGKQIKLGNRRVWMHKAIQHTNFEAESVLSNDPWLFVELWLKRNGKADALAYWLQARRFADATKTLGIEAAPLTLYYSFLNATKALLEVRSAVHGTTHGVTGERPASAKASLANEKVTFLSGGVLPALCRYLGESPNKHEYSLKELLWNLPFVHRAFRHTFTSAPELFIPLEKACYVSHDGTSEAWFEAMVIPRYADGRILQSIPGLFETFEHAGNTFVRREKRFKWIKGRSDKREKSQALVRLGNYHSTTRRIVVPISGNRDLWYLKKNSTQNKLAERHELSIAFAAMHRLSELSRYDPRGFDRHLCGNANWLLTEFIEHAASQFIDQISSEITGFQFWKPGIRS	c45fd7ef7c866e861302f03168620eb3232354610058dd353c2e7fca	b87da21fb1dbbe713d8e8eeef23ddec60922271adcb4161822563e6f	Putative novel defense gene	UniRef50_A0A2H5W5G8 Retron_IX~HEPN HEPN domain-containing protein n=63 Tax=cellular organisms TaxID=131567 RepID=A0A2H5W5G8_9BACT	0.158501	54.6	Predicted novel defense gene		0
WP_041890531.1|NZ_CP010817.1|1488168|+	12.8559	1.11889	11.0909	14.2222	CDS	with_protein	GCF_000833025.1	Primary Assembly	chromosome	NZ_CP010817.1	1488168	1488986	+	WP_041890531.1	WP_041890531.1		PD-(D/E)XK nuclease domain-containing protein			MPR_RS06590	819	272	nan	TRUE		FALSE	GCF_000833025			FALSE	MNKKDRLERYVYEFFSSRLESMFHFYRSTHRDRHFEMYKLKEGTKLMDLVISIHAYFEESYSFEKLIPQHFATPEALLRSLFEFKEYLISYQKYIDLNKQDTERDYLVNDLQKRVSEIVEAIDYAKQIYDKDEAIVPYSELRYKLIVRDIDGFIFNLKSILASVSYAITKVQEGYFHSNVHIVLKLLGFDIISEEITNNGRIDAVIRLSDVIYILEFKFNKSKDVSDAALKQIEEKEYHLKFNIEQKTIFGLGVSFDSETRNINGFAFKKLS	5b901e3da3987331f2ea65e9f99247f81b08a0eeb4ff249ee3f9b881	5b901e3da3987331f2ea65e9f99247f81b08a0eeb4ff249ee3f9b881	Putative novel defense gene	UniRef50_A0A0A0GV06 RM_Type_II~Type_II_REases ATP-binding protein n=51 Tax=Gammaproteobacteria TaxID=1236 RepID=A0A0A0GV06_ECOLX	0.264706	72.1	Predicted novel defense gene		0
WP_012907438.1|NZ_CP082833.1|2049867|+	12.8297	1.20485	10.6552	13.9676	CDS	with_protein	GCF_021278985.1	Primary Assembly	chromosome	NZ_CP082833.1	2049867	2051186	+	WP_012907438.1	WP_012907438.1		hypothetical protein			K7R23_RS09660	1320	439	nan	TRUE		FALSE	GCF_021278985			FALSE	MPVNESEERLLNFTKKTFLSMWSHSNIFYKKGKEFCDVMVVFGNDVIIMSDKLINYNIEIDEKIAWNRWYKSAIESSIKQLNGAYNHINSYPDNLYTDAQATEPFSMELPHSDEICIHLIAIANGCSDACYRKYGRYGLNIDTACTGKDTLLTIGIPTRKFVHIFNDSSLDKIFTCLDTTRDFIDYIQARENLLTTSDNHIKIYGEEELLAAWMLSQPGNAPFHMPYELFRTADDIYHIGPGLWEQYNSDENQRIRQETRQNSYTIDNLIDHIHTEYENQSLIIGQDESINYHERAFRLLASESRLGRQLISIPLIEVAQEDPGFFWANIVESNDFPGLLYLWLIYPEIPEDVSDDIVLNILFSQLSKYLLVAQSKFRDMKIIFGACLPNIQSSRKDRL…	6abd414357a23cc249c10c373400671300851aa7cc84c6c488aee99d	821da18b914fe84d8ccb415b25c8c6b8ac24b2cf603307cfb6f65c26	Putative novel defense gene	UniRef50_A0A0Q5HCF1 Gao_Upx~UpxA Restriction endonuclease type IV Mrr domain-containing protein n=65 Tax=root TaxID=1 RepID=A0A0Q5HCF1_9BURK	0.28246	76.5	Predicted novel defense gene		0
WP_150010591.1|NZ_VWSG01000002.1|372502|+	12.8219	1.79774	10.4166	14.945	CDS	with_protein	GCF_008629655.1	Primary Assembly	unplaced scaffold	NZ_VWSG01000002.1	372502	373533	+	WP_150010591.1	WP_150010591.1		PIN domain-containing protein			F0460_RS04285	1032	343	nan	TRUE		FALSE	GCF_008629655			FALSE	MKEKVIFDTNTLRNTEINFFLGNRKELERFAQDADIVVPHVVIEEIKRQKRAVLKGKKDSFIGNPFHNLLGINEAYTKAFDIDNYIENLQLDETIEFDIIDLKSNDVLPIMKELALLKKAPFENADNTDKGFKDALIYFSVLEYLQEVENKYVFVCAKDNLLKEAFKNEPNVIVVKDYEEFKKQSVTQFIGDYFIEKVNAELDITITATDIKNYWNNISDNKVVLVETNGEQFVIESDSGEIINHCNVAEYQPNIERLISSPNFAKTHDYIADLSPYITYFSENEILNLLEKALENEQVKWILGDSDVKEFFGQLFEAKKEQIQDTEIVTYYNNFLNETITWQ	d6aca9eb2cc236b03c1a40216d587ee5da8bd83b0be5100150e99e99	39d40dded2409ebc3a872ef45ff0df9efee1dc161b2a40f4c576ed39	Putative novel defense gene	UniRef50_UPI000BEF7E0A PD-T7-3~PD-T7-3 hypothetical protein n=2 Tax=Bacillus cereus group TaxID=86661 RepID=UPI000BEF7E0A	0.163265	92.6	Predicted novel defense gene		0
WP_152215720.1|NZ_WESC01000005.1|252376|-	12.815	0.653947	12.0303	13.8967	CDS	with_protein	GCF_009184905.1	Primary Assembly	unplaced scaffold	NZ_WESC01000005.1	252376	253845	-	WP_152215720.1	WP_152215720.1		hypothetical protein			F2P47_RS07495	1470	489	nan	TRUE		FALSE	GCF_009184905			FALSE	MKPKDIQLKLMWRGASQRLAFVETEKMNVYVLQVMSILQQSYCSPNYLYYLLPGEPKTIREADGSKSQVVLVKDGEAFRKLWEDAVQNMEEAIGQLRQVQTYGVTASRFLPYVSMLPAFAAIRALVKALPAERRLGAQRKLRKWYWASVFTSRYSGSVESTSARDFLDLKAWFDDDEAIPGAVSEFERRFRDIDFANETKSGTSIYNGIFNLLAIKGAKDWINGEIPSAEKLDDHHIVPASWGREHLGGSRINTILNRAPLIAETNRHVIGDRLPNQYLPELMTDNGREHVLAILESHLISAHAVDILIRPNFGPGDFDDFIAERRSTILSAIEDLLIKERLDLPLNLRDLDARIEKIELALRKCIDEELAGDASAIPHYVADKVEERIQKAARRQASS…	1a56c3b83822c952dd6e86988b738c2667b853b978d01ae0dd257bd4	1a56c3b83822c952dd6e86988b738c2667b853b978d01ae0dd257bd4	Putative novel defense gene	UniRef50_J9W3C2 Cas~cas9_II-A_1 CRISPR-associated endonuclease Cas9 n=118 Tax=Lactobacillaceae TaxID=33958 RepID=J9W3C2_LENBU	0.179959	74.1	Predicted novel defense gene		0
WP_210013951.1|NZ_JAFKEC010000002.1|114029|+	12.8066	2.07225	10.7259	16.7464	CDS	with_protein	GCF_017848315.1	Primary Assembly	unplaced scaffold	NZ_JAFKEC010000002.1	114029	115750	+	WP_210013951.1	WP_210013951.1		TIGR04141 family sporadically distributed protein			JZZ72_RS01910	1722	573	nan	TRUE		FALSE	GCF_017848315			FALSE	MPNPEKVRTLSVRLLRSDYEADEALKEEYISGARRNRLTRSDWPGVEGAHLLVGQIFTSRPGWISFVEEQVGAQPDNLIASGAGAVLFLPVDDRIFAICFGHIHMALEEEAFERQFGLKVTLNSVPRDGLRTLDLATPDAVTFQKRVQASKDSDFQDFGVDVLRDLARVAGGTPNEANFAKFVAGRDSLSITCKLASDDLLTKCEQILRAYRTNTYKQRFPWIDNMQVVRDRATLNALDRKLFTALRALREGRDSELHMAPPEIVDYQEGCLLHYNGFGSSGTDFHSLSIEDYVAELDRCEFDGTIDDIRERHYIKAKAPDSDVFKVQWRVYNCFTFETNVRSGGVNNSYVLFSGQWYCVERNFKRQVEERFQAIPRVEIIGPTHCRNERELIAHLEEN…	df76022884e649e568f2ea60554f73bd6f8f5d67d9907133ca0fe419	538aa7cfccdcd8176f7d6faaabce1e8d99717d3a32bfdc7524939fb2	Putative novel defense gene		0		Predicted novel defense gene		0
WP_076382683.1|NZ_AP017422.1|3401195|-	12.8064	1.57168	9.8186	14.1123	CDS	with_protein	GCF_002355595.1	Primary Assembly	chromosome	NZ_AP017422.1	3401195	3402172	-	WP_076382683.1	WP_076382683.1		SMEK domain-containing protein			FLA_RS13580	978	325	nan	TRUE		FALSE	GCF_002355595			FALSE	MLTRGFIIGKIVDDLSVLQGKISFRCQLGLTDLNKFCEDFIKDVINICWDYNVKNLNQDRSNEPGLDLGDVKKSVAFQITSTSTSDKINRTLDAITREQLERYKKVIVFILGEKQSSYTAINEALKEKCSFSNDNIWDFSDLSKKIISLKFDELYELKKLFEKDLNVVLTEIEVPNGKGEFPTTFADKLEVSPNTVPNNATKYLLDYEDASFDEVKNVFKQLKQLPRITRDFLEIFISLGENDNGNFTVDYNELKRKLKSPEKEIKEELSILIKRRLISEPEEGDTSFSTNFEDEMIGVVDFAIKNDCLKKVLVALDFTLLDADE	d8a62fa9f9b3b7f307a10fb794ff96365bc2a03ee88148679335229f	1405d70936be5a8226163dbb748c370b2e7f359335a5fb5d85bd91d8	Putative novel defense gene		0		Predicted novel defense gene		0
WP_204493059.1|NZ_JADWYI010000001.1|7510457|+	12.8026	1.22361	11.1825	14.6519	CDS	with_protein	GCF_016904885.1	Primary Assembly	unplaced scaffold	NZ_JADWYI010000001.1	7510457	7512391	+	WP_204493059.1	WP_204493059.1		hypothetical protein			I3V78_RS30830	1935	644	nan	TRUE		FALSE	GCF_016904885			FALSE	MNEQAFCWRFRTPQNDEVLEDPKEAEFFKQDEDLPDAVVRELVQNSLDAAIKASEQVRVEFKFSGARHALSPTRAKRWLESLKHYLKFAKRAPADFLSKPVPFLAVEDFGTRGLGGNTKQRWDTDEKNDFYMFWRNVGRSAKKEGDRGRWGLGKAVNHEASQISSFFGITRRKTDNALLLMGRSVLPFPVTEREAYDPRGWFGRTENQEPGSLIIPVEKEETLDEFCADFHLDRKTSPGLSLVIPLPKETLNHDTVVTAVVKNYFHAVLTGKLEVFVYDGEEAETVINASTIDEIAQRFVPKEGPSLARIFELAKWGHGLPTDEYIELGTVGQKKPPTWDEAEIFAPIKDDRSELRERFQSYERLAFRLPIAVKRTQAEEIVISIAYVYLERLSGTDTS…	9d75a395ccefc1f70cf574b7a92a37a887fdaa779db7c3078d786dcf	12c2ac937eea81383bf995b5eacbfef24b7bf19ab24f2b1ac2ba3d1c	Putative novel defense gene	UniRef50_A0A0B9GGK2 Gao_Mza~MzaB ATPase n=1 Tax=Photobacterium gaetbulicola TaxID=1295392 RepID=A0A0B9GGK2_9GAMM	0.214286	68.8	Predicted novel defense gene		0
WP_121377067.1|NZ_RBLC01000004.1|137327|-	12.8007	2.22608	10.4792	16.5208	CDS	with_protein	GCF_003634455.1	Primary Assembly	unplaced scaffold	NZ_RBLC01000004.1	137327	138706	-	WP_121377067.1	WP_121377067.1		DNA double-strand break repair nuclease NurA			CLV94_RS13720	1380	459	nan	TRUE		FALSE	GCF_003634455			FALSE	MNNESNSSHSSYEPLRRLISDAKISELRSQIKVRADIEDIDWNEKTIPLSSLEQSFWKPQLIIAIDGDYSKQSITNGFPGAEVGYITISTVVILMDKLKKLENSRFVDPKLFRETEKTRCIDSLIVGCNVVLNGETSAKSTMRRILFNKLKEEKIFDNTETLLDTYEHLLKIKRERGNSNAPDCPNDNCDAKLEDGYGEYTCKSCGGKLYSTDALRLHELMKPSGTNGEMYGQIMETIKKLQLIHLLRSFEQTEDWFTTLKNIAFFMEGTLAVFSSSSWLAKCFRIELERINSKVKENCGQDLLIMGIERTGNFVNHFEDIDTQKDGRDDNFPNQSAFLLTNDYIKNNIVLNENPDFIYLKDTSFGRKFFYKTKSGYRVVPSIATFSNYQSEVSTAYTA…	ce6a24d06ea4983591937a2511c0f7c478cfce8b8eab6610f70d2e63	da7369ad8c72ec7c04c662a9bf1f69fe2d14aeb3507a35591d2fa2e0	Putative novel defense gene		0		Predicted novel defense gene		0
WP_041475976.1|NZ_CP025738.1|3912246|-	12.8003	1.37932	11.6043	15.4255	CDS	with_protein	GCF_002879715.1	Primary Assembly	chromosome	NZ_CP025738.1	3912246	3913268	-	WP_041475976.1	WP_041475976.1		hypothetical protein			C1C98_RS17720	1023	340	nan	TRUE		FALSE	GCF_002879715			FALSE	MIIIIEKIDEIEKLNHSQESALECLLWAYGRGNQVLWMPIDLIEALLKKTCFSDYAKRALVDLKTFSRFSKNLLITEFDFRVVVDFSNKHKLLSTEKQLTVGYEIILDEKFLLEPVLLTENEIDAKVYTLFAKAIFSSRKNLNLVYEINIEPHGGGGSDTIKTFERLLSESRLFVCLLDSDIKHPKGPLGETAKHFALYPKGPNRNSRLEILNAHEIENLIPIPIIEHLFAKEYLGHLFKHANPIKFKKYPDHKNGFLVEQAKKQDMHHGDTFWKDFYHLGDHTYICAKLNSLTEQTKQFLENTSTYKIQEFLDKDANEELFTISNIIASWGVKLRRRLS	1a6dcaa908696a42e7f4a61cc48b31bf23b784f143e45d1d607b04eb	c53a02e5b942178f179a519791ac2c6e61c7969698a6956ea774e1af	Putative novel defense gene	UniRef50_P75828 Retron_I_B~ATPase_TOPRIM_COG3593 Uncharacterized protein YbjD n=4227 Tax=root TaxID=1 RepID=YBJD_ECOLI	0.373529	95.6	Predicted novel defense gene		0
WP_139999527.1|NZ_VFJE01000051.1|217409|-	12.7907	1.09047	11.6694	14.7978	CDS	with_protein	GCF_006385255.1	Primary Assembly	unplaced scaffold	NZ_VFJE01000051.1	217409	218248	-	WP_139999527.1	WP_139999527.1		hypothetical protein			FJA49_RS05095	840	279	nan	TRUE		FALSE	GCF_006385255			FALSE	MANIYLENWIKKSELDFYTMFIKTWLPFNAWYMNQFYDETANRTSDRSIIDHIKNNSNRYRDKIISLLRNNDNDSIAFKRYISDLYYELEAHPMPNEDERISFHTINITRNAIPQHVVSFGQFDYKVVFDNTLPKTTKRWKCEIYNRRTTRTLHLVELYQWSLQELSAEPNYIAIPNEKKQYLDACFREMNPRKPEIIIAQPKQNTDGSHGCPANAIIIDSVKHLYITNNYEQVAKVIIELLYELRCKLFHAEIDPINAYLGIYENAFFIQKKLIKELI	46fc571730f4f5a0ea99d216ecd7a6171eafb0924cb88240bfb6c433	3acd57ce4e56d7c1fe0daea9a8b577509f1e0ec1c6c938ce93e677a4	Putative novel defense gene	UniRef50_A0A1Q9HQD1 Gao_Ape~ApeA Apea-like HEPN domain-containing protein n=36 Tax=Gammaproteobacteria TaxID=1236 RepID=A0A1Q9HQD1_9VIBR	0.168459	82.3	Predicted novel defense gene		0
WP_132169880.1|NZ_SMKX01000060.1|6622|+	12.7221	1.24914	11.2438	14.5557	CDS	with_protein	GCF_004349055.1	Primary Assembly	unplaced scaffold	NZ_SMKX01000060.1	6622	8274	+	WP_132169880.1	WP_132169880.1		HEPN domain-containing protein			E1263_RS20875	1653	550	nan	TRUE		FALSE	GCF_004349055			FALSE	MNDEVWQRLTRLFGLDCLRYLLARETAAPDGSSLPTDLTSQQLEVLGTLARIFSTDIPEGLDRDTVFERRHSVAVHLSMFPENGRLEPRPTGVDGSSRSLAEELRQASGGQREASTTKDPLPRSLFQLLEHAYPMLLLPVAGPGMWPSVGSLHWHPAETAFRDAVMADEVLQKLFYEEREHEGHRGSYIGSLNRGGIQLLAFSSTLILKAWDLTRLDSVTPSFEEVYRKLLVVVAAIRDVVDGRVVDLPVRVGFAGIRLPDDFAGAALSGWRLRSVDRRDGWIIERAEMPGQAASTGPDGVDVLIDYAGNVVLEFTAPYRVKIGHFADNVVPLDLENHFTAMNQAIELVRLGLALAPSSDRGLVAPAWIATFDLLVQGWNVNVFDTRNAYKLKPQRLDA…	2a2bc7b1bc280a560c3cbbfba138b44ecadcf775d28c52f6b6913f92	f05eebf9d4a02d65f471973ccbeb0a678cb694975a50ebdcf4095c1f	Putative novel defense gene	UniRef50_A0A1Q9HQD1 Gao_Ape~ApeA Apea-like HEPN domain-containing protein n=36 Tax=Gammaproteobacteria TaxID=1236 RepID=A0A1Q9HQD1_9VIBR	0.0872727	53.1	Predicted novel defense gene		0
WP_150440423.1|NZ_VYKL01000019.1|169|-	12.7125	1.30548	11.2224	14.4937	CDS	with_protein	GCF_008710145.1	Primary Assembly	unplaced scaffold	NZ_VYKL01000019.1	169	1497	-	WP_150440423.1	WP_150440423.1		hypothetical protein			F4V44_RS12810	1329	442	nan	TRUE		FALSE	GCF_008710145			FALSE	MESIKLLEQIDDCIERTASITKTNGEYILALSAGQIIELISIFMLTKEEHLQDPLSLNRISPKKILDECFNKGYLRTDIYMMMNTIRIYRNYAAHKIDGKDDYYHVCMPMLINILQWFYRDYLGDTAQFVNVKERFYKETNTYLVKESVAQYEVENVYTKLEQVMNVCNSMFKKLTDLGIKVENIDSKVTNILSLVQEINNKIHSIKISALDTEEKMLLINDKLDGLLSENIEIDTYISIVKRWLSFDWDQLDSYSKSYLPTAEFLFGELSKLPDVDLSPFILQYCRTLENEMLKKVFRAYVFNIKKRKIIINREFNWDLFSKNEKGYNQDTQKFAKMLRKYINNTNSDEWFFEFGTMLFIMNLLNKNIAKESPLLIDFKSFIQNYFEENITDLNFLNA…	ee6929551a3ab30c8d61d982b1049702536a06018205eea2b9b51d65	ee6929551a3ab30c8d61d982b1049702536a06018205eea2b9b51d65	Putative novel defense gene	UniRef50_P08956 RM~Type_I_REases Type I restriction enzyme EcoKI endonuclease subunit n=1413 Tax=Bacteria TaxID=2 RepID=T1RK_ECOLI	0.21267	73.9	Predicted novel defense gene		0
WP_232175612.1|NZ_JAJPWV010000001.1|840673|+	12.6949	0.976032	11.8363	14.1897	CDS	with_protein	GCF_021215455.1	Primary Assembly	unplaced scaffold	NZ_JAJPWV010000001.1	840673	841581	+	WP_232175612.1	WP_232175612.1		hypothetical protein			LT679_RS03635	909	302	nan	TRUE		FALSE	GCF_021215455			FALSE	MTSLKFGNSNKQFGGFKFSYNRGLPTYLAPKLLTSKKQEEYFIANIYAQHMIFNDEPVSGVQVSEDDSHKGADVIMTVGKNKVGIQITRFTLTSYLQRKDVAIKRAIKIATEVQQYGAVPIPVNVSIYTPDTMVIPTNSKKDDKALSQEIARMIKENLADLSKRTQQFFNLEVKDERVKKLTPLITLQAIPEGFNSNYGGKGNVFVNYDFDNIGFSENDIIDEAENIFQRKNGGKSEILLIWVDEAETVGQKDLFVKALRNAFGATTFKRVLLFNFYNEKHLHFIKPIETSLIFDKDQKIND	1f89c0979b10c902985a598a4cc23313135c725b78cc0c234e91cff1	6ac72180b4b5ce76f1bd3ed40ad346f9b7a2c22023a7af8d22c481fc	Putative novel defense gene		0		Predicted novel defense gene		0
WP_034890569.1|NZ_JRUQ01000027.1|144240|-	12.6905	1.09198	11.588	14.5782	CDS	with_protein	GCF_000773975.1	Primary Assembly	unplaced scaffold	NZ_JRUQ01000027.1	144240	144962	-	WP_034890569.1	WP_034890569.1		hypothetical protein			NG99_RS07965	723	240	nan	TRUE		FALSE	GCF_000773975			FALSE	MLNAILEGKAGRITLNEGIPQSWRTVFQSYEDLLTAAIWSRINYLSPAAMEHFFSALLGINGESWGAFESINFWPKYVFPNPVDENMKLYFSGQERFAEPDVVITFEHIALIVEVKPPAGGMQYQQQWRKELYTYLHDDDAKNTVHFLALGNLPRTTANWFIELKAEFPQVDFHGMEWHKLREIFQHSEWEAPQDKRIVADCLKALTLYGIREPLLPWQQFHQFLADTPLPSEYSFLKEQ	2c13983d481cc9eff5964609ed83f90931273800327c2d3b069a8584	d58911c1263ade17ff81f7661e95c3637d6ddaaf54c73b45ede7b1eb	Putative novel defense gene	UniRef50_A0A0A0GV06 RM_Type_II~Type_II_REases ATP-binding protein n=51 Tax=Gammaproteobacteria TaxID=1236 RepID=A0A0A0GV06_ECOLX	0.379167	80.3	Predicted novel defense gene		0
WP_188040976.1|NZ_JACVHF010000015.1|29522|-	12.683	1.43101	10.0589	14.1523	CDS	with_protein	GCF_014502795.1	Primary Assembly	unplaced scaffold	NZ_JACVHF010000015.1	29522	30562	-	WP_188040976.1	WP_188040976.1		DUF3644 domain-containing protein			H1S01_RS13525	1041	346	nan	TRUE		FALSE	GCF_014502795			FALSE	MRRLPKKAEQLVNKAREACILAVEIYNKPGISFRSGGFIVLMIIAWTSLFHAIFEKNKLKYYYKDNNNKRLYQKVDGDYKAWEISKCLSEYYKTENNAIKQNLEFLIGLRNKIEHRFMPKLDNQIFGECQANLINFEEILIKEFGVRYALNESLVFALQFSKLRTTGQNEASRKIQSAEYQLVDEYIREFKQRLPEPILQSMDYCFRVFLIPKIANRSKNSDASVEFVQYDPNKPEEMQQYEKFVALIKEKQVPVLNPGLLKPKDVANKVSKTLGINFSHNNHHSKCWKYYNVRPPIKDNNPAKTDTKYCQYDAAHNDYLYTEEWVKLLITELSDENKRFEILNSQ	0eafd51b8243e701661ffce8d157ed418fab464219f317467ecbb480	62da35a54b97fa3b3f9a4a86f89f81c66619c1e0647ede42ed42148a	Putative novel defense gene	UniRef50_A0A2H5W5G8 Retron_IX~HEPN HEPN domain-containing protein n=63 Tax=cellular organisms TaxID=131567 RepID=A0A2H5W5G8_9BACT	0.16185	79.3	Predicted novel defense gene		0
WP_061165059.1|NZ_FCOI02000056.1|6356|-	12.6694	1.12319	11.2691	13.8937	CDS	with_protein	GCF_001544795.2	Primary Assembly	unplaced scaffold	NZ_FCOI02000056.1	6356	7552	-	WP_061165059.1	WP_061165059.1		hypothetical protein			AWB76_RS37095	1197	398	nan	TRUE		FALSE	GCF_001544795			FALSE	MSQRQFDLLANLYDRVDLERGRRAGKLAIHDQRMLDALRSVVADQDEYAVHLPEDDPDAVKVGDEVAIELGTPRLGIGMFPMSFADLIRNPAARVSEPGRYYIVAERFNRCSDAVVPDVVQKYRKLLELVTLLGEAAAYVDRAGGHLIFIDEGKFDVPVQYASEDVEALDVGAIDRLIDALSTDIHREQKMAILAEAVRELTRSEPPQERFRAVLAHFPELLKKFNDGYRLFASSFSYEKVKSELEATRIEYAAKIHKVFTDIQNQILGIPVATVVVATQMKEASGFDANFYINTAILIGAWVFVILVSALLVNQTHTLDILEREIGRQRAELEKLHTEIASSFSSVFGFLDTRLKVQRRWLRVVFWILIGGGVLATAAFFVITGPARAALQWLIKLV	549146b86b56a04e3e4c4b5759aeac159f4a497ffb03f9f2fd43e128	bedfea446a8cbc78e5735fcb983e3a9195b7a65238ca91254625a3d2	Putative novel defense gene		0		Predicted novel defense gene		0
WP_115479488.1|NZ_QRBF01000008.1|69754|+	12.6567	1.39213	10.3342	14.6877	CDS	with_protein	GCF_003363265.1	Primary Assembly	unplaced scaffold	NZ_QRBF01000008.1	69754	70668	+	WP_115479488.1	WP_115479488.1		hypothetical protein			DWU99_RS18080	915	304	nan	TRUE		FALSE	GCF_003363265			FALSE	MERIYNVFLFFENDICSIVSYFAHDHVGSDSDGVAMLKTSVNRDLLNAVKVTLKTPFTRDEFHAKCRLGIGHHLYDEAFAALGASASPLFVTTPVVNGTLFFNHPIEHGDIDIYDLAPKEGKNRQMVDWLVKYATPKGIELSQLIHDDYFQSIKLTFNAGLYVSAMKLLVSCIDSIAYIEYGNEKKFTPFTKWLDTYADLLPLGITSAELWELRNGILHMTNINSSKVRDNKIRRISFRVGGPPDYPRESDGVYYFDFLDLIRAFADAQARWLASYNANTEKFAKFVERYDETISDSRISLTRL	dbefffa01c7f707407edf751dc7c08eaf56492e505ff021e3d3d0a79	1a5551d3b7a0e3d6d766e0f509c25b4d4ce68a58a2085a4f2e3e2b58	Putative novel defense gene		0		Predicted novel defense gene		0
WP_145720999.1|NZ_VLKT01000035.1|72420|+	12.656	1.77571	10.5972	15.5805	CDS	with_protein	GCF_007830515.1	Primary Assembly	unplaced scaffold	NZ_VLKT01000035.1	72420	74261	+	WP_145720999.1	WP_145720999.1		response regulator receiver domain			IQ26_RS25210	1842	613	nan	TRUE		FALSE	GCF_007830515			FALSE	METAQFEANFADAVVRSFRDDAIRTAVLIDDQFPTYLQMHGANLKDDFKEFRRAANLYSFFHQRGLICDIENWRNPEDADLELIDKARKSDLVVLDYQLGAGGPKTALEILRHLAVSAHFNLVVLYTNDPLTKVALAAAAAMRGVAPPDPKLVPTAEVLGEAAAILDREEFREVDSAGLVAYLTRGETPWKADIQTAMAEAGMHLRSLRPLTSHIARRWIQQVSEGYTPAEGPILELRCDLGVAGTMWIHCGSCFVAVVDKLKAGAEQDEGNYVWNRVGAALRAWRPNFYRLVLSEIQNALELEAVADHEAWLDDNLCLGLGLYLLESDDAAAGKMEAVAVAGSAQSLIDRFVDLIRRRLATHLKITETATHMLSARLSTALSAPGPGESSRHVRARQL…	758f96183675a0f371691652e58a666ecdf9e327b7be47bd545c12a6	758f96183675a0f371691652e58a666ecdf9e327b7be47bd545c12a6	Putative novel defense gene		0		Predicted novel defense gene		0
WP_167691605.1|NZ_CP050508.1|2468281|-	12.6364	1.31609	10.7865	14.6154	CDS	with_protein	GCF_012029655.1	Primary Assembly	chromosome	NZ_CP050508.1	2468281	2469504	-	WP_167691605.1	WP_167691605.1		hypothetical protein		57504569	HCK03_RS11640	1224	407	nan	TRUE		FALSE	GCF_012029655			FALSE	MTIADDLSRLAQVLNGASSRVEASYTVICLEESIITVNSPEIIRLLQSLGYKKATDCIEKNEVWLDRQALSWNDSLIYENIESFWSRVNTLSSLPNNYIIGTPLIFPATKNESIEKIHIFFMWKDILSLISDHHNNDCSVLFFTNDNKSFTVELKHSLQYSEIESLSNASLKYEIIKELFDTIKIKDLHKSERKLVIRSAINEVFKANSLFNFLDLLNSTEHIRKKYDELYEVYTKRFSVNKILNELDEKNLEFTSKINEFISSNQTKALTIPGALIAAGGLVKANETTEAILIIVGLWMIKRVNYISVEIFNETFDNLRFRVESAFDKYLKFEENKEIKDSADSIKSSIIRLIDKAKNRMRTVKHLASAMFYGGLIYVGYKQFPAFFEKSTVNLFYFL…	851ee6b37af2ad2e7ec417c91875345df6697160f880552772c84424	e2536b36fae03f7a086f17944e7e22315110445c365a02f26ae4187a	Putative novel defense gene		0		Predicted novel defense gene		0
WP_213506450.1|NZ_BORZ01000006.1|93676|+	12.6362	1.33307	10.7296	14.7756	CDS	with_protein	GCF_018403085.1	Primary Assembly	unplaced scaffold	NZ_BORZ01000006.1	93676	94956	+	WP_213506450.1	WP_213506450.1		hypothetical protein			KJS50_RS12155	1281	426	nan	TRUE		FALSE	GCF_018403085			FALSE	MDDTKTIVSDPKFQKIGQNPENIIIIQGDSNNLAAEFFTYGLNFKKSAHIITEHLFSSRPDISKLDTYFFSLAYLYRHSLELILKAIGFQYIKEQSERKKFITDTFHNLSEILREVSPFIQDQIKNNKDGYNWLVSLFDDMSLKDKESDSFRYPFGITVITDQDPFSEMPKKYGIKAFFEKQTHIDLIAFVCKMEVAFNILSNYYSNISKIIEDYKKYNPLFLEEGGSYYGQSVVGYSYSRNRFYPYVKAYSESADILHQYTSKKEKTKDSLFIPMCYLYRNGIELAIKEILFEECSLDHQSAVKKIKEKKHSILALWNSIKIEVVRHAGVSDDDAHILNVEKYIQQLHDFDGASDKFRYPTNKDLQMHYKKPKKFDVDNVAGFFGQLSYFLHGVCLMM…	893816da1bf13ab28c727a1f317b0ae1ead58a82ad12f6ddd2794114	0e7ec9651ad7d18dc5f2a0bb1955a65b145574d8e1b70f69e70f3eb3	Putative novel defense gene	UniRef50_A0A2H5W5G8 Retron_IX~HEPN HEPN domain-containing protein n=63 Tax=cellular organisms TaxID=131567 RepID=A0A2H5W5G8_9BACT	0.29108	94.2	Predicted novel defense gene		0
WP_234045390.1|NZ_JAEMUX010000012.1|9869|+	12.6329	1.60375	9.79289	14.2315	CDS	with_protein	GCF_016598475.1	Primary Assembly	unplaced scaffold	NZ_JAEMUX010000012.1	9869	11062	+	WP_234045390.1	WP_234045390.1		PIN domain-containing protein			I8N67_RS09340	1194	397	nan	TRUE		FALSE	GCF_016598475			FALSE	MTGGLVAADANVLLNLYRYTEQARADLLDALGALGERLWVPHQVLVEFWRNRESTISDARSTSVKAAQDMSGHAGQAVQTLRTWASRVALSDEEFDELRDRLSEIFDEVRKKITEVGEGEWQNISHDTSTDPVIATLEQALTGRVGAPFSDEEVPKLVGLGQKRVEQRVPPGYMDAKKDGNGAVGDFFVWEQLLREASRRQCDVLFVTADAKEDWWRKERGNNRGPRAELTAELRTRGGGRLFLLSPKQFLEVAAPVLRLSLQAGSVEDIARVERIEAESTHGGWTAEALEELFRGLAYEGYGDRVAVIRYAAEMDGYVEATSVYDICDYDDDRSLRGFTKPIKRISGNLHEQGLIPDSAVAVLTAQYKNGPGRASGFKVHPLLVSLINEPSDNDES	6c1ba61e78531ea1c7f7b34e13b4e0151a8e16ef5aa00ee0514809b3	8b71e4a9edb42bcfff27912a242ef0ba1fcfc86e7e0306da529d7077	Putative novel defense gene		0		Predicted novel defense gene		0
WP_181438585.1|NZ_QKRB01000034.1|6945|-	12.6061	1.63547	10.1679	14.4873	CDS	with_protein	GCF_003233845.1	Primary Assembly	unplaced scaffold	NZ_QKRB01000034.1	6945	8027	-	WP_181438585.1	WP_181438585.1		hypothetical protein			DNH61_RS04825	1083	360	nan	TRUE		FALSE	GCF_003233845			FALSE	MRYERIPTEEPIRHLWNRLDVLASVTGATTFIKRRAEEQGIQLEDDILEEKSRGLAFCIRSAREYFNTKIEGNITSASLAYYYGTFSLLKALLITKIENPLSLKSIEEYTKYGHGLKSYVNEGVFPESEYIIILTNGFFAKFLSIFGYVVRDIGISTRYNTFSDLVNGADAQKIISFKDLVSRIPEISGMFIELFNEQPRYLAYNALNHPDHPEIEVKFQKNSEYIAFEDVYDILGWDDSISLCNYDEYGEQGIKTITKIDKNLIVNKQTHSSVLSQTCYVKPLHGINDVLLLDFMLLYHISIWVRYRPALWRELIDGEHDKYRSLITNFMIAVERVVPNLVLDRLYNKRHLFAGFSYWS	b346be40c36f1368fca1a64bf1180c4ba9dc4784d2fb0626e6892032	b346be40c36f1368fca1a64bf1180c4ba9dc4784d2fb0626e6892032	Putative novel defense gene		0		Predicted novel defense gene		0
WP_213820162.1|NZ_JAAMFI010000004.1|43503|+	12.6046	1.49137	10.6432	14.1132	CDS	with_protein	GCF_018437225.1	Primary Assembly	unplaced scaffold	NZ_JAAMFI010000004.1	43503	44165	+	WP_213820162.1	WP_213820162.1		hypothetical protein			G6R27_RS05960	663	220	nan	TRUE		FALSE	GCF_018437225			FALSE	MALDNNKQKKMQQLDERDAIEEEMNWLFRSVVNSIRLFGHVIAVSNYAKENALRKYGDYFGFSQQVMQKQLLLELAKLYVKNRDSHTLPRLVERSLKFLTKKNFKNYKLIPNENRSLDELKQQLLDLHKELEKLGTPINNLKKVRDNILAHNDKSISNALESIAFQHQNPITAKEVKRLVEFGEEIINTLSIVLFNKELKLIRKDYNQEIKRLVEDINGD	70231888861571fb2bcfa121406455886902d4852d250e87d5a0a443	49bb9daf9f8accf3de5231239a7cb19960070e8fb134e7c0fe040d30	Putative novel defense gene		0		Predicted novel defense gene		0
WP_133126010.1|NZ_PKUS01000022.1|89637|+	12.5986	1.46344	10.441	14.775	CDS	with_protein	GCF_002866825.1	Primary Assembly	unplaced scaffold	NZ_PKUS01000022.1	89637	90320	+	WP_133126010.1	WP_133126010.1		HEPN domain-containing protein			C0039_RS14970	684	227	nan	TRUE		FALSE	GCF_002866825			FALSE	MDVGKDKASGFVSNYVKDKVFDEHGVVMIDDVHGVTAYSEEYPTTCSSIFTTGLVNVRNAEFFTGKLIDLISESYALSEQLKLAMELMTSSFFESSSRARFLTLVLAAESILSPEDRSTEVHSVVDELRNVAKSANLSDQEKRSILGTLNWLYKDSISQSLRKMALVHLPNKTYQDLPSHKFIQKCYEARSKLVHSGTVDEEKHNIGTLAANLEVYLKDMLTEMAAA	d1918e7bf6fd0144cd259e08d819fd6ee09a053c58d3aa3936d0a0e2	d1918e7bf6fd0144cd259e08d819fd6ee09a053c58d3aa3936d0a0e2	Putative novel defense gene	UniRef50_A0A1E8BC03 Dazbog~DzbB ApeA N-terminal domain-containing protein n=5 Tax=Bacillales TaxID=1385 RepID=A0A1E8BC03_BACMY	0.185022	84.4	Predicted novel defense gene		0
WP_116651632.1|NZ_QUZK01000047.1|75037|-	12.5982	1.36884	11.1856	14.2574	CDS	with_protein	GCF_003410055.1	Primary Assembly	unplaced scaffold	NZ_QUZK01000047.1	75037	75747	-	WP_116651632.1	WP_116651632.1		hypothetical protein			DZC52_RS13265	711	236	nan	TRUE		FALSE	GCF_003410055			FALSE	MEKIDQLFAKLDKWRNLPTYQLERRADIFFSLYLREVLEVRTGLNIHETLIPEFPLHKKTLDSEKGNNQSFRADYLAFSSDLNKVWLVELKTDGGSTRLSQNDYLKQAKNAGFNALLKGLIRVISASSSKRKYLHLLKDLERVGVIANVEGLDVYARQSNLRGFTNELRQVNILPADPVINLVCIHPLEKENDDFDEWISFQQFRQTVKRYGDHVSVRFCESLQRWETKAGLVAPE	08a2588dff18401c16c567930767651c24baf6c958603e0f81a29405	09333c1fbaf5e1c8ab6f19b7382d09a922dec85404347725587cdcf3	Putative novel defense gene	UniRef50_A0A176NSN9 PD-T4-8~PD-T4-8 Shedu protein SduA C-terminal domain-containing protein n=134 Tax=Pseudomonadota TaxID=1224 RepID=A0A176NSN9_9PSED	0.372881	61.2	Predicted novel defense gene		0
WP_024268361.1|NC_023035.1|2226585|-	12.5759	0.768423	11.1276	13.4138	CDS	with_protein	GCF_000507245.1	Primary Assembly	chromosome	NC_023035.1	2226585	2228504	-	WP_024268361.1	WP_024268361.1		hypothetical protein			L21SP2_RS09880	1920	639	nan	TRUE		FALSE	GCF_000507245			FALSE	MNQNQKLLNSLSALSIMLEQAKKDYIELFLPFMKDIFQTRNYSEIDPHLIVNDFLEIHNLPIPYHAVISILNRCKKRKMIFIQNRKHHVARDLSQFEDLSSYEHDSAPLIQDLHGFLTAQFNPELTVEEVYKIFLAFLDDYSYQILLNYKKGVRFADIKLRKTEKNHIGKYIDQLIELNSPLAKELISLTVSSLVVNLITFENIENFEGKLKKVKIFIDTPVILKYIGVEGIEKENAFKELFSLIKSHGGEICIFKHTYEETMQILNDCQRYIEDDSYDPKLASPALKYFVAKEYTSAALSLFISKVNTKLNKEKIEYDIEVDPNEYVDHQINEEKLFKCIHDSYKNYNHVSENWKKRAVVLKDVKSISNIFRLRKGDSPVSLAGAKYIFLTTNSGLAF…	4fe2615f8f7ac6f708648bb752250c4fc5c053757dee5917d2021cf4	4fe2615f8f7ac6f708648bb752250c4fc5c053757dee5917d2021cf4	Putative novel defense gene		0		Predicted novel defense gene		0
WP_240170530.1|NZ_CP092365.1|3268932|+	12.5608	1.3358	11.08	14.965	CDS	with_protein	GCF_022370835.2	Primary Assembly	chromosome	NZ_CP092365.1	3268932	3270776	+	WP_240170530.1	WP_240170530.1		hypothetical protein			MIU77_RS15610	1845	614	nan	TRUE		FALSE	GCF_022370835			FALSE	MEWIPESFPRAGGLAAAGFYKLLGRPSLDPLTVLVRETAQNSWDARQDDDETVGFAIQGWIQTKAEQEALRAEIFVDAHNATGTYLQRELTRPELLGLYISDRNTKGLSGPLQADEADPDNTYDWVDFVLNVGKANTQGHTGGTYGFGKTISYIVSAANAVVIHSRTVHRGKLQTRLIGCAIGEEFTRRRRLYTGRHWWGVADDGAPKPVTGRAADQLAELIGMPAFEPRETGTNLLIIAPDFAGRTPEQAMRFIAESVTWHLWPKLMKRQGKRPMEIDISWNGETIPVPRPQDRPPLHGFTQAFQAVLDDGVGRGSPVGLRIDTINCQRPKTVVGELVTVPLVQRERAVVDDGSDPASGDTPGPAAMITGDCHHVALLRTPELVIDYLEGPAPPEGGV…	3f6909fa878a8e74842b359e53d3f6126a597f869fa2fb95d8942716	093c2d56930e8bc6d9f9cac7d24793b117e3a5febd9fb3b8aaef74c4	Putative novel defense gene	UniRef50_A0A0B9GGK2 Gao_Mza~MzaB ATPase n=1 Tax=Photobacterium gaetbulicola TaxID=1295392 RepID=A0A0B9GGK2_9GAMM	0.226384	65.4	Predicted novel defense gene		0
WP_218493945.1|NZ_JAHUZC010000009.1|65057|+	12.5509	1.24303	10.6366	13.8789	CDS	with_protein	GCF_019218685.1	Primary Assembly	unplaced scaffold	NZ_JAHUZC010000009.1	65057	66109	+	WP_218493945.1	WP_218493945.1		hypothetical protein			KUA57_RS07060	1053	350	nan	TRUE		FALSE	GCF_019218685			FALSE	MELILCDIQVINRDKKLTQSKEIPAEFEDYLQQIFNTITGNKVVKEYEPRSEDSFVLKNIRQILFSQVVEEKTKKYFTDIAQRLLIKEIEAQQQVNKLNIEVQVGSLIQAIFYDDKLEKYLYLLAKVEHTSFVNDEDYSFQTGFQKELKKVYKSCIYLIDGSTYDVEGVKIYLDNVAKYWFDDFLELQEKTSDEINTGRAFKSIDSYLNRTMKKKHPEDRSIIRNAFISYFRTNKLINFEEMISTIFDDYKSVSLENDEQERIRKHLLTLPSQKGFDSLFTVSLSALKARIRATYDLYPGIKLRVEDNIEKIKSFENEEGIHYIMVETTNNDVYNSFDKYKGRIDESRIT	2f8b139cbf32ea47fa01b418c4de4e759ff20db352dc884bbb261b55	31485c9f1fe4ebfd81caf8eeb273200fc81393d26c9b286712553843	Putative novel defense gene		0		Predicted novel defense gene		0
WP_137009357.1|NZ_CP039731.1|2140997|+	12.5487	1.13203	10.8382	14.2708	CDS	with_protein	GCF_005155025.1	Primary Assembly	chromosome	NZ_CP039731.1	2140997	2143474	+	WP_137009357.1	WP_137009357.1		type I restriction enzyme HsdR N-terminal domain-containing protein			FAZ30_RS10045	2478	825	nan	TRUE		FALSE	GCF_005155025			FALSE	MIDYETASRNLVKITSDYNELGVKNEAETRFHFIDSFLTQCLGWDKSDIDLERYLSGERSDYELGCPIAIILEAKRDAVVFDIPVRKRGEMIVPIRQLMDLGQEAKAAIEQVQGYCARRGVRYAAICNGPQLISFVATRTDGKPPLEGRAFVIDGFSQMRSEFSTIFNLLSPLATASNKLLSYLDANGIAGIPEKISTRLPNHPSFRYQNESQSSLRMIAELLLEDVARTDDLEQRFYRECYCDSGPLAQDALVSKNLLKTRYAALFHPSEEAPVVVPVKSKDKSASSEILAESLSRRPIILLGDVGVGKTSFIKNLMLVEAEEEFKKSIYIYLDLGVNAFLHGGLESYVRSEVERQLYEKYEIDINSEKFIYSVYGNDIKRFRTGLYGRLAESNPALY…	ee6437fca5951ca064fb46aba095adfabdee172357d7186653d3a4c7	827985028dd912352080015269c793096b95da1b1061f1e0035a76ac	Putative novel defense gene	UniRef50_A0A5E7B7Z5 Gao_Qat~QatA KAP NTPase domain-containing protein n=190 Tax=cellular organisms TaxID=131567 RepID=A0A5E7B7Z5_PSEFL	0.266667	98.7	Predicted novel defense gene		0
WP_135459256.1|NZ_AP025483.1|1663941|-	12.5327	1.33985	10.7488	14.7288	CDS	with_protein	GCF_024347455.1	Primary Assembly	chromosome	NZ_AP025483.1	1663941	1664660	-	WP_135459256.1	WP_135459256.1		hypothetical protein			OCV36_RS07365	720	239	nan	TRUE		FALSE	GCF_024347455			FALSE	MDNTHNTSLSKGVAQVDEILSLAAKGMTDFINENQQEIQDFVKYLENFEEINSSIWQSAAESGWFPNDFTPCDFQDFVLEGQDSLDSYMTVQISESIEDIHKQLVDLYPLRKDILDVAFSLHNDGNYIASIPLFLAQTDGLCAQTVGSYLFAERNKRIDRIKVLIEKKPERAIILSPLLQDTEFGARIGKGKQVDKDKAPNRNGILHGSRKYLDYGTEINSLKCISLLSYLATTLIDIK	5c7d2fc6330aafbde3a74c2d901c6e055d9bf94082a4d22a639c8e37	9e28cf3ff7fd9c1f2baab58402960e45e0945b0b9cf5532273d069d2	Putative novel defense gene	UniRef50_A0A1C3SRW1 AbiJ~AbiJ Abortive infection protein-like C-terminal domain-containing protein n=40 Tax=Lactobacillales TaxID=186826 RepID=A0A1C3SRW1_STRMC	0.16318	64	Predicted novel defense gene		0
WP_091627650.1|NZ_FNZN01000014.1|84840|-	12.5309	1.80073	9.41678	14.5859	CDS	with_protein	GCF_900109345.1	Primary Assembly	unplaced scaffold	NZ_FNZN01000014.1	84840	86267	-	WP_091627650.1	WP_091627650.1		hypothetical protein			BMY56_RS18190	1428	475	nan	TRUE		FALSE	GCF_900109345			FALSE	MIFFSVPSVGQLKPETLFGKDDHFGFIQSLIGEEYIRANITEECHKYYETSNKGYWNSIITIANFLAIKKLDSNNRFNEISLLNSIANRCDEGNDRDASALFDYLLCQWQYPHPIVTKTTSIKVLDIELVDPRKNFPLIKPYIIILAILRSLLLKSKNLSFLTKKEFYWLGYTAYERKGEGINVNNSDNIAEEILLIREKGWSNWEKLKKTESVNQNLSYPLGFLRNSSILTSESSIYFNPEGFFIGLSSNTSNTIEILNNLIKNSSEGYDFDRAKSTNDKKLAFDYSNYLYNYKRFNNWVYNTNLYSFSVNAIDDSMFDGLSEEDVETLRRKKIALLLLRLSELDKASMSKRRTEQSILRSLLIEGKNELACGICNKNYPIKFLATAHIKKRKDCTED…	c685dca19ae590408d969118bbb6343ef4bdc24a88ff076116134a77	0645bf9630d0cc9d6546038cbcc9e00657b9dbea294f1e915c7f8c9f	Putative novel defense gene	UniRef50_U1LVG9 RM_Type_IV~Type_IV_REases Restriction endonuclease-like protein n=4 Tax=Pseudoalteromonas rubra TaxID=43658 RepID=U1LVG9_9GAMM	0.155789	97.6	Predicted novel defense gene		0
WP_028069708.1|NZ_LR590484.1|3356637|-	12.515	1.38416	10.8531	14.3196	CDS	with_protein	GCF_901482695.1	Primary Assembly	chromosome	NZ_LR590484.1	3356637	3357536	-	WP_028069708.1	WP_028069708.1		hypothetical protein		78463601	FGL37_RS13965	900	299	nan	TRUE		FALSE	GCF_901482695			FALSE	MILNKEYYQTLWDRFRSAGMLGVFNDNISCLTTKLILEHNHKNKAVHFNFQNSKEIIFEIGQYLFLEFANDIYKNHYDLPTLTKGSRLRDKRKYTHGKKHDYVIKGISNGSYLLEHTKNKAQLNIKYDDLVKKFIPIEQGTRQTTLQGYTKFFSDLNKALKLDFTPTNFEKKTVFIARKTLWDSLPNRNKIPCAYLPNPREEQNASWIRSIPALQDCLAYFTPKYEVCYSNILLRNEKVKTIVVFDTEADKIEQMVSDKNRFGFNLIIISNSDFSKLVKSQSIPCWNWFKEEIEIVNAL	2369ff7088fbaf9fcf04d36db1e994795f381fc7a4889417ba4cacb8	7724694fe15388ac1d20034bfdef42d5f1391964c3b07bdb9dfaa976	Putative novel defense gene		0		Predicted novel defense gene		0
WP_185708511.1|NZ_JAAXCY010000009.1|248267|+	12.4987	1.55612	10.2372	14.9563	CDS	with_protein	GCF_014230465.1	Primary Assembly	unplaced scaffold	NZ_JAAXCY010000009.1	248267	249049	+	WP_185708511.1	WP_185708511.1		hypothetical protein			HF257_RS22770	783	260	nan	TRUE		FALSE	GCF_014230465			FALSE	MKDTFSTAAFRSFKKFVGELTAVAAGTYVGLQEVSASIDGLGLADPWEILAEKHGVKLCGIKSERVLRSAIRLNIVSLYSGIDLFFSDTRSQFHALHGKVWVQYDGDTPFMALARNTGSSKQLHESRLGLERITSLDYYRLVRNSIAHPSGEAESAAKQFYLDNRDLLTSTAIAYGMKSVPRPVDDLSFHDIKYLARLALDLATAVDKDLDPGDDRLAILVPTTISRLPRSSERLHNARKGWLSVTFGIQSARAERILSI	f4fa4fd5d04c92189b781407fdfc0f4aef5cc549242d5957b5fbeb3b	52a1481ed5347d370ef9470e6f30656455759a962b3ecf187bbe4136	Putative novel defense gene		0		Predicted novel defense gene		0
WP_143806909.1|NZ_JAGSCS010000028.1|9990|-	12.489	1.56188	10.0001	14.3326	CDS	with_protein	GCF_018128025.1	Primary Assembly	unplaced scaffold	NZ_JAGSCS010000028.1	9990	11249	-	WP_143806909.1	WP_143806909.1		hypothetical protein			KCG48_RS13715	1260	419	nan	TRUE		FALSE	GCF_018128025			FALSE	MKCSWSTSELNLQLDEQVSDDLIMHLNGCNPFCNGENITALRTHIDRGDAFSIYPSASNLFICDEQFIKSCTHPVALFKYYEKKIGNGKIPITIGKRDDILDIEPVTYSDDLGHTYQELLDTVILDVGSLKKTAVTTPPDIFYYLSNHNGNSNPFCRFLSEFLSLMAISDRVIASDENLNKFEFQIFTKDNVKKFRFTWQDVESMNNNFWYSCYKWITSDGQKSVDAKLKRNIVREAIAKHYSEDSVKSFNEESKSELIQIFDNILRLIVSGRTTEYFETQKTLKAEYIDIYSKNFESFSNVINAILALIVALVAGMYGVLFAQGEVFDVFSPNKSVGILLILMLVAEIFVLISSIAKFISHNSYIKKLRNINSDKLMISDEDQEYLKNNRTGLVTFVY…	6a7f557a64c7b8b7ceccd75faba3ba0bc7767b4278c171e4a081331f	6a7f557a64c7b8b7ceccd75faba3ba0bc7767b4278c171e4a081331f	Putative novel defense gene		0		Predicted novel defense gene		0
WP_129121286.1|NZ_PEIB01000003.1|203161|-	12.487	1.17398	11.5488	14.7367	CDS	with_protein	GCF_004116385.1	Primary Assembly	unplaced scaffold	NZ_PEIB01000003.1	203161	203766	-	WP_129121286.1	WP_129121286.1		hypothetical protein			CS022_RS04495	606	201	nan	TRUE		FALSE	GCF_004116385			FALSE	MIAHKIKSSTNHFRNKDFENVLSEVVANPICNEYFKRFFIDRSLGRPRDLVKFFSLVSEDYGEYMSRFESDLFVRVLPTYSGYLKREITSELAGHLDKNTIDAMFTMLRRNVRRRFNYEKIKSVFEMCKFEDTSYNLDNFLSNLFDVGAIGNITERPKFDGGDIYTWSYLSHDAVVNFDASFEIHPGLWDALSIQKPKNRW	3a534a943c486e12a450231e3cbbfda345a0c9074ed3ccf543442eb1	3a534a943c486e12a450231e3cbbfda345a0c9074ed3ccf543442eb1	Putative novel defense gene		0		Predicted novel defense gene		0
WP_252741899.1|NZ_JAMXIB010000010.1|7075|+	12.4786	1.07256	10.74	13.6278	CDS	with_protein	GCF_024006985.1	Primary Assembly	unplaced scaffold	NZ_JAMXIB010000010.1	7075	7872	+	WP_252741899.1	WP_252741899.1		hypothetical protein			NG653_RS11720	798	265	nan	TRUE		FALSE	GCF_024006985			FALSE	MGFDRPFHRNYRPVKKGHNSGYSDWAYIVDHLYSDHPEHYTRAFEILQKDIIGLFEYVEPSDINLVTYSFRIHELLIRTCIEVEANFKAILRENTFNPIFRNGPKKGQPRPEKNWNINDFRIVNKTHHLDDYSIIFPHWHGVKNERFPFRQWKKNEPLTWYQAFNKCKHDRLHNFEQASLGNLLDAFSGLCVLLSSQFRTESFSTGSDSLVVNTDNYYGGGFGIGGFLIVDFPSDWTEDEMYEFDWAKLKKEENRFSKIDFNKYS	4f099b539584d28f1b12d1da5e62df96de0f48accebb5a1cfed7169c	aea894df66968e3935d866ce68606184fa08ee859d2b388d70d87243	Putative novel defense gene		0		Predicted novel defense gene		0
WP_203956209.1|NZ_BOOO01000034.1|105454|-	12.4711	1.26096	10.7743	14.6056	CDS	with_protein	GCF_016863275.1	Primary Assembly	unplaced scaffold	NZ_BOOO01000034.1	105454	106260	-	WP_203956209.1	WP_203956209.1		hypothetical protein			Pmi06nite_RS28445	807	268	nan	TRUE		FALSE	GCF_016863275			FALSE	MLQNPESLRDEVLQWLENRGYPLEMRVAHALRNRGRAFYVEQSRYYPDPTSGELRESDVVANWTSTDTEKSDGRAIYFSAVIECKSGGAPWIIFTETEKPDRNTSLHFLLSLLWAGVDRWKYREEFSRWDTHISPVMAGRHPAGYGITQKRNERGARDGAYDAVRQVAAAAYGVLNDRQSFHNGFGPGIGIVMPVIVTDSPLFECYVNYAGDVEARSVTQSALSLRMPYESASNCYIRIINVHALDDAIFNLRTMAEQIVEVDIPAAE	fdfc862a258c75272aa6698dbc53b14d905c760b6de70048ead5c8a9	57d1fb45781f82747d781d13647776c7e1f61cc54719e9b607789b61	Putative novel defense gene		0		Predicted novel defense gene		0
WP_084517269.1|NZ_AULM01000018.1|10684|+	12.4706	0.955929	11.5979	14.2077	CDS	with_protein	GCF_000422285.1	Primary Assembly	unplaced scaffold	NZ_AULM01000018.1	10684	11361	+	WP_084517269.1	WP_084517269.1		hypothetical protein			H567_RS27910	678	225	nan	TRUE		FALSE	GCF_000422285			FALSE	MKYIYIPAKNADDWAVLLADPLKHWRTGYSARTLAYSWQNADGFPSEIQTAFSTNELLADIQLLLAIPEHQVPLVGGSRPSQNDIWALARASTGLVSIAVEGKVSEPFGPTLSDWLAEGSKGKASRLAFLRRELNLNETLAGTIRYQLIHRTGAAVIEAKRFGAPHAVMIVHSFSRSREWFQDYEAFALLLRAEVSVNRIVYAGKRAGVHLHIGWVCGNEEYLFR	e7942e6b8b2617bde86855c89fda166a2cd4d840341d84cdfd899b6f	00d97d597fbcec4eec5ad525c68fae2d8f6b487fd0c4a4a7c13c995c	Putative novel defense gene		0		Predicted novel defense gene		0
WP_137263619.1|NZ_SZQL01000021.1|55220|+	12.4609	2.13496	9.67619	15.4015	CDS	with_protein	GCF_005233845.1	Primary Assembly	unplaced scaffold	NZ_SZQL01000021.1	55220	56188	+	WP_137263619.1	WP_137263619.1		HEPN domain-containing protein			FC093_RS20145	969	322	nan	TRUE		FALSE	GCF_005233845			FALSE	MGTKCTFLCGLHNIEVNEDLGDGFILVPNEKSNNFPSIKITNNKSKLSSLLNRELAVLIGAIEYSHLTEGYPIVAFAENEFESDKVSSIDHLDLHLYLLKAFFFCLWMTKDNAADFDIGFLQFTNSAGMQEVSANNMTTTNFDVSGNRASNQFTIKELNTASKYLKECIHIQHNNRPKLASASSLDRIGIANYFIQSATISYDLGIKAVGYCSALETLFANGDNTELSHKLSERVSKFLEKELEPRKTIYKNVKKIYDIRSKVVHGATYKSNKVEELSESVKQADEICRRIMIYALTTNEVDNIFDKSREDLETYFLDLILR	0192347bf47eaf8d2afd2fcaa69392e441301d8fa4acd821b020a839	0970993e19d568e0176beeb41f299ff714a61ac148d0ebf5bd77312c	Putative novel defense gene	UniRef50_A0A1Q9HQD1 Gao_Ape~ApeA Apea-like HEPN domain-containing protein n=36 Tax=Gammaproteobacteria TaxID=1236 RepID=A0A1Q9HQD1_9VIBR	0.114907	96	Predicted novel defense gene		0
WP_093196349.1|NZ_FNGS01000001.1|64669|-	12.4594	1.39171	10.6639	13.858	CDS	with_protein	GCF_900103285.1	Primary Assembly	unplaced scaffold	NZ_FNGS01000001.1	64669	65400	-	WP_093196349.1	WP_093196349.1		PIN domain-containing protein			BLR09_RS00225	732	243	nan	TRUE		FALSE	GCF_900103285			FALSE	MKFLIDTNIYLDFYRYNNESIQLLNSLTEHSDKIILIDQIIDEFHRNREKILNELKGLFMKDSKLENIPSSLLNDTSEYKELIKIQKQYEDQRNKVRTAIERFIDSETHDPVAFFFNELTNYAIKNDTLLKMDDFILANAEKRKLKGNPPTSQGKASIGDEINWELILNNTDDDIIIICRDGSFKTHIAVLKKEYHKHTGRFVLGITSKISEAFKIADIKIDPKLKTLEDRMIRELPDDYSED	2f6981e6017d1fdac0b2f470612a14087bd213409a0a5f636d12ad1f	ca639d8e21659e025e4e7be3bfa552dc2d546294fa8add0fae68c85e	Putative novel defense gene		0		Predicted novel defense gene		0
WP_200755187.1|NZ_AP023322.1|3991429|+	12.4487	1.00696	11.311	14.2288	CDS	with_protein	GCF_015097275.1	Primary Assembly	chromosome	NZ_AP023322.1	3991429	3993894	+	WP_200755187.1	WP_200755187.1		DUF262 domain-containing protein			Cop2CBH44_RS15770	2466	821	nan	TRUE		FALSE	GCF_015097275			FALSE	MDKNTTSFWKFIQDHPIEVPIIQRDYVQGRIGKEHLRKVFLSNIKHALDDHLSDTGKVLKLDFVYGSEERGKLHPLDGQQRLTTLWLLHWYIALRVGLLEEVCGTLKKFTYETRISSREFCENLCQCKNFEEYKDEEHIVDFITNRTWFYSSWEQDPTIQSILNMLGGTKVTNKQDKNIIDSIEKLFQNTDKENLRKYWNCLVSENAPIIFYYLPLKDFALSDDLYIKMNARGKQLTAFENFKADLIGYIQERIRENEEWEELDDVPIKMDTVWTDVFWQNHKNGKIDEIYFAFINRYFLNCAIVYANAKKEDSEVWKLYGNESDDSALSYNTGFGIYSDILTQAKKRRNVSILLRLKRLFEKITTNENINKHLPQWFSKFDFIPKYKKDNRGNLSLDN…	ae798282d0608c8011c779529860cb7324c0f6cfdc3c5fed5fd658fe	869a2f2b6515071a680a1bd5237003f69c1c1153c2fc4b66f508ef24	Putative novel defense gene	UniRef50_B4VN95 SspBCDE~SspE DUF262 domain-containing protein n=15 Tax=Cyanobacteriota TaxID=1117 RepID=B4VN95_9CYAN	0.130329	99.8	Predicted novel defense gene		0
WP_194449689.1|NZ_CP063849.1|9005272|+	12.4482	1.03196	11.507	13.7614	CDS	with_protein	GCF_015277775.1	Primary Assembly	chromosome	NZ_CP063849.1	9005272	9006582	+	WP_194449689.1	WP_194449689.1		hypothetical protein			IRI77_RS35710	1311	436	nan	TRUE		FALSE	GCF_015277775			FALSE	MLILDDVEAEVLDLVRVLWKIGVAPLYVDPASLESGVPREPLSGIRLAFLDMDIVGAGADPKSKVAALANCIRRVIHKDNGPYVAVAWTKHPELVDDLDSYIFPMADVARPSVFLRIDKEECKDIGTLSTRIDAELQNRGPVRMLQVWEEASVAAGSEVVGELATIASGNEDAPEKWREGWNNTMLRLMYGCGKEFAGESGMTDGPTAFKAFCHSLIPLHGDKLEGRVAVPAPALGNITNEILSNAAKADCETEAKARINSMLHCSFDGLGIPQSGGVYLMSSAALSPLFPDIATMIAPLLSKGKTSEEEFKKQVESVAADVVPVAVETSPSCDHAQGNLIVARLVGGFLVPIETVKKFKSTLPQSIWKIAPFWISVNGGEKATYSLLVNCLLVSSCSL…	03f7550fd5f66f22961f973bc6f79d8a4e23cc495aca838a146ec800	03f7550fd5f66f22961f973bc6f79d8a4e23cc495aca838a146ec800	Putative novel defense gene	UniRef50_U3TE64 Cas~casR_I_1 CRISPR-associated DNA-binding protein n=2 Tax=Aeropyrum TaxID=56635 RepID=U3TE64_9CREN	0.256881	96	Predicted novel defense gene		0
WP_011673383.1|NC_008525.1|980589|-	12.4467	1.58391	10.7158	15.2297	CDS	with_protein	GCF_000014505.1	Primary Assembly	chromosome	NC_008525.1	980589	982619	-	WP_011673383.1	WP_011673383.1		hypothetical protein		33062848	PEPE_RS04715	2031	676	nan	TRUE		FALSE	GCF_000014505			FALSE	MERFKFYSINDASIDFYWGRIKKVMKNVESNDHPIFLDVLEFYNINKILKNDIYLSEFSKEQIKKIRGSFNKKINIFFSSLTKENIIYYLECLFSVTSNTSIENYHNPKDAKNTDIDSNSTFFRADFLECFEKFQLDKKITESDLKNIINRFSIPIWYFLKSDYFSIRYPKLIKTFFLSNTENFELFLSNYIVNNDNYVIPDNISTAELYNLCEWYIDESSNLNYLRLINQGIKDIQRLVIDAKLKLKAQRKIEQLEKVFLNSQSKKNSNGFLQSVAIYTDRKKYLTSEKSELKILIDVDDIKTHSSFESLLNYLMYMDYFFNENWILNLGSFPNFESSTLTRLFYGPKTRKNYETSFYFHNKDLLVKQAFKGFQHILDENLGLRIEDLINYFFEKYCE…	9cc27e793219ff6f5029a7aee41cacb0ff295ef5233f75543383527a	9cc27e793219ff6f5029a7aee41cacb0ff295ef5233f75543383527a	Putative novel defense gene		0		Predicted novel defense gene		0
WP_087618685.1|NZ_NEXX01000001.1|16314|+	12.446	1.38888	10.5472	14.1588	CDS	with_protein	GCF_002174125.1	Primary Assembly	unplaced scaffold	NZ_NEXX01000001.1	16314	17237	+	WP_087618685.1	WP_087618685.1		hypothetical protein			CAP51_RS00080	924	307	nan	TRUE		FALSE	GCF_002174125			FALSE	MSDFFNTAFIYTRNKYILPRIQYGVPVEKSTHWRLKKVISDRLQNISSTTNLCFDISLKKEDYFKLIFCESELFLNKSFIQLNDYHKLINKSSGSWSFVTLYYSLFFNLSCLLRFFNKGYVYLTPEYAKKINDAYLALNSSPIKIGYGNYFFETDCIDDGYGNIKISFNKVDTTHKVIWEEFKKILQILISQATDRELAIYKIILSHFNMYQSSYPSALRNELNYNAETILLDFNKEITCHDLPKIDDKFYQSFLKIDEKNPSIPNKIKSITYISSYIYNLNLKLAEEFYNRSDFGKDFIQMRKKSS	5ea32dcc81c6909072982d4dd03257304f772e7d2dca84691508c1a9	0be05bfe12abb374ac75a9ce216447a714c544dff815457e1c20b64a	Putative novel defense gene	UniRef50_A0A2H5W5G8 Retron_IX~HEPN HEPN domain-containing protein n=63 Tax=cellular organisms TaxID=131567 RepID=A0A2H5W5G8_9BACT	0.159609	51.1	Predicted novel defense gene		0
WP_090270427.1|NZ_FOEP01000010.1|121747|-	12.4392	0.617708	11.7526	13.399	CDS	with_protein	GCF_900110775.1	Primary Assembly	unplaced scaffold	NZ_FOEP01000010.1	121747	123063	-	WP_090270427.1	WP_090270427.1		PD-(D/E)XK nuclease family protein			BSF79_RS13885	1317	438	nan	TRUE		FALSE	GCF_900110775			FALSE	MSLDNNDAHLPTLDDLESLFVNNADLDNIRAHLSRFNPIKTMGMERMEIRHSAILGWLLNPQETHGLGDTFLKAFLAQALRGDDSKARPTALDVSQADMMDVEIRREWRNIDLLVLSPRNGWVFVIENKFDSGQHSNQLKRYMDVVDATFMGSDSFHLVRGIFLTLWEEDPEDERYAPIEYGAICELLDQTALSGRLPLTPEVQTFLQHYLDVIREATGMSNEQAEMEKLARQLYRDHRRALDFIVEHGKSTDFSFACDAVFGEDLEDEAVIKVGKREFIFNHSDAHSFSFLPKAWYDAFGGDEYWWHGCENWWAGFPLITWVQLTSDANGASGQVRLYAEVGPLSDHDFRRDLIAAITEVAKKKSLTTIGFQRGAADEGKKYSKFFKKNFFAVDDIHD…	254fe74a4d460cf963c045c8de9c5ab715da39109569ded89e9ac501	add0bf266520d48cca78498c312339005ddd0ac3deba493ac605a01a	Putative novel defense gene	UniRef50_A0A7G9YI76 Cas~PD_DExK_I_II_III_IV_V_VI_1 Nuclease YhcG n=2 Tax=cellular organisms TaxID=131567 RepID=A0A7G9YI76_9EURY	0.0913242	62.1	Predicted novel defense gene		0
WP_248836064.1|NZ_JAJEQE010000071.1|5838|+	12.433	0.88887	11.4975	13.8432	CDS	with_protein	GCF_020687205.1	Primary Assembly	unplaced scaffold	NZ_JAJEQE010000071.1	5838	8441	+	WP_248836064.1	WP_248836064.1		hypothetical protein			LKD42_RS14095	2604	867	nan	TRUE		FALSE	GCF_020687205			FALSE	MRFYTWKDIERYILMHHDEWKDELYDIEVYPNEMVVYPKSEQGTLQNAVLKKLFPKNIAPDNLSIKLDGQGEDLMILYEYEYSPVTVRTLPLFKKAIYEDSIYPTEQLADLSCPVFAFHSYKGGVGRTLSLIAFARAWTNLQKNPENSKLLIIDSDLEAPGLTLIQGDLNDSAFSYLDLLTLIQDNSNVEEIVSTAGNLMGTITLPIETSQQRVEHFFLPTYRYEEQLFDLYASPQTITASRNKEYILAEVLSKLASSLGATAVLVDLRAGISEYSAPLLLDPRVKKYCVTSTSLQSVMGTKQVLSFIAKGLKIKEDTLLPTVFLGMIPETFSRREKQEIKENLLGCFETTEVKEELLDNMIVELPFASELIHLTEWKQILNVLKDRDMYDAVKELVKP…	5f5c0a767cda8f8d0e09b7fa0ba532339419b8a2743c1ccd813de0fc	76fc3ece46f1884b5739cf363ec5f571e5ca629d0872bb8fb0e4f06c	Putative novel defense gene	UniRef50_P96329 Pif~PifA Phage T7 exclusion protein n=246 Tax=cellular organisms TaxID=131567 RepID=PIFA_ECOLI	0.121107	96	Predicted novel defense gene		0
WP_097011092.1|NZ_LT907975.1|1051617|-	12.4219	1.14734	11.019	13.8628	CDS	with_protein	GCF_900217235.1	Primary Assembly	chromosome	NZ_LT907975.1	1051617	1052699	-	WP_097011092.1	WP_097011092.1		HEPN domain-containing protein			DPRO_RS05125	1083	360	nan	TRUE		FALSE	GCF_900217235			FALSE	MAGELVELKPDETVHKVLISSPARFVGEFRDEDCLLTHSFPRRDNQNPRHFFVFTFSTEPIEKAPGIVIPDYSYIGDIICSYLSVLFGKRFDNHGLLEGSGFHWLPNIDTHDRIYQKSLPHNSDDIRPDFEIPLNLTELSRIKDLIHGQTEDKFGTTFIACSRFYSLALINSERNPEVAYLNLITACERLSNHFDYEAEALLDPQILGLFTCIEQNCGGGNGILKQLKAQLRSIKKKYIKTLLDLVDASFFEKSEAAHQYARLKEDSFEKAIKSAYDLRSRYVHTGSAFGNWVALNHGGGNNEVQFGSPVLQDKELAKIIKKAPTLVGLERIVRYALLQFASRNDAFSPPWTFYNMFSHQ	18beb15c31c2fc0a1ebaf29674befdbabc1f1804b199d7e3fcc8bee6	18beb15c31c2fc0a1ebaf29674befdbabc1f1804b199d7e3fcc8bee6	Putative novel defense gene		0		Predicted novel defense gene		0
WP_249442090.1|NZ_CP092359.1|1641987|-	12.4041	0.82915	11.5943	13.5269	CDS	with_protein	GCF_022354425.1	Primary Assembly	chromosome	NZ_CP092359.1	1641987	1643135	-	WP_249442090.1	WP_249442090.1		hypothetical protein			MIS33_RS08125	1149	382	nan	TRUE		FALSE	GCF_022354425			FALSE	MNLNEFFSLVTEMSVGSNNLTGFVTPKKQQDIDGLQEWSESSAEFELGNSALNIGAKTSFTLSPQLQDGLGYASYQQYFDRKREWWQNPNLENVVEHQWLLYQSSRKQITLNNLDKVSTLLKLLTDKKRFYVTNNIVVFFSKKPSEVALKAQDSALLVELIRELSESQIQAINDICEWFGTDAENEHFHSKKNAFSTALTDYLTEKEGRTQHDICDLLEDIVNIKNQALTQHDLYLEDFSYGKFVKKIEENASKFTTRINDALGKSVTHVLGLPIATAVFNLAKIDLHWGSVLSLIVYTSLCALVLWIQQRNLFYIEKEFELFEGKLPKQLKNDLWNMNKKAISDQFKNQKLLTKFLWGIILCTFLYSLDLISYLLAKTYFS	e6073f984e95a99e6977367461c9b29586bbf991993b5ae013faf8e6	fcbdf728209e398b53699aec0df532b288ba743f9074a5a0f3678e60	Putative novel defense gene		0		Predicted novel defense gene		0
WP_139679395.1|NZ_VDMN01000011.1|38874|+	12.3817	1.38285	11.0676	14.8624	CDS	with_protein	GCF_006335145.1	Primary Assembly	unplaced scaffold	NZ_VDMN01000011.1	38874	40766	+	WP_139679395.1	WP_139679395.1		PIN-like domain-containing protein			FHP24_RS27240	1893	630	nan	TRUE		FALSE	GCF_006335145			FALSE	MLKQSPPALLSLPTGDETSIDFKQRLQALLLDSSTHLYVDTSFLMWLTKVGSASRNQLTDWLLDNCGNRVHVPAWAAHEYLKHHVAGTISEELGKKLEEVKGALGGIYTYCRPFVDEATEKGHSDPVAARATARDAINTLADFMARVKQWTNGYQRNAVEVISFINTTAIGNTPLFDYFETLSSTGDARYVGSVPPGFQDRGKKGKLSASDEGDDEKLRASNKFGDLVFWKEILAHAASDAVHSIVILTNDRKNDWRLGGGAGSAFDARMLEMRKNWTPLPRPHPMLALEARLSAHVAHIEVLDSVYLGAVLDGLAPDIVKAFVDVATVADAPGLGDSSKTTGEKPPSGPPEGWGSEPKLIFAEAKLVSAKTSPLRRALIASRDAPKDNVLAFVQRLLQ…	04edc8efa5ed22d8ad70b32e61a0f7aa8ac0c1261939fa478be2cc24	04edc8efa5ed22d8ad70b32e61a0f7aa8ac0c1261939fa478be2cc24	Putative novel defense gene		0		Predicted novel defense gene		0
WP_153216438.1|NZ_WIBF01000008.1|158186|+	12.3771	0.8949	10.6892	13.3527	CDS	with_protein	GCF_009496005.1	Primary Assembly	unplaced scaffold	NZ_WIBF01000008.1	158186	160000	+	WP_153216438.1	WP_153216438.1		hypothetical protein			GFB49_RS13630	1815	604	nan	TRUE		FALSE	GCF_009496005			FALSE	MSEASTAYNARNSDPKQIARSFVKPTDFDKIIGFQSKVLVGPRGIGKTTILKLLTPSGLHELKKRPAFKDFKLDHVPLYIPADTLWKGEASAFEGMQSLGRSSINAETVRFVQNALFVDYCLYEVIASVQDAAEIACEYGSEKPDWCIDISPSVEAKICENCADFWGLPTRPKSFLGLRLALLKRQNRRSALINSLDDPDFSRIEAEEPLDLFIMLQGFFTIMEDLTGVRKWALHFDEMEIAPQFILASIYERLRSFDRRAVIKFSLFPYIDFVKESESARISPREGHDFETITLSGKFKNESYQFSSELVSRICEGQGLKATDFIEYVNSAADQTTLAFDKNGHRKRKYQAIFRSLAKKDTSFAAHLSDNGIEIPRIPQYTEHDRAPSVRKLGGISEF…	df5353018bfe88965d58e3260948bfaef6450cdf75be0209d857b6a3	df5353018bfe88965d58e3260948bfaef6450cdf75be0209d857b6a3	Putative novel defense gene	UniRef50_A0A367WWY3 Gabija~GajB_1 RNA helicase n=7 Tax=Pseudomonadota TaxID=1224 RepID=A0A367WWY3_9PROT	0.134106	66.1	Predicted novel defense gene		0
WP_012912352.1|NC_013720.1|4446876|+	12.3746	1.30765	10.7801	14.2218	CDS	with_protein	GCF_000025185.1	Primary Assembly	chromosome	NC_013720.1	4446876	4447886	+	WP_012912352.1	WP_012912352.1		DUF4365 domain-containing protein			PSTA_RS16890	1011	336	nan	TRUE		FALSE	GCF_000025185			FALSE	MSNSRTVTERNAIAAVQRYVESDWFSRWQEFEARNDDGVDGIVFLRKKKLDKKSNKPDKAPGYTSLPIRGVLFVQVKGGEGYAGQSQKRPDHIEINLGEEYINNHRPRWDALPGPAILVYVNTANLKQNLDAWWTDLKVDSTYSDDNKQIVLVPKSQRFGPHSKGHMRRLLGPETQYDAHLHPLTAVHKDSSYVSIVLPLKACARSFYREWSVLPASERTHPGLGEILVTRNGWRHITRKGRRHERIVQSLQLLGIAKRMIKEVKDVGWVGRMEERQLKNGTIQRRELLGIRARVKFPFRQESVIQVILERKRIYGKSLISERTTFYSVYEARRGK	111eaadabc5dc3f678e95809cda0669fab7185ce0a886cff1fb32055	a1ed0baf992935ebb2c8215dfafa3ee70ec4ba66635c66bbbb1e5a0a	Putative novel defense gene		0		Predicted novel defense gene		0
WP_224469855.1|NZ_JAIQZB010000011.1|102536|+	12.3737	1.50152	10.5932	15.0932	CDS	with_protein	GCF_020164555.1	Primary Assembly	unplaced scaffold	NZ_JAIQZB010000011.1	102536	103825	+	WP_224469855.1	WP_224469855.1		hypothetical protein			LB465_RS10710	1290	429	nan	TRUE		FALSE	GCF_020164555			FALSE	MNNHLNLFKTYTKKEREFQLENDLTRGLALTLLENELFLNTFLNEVLDKQGYNSVFDNFEGKQEIEIDIQKKVSSIKEVDHIYAVSISEHEMNTSNFFSQTHERKYDPITDLLITLGNIAIIVEVKPNNHDCTGQLFNQALNASQENEITSGEVTPVDFHWKKLMEKAIQVNNFQKATSNSSRFLKDFIQYVRVHNFQWLPQASLSSLEIKAASAPIYDRLATAIDQSDLRPLDNKRLGFVCEKAWADEILFAVNKDEKTIDVRIYPGNTKNQGWHLFTKNGEPQFKNEISLGNHTYPLIKDYHTKLTSFQSYFTSLDFKEDVLESPLYTKENFVKYSGRKKRDKDWTQLEDLFDEHFKDDFDWKKNCRWEEKVTGSGKSQFDISFGYVLILRIPYSEF…	7fbcc02cb3cdce8024b10894513f362c353b15567563a44993286897	ec5fea40955464d09b7ea5070b8d97c3356427b1363abc3a7aa63265	Putative novel defense gene		0		Predicted novel defense gene		0
WP_139043215.1|NZ_CTEE01000001.1|771700|-	12.3664	0.884443	11.1372	13.462	CDS	with_protein	GCF_001373395.1	Primary Assembly	unplaced scaffold	NZ_CTEE01000001.1	771700	773397	-	WP_139043215.1	WP_139043215.1		hypothetical protein			BN1232_RS31925	1698	565	nan	TRUE		FALSE	GCF_001373395			FALSE	MGGEAAAWREELLPGPDDESNLRLADALTEDSVVLFISDRNTVGLGGPTRAGTKPAEGETPNFVQFIRDVGEPRDKEYGGGTYGFGKGIFYRLSRSGAIIVDTQTVGPQLARRLIGAALGESYYVDDQRYTGRHWWGIKTDLIADPFEGDAAARIAARLGFPSFADGASGTSIAIIGADLGCAQDGDDESHRTIDGAAQFLGSSILWHLWPKFIPDDAGQCMRFRILVNGEEMELPSPEELDEFAPFVESLRAVRNREGTDYLRTVPPKNAGTLAVSLTAASSLSTSPLVDAARPFPASPHHIARMRNVELVVDYLSGPPCADTRLTYYGVFKASLDADFAFAAAEPPTHDSWVAGSLSGAAKGVVQNLNRFLMRAIDDKVNPHRTPPGGDASQGMGKL…	565de8ea7fb21500dc4870be232199d5ae4b27655f2e36744903e053	a6c8db4bf706b81f8130c9e51546f4153293916fb08ef405ce6bec52	Putative novel defense gene		0		Predicted novel defense gene		0
WP_079731017.1|NZ_FVZE01000005.1|501|-	12.36	1.65887	9.86833	14.1874	CDS	with_protein	GCF_900168325.1	Primary Assembly	unplaced scaffold	NZ_FVZE01000005.1	501	2219	-	WP_079731017.1	WP_079731017.1		TIGR04141 family sporadically distributed protein			B5483_RS14985	1719	572	nan	TRUE		FALSE	GCF_900168325			FALSE	MSDMKRITLFRIKGGKGFEDFLKGDLITYTHIEPNDEFEGYIKYERGGGGQKTEDQIPWLRFLNSGFAEKKYTYEAFNKYPRALMALRVIGKEGTDDVFYAAAFGQHGDSYLDKEQIVYDFGIKVGMNICDAEKLRRIQTAAHEAISRQTERQASTGASLGVFGINTESEFLRTISGHVKTEYKELVDSFRGKDSILIKFPKDQEVTWTYLAQLCRKLEERYGSDDYTKTDLKVYDILRHESDPVVIAELNRLLCAAIEAKNFNAVHLAPPDFLADDDSSFAYVEKDGVEEIETFDDLRIADLIAVKRRRLKDLDETRIKGWKIFEYNPELDRTFVRWDAYRCLVAEVEWNGRTFVLSSGQWREVSEQLKASVEQYLDDHDLLLDPAYLPHGINIYKAD…	0044e12170a10686866182c08d0ae403c502f157ab8b6e244ee8cbae	6abec0d38fe47eb70f78e47a9da07e3d8e05d14a19aef72a7e13e5a1	Putative novel defense gene		0		Predicted novel defense gene		0
WP_183663660.1|NZ_JACHXN010000012.1|161099|+	12.3456	1.65585	10.7382	15.5264	CDS	with_protein	GCF_014192095.1	Primary Assembly	unplaced scaffold	NZ_JACHXN010000012.1	161099	162325	+	WP_183663660.1	WP_183663660.1		hypothetical protein			FHS21_RS18825	1227	408	nan	TRUE		FALSE	GCF_014192095			FALSE	MLTLKHPELAPLVYGYPGGLLPIRHPESGKLLLVIKARKEYILAARLNSGFSFYLAPLMSTSGLTVALTAFFDDYEEPLVIQTGIFNDPDGKDILELLGYGELDIHFLDEHNREWMSYRATLRDGGSVIAERTPIGLLTYHNETVTGIYAALTQWFGHRTTADDDKAIKVVFKDELFPSDIFITDIRPEVHDYLGSGGHSRSTLEREDAGYFQERDIVLNLKSAFRGPQIALNPVRRDTGKELVDVMAGNSTHLVLIQAKDSPNTGSSLARTLDRKRRTSQNQIEKAVNQAKGAAKYVRGHDILELTVDDNDLDVEASGKSIVSLIIVQEMFLDEGSQFVARYREMQGLVDFFVMLDYSAFSQFCYEFPNDQDLLAALTTYSSDIVKNGIWIEPQAYVI…	724828ea5f74176f50b7bc4d18d51e5eefcf3889d5be957858584da4	cf4836fa682bdbd6ccc33aa83b93a6bd9c6e5287276ea424b34ff48c	Putative novel defense gene	UniRef50_A0A0Q5HCF1 Gao_Upx~UpxA Restriction endonuclease type IV Mrr domain-containing protein n=65 Tax=root TaxID=1 RepID=A0A0Q5HCF1_9BURK	0.375	84.8	Predicted novel defense gene		0
WP_129633636.1|NZ_RYFD01000079.1|934|+	12.3404	0.856817	11.2631	13.7745	CDS	with_protein	GCF_004138135.1	Primary Assembly	unplaced scaffold	NZ_RYFD01000079.1	934	2931	+	WP_129633636.1	WP_129633636.1		hypothetical protein			EKD03_RS17510	1998	665	nan	TRUE		FALSE	GCF_004138135			FALSE	MKASTLVSLAILKANADILKKDYIENFVPIVAQCIKNHSEDVISTPEIQKSLKESFGLDLPQNVIIAILKRVSRAKYVRRERGVYYKNHDKIEELNFENIQIQLIEQYDKVIELMCSFCKERYDRILSTSDAESALSAYIEENQIAIVSAKASNSVVPHVEYPSNESKYLVAAFISYLQETKSPFFRFVENVVYGNMIANAVFLPDSNQSPVKFRDTAVYFDTTFILFAIGHAGEARQAPALELLKLLQNVDAKLYCFEHTLEEIRGVLYGCRQKIENGDLRDVHGATMLYFISQRSTSSDILLYISNLERDMKTLGIEVIKNPDYAEHEYVIDELELERVLNQPDEKYGITSYHNEAYRNPRALKRDVDSISAIMRLRRGKQSFYYEDCTAIFVTTNQ…	228f02548df9ad0c34b37b7104661a0e86ef4a24b8f348283e72bb9e	cc62316521849e8bf527a5065e40cf50e6808af1bd89d30d8fd2c43e	Putative novel defense gene		0		Predicted novel defense gene		0
WP_217861197.1|NZ_CP077080.1|1052742|-	12.3338	1.26483	10.9353	14.5528	CDS	with_protein	GCF_019141525.1	Primary Assembly	chromosome	NZ_CP077080.1	1052742	1053344	-	WP_217861197.1	WP_217861197.1		hypothetical protein			KSS97_RS04625	603	200	nan	TRUE		FALSE	GCF_019141525			FALSE	MMVKRAPQDVSLSSTVTVADYRAFKRAKDKESIADFVYQRFQERYLKPFESKEHKHGFAMMACACLMVETLEAFWTGSAKSGLSGVAFSQFFDRVDHFSSLREHGRLFYKHVRCGVMHQGETTGGWRIRRDTSQLFDAENLVIDATRFLSALEESLREYCDLLKASPWESEVWSRLQMKMRFICAGALVPPEYLDVPVAS	284ffc814a8c97c5e7d6211f533c68aa61f52a65992b820fae1e997c	e2e4093bc517b623033e3734482ef2f4668d0bf2eec1e16807d3a1e5	Putative novel defense gene		0		Predicted novel defense gene		0
WP_198874884.1|NZ_JAEKMH010000001.1|563318|-	12.3293	1.66319	9.27948	14.2277	CDS	with_protein	GCF_016411825.1	Primary Assembly	unplaced scaffold	NZ_JAEKMH010000001.1	563318	564079	-	WP_198874884.1	WP_198874884.1		hypothetical protein			JEQ47_RS02890	762	253	nan	TRUE		FALSE	GCF_016411825			FALSE	MPRPTLPDVLERMSTDERAEKAKLKIKQVVARISGLLALAESNALIVYSPLLSGQIPPSTAGHAFNVFQRAMHGFEIVQLCALWDKPDYTLAHNSIPTVHALIDRDDVVKRLVADVRNFWPDRTASESSSRTEFANYNAKMRQEEAGKALAVLTSLRKSVPDTLESDLVGSVRNLRDRDLAHALERTRAEDKTTVAPMKYGDEKELLAITTQVMEDLYLWITGTNFDLEENRKLQRERAEALWGNCNFSILGR	ca3a6f20f271abaffc8a4e8624f08b276ab7c776480406e3cab4453a	a5ccb149f003a9b29e4a52542dca87bca9d224a8d54107a952fdc274	Putative novel defense gene	UniRef50_A0A2Z6ULK5 PD-T4-2~PD-T4-2_B RiboL-PSP-HEPN domain-containing protein n=28 Tax=Bacteria TaxID=2 RepID=A0A2Z6ULK5_MICAE	0.217391	53.9	Predicted novel defense gene		0
WP_242820843.1|NZ_JAJAFU010000021.1|35093|+	12.3271	0.721355	11.7137	13.6795	CDS	with_protein	GCF_020480685.1	Primary Assembly	unplaced scaffold	NZ_JAJAFU010000021.1	35093	35587	+	WP_242820843.1	WP_242820843.1		hypothetical protein			LF845_RS09825	495	164	nan	TRUE		FALSE	GCF_020480685			FALSE	MGNFKEVFEQAKLELPVFEENKKLICEEVLPVIFIAQINNFEVDNIKLKGKNSNKKFFKEIANLEKKHKVKFIVAKSSDAITMSVNNITNTIIFTSCSNVKYQSLLKRLRNAFFHNNFSIQNNFIYLKDINIRNKRKPTMLGKMKLNTFVELIEILLKYINNQE	176ce7f0bb5391296b7840fb4adf51e14255785ea822ad2e5d14e6e7	176ce7f0bb5391296b7840fb4adf51e14255785ea822ad2e5d14e6e7	Putative novel defense gene		0		Predicted novel defense gene		0
WP_186558155.1|NZ_JACNMF010000001.1|453360|-	12.3216	1.41299	10.6094	14.6541	CDS	with_protein	GCF_014270105.1	Primary Assembly	unplaced scaffold	NZ_JACNMF010000001.1	453360	454571	-	WP_186558155.1	WP_186558155.1		hypothetical protein			H7U19_RS01960	1212	403	nan	TRUE		FALSE	GCF_014270105			FALSE	MFKSEPKSIVQFLATHFDLLRQLFDIQVKNEIILKSQVDETLKEFGSDIENQLFEHKILVEQNNDFVIYEPYFVLFEFVLQQFKPLLPEEIEKFGQSIRTLFLNIKEGINQDKNILLDRIEALSNEIKKFRNAVTNNTVSLLNESRELKANTRKIEYQEKVQNARYLIEYYIIPLNTILDINHSQSIYNELLAISQFSNNKRFDYSDESIRRQFEKLYNLLRQVVKDISQQSTVLSNELLPLLDRIRTESEYLQGFHLYLTNMNCYKGIKPPRLFSTSRDNLYNQYIYENTKEYFEQFKNEEDVFVEEEAYDIKQWIFNKREYKSQLNSKLPVTDFFSWCKKAIENENKDFDINNYFMLTSLIFEEEYDIEQDKERENISLKTKQGEFIMPKLKISKKE…	28795c2cf251cad790e9fb0648b210f5242c3bf5f581a18bf98c6beb	7ec96f14d87d0708dff6a4bc01354f678c9cac5efe17460c6f8f9b97	Putative novel defense gene		0		Predicted novel defense gene		0
WP_058699744.1|NZ_FXDJ01000009.1|326856|-	12.3188	0.8959	11.3189	13.5032	CDS	with_protein	GCF_900178525.1	Primary Assembly	unplaced scaffold	NZ_FXDJ01000009.1	326856	327728	-	WP_058699744.1	WP_058699744.1		hypothetical protein			B9Y81_RS09855	873	290	nan	TRUE		FALSE	GCF_900178525			FALSE	MTEFEEGEFRGPLFNQLEKGSNLLWEPGQVFEKIVGIDRASLCINDYLWNLHGFSSPLGGLSLHRRKFRYIWNTSKPKKILPDFNLNLFIQAKRSDYSSRSKKGLKPHIKGAHWYFEITPHQQTALELLEKELGTDALVIYAAPVFHKQQDLYNHTSGQTIVANSTFPKVSLLRGHKKWYFDRGGIKGVANPEYESFDQEDLLSQIEDMRIQKGQFVSEGALSNLSKLSRAVRNVAEIQSGSFLATQFAYENELLDDFIYQYDVENYRETKDYLQVELFSFLWKLNWLTF	75d31d941cf69a16888c3f8b0ef650f23ca87ee9a0003bbd23008227	7827cd3e2e17b67a47900b9b2a001638a08b25c395186bf2197a7425	Putative novel defense gene		0		Predicted novel defense gene		0
WP_144560365.1|NZ_CP042163.1|4213287|-	12.3079	0.889038	11.2234	13.7223	CDS	with_protein	GCF_007725405.1	Primary Assembly	chromosome	NZ_CP042163.1	4213287	4214468	-	WP_144560365.1	WP_144560365.1		hypothetical protein			FPV17_RS21405	1182	393	nan	TRUE		FALSE	GCF_007725405			FALSE	MSLVWIKKNKEIKTVLNEEMKIYVKWTKKPNVDYANLSKNYMNAGYIVLKEVIESSHNNNSKYDTWFLPGVYMLRQAIELLIKAGLAIKGTSKSELQKIFIAEKHNVFGLYMIFKERYGIVELTESEQMWIEQYLESIEVVDSNSDLFRYPFKDDFLQQYGEKSLDIYYMSIRLIYCYSALNKIIYGDWYNEIKLNLSEEPVFIKLANSAIHNCYLWDSPLSDGFYKQVTGYRRVAEFLFTQFKESRDEALFYPIVFLMRNAIEIGLKRLLHIKMYQNIDEKIIRRKRNSHLLYKDLWKSIKPMLLHYAQEDHQDEETLDLAESYIISLDALDKQGDMFRYPCSYSNEYKFNNEVIDVANFFNYLLGLFNFIDSCGTWLDNIKDIEMEMRSTF	54efce74cb2b655ca0a5922e68686805453e87d4cac5b880235dc002	34d1752885fde22808120bd0880845327fbc1b3ccbee1a73ebe219cb	Putative novel defense gene	UniRef50_A0A2H5W5G8 Retron_IX~HEPN HEPN domain-containing protein n=63 Tax=cellular organisms TaxID=131567 RepID=A0A2H5W5G8_9BACT	0.320611	95	Predicted novel defense gene		0
WP_228854680.1|NZ_AP024086.1|3263485|-	12.3004	0.729219	11.2648	13.3137	CDS	with_protein	GCF_019703855.1	Primary Assembly	chromosome	NZ_AP024086.1	3263485	3265719	-	WP_228854680.1	WP_228854680.1		DUF262 domain-containing protein			LO777_RS15040	2235	744	nan	TRUE		FALSE	GCF_019703855			FALSE	MKDAQKPDHVSLNTLIMRLREGQFVIPDFQREFEWKPWDIKELMRSIFLDYYIGSLLLWKGKQENFNALSCERIYGYPKGNGNPVHIVLDGQQRLTAMYYAFLAPDVNLPNRANRALYFVHVDKFMAEEYDDAFNYDWLTRRWSKIIDNPEVQYEQHIFPLAIMGAGGWELPNWVQGYEQFWKNRTQEAEEAGDADAIEMAAKSTENAHLFGEHLKGITEQYQVAYIELDQDLAVDKVCDIFTQINSKGIRLDAFDLINALLKPKGLQLKHMWRAAASRLEFVETEKMNVYILQVMSILRQSYCSPKYLYFLLPGQEKPVRDPDGTRRKEVLITDAQDFEGRWHNAVDALQAAIKLLQHPHEFAAISSKYLPYVSILPVFASIQAHIKTIQASQRLDAQ…	9f34c83a45af50b7424307f6d2601e204f122682e9f43dff20821a2d	856142c6c8cfc724c790ee2f7f43212a82c4e5b200e37f610fca6898	Putative novel defense gene	UniRef50_B4VN95 SspBCDE~SspE DUF262 domain-containing protein n=15 Tax=Cyanobacteriota TaxID=1117 RepID=B4VN95_9CYAN	0.145161	100	Predicted novel defense gene		0
WP_101518525.1|NZ_PKUS01000023.1|16892|-	12.2941	1.38176	9.74184	13.5156	CDS	with_protein	GCF_002866825.1	Primary Assembly	unplaced scaffold	NZ_PKUS01000023.1	16892	18817	-	WP_101518525.1	WP_101518525.1		hypothetical protein			C0039_RS15160	1926	641	nan	TRUE		FALSE	GCF_002866825			FALSE	MANPFEKRATEFLRDDTAFLSVVTPDPLHTFFEEHASSGALYDRLCMVIGTPGSGKTTIATLIQHHTVNTLVSSPNHTEYAPLLQALSRCSVIQRGKIGVLACRIPMESEYRDFWELPYPEDVRFGLLRSFLQARAVIFWLNSISSIVDGGLDSVEIEYRSGTDVAGESIGGSGADLVMEKAKRVERAIYSVCARLVAPALKSLPSEATEPYQPFDAISSILLPETEFTLGSLKPLVILDDVHTLHPDQLNLVSDWLAKREIPISRWMMMRLDAQTPQSVLDENLNDPSYIAPDTTLQKNRELVQIWLQNSQGRSKNRRNFRSMARNMANKYLRLMPIFNRQGLTNFGDLLNTNPHRISDSNLKKLEERVESLQRKARIPTEVRDLMEQAIDRYFSGAT…	363c81b5250498f7383d6e4e62ba9162f9621454e0f4a8d95fc14c03	e03cb56e1ef7a927f5654098f387f680138ec2a5b51987f6d95a59d2	Putative novel defense gene	UniRef50_D7Y2H4 CBASS~TRIP13 CD-NTase-associated protein 6 n=323 Tax=root TaxID=1 RepID=CAP6_ECOM1	0.0826833	94.4	Predicted novel defense gene		0
WP_116185385.1|NZ_QTJX01000004.1|127220|+	12.2923	1.3545	10.3635	14.2422	CDS	with_protein	GCF_003382275.1	Primary Assembly	unplaced scaffold	NZ_QTJX01000004.1	127220	128143	+	WP_116185385.1	WP_116185385.1		hypothetical protein			DX873_RS15375	924	307	nan	TRUE		FALSE	GCF_003382275			FALSE	MLLKIEAEVSGAIIIESGINTFQNPFTIEVRCDSENGKHYIGLTKRVKDYHMFLPKLEVSGKKVKSAVFFEENFLEESVQILRHLEAFGSMDLSIERIQWESCSIEWIPESEKEAGELHIREYKQEFSYSSKQTILTEEWIRDTLIFRKQLQHLVVPFTFFRIGVNLFHKFQYQESFLNFYMMLEGCYGSGQFKNERMKREFSKSNGLTQAINKVIKKLSNTKDKHYEWLLEVCKKYHKEADISGVIHIMVEIRGNLSHFSLEGPQKFRNPFNQRDFESLAYISMSICAFAAIDMRLQPFRMNNSSS	9def8b05ff7e1cb5c4f98c9c2fc2676bd64d4919de13b2bff8af09bd	bb4cc7415ae14540d5488f055bb2c0b4f0cae1e9f354a90e8816d20f	Putative novel defense gene		0		Predicted novel defense gene		0
WP_133642507.1|NZ_CP058595.1|1149247|+	12.2889	1.01533	11.1046	13.9547	CDS	with_protein	GCF_013402795.1	Primary Assembly	chromosome	NZ_CP058595.1	1149247	1150023	+	WP_133642507.1	WP_133642507.1		hypothetical protein			HYG79_RS05275	777	258	nan	TRUE		FALSE	GCF_013402795			FALSE	MKILARLKKTIRTFIQKEPPPEYEVTQFVISDRQPITGASKISFFVNNPQPGASVTRTFENEDDVINWLMSNADFKHILFKNLFSSSSVIHHCGVKEPITEPKKKPGDIDILLYKEGNESNAVGIECKIVKSESLENQPPKINKITSVQKKGTKQADGYINIGFSRVFLMVILLDDGRHYKNPNFVFRTTPTEELKELYDFDWNTKMNTEVGIIYAYVNQLTSNHINQTKGLGLRIEREAKERIQCDGLTEKIKNLNY	5ab625fb2752ed099d7ab8d1071e5067be0b89fd8f43d685fd851cdc	933e1598ca0fb47620d2cc59641d79ac3a47f6e136918fd88eabc679	Putative novel defense gene		0		Predicted novel defense gene		0
WP_194453478.1|NZ_CP063849.1|4687685|+	12.2758	0.926633	11.5595	14.0983	CDS	with_protein	GCF_015277775.1	Primary Assembly	chromosome	NZ_CP063849.1	4687685	4688416	+	WP_194453478.1	WP_194453478.1		hypothetical protein			IRI77_RS18350	732	243	nan	TRUE		FALSE	GCF_015277775			FALSE	MSVFGFFTAIPDYELPHPQIPLRVILTTHRALVKAFELLRAKPPMGFGLAQAKEDEITRQLHWILENRLLRSREVAGFDRRRIRNVIRAPEVTNYDGTHPAKKPDLVLFLLERESLPVLPSHDGLFAECKPVDDDHPIGKHYCDGGIKRFVNGDYAWAMQEGMLVAYVRGRRNIGTDLAPALASDSRHDGLGSPTAPVVVGASGTAKESVVLQATLHQRLFSWPDGRGAACAIRIFHSWHDCS	69ee056b495967852d8ee6034a7c533d8139d3ac777e3629e5b7db0b	fc99c00c56a34977483aaf10dd4c70caa5ee7b081734a149eb40fc4b	Putative novel defense gene	UniRef50_A0A071M246 PD-Lambda-3~PD-Lambda-3_A TnsA endonuclease N-terminal domain-containing protein n=136 Tax=root TaxID=1 RepID=A0A071M246_9ENTR	0.345679	57.1	Predicted novel defense gene		0
WP_123784786.1|NC_013720.1|4461842|-	12.2714	0.641174	11.5759	13.0801	CDS	with_protein	GCF_000025185.1	Primary Assembly	chromosome	NC_013720.1	4461842	4462540	-	WP_123784786.1	WP_123784786.1		hypothetical protein			PSTA_RS16925	699	232	nan	TRUE		FALSE	GCF_000025185			FALSE	MANLTTVQYEKVVGIGIAFEWSRRAWLLSELRFGSSSQKRNGRKLGATELCETTRFTYMWIALNALFARPSLLSLLDPTAQAARSELDRFRMMLNSARLTQSEISAAHMTLISILTTAVNVKSFPWQTAGIPTVAEVIYHKYTSPDEQNRGVGKRLGLAITAGNLSTLDLASLIYAFRNWTVHGATLSSSLRGTKARSRRYLDTINSVTSAILVGAAKKLLLAIDPNAAPMP	d33b5e8c5db7dbd6fd0792370188113d023531e58f750b55fbd09a89	d33b5e8c5db7dbd6fd0792370188113d023531e58f750b55fbd09a89	Putative novel defense gene		0		Predicted novel defense gene		0
WP_184768468.1|NZ_JACHGI010000002.1|668392|+	12.2692	1.54585	10.4455	15.0961	CDS	with_protein	GCF_014207495.1	Primary Assembly	unplaced scaffold	NZ_JACHGI010000002.1	668392	669048	+	WP_184768468.1	WP_184768468.1		hypothetical protein			HNQ96_RS09350	657	218	nan	TRUE		FALSE	GCF_014207495			FALSE	MLDVENRRLIMDRLGGAVDDLVADLYSDTAGGVSVVQEAEITSRLCQRLEDRLDNSQAGEYVFRVIAQSLPDRGPNSMEKLFGADLFLSISLDGADGFDKGIFIQAKYDRNINRIELKDACRRMEAIAERQGVYVWVYEPDGVKVLSSHQVDQMKQNSLTGIQPRTMTGFTGRILDCYAGSRAWGIPSTGNRRKLVAERLLEVRASNLLDIKLKKDRG	a811de321ac2b03e6158acf4ce0ab323fede3086fc0aeb64792c724b	eb7055df41c45dcae06fd22b018bb62242c6812990bdc3576202bfdb	Putative novel defense gene		0		Predicted novel defense gene		0
WP_000163250.1|NZ_CP082834.1|31915|-	12.2657	0.631179	11.336	13.0725	CDS	with_protein	GCF_021278985.1	Primary Assembly	plasmid	NZ_CP082834.1	31915	32706	-	WP_000163250.1	WP_000163250.1		hypothetical protein			K7R23_RS25730	792	263	nan	TRUE		FALSE	GCF_021278985			FALSE	MTKKTLAERFEVLEQEYNSVMSTKYMGTSAFSHRSQEYIDSAKGNNWIARAKKLLEDSYGKESDYYKDFNDTQRIAWSSNYQGLVRHYKPIFDAARDDLTYSGTASTIATKHAELDLIINILNKFPAFCRQLKQRYNDRTPLEINDEYDVQDLVHALLLLHFNDVRPEENSPSFAGSSSRQDFLLKKEKIVIEVKKTRRSLGANKIGEELLIDMARYRAHPDCETLVCFVYDPEGWVTNPKGVIDDLEGKDTEGKTRVVIAQF	71897e71ae489108cfe7da979d258b8d8e4a1ce0c293029fe458498d	00eb6467f3338d245e269dbff1fc889863c0f1a2fa0f04fc6fad392b	Putative novel defense gene	UniRef50_A0A0T2ZJT4 Lamassu-Fam~LmuA_effector_PDDEXK Protein NO VEIN C-terminal domain-containing protein n=27 Tax=Bacteria TaxID=2 RepID=A0A0T2ZJT4_9BURK	0.380228	93.8	Predicted novel defense gene		0
WP_087144241.1|NZ_FUKI01000130.1|150|-	12.2613	0.93645	11.2554	13.9826	CDS	with_protein	GCF_900163755.1	Primary Assembly	unplaced scaffold	NZ_FUKI01000130.1	150	2786	-	WP_087144241.1	WP_087144241.1		AAA family ATPase		78292218	CRENPOLYSF2_RS12275	2637	878	nan	TRUE		FALSE	GCF_900163755			FALSE	MKSAIQLRRALNQKFPKQFEFDVGAENLVLLTVISTQFQEKSRIERLEQIEPLIKDAGLVPGIIKLYTPEEAVNDGIIIQQTSENILPVSWQDAIVMLSSGKTVPTKKLKHSIKRVVFYSYKGGVGRTTALIQTAFQLTRAGKRVALIDMDVEAPGLQTLLPPPDALLEEGLVDYLWERQTCFFDDNHPAKIHLSGTDQGRRTGIVYSITDPQSRRDLYIIPAGKIGQRYVQRLSALSTAHLFTSTTDPWYQFEQELWEQFEPDVMLIDARTGLNEWGGLSLLHLADEIFIALYPSKQNAEGICFIRDLLKELGSVQAKLILSPIPEGVIGDSLVKRIKPYLDLHEGEEPISIPYHPNVAGSYQFPVETALSYYAPLANNLLEISGVEETAAILAESNR…	720ba171bd23f81330bfe99db869d1b7b4b245425b66e56602767c0c	60302c18e04fc0b9d1c4b1264e84968b713930d33e46ce36fdb29b92	Putative novel defense gene	UniRef50_A0A8H9TIW3 Rst_TIR-NLR~TIR TIR domain-containing protein n=58 Tax=Bacteria TaxID=2 RepID=A0A8H9TIW3_VIBPH	0.316629	95.4	Predicted novel defense gene		0
WP_028069704.1|NZ_LR590484.1|3348366|-	12.2591	1.68904	10.5326	15.1492	CDS	with_protein	GCF_901482695.1	Primary Assembly	chromosome	NZ_LR590484.1	3348366	3349388	-	WP_028069704.1	WP_028069704.1		nucleoid-associated protein		78463597	FGL37_RS13945	1023	340	nan	TRUE		FALSE	GCF_901482695			FALSE	MKLNRLIIHELIKESGKTEVDYTPSESLLLVNDGLTKMIENIHESFEKSITSYHRFKTNTQSEPIYINAHKYINKDKTDKRFLSWSKTGMRKLEDLVENIPFATGGFYVFSDYELKGINFLSIVIVRNKDAFNISWDEEHKIYSVDTTQNINIEQMAMGFRLNVNSYVAKTDRNYIAIISKRTEDASQYFKDWVCVDDGTSSKINTNNLIQIIKEIGEPDTFDGDEDDFLKHIHDTIWSEQRANKGYINVDRLSDLFYQDPSYLRTYAEESYGTELDSDFKVNTSSLKKLIRYKASVKGISVSLDVEHFQNETVELKDGCVIIKNRSIYNQLWQQRNEEN	ce4c0040193e3c057261790e7a29627e27e7f1d8945420b8548ef2d6	3d1a28b971a5716bd07e48e45e7aa6cd99c35d3041797717de726706	Putative novel defense gene		0		Predicted novel defense gene		0
WP_050470290.1|NZ_BCTG01000052.1|15842|-	12.2586	1.54137	9.34512	13.8262	CDS	with_protein	GCF_001571165.1	Primary Assembly	unplaced scaffold	NZ_BCTG01000052.1	15842	16588	-	WP_050470290.1	WP_050470290.1		hypothetical protein			HCH01S_RS22600	747	248	nan	TRUE		FALSE	GCF_001571165			FALSE	MNHKELDYGDWRIQTVAHVGADSYIPWTNQWVEKGTRLTVIATVNLTKRKTLSIPVPNATAIMLNAAAAAYDQAKQLRLNSGIDKSLKSSVMFDTDRSAIDYVERMIEAILMAFTAIEAFANETIPNDYTYSHHRSSKTILEISDKQKIERNLSLDEKLSIVLPEVIGCRSPKGTRSWESYRQLKNVRDRIVHMKTADRKSSGPDIDTVWKAILLTPAPHLLTRQILEHFISAMEEKPRWFLQVGNTQ	85ee8b05c7ef5436434abe22c7f2cb49f090d756962b86f877360db7	c002a89c563042fae8c2f585ec270156bb5dab6464285e87f04d01a4	Putative novel defense gene	UniRef50_A0A2Z6ULK5 PD-T4-2~PD-T4-2_B RiboL-PSP-HEPN domain-containing protein n=28 Tax=Bacteria TaxID=2 RepID=A0A2Z6ULK5_MICAE	0.370968	76.2	Predicted novel defense gene		0
WP_123165293.1|NZ_RIAX01000005.1|154504|-	12.2384	0.84154	11.1615	13.3828	CDS	with_protein	GCF_003719725.1	Primary Assembly	unplaced scaffold	NZ_RIAX01000005.1	154504	155502	-	WP_123165293.1	WP_123165293.1		PD-(D/E)XK nuclease family protein			EEX84_RS08965	999	332	nan	TRUE		FALSE	GCF_003719725			FALSE	MQSLRLGTEMNSAEKILSSVETPNLFQYATSELSQDAFLCWLMAWTAPEYEAIDPQLHNAANSFISTIFKLHDLPTPMIQSIKIERQFKSLDVLAIVNNEYAILIEDKTHTKNHSDQLNRYKDSVKENFPDLVQLAIYYKIGDQSNYRSVLKAGYQPFNRSLMLAILDNGIENGVANPIFIDYHRHLQKLEASIAAYKTTPVAEWKTHAWQGFYQALQTEIPGDWGYVANPRGGFWGFWWTSQADGHFYMQLERERLCVKITAGEEENRSALRRKAIKETLAISEKRNLHLKKPARTQSGKTMTVAERQGYIVTDAEGIVDLSKTIEELKRY	b031c83ccfa460204f91e4780b56caee20e7e3450721a764b1cf7157	59290e161e5f61de64b3ad6ffb541ff0225105b16598dc35afb2d8fe	Putative novel defense gene	UniRef50_A0A0A0GV06 RM_Type_II~Type_II_REases ATP-binding protein n=51 Tax=Gammaproteobacteria TaxID=1236 RepID=A0A0A0GV06_ECOLX	0.25	51.8	Predicted novel defense gene		0
WP_149073883.1|NZ_CP043329.1|688641|+	12.2309	1.09489	10.8204	13.8933	CDS	with_protein	GCF_008195825.1	Primary Assembly	chromosome	NZ_CP043329.1	688641	689342	+	WP_149073883.1	WP_149073883.1		hypothetical protein			FYC62_RS03155	702	233	nan	TRUE		FALSE	GCF_008195825			FALSE	MICNRSNENPIGNTTIPIKPLIDSVLNFIDTHLPLFPNALKNNGINSENEVEKLLNQYLIDFFNGHSHNFSPYLQCKFLFRKDDENKGTNYKPDIGVTIWNNQLQNFQKQSFFQIECKRLPIPNVSSTRSEKEYVIGIVENTGGIERFKNKKHGEHLEESSLIGFIQDGTINDWHIKINEWVKIEVDNKSTHWTKDDYLTTVSSSIILNRYSSLCQREDLKEITIHHFLINIQ	2e0a10197bd85bd384dac6649916f16e12dab317beba61fb14422704	8f8d7ce1efc3ee4137cfdda3031e34b55e0b8871e84743f30cc856e8	Putative novel defense gene	UniRef50_A0A071M246 PD-Lambda-3~PD-Lambda-3_A TnsA endonuclease N-terminal domain-containing protein n=136 Tax=root TaxID=1 RepID=A0A071M246_9ENTR	0.321888	78.4	Predicted novel defense gene		0
WP_079731340.1|NZ_FVZE01000006.1|260247|-	12.219	1.07818	11.2715	14.0972	CDS	with_protein	GCF_900168325.1	Primary Assembly	unplaced scaffold	NZ_FVZE01000006.1	260247	260792	-	WP_079731340.1	WP_079731340.1		hypothetical protein			B5483_RS17730	546	181	nan	TRUE		FALSE	GCF_900168325			FALSE	MENDDFAEYRDGDFLDLIGLGNLRPALSDFWPDRGPQWDALGVSDRGAVLLVEAKAHVGETCSPGTSASEASRKRIADALSACADRLGAKPNRAPWTDYFYQRGNRMAHLHFLRDQGVPAYLVLVNFLNDADMKGPSTPETWQAAYDVAFHLMGLGKRHSMSRYIIEVFPKVEGRSDMEKR	9866aa874e89a8930ace86bea853ac77922a91f74a4543431bb7612c	8bf5a9f343d648b96268bf4781b566226bd59771785be056653af697	Putative novel defense gene		0		Predicted novel defense gene		0
WP_244316564.1|NZ_CP045300.1|4650080|-	12.2137	1.5049	9.94027	13.7352	CDS	with_protein	GCF_009363135.1	Primary Assembly	chromosome	NZ_CP045300.1	4650080	4651207	-	WP_244316564.1	WP_244316564.1		hypothetical protein			GCU50_RS23060	1128	375	nan	TRUE		FALSE	GCF_009363135			FALSE	MDVFSQIESEIVELEKEEILEANKEVSNDSVKLSLLLTTDIGWFESITDFFKNLRVTIKNEKKFFDDFYINNSTEQDRDKLRKSVDAYKNWCKILAKISDHIEYDRQNWWPTYIFVMEGGKSKKITTYKLPLKNLEESFLIDIDTEPCDMDTLTSADLHSYERKLVMRSSLIELYNEFSEKELFLSDILKKPYKLWELFSLNYEIYINKYSINKVINDVEIQKLDFLSKLNSLVQEHQTKSLTIPAVLVSTAIIKGWTSSGLLLIFVAMLLTCAVVIIGIRNAKNSLNDIIESSDKTMELFTKENTDDVDLALTQKVNSVIKNALEKLRHKKESADRILTFLEGIIYFGCLIWLLFVLYQFKENIANILIFFTSN	da7d5490cbd8b95f48db2fc27f1a122c90c257b2100689064544c473	da7d5490cbd8b95f48db2fc27f1a122c90c257b2100689064544c473	Putative novel defense gene		0		Predicted novel defense gene		0
WP_269813500.1|NZ_JAJSDQ010000006.1|38508|+	12.1996	1.3807	10.4716	14.5637	CDS	with_protein	GCF_021272345.1	Primary Assembly	unplaced scaffold	NZ_JAJSDQ010000006.1	38508	40127	+	WP_269813500.1	WP_269813500.1		TIGR04141 family sporadically distributed protein			LVO85_RS13350	1620	539	nan	TRUE		FALSE	GCF_021272345			FALSE	MTGVEHLRNALRSKYLDRNGFEVADVAVGERSALLLTGAMTKDTADWCATVTALTGRAVAIAGATPAGVLVLRPSPEATDDPTVAYALTYGMGFQLLEPSRLDNLFGQRMAIRTAEPDNLRSLTVTTMDERSRVSRASIPQGEGLLGFGIGDIGEAVSRIVAIANLPDLSRADGMPIQLRGADALNVPIGLTPDEVTADIDMLENNLAVPPPESLKILEQLTAIKNPEVRKTLDARLSTALDEGEGTIGLAWPHERVNENGTPDSWLPRNLGPRRPNTVREGQPEWNEITEALGTYPPGQRLDRLDRASIQLFRDAEGQEPISQAIPLRRWVGFQCELDGSTYALYDGAWYQIHHDYADNVNRRTEAIFAKAVDDVEFPTWGPDDHEAAYNMKLAVAVG…	a57bf8a991b319377d21015bdb67a981c211dd1ab9cdc2a3575e5650	b075a57e8e5814713d5ee98f8be10fb76a4e352e0bb8322a8cfd5f45	Putative novel defense gene		0		Predicted novel defense gene		0
WP_190328623.1|NZ_CP061171.1|2139126|-	12.1964	0.842957	10.6486	13.1984	CDS	with_protein	GCF_014692875.1	Primary Assembly	chromosome	NZ_CP061171.1	2139126	2141162	-	WP_190328623.1	WP_190328623.1		hypothetical protein			H9N25_RS08670	2037	678	nan	TRUE		FALSE	GCF_014692875			FALSE	MRKNNLLASVALFRKLYDKEDYNNIYDILAEFIRGAVIYENKLTYTSEEIKGLLKKVYGFEIPESVIKTTLRNRFDGKLSKISNSYTFQSTVKDNFEKIEEELDTVNNQNESLIRNLYQYISNKLKKDISKEEEAKIFENFTHFTMDNGYSDQYSELIGAFVVSNQNNTDFTNNLSSIREGIILYQGLSYTADLNELGKWGTDLDIFLAPEHLFNALGYNGILFKEIFDDFYNLVSDINRANKPTAKNREKKIRLFYLPETKGEIDGFFFIGEKIISGKKTIDPSKNAMEALVKNANTISDIKTKQVNFYNQLKLMGIVEYDIEFDAAKHARYNVVDQNVIKEIEVEAKKNKRPFDEEFCHNQLVLFSKINLKRLGKNSFPFEKISDIYITENAVSKYL…	6b2b84188f6c949394f5c46cb7ff6cbb7f13fabba916a26d0d89b33c	817da76e55b3468ebc919d2df1be8b38b483b5c512311ff12a2531ce	Putative novel defense gene		0		Predicted novel defense gene		0
WP_115928363.1|NZ_QNVV01000008.1|188456|+	12.1951	1.15918	10.8487	13.6412	CDS	with_protein	GCF_003384725.1	Primary Assembly	unplaced scaffold	NZ_QNVV01000008.1	188456	189724	+	WP_115928363.1	WP_115928363.1		PD-(D/E)XK nuclease family protein			DRF67_RS11045	1269	422	nan	TRUE		FALSE	GCF_003384725			FALSE	MEENFSIDQIRDHIIKFKNDPDFQKLENFYYSKSFSEILGVSRREVSHSRFLAWLLGNSESHNLGEFPIKKFLDIILKFSNDNFKNKHNELFNAFATEDYGIEKLLIQPEYSIKNVGRLDIYIELQILVSSVEEKHIKIVIENKVESKENNDQTNTYYNYFSPLENDDNIVIYVYLTALPTLQLIELVEPQCNCKAFTQINYQSIVDYLIEPALNQNISSRTKNILTEYLNSLSQPAIDEEDEGHKQELIMALGNEERKLLSSFWQKNQKLILAALYAISSDPEQEKDTRDNIRDALDSLSSEKDRSTFNIKYKDVTFKEKFRKSDIGLQTINLLKTYGLITDHTINFLKEDKSCSFFLLRKKEDFTTTEIKHKKYRTNDLPELIYNEEEFYVARNWGI…	c22d2a38e9b3a4105a672769f9a1bcc9022f5fa14ef21dfe4ce02539	e2fd33437ac5417736896be382cee9e667883501b73f302f26f30c71	Putative novel defense gene		0		Predicted novel defense gene		0
WP_069095391.1|NZ_MASI01000005.1|74769|+	12.1918	1.46412	9.93342	14.3517	CDS	with_protein	GCF_001708935.1	Primary Assembly	unplaced scaffold	NZ_MASI01000005.1	74769	75365	+	WP_069095391.1	WP_069095391.1		hypothetical protein			A7A08_RS10205	597	198	nan	TRUE		FALSE	GCF_001708935			FALSE	MISLAQRVIHALVEMDRGDVEFALQDAAIAVDVSAKRMFPDLHPRNGSRYKRFLEEYFWVIELMAFGGIDIQKSSFASIPIPNVSKPTLADVIYHLVRCNIIHEGGLPENIYLRPDHTIHFAKGVLGLPTQLVFALLSAVVFSRVNANEQSQGEAFLSYEDTKFLIADSWGREELLKPLFEKHVKCRVILSDTSFKDV	802eead1e2b4508a0487f78bf969dd1916325f5b72596baf5009153f	ea4d6255e7042786cce847e8f99136521e0a736034d321c65fcba373	Putative novel defense gene		0		Predicted novel defense gene		0
WP_198335617.1|NZ_JABASU010000002.1|219617|+	12.1892	1.28633	9.87738	13.3601	CDS	with_protein	GCF_016107555.1	Primary Assembly	unplaced scaffold	NZ_JABASU010000002.1	219617	220168	+	WP_198335617.1	WP_198335617.1		HEPN family nuclease			JFC05_RS02435	552	183	nan	TRUE		FALSE	GCF_016107555			FALSE	MNYSQEDNLLIQSYMTIGFLFELKRLNFLDSAYYKNSDFDDKFLQKTLPNIGIDNQGTLLIALYTMLVIPKELIEEKYTNDFKNLNDFIQSITLNAESTYKRDKDEQGNPNINYVRHIRNSVSHAKVEFTPTNEVVFKDDYNNQTCTITISLEKIGTLLTEIRKIFFKHVESMKQDIKTGKNN	928a456fb8c44e98a2da99e05889637d4a79a263ccc7968f94edfeeb	3d3a6100ed6749bf82d0a7c43308adfe65f2e49796eccf702cec2187	Putative novel defense gene	UniRef50_K9Y9B2 Cas~csx1_III_19 CRISPR-associated protein, Csx2 family n=6 Tax=Oscillatoriophycideae TaxID=1301283 RepID=K9Y9B2_HALP7	0.10929	57.4	Predicted novel defense gene		0
WP_262109347.1|NZ_JAOEJR010000009.1|227373|+	12.1816	0.942901	11.0539	13.5654	CDS	with_protein	GCF_025447535.1	Primary Assembly	unplaced scaffold	NZ_JAOEJR010000009.1	227373	228398	+	WP_262109347.1	WP_262109347.1		hypothetical protein			N8H41_RS13740	1026	341	nan	TRUE		FALSE	GCF_025447535			FALSE	MDSDAQHLLGLIVKAAQLDAHQHAERHDLLRQASALLWWLEPRSPPRTIANLLSCLSLPLEQWLDSRLRQGYEGTLQFADEPTMLCNAIALETNPRAGWERVQQIVKNVRDLCKTRPSGDDEYRLFRMFLIEHGVVDADRSLDFLIPLQVSFNSLYEPIPQHLIRLGQVYLCPGCGWPMEIHRRAVSCGAHWCEQTVGIFQWMGEDLVSVKTGKLIQPHPAENKYRLIPALWTFTLIPGLLELRLRDGIGRLGLTGELWPDVDQADLRFTIHERTYSLDAKVWHSPKNLGLHLASTPFTETFIVIPDYQAQFLETLNEQCFPKEIMSESQCLRWVKELCQR	ad47cf8ce10b2d44230f1d7bdd715b2981e4b034d27f71c998974c35	6218b28da9f5303d87a5e4563abf5f2b551b8693be19a301afd36e7b	Putative novel defense gene		0		Predicted novel defense gene		0
WP_201900299.1|NZ_CP068170.1|933529|+	12.1737	1.33229	10.9593	14.6871	CDS	with_protein	GCF_016728785.1	Primary Assembly	chromosome	NZ_CP068170.1	933529	934617	+	WP_201900299.1	WP_201900299.1		hypothetical protein		64195640	I6I62_RS04605	1089	362	nan	TRUE		FALSE	GCF_016728785			FALSE	MTESEQITSEISKKVFLNDSVYTNVYVKDDSQEYEFCDCMIEFENCYVIFQIKEKTTSSNEVAWFKDRILKKAKKQIKETIKYYENTSNTIFSKDTFLEINRNKKIIPVIVFAMENKKFEYSNRIFSKSLNEYISIFSYTDFQTMLNSIKVPFDVVQYVCFRNCLDLYRKKLMYIDEVDENTTILSNINNEFDFSKHFLSRTYYEGYIKNIIDDENIDIILSMLKSLDNDNHEQNKKMLNDLLSFDYFTLARISKNILAILSLVQEDRYCNPYPVNIENTLYLFIAHPSSLSTEERDCYIELSIIYNKYKFPNIDSIYLIDYSLVENGEDFMINVAFLNYLDIDYRFSLEQARDWFEKKLNQ	1db4ce31e43d43b9c4fcfe8a5339289c50f3beb2338339321ea7226c	1db4ce31e43d43b9c4fcfe8a5339289c50f3beb2338339321ea7226c	Putative novel defense gene	UniRef50_O86560 BREX~pglW Probable kinase PglW n=342 Tax=Actinomycetes TaxID=1760 RepID=PGLW_STRCO	0.229282	86.6	Predicted novel defense gene		0
WP_058268524.1|NZ_KQ758603.1|37460|+	12.1724	1.88283	9.89781	14.7513	CDS	with_protein	GCF_001457025.1	Primary Assembly	unplaced scaffold	NZ_KQ758603.1	37460	38044	+	WP_058268524.1	WP_058268524.1		PIN domain-containing protein			AS031_RS12635	585	194	nan	TRUE		FALSE	GCF_001457025			FALSE	MIAVVVDTNIISQSPKLARPEWISLSEHRADWGVTLLVPEIVVMETTKVVPREWGKQRDDLSKAKVGTFGLQEQLDAIVQGIQNHIDGYEAQLNSRLSELGARVVPTPNVPHSNIAFRASRGRAPYHAGVKDGYRDTLIWFTVLDVATKNSDDEVWFVSSNTNDFGNPSVKKKGDDNDAPLQLPRPLHPDLRRI	374d1ec3c30a36a13d672d607e32f59ec06a5a4158b6ad40866ef484	bfe2e613100ed5eef7644ce73bfdb99f40e23a834ce4895431dfe31c	Putative novel defense gene		0		Predicted novel defense gene		0
WP_216689346.1|NZ_JAHLZY020000001.1|1693650|+	12.1654	0.934521	11.4267	13.79	CDS	with_protein	GCF_018967865.2	Primary Assembly	unplaced scaffold	NZ_JAHLZY020000001.1	1693650	1694240	+	WP_216689346.1	WP_216689346.1		hypothetical protein			KQ659_RS07530	591	196	nan	TRUE		FALSE	GCF_018967865			FALSE	MEIEFSEGWQAVPYDRPVNPVTGDAASFYRRVMEKGGVQYVRGIDIVCRLPGMPERLQFIEVKDDRKREALGKELSDSRKKEPRHTELFRTVMQKTAGTLAGLLIAERLQDEILGPYACLSQQPAIEVVLLLVEPALPVGTLNPAENGIYQLGRKQRVAGLDQKLTNKLDEWGLKFHLYNLHPNRLSPDWQVRDLT	8f3f24d006b47609776f61b7c8994d92b05e33de2bb77e34a18c59c6	c2647aa39f93df967d471eccd16ea929200d9c399e5d21d8b7f2238f	Putative novel defense gene		0		Predicted novel defense gene		0
WP_140001466.1|NZ_VFJE01000055.1|510534|-	12.1633	1.03202	10.6595	13.4976	CDS	with_protein	GCF_006385255.1	Primary Assembly	unplaced scaffold	NZ_VFJE01000055.1	510534	513440	-	WP_140001466.1	WP_140001466.1		ATP-binding protein			FJA49_RS13625	2907	968	nan	TRUE		FALSE	GCF_006385255			FALSE	MQFRTKARAVDLLGKGQIADLPTAITELWKNGYDAYADNLTAEIFKVKFRDLPSSLFLISDDGKGMSKKDILEKWLVLGTDSKSRAELEQLEDQETLWKKPRIKAGEKGIGRLSVAYLGYPMLMVTKKIGHPVQLLFFDWRLLENFNLFLDDIYIPVEDLASISKVRDTFYKLKISFLQNFKKKKDSEGNPIWEDKQLNLKYEILKSVINARLTNEMINTLFSSFLDIKENHGTKFLIFEPIDQILELAEENKDEDNSEGREFTISSLSGFVNPFKENNQLVNTFFYIHEVLGQDKELINGEGNFFNADDYHLADVLIDGKFDGNGNFKGNLKIYDKIVPYEYITTRRKFAKKFYGEIPIRLGYSQGDRKDSMLGDNAFKKINDKVSKNGGLYIFRDEF…	f03419fb00732ca29c114f25115e55e79ac8ffd1f8e30d0750de6b52	2036e486b3882b1f96e50fd1915be45819edf533b21e984b837e7441	Putative novel defense gene	UniRef50_A0A0A0GV06 RM_Type_II~Type_II_REases ATP-binding protein n=51 Tax=Gammaproteobacteria TaxID=1236 RepID=A0A0A0GV06_ECOLX	0.146694	98.8	Predicted novel defense gene		0
WP_216689198.1|NZ_JAHLZY020000001.1|1895938|-	12.1488	1.04234	10.9591	14.0129	CDS	with_protein	GCF_018967865.2	Primary Assembly	unplaced scaffold	NZ_JAHLZY020000001.1	1895938	1896834	-	WP_216689198.1	WP_216689198.1		hypothetical protein			KQ659_RS08380	897	298	nan	TRUE		FALSE	GCF_018967865			FALSE	MTTNHQERVAKLFEDESSLITELYAAVTEDEAKKLFADRVSSIVGRQDGRLQTLTNEIALRASLPELVRMVGDLLLSQQVADSKLKERARLLYAQKPIASLPLTADDQTELAENYVRMELAQRQGEIFWFGSYVHRQLEALTNIFLSKLTVQQINDDMKVSVNAEKTGSPPVLLVERLFNSTGFSIAHDNNVNNVKSGKSIVHKDFDFRATVKYFYWYYKQKNEGKPGSFFIIDNPYHLLITARNVDSHGGNSGKSRNNEERKRIETLRGNTAFYFCLFSAILNECHKIVFEIKYLTL	4a6af0db86c94b90d0ab4fe30a83a4097da36db5faee3cd6ec24772a	4a6af0db86c94b90d0ab4fe30a83a4097da36db5faee3cd6ec24772a	Putative novel defense gene		0		Predicted novel defense gene		0
WP_176295310.1|NZ_CP051179.1|115345|-	12.1474	1.25091	11.0093	14.4758	CDS	with_protein	GCF_013368775.1	Primary Assembly	plasmid	NZ_CP051179.1	115345	118560	-	WP_176295310.1	WP_176295310.1		hypothetical protein			HF394_RS19870	3216	1071	nan	TRUE		FALSE	GCF_013368775			FALSE	MKSVNNLTSIINEIRVNNAVVVIGAGVSFEPGMPLGNQLAPIVWEVVSSFPSIDQKFKGIGSTKSRIGEDFVKIKRAFSYIEQNEDAVSLFKSKFSKVNSKITVAPRIHNNIAKLVHENFFELIVSFNWDSLLEMSWSELYGTRINDSKINLIKPHGDVLNLNSEWVLPNSPGNISDEEQKHINLLAMERPRTLVIVGYSESDAKIVEELISPLEDKWKVYRVSPFSTDERVINLSASEFFEELVENLIDENNYNKWEYLNFKNQNDSIGRAVLGYKLTPQDVSVCPEMPQVQKAIKVLELNNFVILQGKPGSGKSISCYQIAFHFLKHGYEVLRFKTNDFTDIDNFSLPSNPKAIYIIDDGHILPSSILQILQEKSSNYQKIILTVTEDIEVDSATVS…	9f807344c5fdf98d2b6de7bc6fe4457c67e4cc97d279219a1c7ece48	9f807344c5fdf98d2b6de7bc6fe4457c67e4cc97d279219a1c7ece48	Putative novel defense gene	UniRef50_A0A807LIZ8 AVAST_V~Avs5A SIR2-like domain-containing protein n=34 Tax=Enterobacterales TaxID=91347 RepID=A0A807LIZ8_9ENTR	0.360411	99.9	Predicted novel defense gene		0
WP_139064948.1|NZ_CP040812.1|580576|+	12.1467	1.27878	10.2938	13.7197	CDS	with_protein	GCF_006159205.1	Primary Assembly	chromosome	NZ_CP040812.1	580576	581694	+	WP_139064948.1	WP_139064948.1		DUF4268 domain-containing protein			FHG64_RS02625	1119	372	nan	TRUE		FALSE	GCF_006159205			FALSE	MYLIDKERNRITKLKQKTFSELRFRERDHLQEWIANNPSSLGEELLIIQKEFCGFTETNERLDLLALDKLGNIVVIENKLDDSGKDVTWQAIKYASYCASLTKQDILKIYQDFLGSSAIAQDRLCDFFEGKDISEIVLNQGLNSQRLILVAANFRKEVTSSVLWLLNFKIRLQCFKVTPFAFNEQLFLNLEQILPTKETEDFAISISTKAQEEIEVQETLKNRHHVRLKFWENFINFSNSKNSLFSNNSPSKESWIGKGIGMSGVSLNLVVSSNYCRCEIIFNRGSKEENKELFDFIYQMKDEIEKDFGGSLTWERMDENVTCRIKDQLDGLSYFEETDWPTINEFLVDSSVRMENTFKEPIRKLNQYVKNR	f824699ff0baa4cd3967bed7e17876a652965e9d6ae60cef9882e461	9ac3965809551756db3ad2cd3cd87395e607a8c6e62a9e7e7f16b2c8	Putative novel defense gene	UniRef50_A0A176NSN9 PD-T4-8~PD-T4-8 Shedu protein SduA C-terminal domain-containing protein n=134 Tax=Pseudomonadota TaxID=1224 RepID=A0A176NSN9_9PSED	0.212366	96.8	Predicted novel defense gene		0
WP_101697164.1|NZ_OEQH01000002.1|304630|+	12.1375	1.48586	9.8486	14.5344	CDS	with_protein	GCF_900240385.1	Primary Assembly	unplaced scaffold	NZ_OEQH01000002.1	304630	305574	+	WP_101697164.1	WP_101697164.1		DUF4393 domain-containing protein			C1A02_RS05270	945	314	nan	TRUE		FALSE	GCF_900240385			FALSE	MGEDFNLGDLVLPTFFKNATEEPAKEIGRTISDLISIIFTPVAKAKIRQQAELKQYMIDIEKKASQIPESDICEPKLHIIGPALEASKYYYEDKVLREMFANIIISAMDIKKQSINHPSFVDVLKQISPLDAHVISLFRKRATIHAPTLSVTIIKDRKPEPTHEPQPSGEVIGYHYPETIYPITDVYLMNEDQGMLVLSNYFIETNAADASVVSTSITNLQRLGLISIDENIRLDENQYNKFLNHPYYIDIQESYVKKADNNKIGFGSIRGNTVLLNSYGHLELKKKSVRLTQYGYDFTKVCVLEKEVELYQNR	a41944ca549d51b37dc41718ef6686552f3295d42cfe892789152c10	a41944ca549d51b37dc41718ef6686552f3295d42cfe892789152c10	Putative novel defense gene		0		Predicted novel defense gene		0
WP_213062685.1|NZ_NEXX01000003.1|203274|+	12.1333	1.26814	10.9984	14.2192	CDS	with_protein	GCF_002174125.1	Primary Assembly	unplaced scaffold	NZ_NEXX01000003.1	203274	204302	+	WP_213062685.1	WP_213062685.1		none			CAP51_RS10055	1029	342	nan	TRUE		FALSE	GCF_002174125			FALSE	MSNQKIIEDADQTELEALFNSSSPIDAGITDDKQASALDTLDLIALDSSDWAAKDAELDNLSSNLSTEINYRFQLLQHAYPFDINGSNIKLRFENTNLFYIFCLIISKSKLKAKKGETAHNQKMARLFEKITLKIIQKSLGEFAYSHHFGFPREDGLGIIDAMNQLQSQLDLKNEMNVSLLPYNIQDLNKQKDLGIDQIIWIKRPDSRKHSHLFLLGQCACGQDYVQKYHDIDLKKIESYFRPFTYVQPVKVMSVPFILSDNEINRVSSSAGWLFDRVSLSSLYIKFNDIREEFNNQIIELISNSIPHGEKFKASYFFETLQHGTGNQTPQQIPISSPIVKT	4a8f05c4641762d7a35adf74600f97f1bae8456d181e72eadee79298	bab4c7f594832c1b3a352095addd41ba636821161f23842ad56f7580	Putative novel defense gene		0		Predicted novel defense gene		0
WP_204801134.1|NZ_JADCNN020000006.1|139994|-	12.1302	0.744737	11.1221	13.3666	CDS	with_protein	GCF_014947195.2	Primary Assembly	unplaced scaffold	NZ_JADCNN020000006.1	139994	140764	-	WP_204801134.1	WP_204801134.1		hypothetical protein			IM700_RS08860	771	256	nan	TRUE		FALSE	GCF_014947195			FALSE	MVYMDFINRLNELINEGNSLKATAEDDGYMGFIVVDSSWFKAWQAKSQQCLKELLEEDSYYLKSFNDHVSDVYESHVVNGIKLLESIRDEAQVGRILAKKASKVLEPIDNLGNIFNKFHRVAKQLRSRHSERPTLDITDEYDVQDLLHSIMHLHFDDIRAEEWTPSYAGGGSRVDFILKNEKIVVEVKRSRKSMKAKDLGEQLIIDIQRYKVHPDCKTLLCFVYDPEGYIANPRGIENDLNNKTDNMPVHVFIRPE	76160a4f88f655cb2a54999a8ecd52569c6d4959a71814ac9e22c13d	065e345d656c028a1c15f44be2f09027f67c316f01bc230dc2f12d72	Putative novel defense gene	UniRef50_A0A0T2ZJT4 Lamassu-Fam~LmuA_effector_PDDEXK Protein NO VEIN C-terminal domain-containing protein n=27 Tax=Bacteria TaxID=2 RepID=A0A0T2ZJT4_9BURK	0.390625	92.8	Predicted novel defense gene		0
WP_080026449.1|NZ_CP020000.1|894365|-	12.1165	1.16689	10.5643	14.0512	CDS	with_protein	GCF_002055515.1	Primary Assembly	chromosome	NZ_CP020000.1	894365	895561	-	WP_080026449.1	WP_080026449.1		hypothetical protein		46999650	BUM88_RS04330	1197	398	nan	TRUE		FALSE	GCF_002055515			FALSE	MTTDILNIYRDILLSLRDREDTHDKFVGWLTLDPEIAEKLKLLSREGLADSSLRTKKNFILIGSTTNLESINPRHYLSEYLFEIKLEKNNINNGDEFIICYNWDELLSYPHYIINPIYNLFLTSKYLLLNSDSNDNYYMNYLKVSKVYEFINFLSVNTKSDSGTIFFNRSYKFNFILKENDLKESLDIQTLDTLMNKDMHREAIIHLMCKEVTVFIKDIDEKDRFSHIINHLNPLITNILHSYQSFVDDYSFDKVRKEYNEKKTEYTKKINDTFDSIATKMLAIPAGIWFATAQIKNNAELTFDFTRNFVVLMTVLCMVIVLILNILGQYSTLKELQNEYSSVFKNLKTKFADETTEISDIEKDLDKKKGQTIGKMTASIIISIALFIYTLVLFLYSL	6c653be77d69fcd6b69e81f42e15b982bd96c83cb2d82f15bc918db7	6ce2534080e43999822ad0a9911f5b187a72c31c9d250f7c96dd36b4	Putative novel defense gene		0		Predicted novel defense gene		0
WP_039319748.1|NZ_CP047495.1|4629195|+	12.1106	2.07434	10.2297	16.0301	CDS	with_protein	GCF_009873295.1	Primary Assembly	chromosome	NZ_CP047495.1	4629195	4630997	+	WP_039319748.1	WP_039319748.1		response regulator receiver domain		57244991	GT391_RS20685	1803	600	nan	TRUE		FALSE	GCF_009873295			FALSE	MTSFSKHCQEVVKEYVQTVMIIDDGAGLNSEPVPVTITPLTSNPFMAGFIQAPPPEQISTPEPSKIFHQLDTLELTNAFFEKGIVAGIYQPKIDNSQQPEEFAEKARSACEKADIIILDWILKDRTSVYSKAIVKEILHSDYIGGGRIRAIMIYTGESKLNDLRNELCDYLSDYELNKDVDFEIRAKNLIISFYNKNHEGYSFSPDRAVRESEIPKVALSSFAILVQGLTPIFAMKSAATIRKNTGRIISRFDSSLDSAYLAHRVLLPEPQDSEVFMLENFVSYTRNILAISRVDNLTLGDKSIEFWIKENNDKLDKKIKNDQGEYSLELDEIIQLAQIGFSKKLYSILEQKKESMCKSFKDTSNTPSLNAINIFNSDKFDVIESSIELSILSSFRRTF…	48681039857df2b867b540d4573a081405ab5f529086fcad53aaabbd	48681039857df2b867b540d4573a081405ab5f529086fcad53aaabbd	Putative novel defense gene		0		Predicted novel defense gene		0
WP_068826192.1|NZ_CP014224.1|2047427|-	12.0948	1.74456	10.7623	15.1805	CDS	with_protein	GCF_001697185.1	Primary Assembly	chromosome	NZ_CP014224.1	2047427	2048089	-	WP_068826192.1	WP_068826192.1		hypothetical protein			AXE80_RS08195	663	220	nan	TRUE		FALSE	GCF_001697185			FALSE	MIEVNNFSKDLFVKAKAFEIFRNECKDYLQKVNMNFDKFTIVGHDSFIGYVTEAVISDYFLNSFNNVKVSSWEKNHDIKRIIEIIESNDYSSESSSLVKEYFYDKWDIKIEINNKTLYCDVKTAYTAKKPNQNWVFMYPVVQASKEGKDFMILVYYIVSDIKNIESLKKLIIVGSITTDVINECKIIKAGEKTRFGTVSQIDNYLTELSKHYKPISSQIL	c56f4045ed3f812b43cf33e60b5c154de340e36c21cdf7c438b014d4	b4f8cf0c57a50343cd8e05b14c68dd1453cd67fa42fa104bfc62d95c	Putative novel defense gene	UniRef50_A0A1I0R3V5 Tiamat~TmtA_2731874159 Protein NO VEIN C-terminal domain-containing protein n=2 Tax=Chitinophaga sp. YR573 TaxID=1881040 RepID=A0A1I0R3V5_9BACT	0.381818	58.9	Predicted novel defense gene		0
WP_094789685.1|NZ_NDXW01000004.1|29523|+	12.0923	0.73347	11.2616	13.3827	CDS	with_protein	GCF_002261065.1	Primary Assembly	unplaced scaffold	NZ_NDXW01000004.1	29523	30812	+	WP_094789685.1	WP_094789685.1		hypothetical protein			B9G39_RS26985	1290	429	nan	TRUE		FALSE	GCF_002261065			FALSE	MTEQQKIKIPRATDKSLISCFKILTENFDSSKIGIVAQGFVEISSVDLSKEVTDSLELILQENSTIIEHITYKIPGFLISFHRGGSQTNEKSGIFDEIILSINRNTTTSIEDKTKIKVVATINKKLNAFDPKRSVTGLFEEQASFNAIHTSNIERLEALNEQLVRKTHEYRLKLDEEHDERRTKLESSIENKKALLEKEFATKESILSEQVEELERKKKALDDSSNTHARREIRRDILKEIKFRQTKFSLTEGTNRLRRPIAYAMILLIFIFVVLAGISVIEFYDVLQGNDINKIIIAGIKQTLYSAGAIGSVIFFIRWMNRWFELHSQSEFELKHFELDMERASWLVETCLEWKDVKGTVIPSELLDSLSKNLFSHDKEKIDPLHHPADQLASALIGS…	d2fa8decd0a2de5ccb7ba567eeac62b3a12773b7b85b287b05237a22	897f9cb4e5bce94f8bd5f6fca7e1ce4a84f8a69a1454a611486eaedd	Putative novel defense gene	UniRef50_T1ZDY2 AbiZ~AbiZ DUF6161 domain-containing protein n=61 Tax=Bacillota TaxID=1239 RepID=T1ZDY2_STRIT	0.191142	91.5	Predicted novel defense gene		0
WP_162685624.1|NZ_QITQ01000031.1|12610|+	12.0911	0.639044	11.2543	12.8389	CDS	with_protein	GCF_003260265.1	Primary Assembly	unplaced scaffold	NZ_QITQ01000031.1	12610	14448	+	WP_162685624.1	WP_162685624.1		hypothetical protein			DL899_RS17110	1839	612	nan	TRUE		FALSE	GCF_003260265			FALSE	MNVLATQPWSWIWPNVGATPINQGLDSEMFDRSDFPYYETFVREAIQNSLDARLDPTKPVFVNFTFHSDGIGPRRAFLEQVIEHRKTAGLDIPPEWDNGHVRWLLVEDFNSKGLSGDLGSRTSDFWNYWLNFGLSNKDGSGRGGRGIGRVTFLIASRLQSVIGYTRRADDGASAVCGMAVLRPQEDGHHLKSTHAYLAATENGNIYSLHDTPEFHARLRNTFGFKGYDGDHQSGLGLAILYPHTELKPDGILAAAIENFAPAIMNGTLALNVDGRVLDASSIEEVALDVAEHLNDEAVRANVARYLDLVRHAQEETSPHRIKLTNALKNDLEPLRKTAEIKALQKKIASGQDVVLEIAFPLARNGIEKEVTLQASMGSTPSGQRPIDRLFREGMSLPDV…	a27bc09fcb7626337b888f4b712f6b31b8453ec2372927e9a1cf11dc	a27bc09fcb7626337b888f4b712f6b31b8453ec2372927e9a1cf11dc	Putative novel defense gene	UniRef50_A0A0A0GV06 RM_Type_II~Type_II_REases ATP-binding protein n=51 Tax=Gammaproteobacteria TaxID=1236 RepID=A0A0A0GV06_ECOLX	0.0800654	72.3	Predicted novel defense gene		0
WP_173271061.1|NZ_AP021889.1|827215|-	12.0895	1.23888	10.4142	13.5256	CDS	with_protein	GCF_011398355.1	Primary Assembly	chromosome	NZ_AP021889.1	827215	829050	-	WP_173271061.1	WP_173271061.1		response regulator receiver domain			HRR27_RS03795	1836	611	nan	TRUE		FALSE	GCF_011398355			FALSE	MMMTPFETTSREIALNFLQTVLIIDDEIEESPHETKLAPPPQPEEIKAPIGRGLPASSQKAKINAQDKKPEESKDDSSEIAHTISPKISALFANEGILCSMLKPEKSDQYFEKRTQKALRKADITILDWKMAKEGANNDARVKSIIESIVGNEESHKQKALRFIVIYSGEHKLLDEHIHSTKTWVDDLTSEVGKIEGEHDHQLSYNHLKFCFYAKPNEHNTEISHIHRKEDELVNSVINDFAKTIQGITPNLTLHSITSIRENTHRLLQKFSHEIDGGYLAHRIMLPNPEEAEEQFIDLFAHELKSILDDSKIELSDEAIKNWAQHRLDHLDEAKQLQLYRDTFFSNFSYTNSDSAISTLSPCLTKPEIEGISKVEDKKLLFTTDGKVEELIETKKADL…	e91687c98a4915b91c7bb6222802fe76f9a5e7c867de408990942b82	e91687c98a4915b91c7bb6222802fe76f9a5e7c867de408990942b82	Putative novel defense gene		0		Predicted novel defense gene		0
WP_261735100.1|NZ_JALKQL010000001.1|127219|+	12.0794	1.59723	9.87605	13.9906	CDS	with_protein	GCF_025397885.1	Primary Assembly	unplaced scaffold	NZ_JALKQL010000001.1	127219	128310	+	WP_261735100.1	WP_261735100.1		hypothetical protein			MXN50_RS00575	1092	363	nan	TRUE		FALSE	GCF_025397885			FALSE	MKAKSKKTEWMLPIDFPVDDLIEVSEMLRAASLLTPGYLPPDAGIYEPAVYFYARDQGVQTVILPDRNVASRIAQLAKGKETTNDKQLKLSAALLGFAQLLNIDFEPGVSFHELAHRCGNTSSADELGWFRAADNAPPQDMLNVALDRTNRVSRTYTPVEASHLNLELPLKRWNRNYITALKILELDLAPGKQVDKMLRLLDWMSTSLVFAGPALMLACVYLGTHSPARKNVFKNSRSADRMAAIAGVRNAAWDITHLSDFILRSNESADLGNVQYLLASFDAHLKLTTNLLMTVGREGSDASLIAAGLAQWWGAKDAQRIAHEVVIQLRRINSDSHVPKTSDDPDYISKLILLGERLVKVAI	809a2bf844e6b6c35106ed24fb05a73106cc1a46eec091e4d981bd18	86af381853bc7df1b26e83b993adc5a562fcb30e4f9da01f1fce2916	Putative novel defense gene		0		Predicted novel defense gene		0
WP_186089993.1|NZ_CAJEWC010000004.1|313420|-	12.0778	1.18619	10.3078	13.5668	CDS	with_protein	GCF_903994055.1	Primary Assembly	unplaced scaffold	NZ_CAJEWC010000004.1	313420	314463	-	WP_186089993.1	WP_186089993.1		hypothetical protein			H9D89_RS05215	1044	347	nan	TRUE		FALSE	GCF_903994055			FALSE	MVDWFSKNSKKLSLDKDFLTETSYDYLPLPEYPESIFMCKLNQKTYERNHTLSSYPGYNITDISFSIFKVHTEQLEILAEFENLKSVISIDLEGSYSSLRDSDNIKVKVAHQNLSLADYLNEFPLIFYTSNLKMISQEQITQGYKDITPYDKKHIIPIDWESYKTNIRKEFYSKKDKRNTNLLSIHEALELYLKDYSTNYDYIFYDHGTGEMADYITLKKNEKLIEVQLVHVKSASSLTSKNNNAGDIYEVVGQCIKSINWIKNSYVLEKKIKDRNKKNYAEVIKGDLNNLNQYLNDNIPIRGKLVACQPSLTNSKELPQKIGEILSAVETKVKDSLVVNAFEVWGS	28b4756fd64cbda8ade10cb6ea5dc84bccea4ec2ede36ffd81478516	28b4756fd64cbda8ade10cb6ea5dc84bccea4ec2ede36ffd81478516	Putative novel defense gene		0		Predicted novel defense gene		0
WP_194450199.1|NZ_CP063849.1|219090|+	12.076	1.42943	10.377	14.2288	CDS	with_protein	GCF_015277775.1	Primary Assembly	chromosome	NZ_CP063849.1	219090	220076	+	WP_194450199.1	WP_194450199.1		hypothetical protein			IRI77_RS00820	987	328	nan	TRUE		FALSE	GCF_015277775			FALSE	MSEVANAIRPLWTPGINAVEGPLYSSLADWFRMQKYHVFEPLTSSTAFCIYVSDPESLLKAFAFDLDRLGCASFESLILSQKSAELPRSTSWLFIKSYYAAYFAAHSLMRLTKMSCTQVDQSAASAVAKVAKLYGADNGFTISAGTYRCAYDPNSRKLTCNQIASGGGSHEVVWDTFAKHIMAVSSEILKFGLTATTQPISIKLTELCGELLQNHSSAGWLSGLRNRVNYQQAFGCWFPYVSSLRHSEKLRGEQRMWLLDPMNIPLQEQGVWHDLVQAQRVCQFIVALCRVELADLATRSPSGKSFCDTGSAALLKQVAPLARRKAVE	fc453e7fb744a49ae41a5ae232f9a1dbada02d331274e2429fef45f4	dae65d03e0f4598d39f87af80fe50e2d3f97efd75b7e59ac93fd035e	Putative novel defense gene		0		Predicted novel defense gene		0
WP_197953492.1|NZ_JACCHQ010000027.1|88127|+	12.0425	2.20114	9.49515	15.7625	CDS	with_protein	GCF_016031655.1	Primary Assembly	unplaced scaffold	NZ_JACCHQ010000027.1	88127	89596	+	WP_197953492.1	WP_197953492.1		HEPN domain-containing protein			HZZ16_RS29950	1470	489	nan	TRUE		FALSE	GCF_016031655			FALSE	MTNSDFAVAIFPFLKTSSPARIGGYNFRSTEDVEGLPPHQATAIDELARMLFVQSDLRVKSASYAILPDIEVHSGDPRLRHLAHLRDVVAYLYAAPHDVFETVFLSPEEISLVLFTPSRVSTLLTRPEHHTESVTPLSGPDPDKGDYVPGYNGLYNLRHAFWVEPGSRLYGPKPQMTLNISQDIHIDFEHRMARRPYHHLLLDLLEKPETPTSLRVFSALHWFNAANENGLSQSQAVLNLAVAFETLLRLPESSKTDRLVDAISLLLGRTERLDEWAHQFYKARSQVAHEGNVGDQFFYPSGASKGQSTGVFGSLMLYGRQIFQLCVNTLLVGIDLAERADLREKLVSNNERFQKLCELLQRTADSASNRLAAVEPVLRALERYRFVYGGIDVGTQLTA…	3b6d5be341fea45f71ac3a9cc513aff620efeb2e19f764d1fc767a2a	f86b743b96305decac6da2ee12e2e9d4ce9a44c506c4dde826ed75b6	Putative novel defense gene	UniRef50_A0A1Q9HQD1 Gao_Ape~ApeA Apea-like HEPN domain-containing protein n=36 Tax=Gammaproteobacteria TaxID=1236 RepID=A0A1Q9HQD1_9VIBR	0.0838446	94.7	Predicted novel defense gene		0
WP_007932464.1|NZ_FNKF01000002.1|4358163|-	12.0351	1.06575	10.5541	13.7636	CDS	with_protein	GCF_900100555.1	Primary Assembly	unplaced scaffold	NZ_FNKF01000002.1	4358163	4358981	-	WP_007932464.1	WP_007932464.1		hypothetical protein			BLQ35_RS20500	819	272	nan	TRUE		FALSE	GCF_900100555			FALSE	MDGSKLKSQLIAQAKGGSISELLNWHKDYCEYNREERNLAAIFYHLLLINDNLAEFLSMIDYDKPTLVDEVGIYFEYSNLRDIWFNLNSNEIKRRIILSLLAPQNLKELEELSVLEFNTHFGAVPTPSTNYIQNPGNWSIKKYKNNITNNEEFLKATKFKWAFNVKPDIVIHTTKRTAICIECKYQSGEGSYPTDIEEIQEFRRRGLDQVQQTSLQKYMMEDLLGIDTQFIYLIQKYNAASNTHQSLYWKQVFAKLDLSGCPQFIRQCIARI	5301e7b9dd14c7282e40df5194013c85aeffbbb3a7273dbfc47b3811	9568f0c566b339c5bac240f8583991f1b8b09ecd582a14499fa6ba52	Putative novel defense gene	UniRef50_A0A071M246 PD-Lambda-3~PD-Lambda-3_A TnsA endonuclease N-terminal domain-containing protein n=136 Tax=root TaxID=1 RepID=A0A071M246_9ENTR	0.0919118	63	Predicted novel defense gene		0
WP_066253087.1|NZ_VSKL01000005.1|124160|-	12.0344	0.747124	10.9469	13.1342	CDS	with_protein	GCF_008086165.1	Primary Assembly	unplaced scaffold	NZ_VSKL01000005.1	124160	125575	-	WP_066253087.1	WP_066253087.1		hypothetical protein			ES675_RS12505	1416	471	nan	TRUE		FALSE	GCF_008086165			FALSE	MVRIYFDKQIFSHLFKREKSQYVKLLDKIRTQKASLFCYSHAHLLDLKNDKTNIKYSELEFIDTIVNDNYLSYHAIEKKTSCYLARPLEAFADVEEDSDEIDFSSILNFDTSDLSVEDKEKIESAKKIFTDTKLDFNFPELKDVDSEITDPLTKLIPFGQEPMSLMQWSEHFMGMLKNMQEDKTVYKGLRNVTDKHFNNGKFTIDYDEINFNEDLKDSYLQKTFIEYVNSNLNPNGDKEISKYDFFTNAYFTLDLLGISKEPSKSVRFNNMLNDGIHSYYGAYCDCVVSDDAGFLKKTRALYKLLEIDTKVMHVDDFISSFDFIVEKVEKDQNSFSELLLNDLKNGLIVDSYKSIDINRNTNTIKPFHNYLGFFNRIDNIQEDGKSYLYFYRKTKNYSS…	4176a86312f36262fb86f4fadd48734f4f57ac1c04d5b6fbe962dad0	4176a86312f36262fb86f4fadd48734f4f57ac1c04d5b6fbe962dad0	Putative novel defense gene		0		Predicted novel defense gene		0
WP_118302246.1|NZ_BMPA01000003.1|335063|-	12.0285	0.852265	10.4431	12.8715	CDS	with_protein	GCF_014647355.1	Primary Assembly	unplaced scaffold	NZ_BMPA01000003.1	335063	337861	-	WP_118302246.1	WP_118302246.1		virulence factor SrfC family protein			IEY50_RS06060	2799	932	nan	TRUE		FALSE	GCF_014647355			FALSE	MKDIVAKCQIVGRGISSALRWMEEFASEEKQRASLAKLKKLNREIKKLERATHLKPAVALFGPSQAGKSFMVGLLAKSSSDEVMYVADDTTGKMYDFTDQINPPGGKESTGLVTRFTVERHAGQPADKPIMVKLFSQVDLVKIIAVGFHKNIIEPATCPREQLLGEVEKVLADLRGEMRETPYPEIDEDQIMGIKEYLSMKLGDKYIIRTLDEMSFWERAAEILPYVSWDKRYELLQFIWGKHDFFNDLFILLSRGLSTLNFANMAYVGFDALVPREVSIIDVSRYSEIKESEEEWCRKNARTGVRTKSLEVSAGGKLANIDRTILSALISELVLTLPTNVLEDHSRDFLKNADILDFPGERSADMFKERDFVVKGFEDQLKVFLRGRVSYLFDYYSLN…	53a6213a1cbf196629f54a98dc156fc53669ecd65883ea395c8d778f	53a6213a1cbf196629f54a98dc156fc53669ecd65883ea395c8d778f	Putative novel defense gene		0		Predicted novel defense gene		0
WP_153800807.1|NZ_VVIP01000089.1|736|+	12.0263	0.900739	10.8461	13.2918	CDS	with_protein	GCF_009650435.1	Primary Assembly	unplaced scaffold	NZ_VVIP01000089.1	736	1617	+	WP_153800807.1	WP_153800807.1		hypothetical protein			F0364_RS26320	882	293	nan	TRUE		FALSE	GCF_009650435			FALSE	MTNPELLKNIKAAVKNSGYSLEQKAGHLLQKRGWIPFYSTNYIDPSFGKERELDILAYKIINQRRVELRISCKRSNTKPWILFTEDSSRYVEHSSILKITPVVSNQHQKRKILYALRPLPFFSHKRRAINYTSFTKAEFNNEARSLIKDGIFSALNSIYHRIFPGQLLFDTRGTIYFFITLFEGNLFESYYDPSLDDDVVNEIDYGIYDTRLTLLTERQTISNEHGAPVQLSDVMYWFSDWFRLEIITWKAFDNYLSTLDKTFNEISQEDITCFGKSWSEENFPKIIGEAPKI	c6e13e576ccf36ef14d7e9a54520a8010f8b3be186a6bc327160ce47	c6e13e576ccf36ef14d7e9a54520a8010f8b3be186a6bc327160ce47	Putative novel defense gene	UniRef50_O86560 BREX~pglW Probable kinase PglW n=342 Tax=Actinomycetes TaxID=1760 RepID=PGLW_STRCO	0.211604	76.6	Predicted novel defense gene		0
WP_183458946.1|NZ_CP050296.1|6002640|-	12.0263	1.05352	11.1609	14.0651	CDS	with_protein	GCF_014189455.1	Primary Assembly	chromosome	NZ_CP050296.1	6002640	6003407	-	WP_183458946.1	WP_183458946.1		hypothetical protein			HB778_RS29150	768	255	nan	TRUE		FALSE	GCF_014189455			FALSE	MNNYVFFKMWGPHRQSLIKGHQFYIEQARKRLLSQFANMEAEAEKASEEWLEQSSDRFDPDRHDPSDFYEAANDAGIEFYQLLSDMRDQTRLSVIAGMFHEWEKQLRDWLVREIQHWHQGDTAIAKVWSADFGKIAGLLESLGWRIRSTDYFTKLDACRLVVNVYKHGDGPALKDLKLKHPEYLEDRLSGSGLPWTFDLVDYTNLKVSDDQLQAFSDAIVAFWRDVPDSVAGSEITKLPEWFKKAIQGDNAAGSQ	62f9abc39978236b3db10caae691e46deaba1acfd11e4b1d1101eebd	e19ce1d453e00adbb7120a728c7fb9d01ce7200075ac378656f84548	Putative novel defense gene		0		Predicted novel defense gene		0
WP_174757084.1|NZ_CP054617.1|573489|-	12.0252	1.42431	10.0566	13.9369	CDS	with_protein	GCF_013347285.1	Primary Assembly	plasmid	NZ_CP054617.1	573489	576203	-	WP_174757084.1	WP_174757084.1		RNaseH domain-containing protein			HUE56_RS06525	2715	904	nan	TRUE		FALSE	GCF_013347285			FALSE	MTDVSNLHISAWVADHLPETLLLTRFRMSAEAHGTLVQWCREKTNRQELPASVILSGLSEILGFFVPETAYMKLENDGNGEGSTRLSLYYLRDRTAEADLRARIRTGINVWLGILYPAKDPDVRGAIAGSALDDANWRLIEVPTGLAQHRGACAIPTDPMLFDALTVHAVDRLAGAALRYRSGITRTLVPHTPLSSPFNGIELVAFPPRVDRGSGAGIWSEVITVSAATFPERSDIHLLAKPSIRNWGPVRGYDADTAPTRSLDIFMPSEGDDGDHMAYKHMSFAFRAKQFGQKNERRIEAVWDCDREQRAFDLLRRLVGSERLTGADLLNPVRGEEGMWVLPRLAPGSGDRYLAGSSGFAWPDREDVAVSLDAPLAVAGFTRAPAMARLKGQLPVTNL…	7e42cc03ba5db64baddf2be8e69f4b63929e094c8cc2712f542a6c5b	f4f0621613547faa907a2b73d6d7f3bf1b392567e3472c3ae4ed0f64	Putative novel defense gene	UniRef50_A0A0C5JKF3 pAgo~pAgo_LongB Protein argonaute n=118 Tax=Bacteria TaxID=2 RepID=A0A0C5JKF3_9RHOO	0.0940265	89.3	Predicted novel defense gene		0
WP_012954782.1|NC_022903.1|10786|-	12.0231	1.30469	10.2566	13.2473	CDS	with_protein	GCF_000498655.1	Primary Assembly	plasmid	NC_022903.1	10786	12108	-	WP_012954782.1	WP_012954782.1		hypothetical protein			ZCP4_RS09430	1323	440	nan	TRUE		FALSE	GCF_000498655			FALSE	MKNIKRVNSPIKRNINTKSLKQADREYILKALKSFSNKDATLWIEQKKTIEWGSIEQLDRQYVVDAVAASAPNHCIDGWGFASRALSSILVGDGHTARHLAYYAQLRAALSILANLGVGIFNGTNFVINRNGNIIALDYGKENVGGRLGTHIIVWKALTEWSKNPISAEIFLNLIKIRGNSLFDCISAIYPSGSKIIAVEEMIRSWGVDLSGSKSEQMARNISSYMPQLSNPLNSGLEGLKLVKDFWDLFELGASHFDKIDLFLLRMILQKQHHSIYNKANYADGAIKERHNELPDNIKSAASIDFLTKQGYDDYPFLIKEAKKNNKVKQPTEMLARAFILLRIATGFTQSSFQESGILFNSSNRFSWLKSLIEMRGFFDISNTNFERNYLWDDMEDAL…	29d92791af902634ecf6635ddd42c02e3a19796447384ac7cbc39617	4d3d82d937a5e877e25670d644c8d120eff5de456b66d3c4e8ec30ee	Putative novel defense gene		0		Predicted novel defense gene		0
WP_242447463.1|NZ_RAHX01000001.1|1397802|-	12.0215	1.89827	10.2159	15.4438	CDS	with_protein	GCF_003605475.1	Primary Assembly	unplaced scaffold	NZ_RAHX01000001.1	1397802	1398500	-	WP_242447463.1	WP_242447463.1		HEPN domain-containing protein			D6201_RS06975	699	232	nan	TRUE		FALSE	GCF_003605475			FALSE	MKTIPQSENSLDPEMLKQKQRKMRDAFPLPLTLRVHRALSWLRRAENEKDDLDVRFILLWIGFNAAYAGDLDRALDGEGRAGNERERFDQFFATLVEMDSSNRIYNVIWERFSQEIRLLMDNKYVFAPFWKHHAGEFGGAGWEVSFDSAKRAANRALAEKDTAIVLSILFDRLYVLRNQLVHGGATWDSSANRNQVRDGASLLGCLLPVFIDLMMDNPDAEWAMPMYPVVEE	c1b6bba9826670cf34a3621a85dc6930570c91af536335f58aec48e5	b58018de90bb62f86f2f3bd217bf0563d9d35e06fc1f45ca3f692b21	Putative novel defense gene	UniRef50_A0A1E8BC03 Dazbog~DzbB ApeA N-terminal domain-containing protein n=5 Tax=Bacillales TaxID=1385 RepID=A0A1E8BC03_BACMY	0.189655	62.1	Predicted novel defense gene		0
WP_139679383.1|NZ_VDMN01000011.1|24430|-	12.0161	1.28826	10.1559	13.6915	CDS	with_protein	GCF_006335145.1	Primary Assembly	unplaced scaffold	NZ_VDMN01000011.1	24430	25413	-	WP_139679383.1	WP_139679383.1		hypothetical protein			FHP24_RS27165	984	327	nan	TRUE		FALSE	GCF_006335145			FALSE	MKPMLAPQFLEALDELASSDGENWWKDILGHKDLVLAVRRNSLNAYHRGASIFRIDWKASKIIPTVHVKYLIRPNQSYVSLQGGQFTHSGVAPVFSSYGGLKTLNSMIKAAQLHVGPEKAGLHPMLVGNNNVIDSEIALARMDGSPTALDDDEAEDSKRKQDRIDAAVVTSKDGRPTIRFYEAKHFSNAGLRSAIGKPGVLEQIRDYESALTQHSENLSQRYLQTAKALVRLSEMRSVASGKVDGRQPHSLVKQIAQSGEPPAIDPNPHLIIYGFDEAQRDGAAWTKHLESLRQHLPERLRLIGAPTLKTKFAGSPSIHSEGQASVN	816fe8ae5c7f457fc37ba015a0672d912c23c482348b18cae6f1d1f1	08255be0277e21de457d551a841d110adc97e7e4c137aadc0c083e1b	Putative novel defense gene	UniRef50_A0A2T5PE13 Shedu~SduA DUF4263 domain-containing protein n=4 Tax=Pseudomonas TaxID=286 RepID=A0A2T5PE13_9PSED	0.314985	53.5	Predicted novel defense gene		0
WP_146865475.1|NZ_BKAU01000005.1|314253|-	12.0077	0.941143	10.6164	13.2299	CDS	with_protein	GCF_007992715.1	Primary Assembly	unplaced scaffold	NZ_BKAU01000005.1	314253	315689	-	WP_146865475.1	WP_146865475.1		hypothetical protein			CCY01nite_RS19875	1437	478	nan	TRUE		FALSE	GCF_007992715			FALSE	MTPYSQILAVFTRLITYADSWEEQWHHLSIQGTQHPDFLNEYKQLPEQLRALGFSTVLRLYFNNNEADDNDIDDYAKNPESIGQWEVRLNKWPLIQKVHPDSWHYNFFLTSEKCEQWLKELNPLLKTCPINELGQIKILVGDLQESFGGESVQFLPGTGAYVVPASSDYQLPDPDQLKEVIHFITTDDISINAAAWKVTFRQATTPLQQAFRYQACVALATCLVTEYHNDDKVIVNGIRRIVLRIFDGRELLTDTFYKELLGLVAWIFEDRVPIRKKLFNERLSLDQNPDDTLLNSLIKCLPHALEQAKERYNFVIIDRKDAYVKELKELLKDIRTQSELYAVKIRTLLSNFLRDLLAGLVLVGFTLFTKFTDQDTLSDNHRLKLVFYALAIYFIASII…	8ce96931841ef198ab2ab0064dbfe1f5fa0d3f24f50fd546350d2101	fc04365cafcb901e040664e571aff42c58f46fea6838fe66d63aa062	Putative novel defense gene		0		Predicted novel defense gene		0
WP_019986357.1|NZ_KB913013.1|81145|-	12.001	1.24472	10.3388	13.7663	CDS	with_protein	GCF_000383955.1	Primary Assembly	unplaced scaffold	NZ_KB913013.1	81145	81810	-	WP_019986357.1	WP_019986357.1		hypothetical protein			RUDLU_RS0100425	666	221	nan	TRUE		FALSE	GCF_000383955			FALSE	MAFKEELSQLQSLHIVASRFKHMVEYEPDSWKLFEPSKFIYSYFSFNTFYSVDWKASIENKQVINYQFSENDAENISEFNKIKNLIEFIHEHLTREQLIQCLQEIRFNMPLDRVILELENIQPDSRISQSDKDEFIKAFKQAFENQNLTARGHKKLIRLISSVRNNIFHGTKDIIQMSDSKQRIRLKIYTQVLTLTNSLLFLALRNVTPELEVPSEFRIRL	d5bae6b0bb55a943d1d57d4df3d00b3aa160d0ae0972f29910781740	d5bae6b0bb55a943d1d57d4df3d00b3aa160d0ae0972f29910781740	Putative novel defense gene		0		Predicted novel defense gene		0
WP_188126618.1|NZ_BOMP01000106.1|72|+	11.9979	1.3721	10.4596	14.5378	CDS	with_protein	GCF_016862255.1	Primary Assembly	unplaced scaffold	NZ_BOMP01000106.1	72	914	+	WP_188126618.1	WP_188126618.1		hypothetical protein			Alo02nite_RS31460	843	280	nan	TRUE		FALSE	GCF_016862255			FALSE	MFATANERVTSRLDRMPTTHEETLDFAFIDALVEARGPHLTMSGTVVDIDAHFVGGGWHWQRWEIADLGLIINFRQRGNLLRTKVVLLQSKRLYPREAEFTEDLGLARPGGFGSLMAKSLPATVGPRVFRFDDSCRYRALQVGDDQWQSIAKYETTFGLPIHYMLYHPRAMPSQSSIPVQLPFNPPTIPLVTGSRVMSASAIRASTSHFSRNYAPAFGELRGGSAAPGAPIQDFIVDEVLACHEGYVVDDGAENEGLVRVFSQRGAPIAAAVRIDIDLPG	13158a4a208eabcde778914f2b5be853e96f79f44b77015c2911da4e	e37f4f8fc36294ec7251df8cb1fd507b70fa9e6aeda9f6dbf4ba543f	Putative novel defense gene		0		Predicted novel defense gene		0
WP_217065572.1|NZ_JAHQCS010000077.1|66678|-	11.9948	1.21323	10.5691	13.9136	CDS	with_protein	GCF_019042215.1	Primary Assembly	unplaced scaffold	NZ_JAHQCS010000077.1	66678	67496	-	WP_217065572.1	WP_217065572.1		hypothetical protein			KS419_RS07645	819	272	nan	TRUE		FALSE	GCF_019042215			FALSE	MIQAQLMGKVSSSVQNSEDVLTSTIFGLLRYLPDNELLIEIFNSARNLEKQTLQIKRDELIEVDYYFWPKLANSEPDLILTLKYQTGEVHLICIEAKYFSGKSSIEDETVDVEERTNAQRDQIGREIEDILNESTCLTLGLICEDRSVKRSMIYLTFESYIPYEDLESSLEAVAQRPTVKFKNEDLYWLSWRHFQPVVSKFISKYNNLVITDLNDFLVKKNMVAYQGFDNLQSVGMLNWSYSTKTQDLTWDSLKNVSVTNYSFVGRNMNGRK	34e7979300359744187e7896c2722f9c27b194ab8e09335d6a461c75	234ae48579c2106f3242abad8195be706267138d57d270c4d8300f04	Putative novel defense gene		0		Predicted novel defense gene		0
WP_156884727.1|NZ_CP011568.3|2897602|+	11.9842	1.36368	10.6022	14.0337	CDS	with_protein	GCF_001017775.3	Primary Assembly	chromosome	NZ_CP011568.3	2897602	2898522	+	WP_156884727.1	WP_156884727.1		HEPN domain-containing protein			ABW99_RS13405	921	306	nan	TRUE		FALSE	GCF_001017775			FALSE	MITLIRGAPVTTSVDLTSRLRLVPLSDLPDSPQKRRMTSFDFSQRPSVAGMLDWEPPSSALVISYPKHPFLVGQEDPVAGDYIADSDLVSDAILALTIVGPRIVIHAVNWFSFDDPDLEAARLGVSLSSRNVEVIPNRRLEAFPPLDAAMAQQAVEAFISLKGSAKEKVRIALSRLRLALSRHSTGDKALEVAIAFETLLEDGGNAEMTHKIKVRTARLIGGSPAERERNAAIVGKTYEVRSAVVHKGHVDPSMSLRLRQGEAKVSAESVVALAMEVCAKLIWTILRRQNIPVWTSFDVAEHTGGE	33f6fb7fbf17a2c746072d11b8e71accb5677f158733a4613335496a	33f6fb7fbf17a2c746072d11b8e71accb5677f158733a4613335496a	Putative novel defense gene	UniRef50_A0A1Q9HQD1 Gao_Ape~ApeA Apea-like HEPN domain-containing protein n=36 Tax=Gammaproteobacteria TaxID=1236 RepID=A0A1Q9HQD1_9VIBR	0.127451	95.6	Predicted novel defense gene		0
WP_259951347.1|NZ_CP102293.1|131927|-	11.9816	1.51014	9.53212	13.8325	CDS	with_protein	GCF_025152575.1	Primary Assembly	chromosome	NZ_CP102293.1	131927	132601	-	WP_259951347.1	WP_259951347.1		hypothetical protein		78305676	NQ490_RS00620	675	224	nan	TRUE		FALSE	GCF_025152575			FALSE	MIESMKNFTDLKCLTDENRSSYSAMVSKIYDTVFSYKLLIRLRDYAQHGHLPVNSSENIYYFDLINILGKPHFNHNKAVKEQMIQAIATCEDLFKDTPRLSLTKSLAEFVAATIRIYRNFWMFAEYAVLNAKKKIKDIVDTYPENIIQAPADMSKWFIYKVADGNADTIALADDPEKMFVQFKEEAEKISDQYIQAWHELIKDAQLIRFLDKDHIKIVPYDQHI	c8da1ac19a6bc73ea3d9354e926aafb93757109c616a41d9e2c79dab	c8da1ac19a6bc73ea3d9354e926aafb93757109c616a41d9e2c79dab	Putative novel defense gene		0		Predicted novel defense gene		0
WP_034795813.1|NZ_VXKG01000005.1|189406|-	11.9671	1.42727	9.70137	13.8099	CDS	with_protein	GCF_008693045.1	Primary Assembly	unplaced scaffold	NZ_VXKG01000005.1	189406	190623	-	WP_034795813.1	WP_034795813.1		hypothetical protein		78382343	F4W05_RS17845	1218	405	nan	TRUE		FALSE	GCF_008693045			FALSE	MNSLSSVVELYRLANRPEFIDGRFSASIRYSKELKNTLESILSEGFRFGSFDDLNVDDEEFYCIQDIPASGSLLNFEFLVSQSSAESFYESEKEFIKINSLMRGEVPEQYYIVDLDYLSSEQGKPTSIKKIEAICGLITSLSKLSHFHDMKNSGHGNFYRLVFVLHSESKSSSAVIETLLSEEMLEYEEINTSLINSLASIKPASDFHYDEKVNTFRNTLIEYINSSEITFKEIIKNWGLITTLYSNNLAVYMSAFSFQKARKEVAETEIEYADKISKITTEIANKALAIPISLVASIAIFQLTGKIEISITFSGLVIASIIISLIIISQQKQLNRISHAKDIVFSSIEKKIQDDNSDLKIRLIEAKEELKSNAEFCNMVLKSLMTIAWVPVGIGTLGL…	8b31018d85083893d531bbd2b9d33e12a541b5ce5b5613703a252833	e62d3f5250f740dcd0a502ae759fd1f6541e4762be05cd4c17f40042	Putative novel defense gene		0		Predicted novel defense gene		0
WP_052562948.1|NZ_BAFN01000001.1|1453911|+	11.9594	1.04132	10.9539	13.4944	CDS	with_protein	GCF_000949635.1	Primary Assembly	unplaced scaffold	NZ_BAFN01000001.1	1453911	1456193	+	WP_052562948.1	WP_052562948.1		hypothetical protein			BROSI_RS06535	2283	760	nan	TRUE		FALSE	GCF_000949635			FALSE	MSRQWGTPYTFKFVIEAKKTLEVLKLPDKGDKFKIKTLLKGNGEFIKQIRNYIIHRDLSYGVISNGHQFIIGKFVNTDGSSWEENECYVFQTLDKIEKNFIAFYGLLSKESILHNGRIKLFEDSHIGKRIAKSSQIDKRDEELIRNDLSAHIVPIISQIFREIDNPDELNNYETLKACYIKNEDVEKHNSELNILFEDNPPTFDARVLRVRNTENTQKQIKEAICQQQNNIFDPIIIIGGKGVGKTTFIKYFTEVILTKDIKRNRPILYLDFRNYTKQQIQDTKTIYANILNQLYEKYTDLNLSNFNILRTIYQKEIQRKIDGIWNPFKDKKEVLDSKISTFLEELLKDNIENLIKVSKYLISKCRKKLCVIFDNADQLDGESQKEVFLLAQSIHRNVD…	e4f4f6c0fcb3e1cd2bb2dd362a21cc6e8ce95b7b3ad25d6b9381b252	cd36f2a27148ec9604307db47a3bf1d67fd15cccd71d9860b0e92dc8	Putative novel defense gene	UniRef50_P96329 Pif~PifA Phage T7 exclusion protein n=246 Tax=cellular organisms TaxID=131567 RepID=PIFA_ECOLI	0.314474	98.5	Predicted novel defense gene		0
WP_104958588.1|NZ_CP026377.1|3840972|-	11.9476	0.951014	10.848	13.0513	CDS	with_protein	GCF_002953195.1	Primary Assembly	chromosome	NZ_CP026377.1	3840972	3841964	-	WP_104958588.1	WP_104958588.1		hypothetical protein			C2E15_RS17975	993	330	nan	TRUE		FALSE	GCF_002953195			FALSE	MGLFTLEEQEFRAVSKTTFARESILERRDIQSALARKISHFVPDCMVIQEEFNNWEDSQRRIDLLCIDKNFNLVVIELKRDEQGAHMELQAVRYAAMVSQMTFHEAAECYQKYLDKEGVEKNAENEILNFCEREESEIADFNTQVRIVLISADFSKEVTNTVLWLNNNGLNISCFRLSPYLHLDKLLVNFEQIIPLPEAKDFLVRQKRKEIEAMKANEKSEKDYSKFVFRGATYNKRNLAFELMSDWIAENEPENINSVISIFGKDVHRSLIKLESDVTLSRRKRFHEAPIELISGETVLITNQWSIGSIQRLITTFENLGYKITAQRPE	1975b28719b35ba9cff53221be811a9934a8659e392bd4501dcc11f5	4530cd8f25292cf93509ed065ede0ca7c5290ece6f040fd3665aa597	Putative novel defense gene	UniRef50_A0A176NSN9 PD-T4-8~PD-T4-8 Shedu protein SduA C-terminal domain-containing protein n=134 Tax=Pseudomonadota TaxID=1224 RepID=A0A176NSN9_9PSED	0.239394	96	Predicted novel defense gene		0
WP_088328760.1|NZ_CP021904.1|4125617|-	11.94	1.6146	9.0564	13.2349	CDS	with_protein	GCF_002201795.1	Primary Assembly	chromosome	NZ_CP021904.1	4125617	4126582	-	WP_088328760.1	WP_088328760.1		hypothetical protein			CDL62_RS15765	966	321	nan	TRUE		FALSE	GCF_002201795			FALSE	MTQNVSIYSNAKKIELHYCFNDESHTMDAVIRNKCEHEFLEIVKHVSTLFNVELELESEAFTEGGLREWWSLTIKKNPTLAAIIIGVLINVLSNYITTDQELNDLQKQELRLSIEKLKQDLEENKEEAPTIHIENAIFIINNDIKVQKHKSNFYKILAGYRKVTKIETTALTEKNKPLNEPVPVERVDFDKFILSSDELPSDFDNEAVIGIVSPVLTNTSYKWKGIYKGEPIDFSMKDKDFKESVISEKETFKNGTYIECVLEISRKVSDFGEVKNSSYSVLTVIKKDDGISQVITKQGKKYLDEQDAKKRQLSLNFDESE	b3fb2f487ef0931687352fb2ec8be2b3064b4a61e9703c5a37d46a94	13aef2eeda9b82eed516c1b81e27b3313999dba5d92234c225c193c6	Putative novel defense gene		0		Predicted novel defense gene		0
WP_131433306.1|NZ_CP031676.1|262160|+	11.9387	1.1276	10.3575	13.5049	CDS	with_protein	GCF_004328965.1	Primary Assembly	chromosome	NZ_CP031676.1	262160	263608	+	WP_131433306.1	WP_131433306.1		hypothetical protein			DDI74_RS01175	1449	482	nan	TRUE		FALSE	GCF_004328965			FALSE	MKQLNKFNIDEAASEGITSEEIKLFLSQNSNGFIFQKVVERARQYSDLVIYYLEASYICEQIAVLGKVKSFEVDWKSGYHPIAQFVIIPKKLEELQEALYEISQALAGEHPDEFWWPENLEEYQENIKKKKLKFPELADDYFANLINGAYNEYESNYDNPAEFRSNILKQNPEHLFGFWKCMYSDTIQQDFYVSSESWIIPPQSDFKKILKKYSSIEKSSFDVGSLFSLNGNYFIISSNYVLAISFTSLAKAYQCISHVFNEETSFYQHHDWLYHFNNTSEVYISDFAGFIQFTINGYKVILWDQYKLNFNEINLLNKDAAIIFRTTSALIGLKENISCDWSKIDDESFEELCYDLIYYDPIFDNKTIRKMGKSRSRDGGRDIVVYTRERIGYKPQKFI…	50b7196f26b68ee4bc3ee134858e621d3343ceb280311a176de5d1fd	de8af4281bcd36756f09677c05ddec5d49d6426026690d2087df2041	Putative novel defense gene	UniRef50_Q9FCF7 RM_Type_IV~Type_IV_REases Restriction endonuclease type IV Mrr domain-containing protein n=92 Tax=Streptomycetaceae TaxID=2062 RepID=Q9FCF7_STRCO	0.290456	98.9	Predicted novel defense gene		0
WP_130660574.1|NZ_SILH01000006.1|239369|+	11.9367	1.41519	10.1063	14.1605	CDS	with_protein	GCF_004306555.1	Primary Assembly	unlocalized scaffold on plasmid	NZ_SILH01000006.1	239369	241561	+	WP_130660574.1	WP_130660574.1		SEC-C domain-containing protein		61429060	ELH04_RS37040	2193	730	nan	TRUE		FALSE	GCF_004306555			FALSE	MKDLSNESSSGGVSVERTEREIFSELETLCADPGYIHAVAYFCFRDNLIKYTGQLGVKDMDAHYEGSSLLRTEIATLIGLMARSKIITDIPAPATVQGYVDRTDALMKELHFAMATEAFFGGKDRFSFLASGKDPFQDGPAMREPIFYGGESAYNFQYRTLTQLKYEADDNWLMMTQGFAIADALAVTKAISDFHLRRISLLRKEMRIQAPDQWTFLPAFTFAIEDIAASSGVEVATIEAVLSSFRFESHERNDPFTGLSEFNEANVRPVLHLGDGSYVLLQHYQLQESLYESPFFWMMADDDYRPIATTNRGKFTESYSSGRLRSVFGNARVLTNVDIYRGKNRYAEADALVLFGNHAIVVQAKSKRLTLNARKGNDLALRDDFKKAVANAYDQALLC…	916f5de64765a6f2c665731c0d4986b37f83d21c57b10c13e7ebab8b	08b9abe1331d3cc29d2baf62c22f806bff1509f3f699c0ff712f97a4	Putative novel defense gene	UniRef50_A0A0Q5HCF1 Gao_Upx~UpxA Restriction endonuclease type IV Mrr domain-containing protein n=65 Tax=root TaxID=1 RepID=A0A0Q5HCF1_9BURK	0.372603	97.8	Predicted novel defense gene		0
WP_120512951.1|NZ_QZMS01000011.1|1210617|+	11.9316	1.26014	10.0407	13.0219	CDS	with_protein	GCF_003614885.1	Primary Assembly	unplaced scaffold	NZ_QZMS01000011.1	1210617	1211198	+	WP_120512951.1	WP_120512951.1		hypothetical protein			D6M16_RS16755	582	193	nan	TRUE		FALSE	GCF_003614885			FALSE	MGIQRQETLIHWNFFLSIEEDLDRLGRFVDFSANDEAFSIEIARLFLAASAEVDVVLKQLCKAINPGSTASSINAYQSEIVYALPNFKEFEVTAPRYGLTLKPWTDWGDNHPPFWWQDHNKVKHHRHEHFEKGNLKNCLNSIAALYVSVLYLYQQQASEGELLQLPKLFNVGDRYFGCPQMGRYGHSFKYNLL	54c7755aa8ab305ba15a0dd7cf66f78921eaac0438fc8833f80225f7	f6f921051a6d8d04140475dffba8ff5671f13ee403200ba78f3628ed	Putative novel defense gene		0		Predicted novel defense gene		0
WP_144349238.1|NZ_CP036259.1|993126|+	11.9312	0.927946	10.5703	12.9955	CDS	with_protein	GCF_007641255.1	Primary Assembly	chromosome	NZ_CP036259.1	993126	993905	+	WP_144349238.1	WP_144349238.1		hypothetical protein			SPTER_RS04475	780	259	nan	TRUE		FALSE	GCF_007641255			FALSE	MEQPEYSFLGTSCTAINQFLYLLIKDELSEITGNFALPYLCKNIATGEFGVDYNFSIEYTKELVRNDSNSVLAPSFFDTYVGIWSCFEDAIISITKKDEILINNELVNSNFKKYKKFIKKILFTDVENDLLSDRIDTILDQKREEIIKENPIYISFPDRMNYLFKKIKEQYRRDIKQDKNTLLFLGALRNTVHNNGRHLKKDMEIKLGDKVFQLRKDEGVYFDHHIDSVILINELFDIYCEILRYVTQQKIIESNELLE	07293f5928e79e8ed9be4b228cf16a1cfef4b434a11466da0ffd44c8	07293f5928e79e8ed9be4b228cf16a1cfef4b434a11466da0ffd44c8	Putative novel defense gene		0		Predicted novel defense gene		0
WP_129633638.1|NZ_RYFD01000079.1|3239|+	11.9295	1.57277	10.0538	13.9049	CDS	with_protein	GCF_004138135.1	Primary Assembly	unplaced scaffold	NZ_RYFD01000079.1	3239	4375	+	WP_129633638.1	WP_129633638.1		PIN-like domain-containing protein			EKD03_RS17515	1137	378	nan	TRUE		FALSE	GCF_004138135			FALSE	MKSLFPGYFQLTEEALEKMWHESTFVFDTNVLLHLYRYSEETRSTLLGLMKGLETRIWMPRKVAHEFFDNRLDVLGKQISEYDKTVKKIQEIVAILATDRQHPFIENATLIQMRSVSDNAIRELEQNKQLLMSRLVRDEILKEIGVLFENKVGEGFIETQLEEIYNEGKARHDKKVPPGYIDAKEKASSNDNYRIYGDLIIWKEMIERAKTTDSSIIFVSDDKKEDWWLESHGRKISPQPQLIQEFQSSTQKVFYIYTIERFIEFAGKFLASNISTEVIQEVRDIRVSDEQKTANQHQFRIITESELVMKLSEYEGLISEDPESYVGLKHFITSVLAKQGYEINHSYAVVNNLINQGVVDLSEKFIGRGLAKVIALKK	b9de06be2eae087027090d6f9e425f75c2828225b4fbb36f8dea1104	80aeb5b2279389bed7985a3c886d9505a42e70bc05d719db07fb5558	Putative novel defense gene		0		Predicted novel defense gene		0
WP_107012822.1|NZ_CP028136.1|2864533|-	11.928	1.27151	10.1167	13.7776	CDS	with_protein	GCF_003024155.1	Primary Assembly	chromosome	NZ_CP028136.1	2864533	2865282	-	WP_107012822.1	WP_107012822.1		hypothetical protein			C7S20_RS12725	750	249	nan	TRUE		FALSE	GCF_003024155			FALSE	MSEENNKDQDQVNYYLNQIKKYGLGSYELAKDGENGYAESAETYAWWLFPSLINFHRIIRDEVNLKQAINMSIVIHSALIIEGFIYEAIKQEAGLVMDDSDLDGRIYNFFDKKLDKSSWTDLNDFFKLVFNVSLKSLTDSDNWKCIVMLFYFRNMLTHSKPIKFSVKEEDGKLKMRHFGNYELIYNYLLEKKLIEKVNFIQSMTTELINSEIADFFWENCQTFLENIIENSENIKMLPVYDSYHNAFEE	753ac8763c1cb9debc06f64fc709a10c596a73c32e9ecaad2a1fbc60	966b2f973da51a6cbd16e4fd86b0d06bc250d5cda91bbf2989426165	Putative novel defense gene	UniRef50_A0A2Z6ULK5 PD-T4-2~PD-T4-2_B RiboL-PSP-HEPN domain-containing protein n=28 Tax=Bacteria TaxID=2 RepID=A0A2Z6ULK5_MICAE	0.361446	90.7	Predicted novel defense gene		0
WP_137264117.1|NZ_SZQL01000035.1|28242|-	11.9273	1.85558	9.93912	14.8319	CDS	with_protein	GCF_005233845.1	Primary Assembly	unplaced scaffold	NZ_SZQL01000035.1	28242	29504	-	WP_137264117.1	WP_137264117.1		HEPN domain-containing protein			FC093_RS22735	1263	420	nan	TRUE		FALSE	GCF_005233845			FALSE	MKSELQKALMNLEVDEVEFVLTAYFNNYHQIDDETIVYKKDNTASIYLSYSLRSKRIKNVEIEALEDKVITNIVEDINNSVLNQVYKYGYSYLFTTVPVKGYYRFSDELQIREISSEYLKLGRASNRHPFVLEFKYMGSKNRSLDLYRKEVKLNELFFLLQILIRFDIYKYEGSVRSEWVSIPNKEGGSEIKHAQLLFYDKKFKHESMKLTEIDGLEKIPIIEDNEYLKWGNIRVGMEFFSLANYTDQVLKQYFEFNQEDIKESMIKSSYWLYQAQNNMHTSKSLVALCLSIAIETILPKQSERCDVCGQLKYKISRTFKEFLDKFYPEQNKELDKVKSNLYGIRSTVAHGLDLLLQDKGSMLSFNPIQNNENDYTEIFFQMTKQIILKWFDSFSNPAI…	258c1512638227252b28cfb6e67892348b1d57d7e1e3d6e02aa38516	258c1512638227252b28cfb6e67892348b1d57d7e1e3d6e02aa38516	Putative novel defense gene		0		Predicted novel defense gene		0
WP_090926569.1|NZ_FOTY01000008.1|8361|-	11.9257	1.2316	10.9292	13.8685	CDS	with_protein	GCF_900114715.1	Primary Assembly	unplaced scaffold	NZ_FOTY01000008.1	8361	9305	-	WP_090926569.1	WP_090926569.1		hypothetical protein			BM058_RS08285	945	314	nan	TRUE		FALSE	GCF_900114715			FALSE	MSISISFYPEINDKLFEKLGVQNGEYHFSYMKNRDVYLNTQYPDENRMRDIVFIEDPGSEWDVDQHNLKIEKEVQINNPRFLFGSNGVAPRSAELGVGVIWSCKAAGVRGAEEIQVIRSDSPAPLNCNVQLNFPKSTLKSEIVLETVVYIKKSGIPEEDEKMLGNESGLLLGTINHTEIILEGSGSEFPVVEVYEPSMPLWWVECLWTDPQEDPFDEEHVKLCINRGHKNYKRLYEGNVIKDPDLFIEIMASALEIIIRKVKESDYWFDIIANYNNLPGSIGEALYYFKSTFNWDFSSPENLSLHIRQYLENNL	d4758da52186162999d058f34aad3d5769daaa375b86bcc5aae522f0	11c5276b3d48a6285592cac50d41983d33862ffe8be8c8f6dd91c105	Putative novel defense gene		0		Predicted novel defense gene		0
WP_131637093.1|NZ_SJON01000009.1|30737|-	11.9237	1.39699	9.49575	13.5882	CDS	with_protein	GCF_004331385.1	Primary Assembly	unplaced scaffold	NZ_SJON01000009.1	30737	31681	-	WP_131637093.1	WP_131637093.1		hypothetical protein			E0L16_RS13080	945	314	nan	TRUE		FALSE	GCF_004331385			FALSE	MFLNFKEMYLVSFKEMKKTAIYIDSGMFSKIHYCNWSHWVRGQENYKENFPEHQENEEIANAIGYFSWHQIYDRCEFRPVVINIARKNKPGEYFSRINKGEPALFSQQAIGKQILDEIITFNNICNSLNELFNYIDPDTENLNCYGSKIREILILACTEVEYLLQNLLVDNNYENINNRYTTKDYVKTLDILKLNKYLTTLSFYPDLENWSPFKEWDPSKPTTSLAWYDSYNAVKHNRGANKHKATLKSAINAVSALHILLEAQYGKEIFNSPMQSDFSSIFKTVQYPTFTVNELQCPLIDSGKLVWNEQINLF	37830022f9dc8f16bf8f79d33bdaf2774208b576335be7537520c3db	37830022f9dc8f16bf8f79d33bdaf2774208b576335be7537520c3db	Putative novel defense gene		0		Predicted novel defense gene		0
WP_193417255.1|NZ_JADCNN020000006.1|141209|-	11.9107	1.68562	9.40546	14.5723	CDS	with_protein	GCF_014947195.2	Primary Assembly	unplaced scaffold	NZ_JADCNN020000006.1	141209	142774	-	WP_193417255.1	WP_193417255.1		TIGR04141 family sporadically distributed protein			IM700_RS08870	1566	521	nan	TRUE		FALSE	GCF_014947195			FALSE	MKLSVYLLNEDVKEFKQAIQKKYLSGNNPFTELSITGKLNYECIAFLQSNKVKTPKWLDFVGRNFDLSNHTLQNSSNSFLIVLRVSGRLFAVPFGFAYSALDRSKIEQGFGMRVTLNEIDPERIETLDTRNIDLVTKQRRTHVTVGSKVSEFGLNQNIDWIRYVSGKPATKEFASKLSGSDSLAITTETTIEELGELCESLLERFEIDTYKKHFEFIDYLRPLKRADSKIQMLNLELEGLLENRSTQKVTVALPEIPESNVDHYKIFMGARSSKLSDITLESFYDFLDDNPDIDNYLDKVHIIGLDSEASPVTAKFKMREFIVAEINNASETYVLSLGNWFQVDNEYVKRVKEVVKALPDITDTLKLPAIKVGEKEGEYNERVSKNKNWLLFDKELLYF…	d4f1f226aff98aeae5e92b1980184f92eb84cdd0b9e1227f8f5982aa	e9d9c0d908cd769b6d5484df87b7292377a03cb8eea40f3420c425f4	Putative novel defense gene		0		Predicted novel defense gene		0
WP_111606142.1|NZ_CP061081.1|1772070|-	11.9085	0.752083	10.522	12.7291	CDS	with_protein	GCF_014623465.1	Primary Assembly	chromosome	NZ_CP061081.1	1772070	1773770	-	WP_111606142.1	WP_111606142.1		zinc ribbon domain-containing protein			IBG28_RS08095	1701	566	nan	TRUE		FALSE	GCF_014623465			FALSE	MADQLEVDLSFFDNSEYEERADYLTNEQLLDWTANSLHFQNIQKKLIQVGAKLITGPRGTGKTHQMRCAYNTCLNDDSLPLPIYVTFNHYLRLETYLHNKSNALDIFHAWVLCKISFDVINSFDVNYNKECLSKTKIYNFIKDMERNIYNDDYDELISTINISLTQALIHRALDTKGRKRAILLLDDAALTLTRDYMVEFFDIFRSIKSIKISPKASVYPGTTQYGPRFHIGQDAEQVSIWMDVQDKDYIPFMNTIIDKRFREHVKIDDQILNLLMYASFGIPRAYISLIRSYVDSDKNKTQQQRINLVIQSRCENIIQEFLSIAEKIKQYGSVINIGNKFLFSLINSIKEFNYENSEKKGDTFKRNIIIGIEDIDEKAERMIKFLVEAGLLFEMSMVS…	2eb467185f9238d50a4d6f2424b26057311941a989520a1b9c7667dd	c71426c8a67603c4750c8a0e57c2a8ee1daf3ddd811b8d2092ce2f8f	Putative novel defense gene	UniRef50_A0A1G7ATH1 BREX~brxD BREX system ATP-binding protein BrxD n=1373 Tax=root TaxID=1 RepID=A0A1G7ATH1_9PROT	0.116608	97.5	Predicted novel defense gene		0
WP_191816750.1|NZ_JACSQT010000011.1|107984|+	11.9051	1.2122	10.0189	13.8381	CDS	with_protein	GCF_014836495.1	Primary Assembly	unplaced scaffold	NZ_JACSQT010000011.1	107984	108562	+	WP_191816750.1	WP_191816750.1		hypothetical protein			H9655_RS18605	579	192	nan	TRUE		FALSE	GCF_014836495			FALSE	MLDKINDINVALSNKSYLSALALSLTLPDICGEIEYPHFKHKNGKRNVGKQFATWFDNWANQYFADNTGWTKDYTKAKNPYFTGEMCYSLRCSFLHDGNSDIKNWGNKEDADFYYSYEFELAIGGADSFGLSWTNPSSNDSKIMKTKTVRVNIDKLCESICLAAENYYREKDPSLFKDHKINFIDFNSFKTR	0c3ea87c54f52967d1ce53c70dfcd218c61b4d222fcc40380c54931e	43297683538a848b80ecadab510ba1ad7ff614ba9f080d1dad675a56	Putative novel defense gene		0		Predicted novel defense gene		0
WP_183972904.1|NZ_JACIBY010000003.1|507504|+	11.9038	1.25833	10.6223	13.9841	CDS	with_protein	GCF_014195535.1	Primary Assembly	unplaced scaffold	NZ_JACIBY010000003.1	507504	509786	+	WP_183972904.1	WP_183972904.1		hypothetical protein			FHS57_RS09595	2283	760	nan	TRUE		FALSE	GCF_014195535			FALSE	MSQKKLLLNSLVACEKYEFDKIIKIYLKEVYNYQKIILTDGKDDTGIDMKVFDSGIEKVQFQLTVQKSETQREKTKFEIKLFEDVAKARLNNAKYGYSNSLFFFYSRPLTNKSIREYQKRALSEFSINLTLIEANRIVEEAEEYLQLQKAIIDTNEIEKVVFNDSIFPESDKNLVFDLIGFGKSSDFKLQIIESFILQEILVNDSLNLNEILKSCSNKFGKNENNIFYNKLVNKLQSNKKIKKNNSSQYELTNEEKERLIKLKDIYDANERNFIRGIRSTLNSYSQEEHLEEYIMELKNIYINNFNTNIIELIDNLHTNNLAGTFKDFINFIKVHYKGSSEQIKSLAKELFSFCQEDFFLQKFCAGKVFSETSNLSRIEKYVNTQKKIFVDTQLAIYGL…	cac59d5e25ee959effdc6e01b0c9592a353ebfd835f6f301fe2008c2	1b7ae0c46c03352792542d5c566864e759de6e3c91a42ade1bf5536c	Putative novel defense gene	UniRef50_A0A7D6SZ29 PD-Lambda-4~PD-Lambda-4_A ATP-binding protein n=21 Tax=Enterobacterales TaxID=91347 RepID=A0A7D6SZ29_PRORE	0.196053	96.6	Predicted novel defense gene		0
WP_235857486.1|NZ_LOJT01000273.1|105122|-	11.8938	0.849635	10.7477	12.7779	CDS	with_protein	GCF_002019225.1	Primary Assembly	unplaced scaffold	NZ_LOJT01000273.1	105122	106087	-	WP_235857486.1	WP_235857486.1		AAA family ATPase			Xant_RS18775	966	321	nan	TRUE		FALSE	GCF_002019225			FALSE	MQPGGFSGATKYSVVIKAEADSYKMKLVHQDHDEHIETAAQHLSYGERNAFALILFMYQVLREKPGLAVLDDPVSSFDKTKKFAILNELFRGKASLRDTTVLMLTHDIEPAIDVIRGVKRLFQHPKPTAYFLASKAGVVSEVEIKEENIQTFAQICNDNIRELADEVIKCIYLRRHFEIINDLGMEYNYLANLLHARDVPILKTAVGDVGMDAQQVADAEAGIKKFIPTFNYASVLAIIKDKAEMKRRFTDAMVGYDKIQLFRIYKEVHSSANGEQDGILQKFVNESFHIENEYVMQLNPHKFDNVPEYVVQECDRLVLAS	27017a6f02a64712d4cf5c713828e59565b03b55ba89a6f11e81eec6	8f9cf492d15e0d7d556506884d0d07235a682df527435a593fef087e	Putative novel defense gene	UniRef50_B8GSP5 RloC~RloC Protein CR006 P-loop domain-containing protein n=292 Tax=Bacteria TaxID=2 RepID=B8GSP5_THISH	0.358255	99	Predicted novel defense gene		0
WP_090209901.1|NZ_LT629777.1|5610638|+	11.8936	1.40643	10.4175	14.4794	CDS	with_protein	GCF_900105475.1	Primary Assembly	chromosome	NZ_LT629777.1	5610638	5611870	+	WP_090209901.1	WP_090209901.1		three-Cys-motif partner protein TcmP			BLU37_RS24835	1233	410	nan	TRUE		FALSE	GCF_900105475			FALSE	MVGKIYTWEEGATLSEHSRKKHQILREYFYNYVMTRCRSPQVRKFRLAVVDGFSGAGRYNCGAAGSPIIFVEELSRAITAINVKRALDKMPLVEIECSLILNDAEAEAIKILKTNLAPVLLEYAHPNPNLRINIHYFCELFENIYPTVKGLIRTERYKSIIFNLDQCGHSHVATETLIDMMALNESVEVFYTFMIEALVAFLKKNDPEALRTQLSYLQLTSADFEALVQHTSRREWLGTAERIVFSSFQKCARFVSPFSINNPGGWRYWLIHLANSHRARQVYNDILHQDVETQAHYGRAGLNMLAHDPNEGKTLYLFNASAREQANEELLEDIPKFLHDSTPTVQVKDFYEKIYNNTPAHSDDINSALLGSNEIVIKTPNGGVRRKASQIHTSDIITF…	6dc104dca7407a419467f175b8097e4412dc41c24e2d1275f514b61e	207673a170245639ff9eb68ee2897e6bda09e8b17481389c8384bbec	Putative novel defense gene	UniRef50_P29568 RM_Type_II~Type_II_MTases Type II methyltransferase M.MthZI n=86 Tax=cellular organisms TaxID=131567 RepID=MTHZ_METTF	0.121951	55.8	Predicted novel defense gene		0
WP_191770864.1|NZ_JACSQS010000010.1|61779|-	11.8927	1.65342	10.3121	14.5313	CDS	with_protein	GCF_014836545.1	Primary Assembly	unplaced scaffold	NZ_JACSQS010000010.1	61779	63473	-	WP_191770864.1	WP_191770864.1		response regulator receiver domain			H9654_RS10980	1695	564	nan	TRUE		FALSE	GCF_014836545			FALSE	MDKTDLQGAQQQDADGRCVDAHSEWDIHVDLAVKEFLKTAVVIDNEPELVTSPRAEMSGEIAADSGLGDEAATLEVPEPVVELSAHGLDVRGISDDFSSRGIACAFVLPNDADGNVAQKIERAVSASMVSDLVIIDWYLQPQDSSVTIKVVEEIARRDHGENGRLRLVCIYTGEVLSHGIFDDVKSAMLRGGISLADVPGQDFCAAGESTVVVMKNKTSTPVSLLPSELIRAFGYFADGLVPSFALAAVGAIRKSAHHMLTRFGAWLDPAYVANYTITNPREDVPQMIRELLVSECDSALGLERVADRFLDKRPVMGWLEAKKSQVTEQKKGDSIVDFSLLKEIVEGGVKDDKVFRGIDRDVQLLRERRWLISSSLAGSIEKSKQSEHEFARLVALKRE…	2e7aa1b70fc0293a86504a80bc4b1900ec805fede3ba52d258c5b28c	70fcae58f77e10d2d4329146e9179755b06af4c55062f66019ccd495	Putative novel defense gene		0		Predicted novel defense gene		0
WP_166364664.1|NZ_JAANIG010000022.1|73048|+	11.8871	1.4261	9.45028	13.5235	CDS	with_protein	GCF_011174675.1	Primary Assembly	unplaced scaffold	NZ_JAANIG010000022.1	73048	74199	+	WP_166364664.1	WP_166364664.1		PD-(D/E)XK nuclease family protein			G8O23_RS10755	1152	383	nan	TRUE		FALSE	GCF_011174675			FALSE	MDLSQDVLNLRNFLDNVATISKKYEEIAKITGENFNVFKILRLTTNEVRTHSAFIAELLDPKGCHDQGDVFLRLFVVKLKLAEIDYTSAKVEIEKYIGTVSENYDEGGRIDIIVTDGCGRAIIIENKIYAEDQKNQILRYHNYGEEKHKTIFNILYLTLYGSDPSSESLNSRTDIDFKCISYKSDIILWLESCKEKALNHPTLRETLTQYIDLTKYLTNQLTNSKMENEIEKLLGETPDLIKPLAEAHAAYLNMSKKWVAKLLEELNKTKKSVWTIGEYAIHTEFVNDSDGFQFCFWGTKNNNIIHGSESVFSKIRKSLESEKSFNLDDKPVAWVSFDMFKGQNLERISVDEFIEALKSEDDTKNQIIKEAEGFVAEFKRLVF	145b323d6b4094875aa041dc4a51c0220ee26c9a069e2b119eb21cef	145b323d6b4094875aa041dc4a51c0220ee26c9a069e2b119eb21cef	Putative novel defense gene		0		Predicted novel defense gene		0
WP_227510321.1|NZ_CP012808.1|1587379|+	11.8839	1.23132	10.1638	13.4322	CDS	with_protein	GCF_001307195.1	Primary Assembly	chromosome	NZ_CP012808.1	1587379	1588398	+	WP_227510321.1	WP_227510321.1		hypothetical protein			AOY20_RS14930	1020	339	nan	TRUE		FALSE	GCF_001307195			FALSE	MSENIKIKWQTSKRIKGNRKNKIIEKYIKENTKNLLLDELRKVYEIDEKHIIRGAKKISKIKINSKSLSISTKAFAKFKIEENNKTISLMKYINNKGLYSITFDNPKYMYFMNNCFEDRSGISEIESILEMFEPQSGIETVISEKGSFINTQTTFNSNSMFGFVESICVNEDYIFCDDLGDEWADHITLNLKDSSISFIHSKHGEESTSASNLHDVVGQGIKNLGNMFFSKDQIDQKVKTSLCKQYKSGNGVQTQIERIRKTTPNLSSDIDSLLRNHRLYRKCILSCSFISKSKIEAEFNDIKQEKKVRGHIIQLLWILSSFAHAAKEANVIPIIYCAA	a24a71eea306457192cc8344e44f1d93c08337fac1d8be96580312f6	1fdb3c379d2284864868abc3ee3e6d2dd2c7c6703ce18ca00fc9be72	Putative novel defense gene		0		Predicted novel defense gene		0
WP_161047746.1|NZ_WWCS01000026.1|35158|-	11.8782	1.60773	9.72061	14.7205	CDS	with_protein	GCF_009857535.1	Primary Assembly	unplaced scaffold	NZ_WWCS01000026.1	35158	35892	-	WP_161047746.1	WP_161047746.1		FRG domain-containing protein			GTP55_RS26270	735	244	nan	TRUE		FALSE	GCF_009857535			FALSE	MTTKAITSVSDLIGELRAITVPNCGPQWFRGHANADWKLQPNYDRLKKPVGEIELLGRFRQNANLLLEKAPAMPYDFGWMFLMQHYGVPTRLLDWTENPLIALYFAVEDKKSKKDGALWVLFPHELNKLSTESRVYIPSFEDDWLANYSVISYSKGKDNGILPIAVIATRNNPRIQAQLGVFTISHLKKTPIEEIDSKSHCLKFTIPSKNKNNIREELKILGINRFQVFPELSSIGQELKDTLK	31d779c50fbf069c6432d6fb0c215ceffada5479630c540556f0abf7	a1325fdbc3731be2eb03091d4fe9d0b9129581e6296776e528fb6d2d	Putative novel defense gene		0		Predicted novel defense gene		0
WP_204029814.1|NZ_BOOW01000031.1|164834|-	11.8728	1.08228	10.2228	13.3945	CDS	with_protein	GCF_016863435.1	Primary Assembly	unplaced scaffold	NZ_BOOW01000031.1	164834	165751	-	WP_204029814.1	WP_204029814.1		hypothetical protein			Ssi02_RS24930	918	305	nan	TRUE		FALSE	GCF_016863435			FALSE	MTGVDVNSQICIDSAGQVTLETWGADDRFMVIRGRNYTSAAAAQASAEKWRAALMVAFAQLNIGADFGTRAPQGELTNAGRRLFEEEDADQPRQVLDNVHGILVFPSEPAAAFETAMPLTAVLSRPIEDIVSCASTLADQADLQLDDAQLVAHSLFASSFSETSADARFLMLMMAVETIIKRDDRSLTVVAHVNDLFKQTKQADLPVRERDALLGALRDLRKQSIGQAGQALASMLGDQQFADETPADFFKKCYTLRSQLVHGTVPRPSREVVGQRAATLQIMVGKLLSMATSLSNRVDEREDSA	851f07e689d40aac573fda7dabf81684a6795c4812cd31e1fb6205ac	151451ff118cc0757e80a1aff66b7d2f4361a27a10996c95f89f9657	Putative novel defense gene	UniRef50_A0A1E8BC03 Dazbog~DzbB ApeA N-terminal domain-containing protein n=5 Tax=Bacillales TaxID=1385 RepID=A0A1E8BC03_BACMY	0.140984	71.5	Predicted novel defense gene		0
WP_125351924.1|NZ_CP054058.1|1669463|+	11.872	1.52846	10.4167	14.4454	CDS	with_protein	GCF_003935895.2	Primary Assembly	chromosome	NZ_CP054058.1	1669463	1670953	+	WP_125351924.1	WP_125351924.1		hypothetical protein			A8O29_RS08735	1491	496	nan	TRUE		FALSE	GCF_003935895			FALSE	MESLVKKIISKKDNLQTELISSGFDLDYSTSNYDGKSIKSILNDLSTLLKSSIQYFNKKSFTLSVFYSGTEIQLIEDSLTRIDAAFDECEKQLRDENGERILLREDVQQNNDIFDIPNISATSHERRLRPRLQLSLYLIPSELDNLKPYLRVFAFKGAESRGDSYRKLLEDQIALENLKDEFVSNLDYAQRYKKEANDCLTSIEDYYDKVGNIHESAESKFNDLGVELDKINKKIESVTNSKNEWDDKLTEMEEIKDSVENVHSRIDELYKSSGDIRRELKALVEVAEDNNQKATNIIEYFDEKANELERVKEKAISILNITGTVSLGQFFKEQHSEAKENVNKWLWASSVLLICAVAVCVWALWSFDAASEIPYLFSRLSIVPLILAGLWFCSSQYIK…	96dfd5ed24999ab9a04ee74d0fb6369a1cc7fc8d3f673990dae1014f	96dfd5ed24999ab9a04ee74d0fb6369a1cc7fc8d3f673990dae1014f	Putative novel defense gene	UniRef50_T1ZDY2 AbiZ~AbiZ DUF6161 domain-containing protein n=61 Tax=Bacillota TaxID=1239 RepID=T1ZDY2_STRIT	0.326613	98.7	Predicted novel defense gene		0
WP_148367253.1|NZ_VSKL01000001.1|662002|-	11.8598	1.31291	10.2972	14.0447	CDS	with_protein	GCF_008086165.1	Primary Assembly	unplaced scaffold	NZ_VSKL01000001.1	662002	663927	-	WP_148367253.1	WP_148367253.1		hypothetical protein			ES675_RS03160	1926	641	nan	TRUE		FALSE	GCF_008086165			FALSE	MPLIFSDILTHLNTTFKEDWLEDYFEENEDILDVNKAIIQSKVDELTNITIDVFYKSLIAGEYTLETKNIITEIEELKIKSNLLLNTIPGNNFNSQEFLLTTLKKGYIDILKVYSNLYLNFIKLVQSQNENPNIDIIYEAHFDTVKFFNEVSNSKRKKEIEFYNSIIYLYRVDHFFNDDVSMYRIINQLENSIKEHQLSKYFILIKEKLNFLKFKWEIRQKSFKNRDFKVSKAYIIDDELFISTDDIKYNPSLSKLQNWKEYIECYYEVDDWKSKLSSFTNNFKHESYNTLSSLKLILLLKYYKDVNKDYLNLKEVVKEFEHRYKENSTSEQRFIYNKTYLYALNNQFSFLLKQKELEEVKVKKLKEKIEKIQKKCNIDNFFTESKYITYKLNLLESKF…	8a2f37c1b015d517101df636e4b999b0ab08dfd339916f69cc6406b0	8a2f37c1b015d517101df636e4b999b0ab08dfd339916f69cc6406b0	Putative novel defense gene		0		Predicted novel defense gene		0
WP_157977949.1|NZ_QLKU01000051.1|1195|+	11.8479	1.39616	9.68082	13.6453	CDS	with_protein	GCF_003350035.1	Primary Assembly	unplaced scaffold	NZ_QLKU01000051.1	1195	3258	+	WP_157977949.1	WP_157977949.1		hypothetical protein			DXK29_RS29340	2064	687	nan	TRUE		FALSE	GCF_003350035			FALSE	MRCGKAIKLKVHWFGGLSSKYMQRPALRPMKGRLSHRRTIKTNKVMATNPQAVSLNTNQLHPYAAFQLYECATAPLLNLRALAGGIAQELAASGPNSGHIVIVAQSALPHRVGTSGWAIHFKKTSQSAWTDDPTVVDVEQHVLLLISNGRVLGMSTSATEVRKRVNDYLDAQPGLTAMAADVLENALLRSSKLRTLWLSGIHRKSPFKADSKVLTGPQLETALNPLDDRTFRPSAGRADTGLPVASGVSRVGVSPKRSYAWIGPTTDVADFASRFQALVGHIANRRTKTLSPLPILSQALAQAPTAGSVVKAFDFSFISTDTAADLDNTTKSSLEEFEARVELATTGHPANQDFALYIRDRDHANANRAQQDWQVDVTVTLANTAVTAVLATDSQGWPR…	a00909bb986cecd980a34dd6ea617d585ed58d77d6a40b6123280612	a00909bb986cecd980a34dd6ea617d585ed58d77d6a40b6123280612	Putative novel defense gene		0		Predicted novel defense gene		0
WP_092534068.1|NZ_FOWW01000009.1|76965|+	11.8454	1.71615	9.16126	13.8373	CDS	with_protein	GCF_900115565.1	Primary Assembly	unplaced scaffold	NZ_FOWW01000009.1	76965	78704	+	WP_092534068.1	WP_092534068.1		TIGR04141 family sporadically distributed protein			BM051_RS22645	1740	579	nan	TRUE		FALSE	GCF_900115565			FALSE	MATKNGLYPPIYRIDADAARAFFGEEVALEDLPQRIIDSYNESKGISTYEREGEATFDGCQLIVYRNVRTRAIVSPWVHFYEPSGISITRVSAQSNHFVGFMLLGEDLYAHTGGHALVAFERFIDISFPIDIARRIADPEVKRARSSQISGTTLASDVNFRDPRRITYTESLENVWTALSGQVRSAVLGDSGLRAVFGPKSKMRLEVSGSIKFGPRVDTLEKLIALVRWLVKTAEAPVPEDDEWAILDAIKVLSPRKSKDLIARLNRHLSEKLTVYHDYANIAVTHVDASLYANATSYTVSKAKQDLYVGDQRPELADILDGVVPGAENPETFLTSIVVRSQCLEYGPEIGTHGTLLEHLHGETRHDGRTYFLLAGRWYEVDTSYIELVTKDFVGLIEQ…	31a1e58630cbb8ab1727bc4820bf3e6d6b0eb33e7bc6444c6802d784	775b734f10ec5a2c12a41207a8903bf3ec2134a8bd0261f37f861d90	Putative novel defense gene		0		Predicted novel defense gene		0
WP_064188545.1|NZ_CP044101.1|802007|+	11.8351	1.89609	8.91054	13.9136	CDS	with_protein	GCF_008693645.1	Primary Assembly	chromosome	NZ_CP044101.1	802007	803092	+	WP_064188545.1	WP_064188545.1		hypothetical protein		69484973	FOB24_RS04520	1086	361	nan	TRUE		FALSE	GCF_008693645			FALSE	MFRVDIINKTLIKLKPTNFSELGLKERFDIQEWIEKSPTILGEELLVIGKEVILASGKRLDLLCVNKSAALVVVELKRDDSGSSVEWQAIKYASYCSSLLPGEIFKLYASYLNKSEFDATKKIEEFIDADIELLNAKQHIILASKEFNSEVISAVLWLREYGIDIQCTRIAPFIDSDGELFIKPETIIPLPEAKDYIERKEVKQRTIASNQDEWTGSWFVNVGECEYRTWDDNRQFGFIGAGQGKVYSSALNRLAVGDKIYAYMKGCGYVGFGEVTKPAVMIRDFITDSNVPLLSAGLKAEHPNANSDNEELSEWVVGVRWIKSLPREQAKTFPGIFANQNIVCKLRHGQTLKFVQSEFGQ	6fabc3ceb3a0e0a20369d7fe91c695bacb4f53e1d0de9578504bd578	1742a38689e526ce282515099c505d0d04d9cb59d4b20675b70de791	Putative novel defense gene	UniRef50_A0A176NSN9 PD-T4-8~PD-T4-8 Shedu protein SduA C-terminal domain-containing protein n=134 Tax=Pseudomonadota TaxID=1224 RepID=A0A176NSN9_9PSED	0.210526	96.7	Predicted novel defense gene		0
WP_222828912.1|NZ_JAHWXO010000012.1|37155|-	11.8335	1.65479	9.58832	13.799	CDS	with_protein	GCF_019857205.1	Primary Assembly	unplaced scaffold	NZ_JAHWXO010000012.1	37155	44324	-	WP_222828912.1	WP_222828912.1		hypothetical protein			KYK83_RS15265	7170	2389	nan	TRUE		FALSE	GCF_019857205			FALSE	MDVRSSGLVHSAEADILRLQQILRESYPSGFTIFKELLQNAEDAGARRMVVVGHRGFADAVNPLLRTPGLIIANDGRVLARHMDAITRASGGSKADERSAVGRFGLGQKSVYHLCDAFIALGHVEDRDDLPQTLIMNPWGQVAEAYAAHREWATLTEAEGQLLLGKASELGLTQGMVLFLPLRTEKLRPGQDLCLSDWNWEPDRAITDILEGSELAATLCCLRNLESIEIIPIDGGARKISMAPGARRLSGPGVESGPQTIGGKVDGAHLGLTFSGFQQWKLDGQAAKLLKEDGWDIAFDIQRKHIQPKANPHGAVIFCRSAATEGQSRLRLRHAVYLPLGDPIFSEPLERGAEDIELLLHGYSFVSSDRRKLRDDDHIETRWNHALRREVTLPLLLDT…	f66b9e777c4f36e02cedc4b9f1fa50694d6e2139175d3cb5492c6d2e	668fc5ef2d9a56d324fee2f61473ce8e4d2d2cdfa1edf484c3fb6867	Putative novel defense gene	UniRef50_A0A161PAG0 Tiamat~TmtA Protein NO VEIN C-terminal domain-containing protein n=2 Tax=Alkalihalobacillus TaxID=2675234 RepID=A0A161PAG0_9BACI	0.236082	99.9	Predicted novel defense gene		0
WP_033015509.1|NZ_JALS01000034.1|5635|-	11.8295	1.14204	10.8204	13.3243	CDS	with_protein	GCF_000705495.1	Primary Assembly	unplaced scaffold	NZ_JALS01000034.1	5635	6372	-	WP_033015509.1	WP_033015509.1		hypothetical protein		69834168	Z980_RS0106800	738	245	nan	TRUE		FALSE	GCF_000705495			FALSE	MLAEIHGKISSDGSNLSERLEDQLTANVFGTLRYLPFHKGIQPIFSKAVFFSQTDQTVFINGLEMQKDEFIGDKVKFWVKGERSEIDVLLELDHLIIGIEVKYHSPLSSDDQLEREASDLLNGKGQTPKFLLLLGTEPEVNMIAKKVMENRKLPSGVHFGYLSWQEVLHQMVYVQKNETFNEFQRLILEDLVALLRKKGFARFQNFQSLACPLVDHCSYFHFYTDEQFFHLSANRIEKEGYYEFC	60066945577c318ab64172b88075e25db1c445c159c73fae4d7098c0	2c3380100b4ef21b48506113289460c42f429a0336bf12673c5d74f1	Putative novel defense gene	UniRef50_UPI00064CA71E RM_Type_II~Type_II_REases AlwI family type II restriction endonuclease n=10 Tax=Bacillaceae TaxID=186817 RepID=UPI00064CA71E	0.379592	74.5	Predicted novel defense gene		0
WP_013560517.1|NC_014960.1|2375439|+	11.8274	1.4986	9.53936	14.2559	CDS	with_protein	GCF_000199675.1	Primary Assembly	chromosome	NC_014960.1	2375439	2376569	+	WP_013560517.1	WP_013560517.1		three-Cys-motif partner protein TcmP		78350460	ANT_RS10590	1131	376	nan	TRUE		FALSE	GCF_000199675			FALSE	MKTENSFFEEAKEWSCRKMAIVEKYLDGFTKILGNRASSSLVYIDGFAGRGIYGNDIKGSPVRAAELASGKYSNILQCVFVEKDDDNFNDLQQYTTQYYSCVEIYKGELSEYADKILSDAGDRAVLVFLDAFGVKGMGWKTVQKFISRKFITDCWLRLDHRTILRLLGYIDSDSKDARGKLDLLIETFGISDLNLLRQLTDAPSSLERIQKVVKLYQSRLKSCMGQNGFVGSYPIISLDGQKKYHLMFACKNRKAAVLANDIVNTVEDDLPVKQAEYQEHIRFQKTNQPSLLELTPSLEEIFHYKVNGLKQKILELLQSQSDILTIHYELLNQNPDLFGTFRRKHLTKALSELQEEGCIELDGAPSKEITKVYRLK	f3215922b9e5d83d36a18cd9f6576a0dcd60d5d39125098e56d56714	f3215922b9e5d83d36a18cd9f6576a0dcd60d5d39125098e56d56714	Putative novel defense gene	UniRef50_Q97BL3 RM_Type_II~Type_II_MTases Type II methyltransferase n=5 Tax=Thermoplasma TaxID=2302 RepID=Q97BL3_THEVO	0.255319	95.7	Predicted novel defense gene		0
WP_169503766.1|NZ_JABBPN010000003.1|108175|+	11.8169	0.856834	10.7461	12.7436	CDS	with_protein	GCF_012933385.1	Primary Assembly	unplaced scaffold	NZ_JABBPN010000003.1	108175	109377	+	WP_169503766.1	WP_169503766.1		PD-(D/E)XK nuclease family protein			HII30_RS04175	1203	400	nan	TRUE		FALSE	GCF_012933385			FALSE	MSDMDELYHKINRFVTNNDLLELLNSRINEFNPFKVMKVDQFEIRHSNILAWLLNPRENHFLSDLVLKKVTAEVICRDIDIKNHDLKVSDILLGSFHILVFSRSNDFILLIENKVHAGLESHQLEKYIQLVKDHYPGVQHIIPVFLTLNGEEAPHSEYFSLAHLDILSILKSILTLNKENMNSKIHNFISYYTKTLEVLTLQDEQLIKLCRDIYKHHREAIETIIKYGVTSTSTLNQAAEVLKSELNDIGHGENPDFFLSDKEYWFMPNMIDQQLPRLLKKWKSPRPISYFFAAEEKKLRLILEVGPITDGHTRLKLLNYINDNDPDHLLSIKSNALKKLNGSFTRIRAKSVDISDWTDADLVVERMNYLLEKGFKYNEVNHYLGTLLQQFSLGNSSDTI	a47233dc80b766d9cad4f96a4642681b603069bb5f5f76cafb1a1fad	d3f599cfdaf1f89e8e860a56057c45e049e08abc3958fee666afa8e1	Putative novel defense gene		0		Predicted novel defense gene		0
WP_152599303.1|NZ_CP062939.1|1214738|+	11.8147	1.23789	10.3968	14.0044	CDS	with_protein	GCF_014898195.1	Primary Assembly	chromosome	NZ_CP062939.1	1214738	1216474	+	WP_152599303.1	WP_152599303.1		HEPN domain-containing protein			BS3272_RS05170	1737	578	nan	TRUE		FALSE	GCF_014898195			FALSE	MTIGEDNFRELLENYGPWALSYLLNCSVSELETPSDFAKNISTEQDQVILHLWSILKTRERVTPQELPNILQSELSQLIDRRISVGNALRGLCHGQTPRIPENVSPAERCLWTLTESAYPALLADYSMRHDEENISANYWSYDMYSNLANNDLCDWLHDHDNAFSDFSGDEGNLIRYAVHSTGMSGSTQLNTLAMQVINTAWIASLHSGDEETPPDFATLFEEVRTVFEEVRNGLSTGEYRSFVLVGLSGVILPAESQSASLRGFEILPWQPADARFSSVFDDRYYSTSTASMSKEVQFHYHGDVVVKIPITLKVAFPEHAEEHSSDLFRLSNELRHEINRKVRLVQLALLLSQPTIAPAGRWVWQTVIDPLSNGSGVAYEPKSPYSNNQGSLVLTVQN…	61bdd311eede41dd45927832f9193c4ebe629be9877e8d3885fc3188	61bdd311eede41dd45927832f9193c4ebe629be9877e8d3885fc3188	Putative novel defense gene	UniRef50_A0A1Q9HQD1 Gao_Ape~ApeA Apea-like HEPN domain-containing protein n=36 Tax=Gammaproteobacteria TaxID=1236 RepID=A0A1Q9HQD1_9VIBR	0.0692042	68.8	Predicted novel defense gene		0
WP_132543141.1|NZ_SLWY01000013.1|25844|+	11.8055	1.01716	10.6401	13.4091	CDS	with_protein	GCF_004341245.1	Primary Assembly	unplaced scaffold	NZ_SLWY01000013.1	25844	27055	+	WP_132543141.1	WP_132543141.1		hypothetical protein			EV699_RS12350	1212	403	nan	TRUE		FALSE	GCF_004341245			FALSE	MHQIPTLPHDWALWLFEKLERSENAGNHWQGVLPNDLNFDEVVGALPERLKGHCDADRRTIEFNPVAVGVFESMAELVNGARRRSAPQLFTVRDLNYTHGRSASVPEVIAQYLGAVRLWQLFNRSADHVANKEHSLYFIKTFESKVELRCEYSANDLCSLNGLDEFAQNYFESDHHRDQKRTIIRNALLEIFKGQLVVRFSDVLQKFKDFAERVRSAYTLYTTDFSFEKLRSEVDKQNLEDMLRLNKTFSDIQNQLLAIPAAMLLVGANVKVDNLAANIATVVGVSIFVWIMWKLIRNQVSSVTAIDKEIHLRQGKIEEQPVDISEKLLPRFSELSERVKHQKAVLSGIRGAVVLVLIITILIVINAQWPAFLIRLIEQIFMVAGTAGNWLHDALACME…	93cde3f0e4113f4f04f7c660644b3f6fa07a53c6d35289338be087d9	93cde3f0e4113f4f04f7c660644b3f6fa07a53c6d35289338be087d9	Putative novel defense gene		0		Predicted novel defense gene		0
WP_050470647.1|NZ_BCTG01000002.1|53744|+	11.8052	1.84452	9.96259	14.327	CDS	with_protein	GCF_001571165.1	Primary Assembly	unplaced scaffold	NZ_BCTG01000002.1	53744	55537	+	WP_050470647.1	WP_050470647.1		hypothetical protein			HCH01S_RS02150	1794	597	nan	TRUE		FALSE	GCF_001571165			FALSE	MYLLKHLEREVAGDKNDVAIQLLYKPWQIEEGLLTRHFPSSLVRQYKKLQEMCRGALGLPVPKRLLRHRLAEMRVHVYMTTKQGALHEMDDLALHQMEQYAGQAREDLHEINVVFDDLQREVQIAFSALYLYAEAFFYLLTKVTTQGASKFRLEIDVSEDLREGLRLYWFGHHAAFQSNLADMFWREATIDIIEEEYDSLEQAVKSRAPAFLDFVDMSIDKVLSLHPQFIGLIANEDKTIYLQLRRRAELIVYFFLKSHFTTLKERRTNFDPISDTTFAEEYDLETVKSAGFSAAEIQMLLSDSVSKGAGDMLLAMMPEGALKLKNLSLRYSLGLYISPLLKVMPHRGDWFDKQYISLYVAQRVRNSRFAFAGEVKAGREEEEKYDIDLFVIDYELDRI…	37d275ee208ed4e4f28caf9f5df30c087799395d2b309babc62ea28a	457e98499a7a40f3e31d30416d8361819ea7985c3253387f1e24d058	Putative novel defense gene	UniRef50_UPI001C07610B Cas~PD_DExK_I_II_III_IV_V_VI_5 hypothetical protein n=1 Tax=Acinetobacter baumannii TaxID=470 RepID=UPI001C07610B	0.165829	65.4	Predicted novel defense gene		0
WP_175474383.1|NZ_FNBW01000028.1|8438|-	11.8004	1.15305	10.824	13.929	CDS	with_protein	GCF_900102465.1	Primary Assembly	unplaced scaffold	NZ_FNBW01000028.1	8438	12919	-	WP_175474383.1	WP_175474383.1		hypothetical protein			BLS34_RS24610	4482	1493	nan	TRUE		FALSE	GCF_900102465			FALSE	MSNNIDGFIQLHRTFRDLAISEEEGEEADLFRLMRRDKLTQWSDLLQEPRVVLLSEAGSGKTEEIRHVCRELRLGGKRAFFLRIEHLVQDFEASFEEGTLEEFDAWKASGEDGWVLLDSVDEARLKDPKDFERAIRKVGRKLGDVRQRTHVVITGRTDAWRPMTDLLICETQLPWTQPVNAPEEEQESDEAVTTTEGPGSKRRKSPFRIVALDDLAGEQVDRFASAKGIVDIEGFKKALERAEAWSFTARPLDLAESVEFWLANNRIGSRLELMRASINKRLEERDQDRADANPISKKRIREGARLVAAAATLAKESAIRVPDGHQNDRGLAVKEVLPDWNDADCQTLLTRPIFDEGIYGTVRFHHRSVREFLTAEWLNEMLANDAARAKIENLFFRRQ…	4111c09cfd15425159ab575d854f52eda1ff0ce57986e944c565f059	18756cfc205ec8ac22358732baa3309344cf54b8d9305449ce47ac51	Putative novel defense gene	UniRef50_A0A1B1EDQ3 AVAST_II~Avs2A ATP-binding protein n=267 Tax=root TaxID=1 RepID=A0A1B1EDQ3_VIBNA	0.251172	99.5	Predicted novel defense gene		0
WP_129623018.1|NZ_LR215043.1|478857|-	11.7908	0.835482	10.881	13.1527	CDS	with_protein	GCF_900660705.1	Primary Assembly	chromosome	NZ_LR215043.1	478857	480356	-	WP_129623018.1	WP_129623018.1		hypothetical protein			EXC55_RS01995	1500	499	nan	TRUE		FALSE	GCF_900660705			FALSE	MQSLSKNNSPYDVILFKVGPATGWDIPRACMLVQLRRVFSEPLNIQTIGRIKRNPKPSYDFSYNSIVHKYFIYSNVITSNTTGLISWKIKENIKKKNITIPYGKINLDLLKKEFDVVNYQEKLTTKLDFDSIKDKYITFMNFYMNEENKYLIGEESKFKKDGTGQEVTYIMSKIQNLIDLRIFINNKRRQYNKYFEKLGENFLKNLYAKMKNWLNEKLKSTAKQTEDEKERAEIYLRSFTQDMFEYTIYKKYISDIASLYGKFCKSVNQNTGKNTYVIHFNDIPSEFVQIIESHYNGVSTPGSGKSKNTISLKKQLAELFPYSAHNHTEVYLDSKSEVSFIAEFLANLERKNVVARAVGLWSINQPHRGFGFEYLESSDDFSVKKGFPDTYFVIGENSD…	83634fad0426dde3249a225fbb1187facf1e7776bc52de0a341e27d3	81077cbb2efa6e13d1a9a946c4ff1090e5235ad435950ae760e57ce4	Putative novel defense gene	UniRef50_P08764 RM_Type_III~Type_III_REases Type III restriction-modification enzyme EcoPI Res subunit n=902 Tax=root TaxID=1 RepID=T3RE_BPP1	0.214429	99.1	Predicted novel defense gene		0
WP_183465389.1|NZ_CP050297.1|259501|+	11.79	1.56496	8.99707	13.5811	CDS	with_protein	GCF_014189455.1	Primary Assembly	plasmid	NZ_CP050297.1	259501	261600	+	WP_183465389.1	WP_183465389.1		ATP-binding protein			HB778_RS35960	2100	699	nan	TRUE		FALSE	GCF_014189455			FALSE	MAAVVNPFRPTRWEHESSGSPLIWFTPTAAHLAADKSVFVYGSRGSGKTTLLRSICWEDLFSNPSLRIQKTISDFNHIGVYIRLPDHVSGSMGYMRWSEIFPDSPRPDYEFFRFYSLALELIAVEKALSAAHTLRVEDVLTLSAGSELSIVADTTAEFPEILSFTEQPPKTFVDLSRALRNMVRRMNEACGRGYVKSLAEKLPVREPHELLSFVIERLSQSMAHSKLTCGQRLGFKFCLDDCEVMSPLQRKSVNTLVRKSRFPTSWVICSVGEAVEAGETFIDEQPLTDADRRVVSLDDRDRPEFQALCEAVASLRVYFSLRQDRRPLVTGSEVERYFSLKGRLGTIVVNDIIETMISRSTSPLARQLREAAEFLHGLDLGQYGLDRTPAGALPYYQTY…	5681d3f80cc06ea8b98746223adf5612637006857d2c4574d2a0e67e	82fec294710c447db5fa62606ebc654edacb08c972ba64f8a359260b	Putative novel defense gene	UniRef50_A0A193GJ80 Lamassu-Fam~LmuB_SMC_Amidase Rad50/SbcC-type AAA domain-containing protein n=4 Tax=Burkholderiales TaxID=80840 RepID=A0A193GJ80_9BORD	0.266094	94.5	Predicted novel defense gene		0
WP_103314239.1|NZ_PPPD01000004.1|66753|-	11.7873	1.13234	10.3197	13.5618	CDS	with_protein	GCF_002901445.1	Primary Assembly	unplaced scaffold	NZ_PPPD01000004.1	66753	67673	-	WP_103314239.1	WP_103314239.1		DUF2971 domain-containing protein			CVO96_RS19635	921	306	nan	TRUE		FALSE	GCF_002901445			FALSE	MSEDYKIYGSIASSIRLKISSLIERKSSIHRKDSASVFHYTTAAGLKGIVETNSLWATSANFLNDKEEIVHGIKEKNRVVDEILEQPRTDPTYKEFVASLKSDEDDESANSTYLICFTNNGDQLSQWRGYGSTSVGFCIEFDIDKLGEFFNSAQRANMIILNIFDNVMYSRPEKSALLRNIIQEYYDKLIEFGVSEDATCSNHCLRFLSDYLGLLKNYNFREESEVRASFGILDFLGHEGLSYRVQNGIFVPHLILKSEDLKLPIKSIRVGPNSDFHRINKGLKVFLQKNDQETVIIQDSKIPYRI	53f34aca303144cc3e819de66bc8c57d314661ebd2b7cf0c39108975	484d2425f524e19e4d20b4af2b1019691637fe2da1f6425c600442d3	Putative novel defense gene	UniRef50_Q48725 AbiG~AbiGi Abortive phage resistance protein AbiGi n=54 Tax=Lactobacillales TaxID=186826 RepID=ABIG1_LACLC	0.20915	93.8	Predicted novel defense gene		0
WP_081672583.1|NZ_CP062939.1|1875074|-	11.7812	0.846089	10.7577	12.9585	CDS	with_protein	GCF_014898195.1	Primary Assembly	chromosome	NZ_CP062939.1	1875074	1876006	-	WP_081672583.1	WP_081672583.1		DUF2806 domain-containing protein			BS3272_RS07985	933	310	nan	TRUE		FALSE	GCF_014898195			FALSE	MDPATGQILKYGADATVKGAGVLNKLFPEIAMGSNRRGAKRDLKQLTKLLSDVDSNKDLSDEEKALLRYSLYKNLGHIDNLESIVSGSVPLIKDSEKSEQVDSDWIDDFEDKAGRCSDPELQKLWSQILAGEVNSPTTFPRRLLTILSTLDKTEAESFKTLCAYSARQYDINHPEDASHVVYIFLNQDEDGTYNNGNFTVDQAENLVEAGLLSASAWHIIRTPLNSIRTLATSAEMITIMNQGGENRDVAPANYMLTKAGIALATLCDLGNAQDFHAVLRASIPSELSVSVTPLQPISEEQNSRQPLIYL	a2b1a7a76f1b9e37dc4ecf604aa3465af6ae945a6ff55134979633b7	a2b1a7a76f1b9e37dc4ecf604aa3465af6ae945a6ff55134979633b7	Putative novel defense gene		0		Predicted novel defense gene		0
WP_137311473.1|NZ_SZNQ01000003.1|455685|+	11.7778	1.42669	10.6193	14.4261	CDS	with_protein	GCF_005280215.1	Primary Assembly	unplaced scaffold	NZ_SZNQ01000003.1	455685	456641	+	WP_137311473.1	WP_137311473.1		hypothetical protein			E4U91_RS37630	957	318	nan	TRUE		FALSE	GCF_005280215			FALSE	MSKSDILLTAFTRGRQAVDSYVSESARREHNWGEESATERLLMAAWPDVPYAPFNRRQEKAIGADWLWWFVDLTGECFGIIVQAKKMKQTKTGLTVDFKYPKSTGQQMNDLFTTAREFNLPAAYMLYCGDTQYRRDSNSWCPACSGKDPHCRRCERAGTLLLPALAADHLRFHTPSIAAEDAFRDGFPLEDAVDRNVSTKPLIQDLNIRSLDPPLREFLVTPQHGPREIAKMMFEVVSRMRRGQFSAVAPERPAISNEETLVFPATPRDTGHFRTPYYPHILNGLRRRLPEYVEPVMNGTLPPSDLSDRLAGMILVRI	9a15ddaf11bc2ec7f0599e32962247f684c12bf94fd4e87f4bed9dd7	570f2f0459ac09a28dedd787c199bb921f6f1f4df721db2d7bb286ae	Putative novel defense gene		0		Predicted novel defense gene		0
WP_013199724.1|NC_014304.1|6230|-	11.7652	1.27347	9.59295	13.4808	CDS	with_protein	GCF_000196615.1	Primary Assembly	plasmid	NC_014304.1	6230	7327	-	WP_013199724.1	WP_013199724.1		PIN domain-containing protein			EBC_RS00050	1098	365	nan	TRUE		FALSE	GCF_000196615			FALSE	MELQTRLVFIDTSAYEMKRLQFGHYALARLEQMVAERKIHLLITDVVRSEIESHLKKFATEAVRHLNQFKKDASFLRVADEATGGGLFPAVTPDAVLDEATRKFRALVDNGLTETVSVAAVSPNQIFDDYFSGAPPFHREAKKSEFPDAFSLAAVDALARARMHKVYVVSGDGDMEAVAAANNNFLYLSGIDELLDLVNRNDAELAELSTFADSVLEQLRVDILATARKQIEEAEFSVSSDEGIDPEVEDIKIMSLEIATLQLIDVSRDGATYDTEFSVGLNATHGFTDYTHAHYDREDRVYYGVEHSRHLYSHGELYKATLEIGFTDGLRQNAEIIGLDFEEGIFDLDLDSARYIREIFPNYGQ	bed8239edd55c545cc58b5038b6d3de41ae47db9a373ee2c213f43f1	87bb509031ed3920099142202fc7c30aec9a942e58c4cdd9c470177d	Putative novel defense gene		0		Predicted novel defense gene		0
WP_226756922.1|NZ_JAJAVD010000001.1|1569613|+	11.7639	1.19974	9.60368	13.1211	CDS	with_protein	GCF_020532705.1	Primary Assembly	unplaced scaffold	NZ_JAJAVD010000001.1	1569613	1570164	+	WP_226756922.1	WP_226756922.1		hypothetical protein			LG200_RS07365	552	183	nan	TRUE		FALSE	GCF_020532705			FALSE	MIEKNWLEQNRFYYQIDGTKLHSIFYFSLVWNIYEKELCGRDGKIRRHPKDHSEKYDQKVNQSLLDSVFNYFRNRYVLNGQPTDHFSTFEFNSEPIKSEVYSCLSSENPSNEEKLKALLFIAFRLRNNLFHGEKQVEKLYEQNENFRQINMLLMNLIDIEKQLSRNQVLDELTAVSQELGMGY	06f6e4aaa1ec054e465fce88f8913cc1220f23036cf32ea54287f8c6	4b87d98815da6fceaf83b5cc44ab6f420dcec5de96818dc444d67012	Putative novel defense gene		0		Predicted novel defense gene		0
WP_007782138.1|NZ_CM001441.1|1951081|+	11.7542	0.475089	11.1118	12.5412	CDS	with_protein	GCF_000244895.1	Primary Assembly	chromosome	NZ_CM001441.1	1951081	1952076	+	WP_007782138.1	WP_007782138.1		hypothetical protein			DESYODRAFT_RS09115	996	331	nan	TRUE		FALSE	GCF_000244895			FALSE	MLTRIDNMIAAKKIKSLFANIAGQLDLPEIDIQDWIQKLFPILLDFHSKYGNRQYVFILNKLSLPSEESQLLNPETLWNLISKRIECFNLDLNIMFSISGLNSSEIVDVCDYCYDNAIPALYVFGEEICLYNREGRCVAFYNFVHPEVTTRNRIGLNARSYRDYKLVIEEQGTKQLINKIDEIWIDRSKRILIANRQTEKILQNFLAKWLNDNIHDARVVSEVGKISGVDRTDIELTSISSGDHLIIEVKWMGINASGSSHDIRRLEEGIRQVCTYLEREPSALEGCVVCYDGRKESEKANTFTLNEPIARLDYRIVWLESKSGSEIGACI	b329bb08c607aa87e31cd36a6d0dccc9202d847ddf4c253fcbba2721	b329bb08c607aa87e31cd36a6d0dccc9202d847ddf4c253fcbba2721	Putative novel defense gene	UniRef50_A0A0T2ZJT4 Lamassu-Fam~LmuA_effector_PDDEXK Protein NO VEIN C-terminal domain-containing protein n=27 Tax=Bacteria TaxID=2 RepID=A0A0T2ZJT4_9BURK	0.299094	95.4	Predicted novel defense gene		0
WP_028322737.1|NZ_AULM01000058.1|1065|+	11.7524	1.48144	10.2736	13.871	CDS	with_protein	GCF_000422285.1	Primary Assembly	unplaced scaffold	NZ_AULM01000058.1	1065	1946	+	WP_028322737.1	WP_028322737.1		HEPN domain-containing protein			H567_RS0119870	882	293	nan	TRUE		FALSE	GCF_000422285			FALSE	MSTLFGSDVHAGLSGIELVEESYELGEGILLQRTFAHLFATFMMAFKPAPPGKHHPGPWKSASGGFSFDVSAELHIPARIESDFGSKIAVARTLLFLLRLGVNPAITLPVFANYPFDTLAETPDAAATLFPYEVQRRHFPLGVVGGRVDLAAVSWVRERWKTTHKLRESSPEFDFAVEAIDCGQFIENHALSLISLWSALETLFSPAKAELRFRVSALIASFLEVPGAKRAKRQREITKLYDKRSAAAHGKPSHESDHLLHTFTLVREVLFKIIDMGRVPSKPELEDMLFGAN	2071a905aa0ce2a50b6ab6e4768093b181bcd03f75c6c98ccc3f7c6f	2bc1b2aa6fd0cf45ac25e6d4d372a44635913770794090a01db9d241	Putative novel defense gene	UniRef50_A0A1Q9HQD1 Gao_Ape~ApeA Apea-like HEPN domain-containing protein n=36 Tax=Gammaproteobacteria TaxID=1236 RepID=A0A1Q9HQD1_9VIBR	0.129693	95.9	Predicted novel defense gene		0
WP_150093347.1|NZ_VWSF01000036.1|22576|-	11.7416	0.815492	10.4641	12.7042	CDS	with_protein	GCF_008629685.1	Primary Assembly	unplaced scaffold	NZ_VWSF01000036.1	22576	23595	-	WP_150093347.1	WP_150093347.1		PD-(D/E)XK nuclease domain-containing protein			F0145_RS25265	1020	339	nan	TRUE		FALSE	GCF_008629685			FALSE	MEYGPYYSIYELARAAEKILALIDKFQITFFTDRNIPYDRKEILCSIQIGKSIKSIDGKVPMTSHPAIYSAMKGIEFYEKKEVENDTSANEMMSHVLYIDLVWLTNSMINLISNEYEREIEVKIQDKKYSEAIKLLTIEKQKDSYNNTHPQKFIERYKEYLDKRIKDLKELIELDKLDFGIELKEIIESYKLGLEVNVKGRNFLTPLLQRNYELLTENLKNALFIPSYHDISKDEKEKYYHVYLLGILEGRLNLYNLKSNKESGFGRYDICAFPINKNHPGLLIEIKSDNTNVSTALTQIKLNNYVNELRVEGVKEVLILAINFQPKDIIIDYETIHLE	1a48c35d09987e15cf218ffb697a0e7cfbbbf043e1b41b3f0dc5c80c	64b28a272b8e34218a9c5471adfb8213dff691e27974882295b688b4	Putative novel defense gene	UniRef50_A0A0A0GV06 RM_Type_II~Type_II_REases ATP-binding protein n=51 Tax=Gammaproteobacteria TaxID=1236 RepID=A0A0A0GV06_ECOLX	0.221239	63.6	Predicted novel defense gene		0
WP_061146356.1|NZ_FCOM02000005.1|209899|+	11.7301	0.833397	10.5588	12.752	CDS	with_protein	GCF_001544695.2	Primary Assembly	unplaced scaffold	NZ_FCOM02000005.1	209899	211527	+	WP_061146356.1	WP_061146356.1		hypothetical protein			AWB74_RS08670	1629	542	nan	TRUE		FALSE	GCF_001544695			FALSE	MKRVDELSFGFADAENYRRRENKNTLNQLFIRNDALDNLCKPEISFLMGEKGTGKTAYSVYLSNNEYKNTRSSINYVRETEYQKFIALKKDKQLQLSDYSAIWKIIIMLLLSQQIKDVEGTGFLAKVSAKFSALDKAVDDYYNRAFSPEIAYAISFASENKFSAELVHKYFKLAGEDKESIQFSESRFQMNLLYVQRRFQDALSALKLNKNHLIFIDGIDVRPSFVPFHDYLECIKGLANAIWELNNDFFPKIRDSKGRLRAVLLIRPDIFDSIGLQNQNTKLRENSVFLDWRTTYDAHRTSELFKVTEHMLESQQVKTREGTAAWDHYFPWNSSSAKDSYSFNLPTTSFVEFLRWSYYRPRDILTMLNLLKDMQLRSDPRAPVFSEKIFDGPDFQTAY…	7c26ba6e1638cfd142b9fa4a16375688e0fd314e9fd796f86df47825	8066b0c647d1fa92021d0f602c7b12c164be7edc35a0e93a447aff83	Putative novel defense gene	UniRef50_A0A8H9TIW3 Rst_TIR-NLR~TIR TIR domain-containing protein n=58 Tax=Bacteria TaxID=2 RepID=A0A8H9TIW3_VIBPH	0.304428	95.7	Predicted novel defense gene		0
WP_024267021.1|NC_023035.1|708499|+	11.7295	1.18007	10.2507	13.1794	CDS	with_protein	GCF_000507245.1	Primary Assembly	chromosome	NC_023035.1	708499	709401	+	WP_024267021.1	WP_024267021.1		hypothetical protein			L21SP2_RS03100	903	300	nan	TRUE		FALSE	GCF_000507245			FALSE	MKVFKPFPIIDEAAFITEWTIYNTSLPSEEPVKLTPGFNSPLVNSNWTSSHGVRVEVTTKCTDGRIFRDILPEGMNSNNSLQANIQLVSRVPSFRRASKYFVFDQGCSEFDLSMSIHSFYVPVTIRFRLVILDTGKKICEIYSPEFSFRGSGSEISIFEHGDADRPVWDWSIETEEPEFDQFSEVFLLSIYEGEMEYNKAISISSDSIYLSPVQQGFWASIISDLFITICTRDPVYIDLIVGGIEGEDFYSGSVISALHRWYHRIKKNKSNVQLSELINEPCELRRVVFKHLLQCVGRKI	3fa76bf699c05b15d2f17edff33b09a53ec0289eb28d8084d55e8b48	3fa76bf699c05b15d2f17edff33b09a53ec0289eb28d8084d55e8b48	Putative novel defense gene		0		Predicted novel defense gene		0
WP_026947130.1|NZ_AUBU01000024.1|9566|-	11.7288	1.09364	10.3352	13.4398	CDS	with_protein	GCF_000429405.1	Primary Assembly	unplaced scaffold	NZ_AUBU01000024.1	9566	10558	-	WP_026947130.1	WP_026947130.1		hypothetical protein			G457_RS0114570	993	330	nan	TRUE		FALSE	GCF_000429405			FALSE	MKKEINEKTFELNITNELLNLSKSFLWYMDHSPIKDLIATGVWPEFSKQTCLFAIGLTQGEEANPKKGGYDVSINYALPGGQQARMLFLQYKAGIRRKYSNRSGSSFEKSKGALAEHVCFTFNDAAGNTQHSTLRKLAENPEIQENSVLYVFPRITERKDFLKKIGSLLDFTSFVPVKEMDRQASKNESVKTITNDPHKFRVSYDRKTSEVNLLLLLLLLDQGFVGNLLSELISIQIERLFKVFKMGNGTDFSELLNSVSIAIDDLFASQLEGIDSSNVKGYIENVRIGLEKENFVPRAPSNYTTVIPNEGLNLKFDEKLDFSSIHYQVF	ff4e5974b86c4922ae1e76d8eda942358de14f60e63dad89dc9b5403	ff4e5974b86c4922ae1e76d8eda942358de14f60e63dad89dc9b5403	Putative novel defense gene		0		Predicted novel defense gene		0
WP_150440439.1|NZ_VYKL01000019.1|20665|+	11.7236	1.23854	10.2807	13.1972	CDS	with_protein	GCF_008710145.1	Primary Assembly	unplaced scaffold	NZ_VYKL01000019.1	20665	21300	+	WP_150440439.1	WP_150440439.1		hypothetical protein			F4V44_RS12910	636	211	nan	TRUE		FALSE	GCF_008710145			FALSE	MSAYDEEMIKQLIKGLMQEIIQVKSKFKLWQHIQQQRNEYIDELNLAPAFFTLILQSMFNDVIITTAKLYEHGKGTINLNKLINIAENHKEIFIYEEKNKSLLNNEVIKEHKVCIETKKEQLDNLFTWRDRVYAHNDKKYFFEKNQVIKDAELTIENLEDLLQNAWEIVNFYSLALEGNAWYPESIDTLDVDCILSILKNFNEQKKMKLIY	be12f5a5407b54148f4bf8a2128e6e9bec949bb0daf6c777b341f0d1	c2386309e79a48dc9cd9cf7f5b976678cd3e0b59dbb26f03117a8524	Putative novel defense gene	UniRef50_A0A2Z6ULK5 PD-T4-2~PD-T4-2_B RiboL-PSP-HEPN domain-containing protein n=28 Tax=Bacteria TaxID=2 RepID=A0A2Z6ULK5_MICAE	0.279621	70.2	Predicted novel defense gene		0
WP_069126712.1|NZ_MARB01000018.1|41089|-	11.7142	2.05606	9.50121	14.703	CDS	with_protein	GCF_001715975.1	Primary Assembly	unplaced scaffold	NZ_MARB01000018.1	41089	41712	-	WP_069126712.1	WP_069126712.1		hypothetical protein		78133038	CODIS_RS14745	624	207	nan	TRUE		FALSE	GCF_001715975			FALSE	MNKLLDVELSVPTETSKLIVPISVHCHTACNLVVWKPVDSETDERDWGAIRIIMAKLMDRLVDLLHDYQLFSPLVALIELQETSESWSHLTGDQDWHRGRFIVQSVKTDIEEAKERWLGPLKSVDYSPRRVTSVEFTRLLKEAVHSAKPPKGADATLFSRYADNLMISVESDKSDEFGIAWRSELISDINSLLGEQVLEGVNDVGYF	af44ad0d7767a6413d62f2fe83403165af00d694593e42f2f742ef43	eeca46f8ee8bccdf61d8d550489d95759dce4e417c055ce9cd801144	Putative novel defense gene		0		Predicted novel defense gene		0
WP_077474557.1|NZ_SPPA01000009.1|49800|+	11.6983	1.35092	10.1099	13.8896	CDS	with_protein	GCF_004569585.1	Primary Assembly	unplaced scaffold	NZ_SPPA01000009.1	49800	50771	+	WP_077474557.1	WP_077474557.1		nucleoid-associated protein			E4T80_RS05330	972	323	nan	TRUE		FALSE	GCF_004569585			FALSE	MIIRHITYHILHKEQSGEAELELNPSPLTPSEAHHNFLETLTKAYRVRAGKGFGSFDSDEDNFPMPRFLIDYLGDDDFQRLTVRMMNTLLVKIQSQPFATGGKVFIAHYENQDSNYLLIAILADRVGFSAQNWEMLENEMLDIEHLKYAGRIDLTAWQANETRYISFLKGQGDVSVYFKEFLSCNDALVAREETKKLVVLLEEFTREQGYELEQKTAFFNDVKSYLTDISNNGGSFNTEEFTNRVYPSDPQLLQEKLSNVETGVQDGFTPDKTALKRLITFVGKTKNWRLSFDRTAISEGQISTDNGKIIVNNPTLELLEAFE	d5264ada568e04c35e36fd6baaa44aadc45a83223e006ed1a2b588cc	b9567c72e9a962624550a39513c07594f265d672b113ddf6423f94d8	Putative novel defense gene		0		Predicted novel defense gene		0
WP_157906969.1|NC_010162.1|7835455|-	11.6961	1.18102	9.5262	12.7515	CDS	with_protein	GCF_000067165.1	Primary Assembly	chromosome	NC_010162.1	7835455	7837941	-	WP_157906969.1	WP_157906969.1		hypothetical protein			SCE_RS54690	2487	828	nan	TRUE		FALSE	GCF_000067165			FALSE	MNYILEHVLGWRIEDFNAEEYVDAEGASDDEKKREWLDYHLRSGETIRLVVEAKRIGSTFSLPANRVQRKIPLRQLLKNNSKPISEAIRQAQKYCLKVGTLGFVVTNGFQWIASVAFAHNVPADKIQAAVFYNLEDIQSNLQEFIDLLSPPAIADQSLMTHAIAGGSLAPTFARRLNQLLRPGEPQGKNYLAQPLHVLMNICFADLTDADHAEMLERCYVSSEAADGYLTQLESFVGTTLPHGVAPAGKIDRGTFDTGPFTEDYRNAGASVLLIGRAGSGKSTFLAITRKRLEQKFGKTGWVLLHVDLYARTQTHATNFDHDRMIADICGDLLVQAEERYPNLNPFDHEHLNEIFAGEIRRLRTSLSASARSADALQLRIDELIQGHIRDPHSHLKAYL…	ce37fea7bc28b966c4adf6b3e2be8a0f8289233a5c817336b4bd7042	ce37fea7bc28b966c4adf6b3e2be8a0f8289233a5c817336b4bd7042	Putative novel defense gene	UniRef50_Q6D5M2 radar_I~rdrA_I FunZ protein n=63 Tax=Enterobacterales TaxID=91347 RepID=Q6D5M2_PECAS	0.224638	97.9	Predicted novel defense gene		0
WP_115928370.1|NZ_QNVV01000008.1|195278|+	11.6957	1.42332	9.06296	12.9438	CDS	with_protein	GCF_003384725.1	Primary Assembly	unplaced scaffold	NZ_QNVV01000008.1	195278	196222	+	WP_115928370.1	WP_115928370.1		hypothetical protein			DRF67_RS11080	945	314	nan	TRUE		FALSE	GCF_003384725			FALSE	MTQYIFDTNYYRNKYHELSNINDFDKQIIIEKEKGVKVLFPTIVGLELLNHFQDPDAVSGICYDSLKILMKHAYNNDGYAIVPTIYPLMCMDLYKKRSSLEDLNMNVFNLSAQVTQNSLQEFNKKFQTYLSDVQKYIVTEKKIIIDNIQEKYIKELSPDSSNPDWEILKNDAKLNNEFRTFIRNKDMHKIIGLSFIKMAAEQTQSDELPFDKQYFENIFINDYKVSIDFFIEKILKKLVDLPELENFYNPASDKKKRWNSFYDMQLILATEFENKCNRKTIYVTSEAKIIKSFKDNGKEDLVIHSDDYDTFLRS	20811f85bd6cb34d1d4b7d1006c34e7d0b510f0b791bff070c39605d	20811f85bd6cb34d1d4b7d1006c34e7d0b510f0b791bff070c39605d	Putative novel defense gene		0		Predicted novel defense gene		0
WP_161043276.1|NZ_WWCS01000001.1|381695|+	11.6931	1.61705	8.98842	14.0791	CDS	with_protein	GCF_009857535.1	Primary Assembly	unplaced scaffold	NZ_WWCS01000001.1	381695	382903	+	WP_161043276.1	WP_161043276.1		three-Cys-motif partner protein TcmP	tcmP		GTP55_RS01845	1209	402	nan	TRUE		FALSE	GCF_009857535			FALSE	MKFDPHEIIPSPYVGREQAYIKHLLLDGYLERLLYIVGWSASKLGHEEIIFVDCFAGPWKDESDDLASTSIAISMNLLSMVQYALEKVDKSVKFRAVYVEKDDGAFGRLSQFLASHSPANVKTAAIHGDFTRSIPDILARCPPKSFAFFFIDPKGWMAVKPDILQPLLERPRSEFLINFMYDFINRAASMNALRDDIAALLGGQLDAEKIPSNPAQREQFLLERYRSALADRVSTANAKALSGYVTILDPTVDRTKYHLIYLTRHPKGIIEFMKQSEKLAGVQSAVRNAAKYNKQTQADKTGDLFGIDAGQMEPSWNESNARIHELQQLWLARIGDQNLLVTEPVFANLICQSNCFPSELQLALRGLIERGEVQNVTAGPKLRPKNVVDYEKGETLTRT…	4b0c211d7eb54d4969b54b38598e60d4baa0007f15ab8a4c81bf347f	c50a620e205fae274d970f01d4656b11c4e858025a0ca9900e7c9a8e	Putative novel defense gene	UniRef50_P22772 RM_Type_II~Type_II_MTases Type II methyltransferase M.BanIII n=15 Tax=Bacilli TaxID=91061 RepID=MTB3_ANEAE	0.271144	84	Predicted novel defense gene		0
WP_203387971.1|NZ_CP064781.1|743745|-	11.6895	1.11909	10.0836	13.1529	CDS	with_protein	GCF_016858125.1	Primary Assembly	chromosome	NZ_CP064781.1	743745	744845	-	WP_203387971.1	WP_203387971.1		hypothetical protein			IWH25_RS03495	1101	366	nan	TRUE		FALSE	GCF_016858125			FALSE	MDDTKLGLWSQDNLAATVRSYNGSQYYQHLSEEIRFVHSVAKIISIRSAKDKEGLCSAPSLYVLGPAPDVEAVTLKREPTFSLGNVNVAGKIWFGSQAMNSSRGVAIPTRADTDAIFSFVSETLVSGGRPAIYFDGSQNAAALRYYPKGIDAADDCEDILFGGAHIDAQTLKCVMDRIHERSLITPTASLLSSGLWADGPKHYPVERAENAIQSIVEIGLAHALGNIRVKREGTGTFGRYDLSLVEQDPLDASKTTNHAVIELKIVKAFTKSGTKVSETANKTAMLKGVKQAFAYREEHKSRISALCCYDMRPTPSLQKISEDGCKRANDFGVKFWAWPLFSTTEAARNWLAENYLNQAPQQTGGA	c0967a930fd0e97314a9176e5618b6819d1c6437bfbff6cb72b15bb3	40d0cb0a6377a87b6385c52c26ccd400a1742c0e60b0ea1d678687f3	Putative novel defense gene	UniRef50_A0A071M246 PD-Lambda-3~PD-Lambda-3_A TnsA endonuclease N-terminal domain-containing protein n=136 Tax=root TaxID=1 RepID=A0A071M246_9ENTR	0.289617	91.6	Predicted novel defense gene		0
WP_141660499.1|NZ_LOWA01000036.1|79262|-	11.6816	0.957414	10.5916	12.8818	CDS	with_protein	GCF_001523725.1	Primary Assembly	unplaced scaffold	NZ_LOWA01000036.1	79262	79981	-	WP_141660499.1	WP_141660499.1		hypothetical protein			WS67_RS14760	720	239	nan	TRUE		FALSE	GCF_001523725			FALSE	MRALLGEVSEIRRSLEKEYDAARGNPDVKEVLRIKVKSALEHLRSVLEYSAHELRGKYCGDLQPDDRVYFPYARTKSRFEKCREKNLPGLATASPGAANVIASIQPFSCGDNWLISLCDQVNLNKHQSLEKQVRVNSVSSSYTVGRLLKIGGTGTVVTLDRAVYNGVPINGGKALTFTSGMSDEEITAQLGDDALRLPVSREFDWVEFRFASSAEDTLKLIGKAHDEICRYTDEVKLYF	f7445cc55a1d15803a0552511743c647ebfb2b262c687d0b846d11f6	302d20d59ea9a5d2e9b4938f99a028db9904cf3bcd6f12850ed22d4b	Putative novel defense gene		0		Predicted novel defense gene		0
WP_134573724.1|NZ_SOGT01000016.1|781|-	11.6705	1.88257	9.31789	14.3426	CDS	with_protein	GCF_004403345.1	Primary Assembly	unplaced scaffold	NZ_SOGT01000016.1	781	2400	-	WP_134573724.1	WP_134573724.1		HEPN domain-containing protein			E3T27_RS14885	1620	539	nan	TRUE		FALSE	GCF_004403345			FALSE	MADLSEQATHRIIGAYGEPFLRYVFALPEDKPVLEALQSTRAEYVVLLQTAIDQTPYSGNGDVDFTFTASSSFAYYRKELGGSLANYLHRMAGGDAKKIPSGKDPVVQAIREVAHDVWPSLLLTPPKHGPRAFWMSTTAGIFSHPKAVEACKTFMADSELKALFPNTPSIEEATSINEVILQIQANWILSSGQGGSKQLISIIDAIIFNAAVHAQLDGSPLNERGLMSAIPSSVEAFRTLATMKPVEVPAIIGFSGLRIEDDTVLKFGDDELRGVRPVEKNLLLNEADRVSSVFTTNFPIQLLKVSAFNPSEPDDFIKVWNKYSARIQESHRTLQRRIDRARLSILLASTDEELLATSEVSRYIADPTQPGGLSNWQMDPRTPASYALKAGQDKEVLRF…	6fdb8ab46485c9bce6c76d8fc4234415f7fed94cf8eba58958fdbb55	d6a77bd3c3657a2c433f790f1efc997d9968271f0df578b895d183d6	Putative novel defense gene	UniRef50_A0A1Q9HQD1 Gao_Ape~ApeA Apea-like HEPN domain-containing protein n=36 Tax=Gammaproteobacteria TaxID=1236 RepID=A0A1Q9HQD1_9VIBR	0.0909091	56.6	Predicted novel defense gene		0
WP_218101280.1|NZ_CAJVCE010000016.1|130454|+	11.6657	0.516874	10.8729	12.3628	CDS	with_protein	GCF_910594985.1	Primary Assembly	unplaced scaffold	NZ_CAJVCE010000016.1	130454	131890	+	WP_218101280.1	WP_218101280.1		hypothetical protein			KXI92_RS24915	1437	478	nan	TRUE		FALSE	GCF_910594985			FALSE	MKRVSLIEYEKPRILAVDFTSEQVNRIQNAGYQVLRASSGVLVDSAGQYSIPCSIHDVDICLIHLRDNSFRTSKNRVRADTSIEASPCFQALLQSVWDRSGYTIVFIDEKTHPLEFDEIGILNLGVIDIDRVYHPSSVSSVNRKHATISFPLFKGQDLLINTNNPIGIIYDHYKSYAQHKVISVSKDIQFSNNNEPIYDFLHDWVVVNGGNKREALCLEVRKIDHDGKQVSGIAILPSFGDKTADVSIQIIRDHVASISPSLFSKSPQSWVENYKPLPVTKIEQELDAFVEDAKRKIIEFERNIEITHENYEWLDRLLIGEGDEFSKAVQQSLVFLGFKVIDVDSLPTTGNAKREDFRIEDAADAFFAIGEAKATKRGANNDMVMDILSHKARYMSEFK…	3a2e0e07126ac658368c212ea3bc394a04ece8b3826d89d7ff4871a9	3a2e0e07126ac658368c212ea3bc394a04ece8b3826d89d7ff4871a9	Putative novel defense gene	UniRef50_UPI00064CA71E RM_Type_II~Type_II_REases AlwI family type II restriction endonuclease n=10 Tax=Bacillaceae TaxID=186817 RepID=UPI00064CA71E	0.313808	93.1	Predicted novel defense gene		0
WP_221058477.1|NZ_AP019781.1|1266796|+	11.6631	0.619096	10.7197	12.5124	CDS	with_protein	GCF_019669965.1	Primary Assembly	chromosome	NZ_AP019781.1	1266796	1267611	+	WP_221058477.1	WP_221058477.1		hypothetical protein		66130774	MchiMG62_RS06395	816	271	nan	TRUE		FALSE	GCF_019669965			FALSE	MNATWQALSREAATASEHLAIGVTALGKANYAQPAYYGQAFFALTIGIERSAKLALIIDHFLTQEKFPPISEIRKHGHNIRELLERIDEIASRYNPSERLPRLVIHDQIIAILSDFATNITRYYNFDLITSKSGSVSQSDPNSAWFQHVMLPMIKEHSLNRQMEKRGYNALIIDELINGKALVSYHSEIGENITSVYEASMKKAIADITIPYVRLHVMQIVRFIGRLLSALGYSAQETGSEVIPYMADFFRIYNNDDKYFKTRKTWSIYRL	b78d64ad9b8f25d26cd6645e162cc0fd80e2b6758b40765ad1d850fe	3e60e916e72b4469a1c1a2f5507081b13f8286431840d1cceb2b41f8	Putative novel defense gene		0		Predicted novel defense gene		0
WP_223478072.1|NZ_JAINFJ010000005.1|385150|-	11.6596	0.858468	10.9042	13.3159	CDS	with_protein	GCF_019966595.1	Primary Assembly	unplaced scaffold	NZ_JAINFJ010000005.1	385150	386979	-	WP_223478072.1	WP_223478072.1		hypothetical protein			LC343_RS15610	1830	609	nan	TRUE		FALSE	GCF_019966595			FALSE	MGYWEFNKRRASDVDVGITQRDQFNNDEVGLSEALVREVIQNSSDAQNSDAPVKVRFSIKEATDAEREEWDAIFGGLEPHLEAYGLNYADLSDEPMRVLAIEDFNTCGLTGSFLEKDKDNFDQFWRVMGDSQKGGKSGGRWGLGKLVYSSSSKAYSFFGLTVRDGDESPALMGQAVLKSHDIDGVLYPAHGFWFDARSPEPLELQLPVTDHEEVQNFTSLAGVQRTLQSGLSIIVPYLRDGVDERQIAGAVIKNYFFPILAGKLEVEVGDRLISAETFTDVVNELDMADEDSIPFDFIEAISGMLERPPSATSATLTGNDEIGEASFDPETLSALREEFSSGNIVHVRVPMELEDHKGSEFDTHIDLFMRAISEGQRPFRLFARGPIVLSGERRSASSV…	8263f3fae551723d231c38a861bf008117d27d3bdb4577bc4284f6bc	df45c27a8e133fcb8b45a647eb99b3d823017c5bc873f070bdd795fa	Putative novel defense gene	UniRef50_A0A0B9GGK2 Gao_Mza~MzaB ATPase n=1 Tax=Photobacterium gaetbulicola TaxID=1295392 RepID=A0A0B9GGK2_9GAMM	0.216749	70.5	Predicted novel defense gene		0
WP_205894038.1|NZ_JADEVO010000054.1|12878|-	11.653	1.05979	9.90051	13.2112	CDS	with_protein	GCF_017114825.1	Primary Assembly	unplaced scaffold	NZ_JADEVO010000054.1	12878	13423	-	WP_205894038.1	WP_205894038.1		hypothetical protein			IMW75_RS24815	546	181	nan	TRUE		FALSE	GCF_017114825			FALSE	MPIPSAVWNTIKSDMHAVTVLTQSSCDTHALALVFSSIDKMAWLTSANIDHTRNDFIRWVDDYLLPAGSVSLNAIDLYAARCGFLHTGSSESKLFRDGKAKQIFYSVGPRKPQAEVLTEVHSKLPKLGLTPDDVVVVQCIELLEQWVAAMQRFTDAIKADASLEAHTKGRAELQLAVFPVA	a31fcbc369a2c01c9ded3fc4cfa635d7f304a718221785cc594a12ad	b922c47dc8f19a1501925874ca9d34e432881d8c02acf1f8fb276e32	Putative novel defense gene		0		Predicted novel defense gene		0
WP_194769666.1|NZ_JADKYZ010000001.1|872327|-	11.6524	0.503525	10.8614	12.2317	CDS	with_protein	GCF_015354245.1	Primary Assembly	unplaced scaffold	NZ_JADKYZ010000001.1	872327	873298	-	WP_194769666.1	WP_194769666.1		hypothetical protein			ISG32_RS03870	972	323	nan	TRUE		FALSE	GCF_015354245			FALSE	MAALFTDLAKVPRNAYTFLWADYVELTCICSKNGLVSKGNIDAITQEATDVQADSVDFIDKNEESEEIDDAISKKWADIHSRLTARSKQYNDWPFILDKNVLRSRFDKKNQKHCLYVAMLIASSLRLCIKQRMPDITNAFEEISYHWLKTSLNDNWEVRPFGAHQTLPNSYTGTLWEKLEKLAEDIQARLWKEKSQYDPRNTADGGIDLVAWLKIGDIRGNIPVIFGQCACSPNDWEDKQLDVTPYATEAHISPHHPGAAFCFVPHDLSANDSNWDRAEHVKRVVLIDRRRFFSLFETQASFDKLPVWNFVTDAIETNYAPAF	90fb752f696c4e827df051b83086f1f219eca8468c7492ce71705145	747b08eaf93554ae309b99b977a2deb5c83cdadd7044a94df92f6bf2	Putative novel defense gene	UniRef50_Q9FCF7 RM_Type_IV~Type_IV_REases Restriction endonuclease type IV Mrr domain-containing protein n=92 Tax=Streptomycetaceae TaxID=2062 RepID=Q9FCF7_STRCO	0.390093	53.7	Predicted novel defense gene		0
WP_169531823.1|NZ_JABBGH010000002.1|668655|+	11.6521	1.18987	9.90384	13.4288	CDS	with_protein	GCF_012927305.1	Primary Assembly	unplaced scaffold	NZ_JABBGH010000002.1	668655	672047	+	WP_169531823.1	WP_169531823.1		hypothetical protein			HHL22_RS13180	3393	1130	nan	TRUE		FALSE	GCF_012927305			FALSE	MPTPYYPRLYRLSTLNLIYHGSFDYQLNPWCTSFAGESGVGKSMIADLLQLIFVGAGEYKSATHAKGNRPPEGLVLDDAVAGGKGLGYAFLTVEVQESRFVVIGCYLAAAARVVTPFIVQQGISFAGQLEPLKRPLGYQDFLSAGGLVLPRADAEAHMRSNERVTLRFFDRLSDYHRILYDNEILPLDVNQPGVLRNYAKIIRSFSRSGDLDQHKTKDDLKNFLFGEEAKKAIWDNYQKRIGEISQQLADHQRNTSLIADITDKLTRFRGLHERRQAARKAEEALLLARVIYQQGEELRAAAALATAARATVTGQTKLLQLERAASQQQLESVRKELTDYLRLVEEQKKLSDKQQKWKQTESAAQQKQQELRPAADKARQYREAVAQVTSWLRTHGNLA…	9bcb172d2cf5075bcc2525867dd56c9e198fb1e6da2c547fcc729cc0	9bcb172d2cf5075bcc2525867dd56c9e198fb1e6da2c547fcc729cc0	Putative novel defense gene	UniRef50_F6BI68 Wadjet~JetC_II TIGR02680 family protein n=43 Tax=Bacteria TaxID=2 RepID=F6BI68_THEXL	0.199115	100	Predicted novel defense gene		0
WP_188666027.1|NZ_BMHV01000020.1|55093|-	11.6441	1.47579	10.0441	14.2342	CDS	with_protein	GCF_014641495.1	Primary Assembly	unplaced scaffold	NZ_BMHV01000020.1	55093	56073	-	WP_188666027.1	WP_188666027.1		DUF2971 domain-containing protein			IEW74_RS13255	981	326	nan	TRUE		FALSE	GCF_014641495			FALSE	MEIYEAHRLVYHYTSIEGLEGILSSNSFWATHYKDLNDYTECKLFKDYAARKLLQPFLKAIKEIKKDLTFSKQQLLKRKGIFAIAKHETNALVNAIYNVSFEGIDDKGKYVDPFIVSFCSHKNDDNYTQQNGLLSQWRGYAEGGGVAIVFDTKKLTELMFAEIRTHGYTAHGFGDVVYQGEEEKECEEFGSFIEIIGRHTESYLRGENPKTGHYFGKFVANATRYKHRAFKEEREVRLMFSPVTEDFMKLEGETEEDFPSGSMKPVLTRDRAGKEIKYISVFGTKRLPVKKVIVGPCADPKGNLERVKKIVGERAPVILSDTPFIP	46c99e4a81359a89f56d957628a0c5b1fedc5753c2df1564e4e8f664	f2a4e836c618721d6434893a6dff99d0651aef5512ec5ae428380804	Putative novel defense gene	UniRef50_Q48725 AbiG~AbiGi Abortive phage resistance protein AbiGi n=54 Tax=Lactobacillales TaxID=186826 RepID=ABIG1_LACLC	0.220859	95.2	Predicted novel defense gene		0
WP_097037979.1|NZ_OBQF01000001.1|6270|+	11.6404	1.67616	9.46507	13.8262	CDS	with_protein	GCF_900220995.1	Primary Assembly	unplaced scaffold	NZ_OBQF01000001.1	6270	7877	+	WP_097037979.1	WP_097037979.1		TIGR04141 family sporadically distributed protein			CRN96_RS00030	1608	535	nan	TRUE		FALSE	GCF_900220995			FALSE	MKELVIFKIKSTYSYDDVIESQEAFKNLGSENDTYDVNSLDEKGKVYIGHNNQNEPGWYDNVKMLATALDKDIKNQSSRAIAVLEVDNKVYILTFGHGRHMINEDYIVRNFGRKIVLNLIEADSIKTTQTAAIGDFITSHLSSSSRQTNLNDLRINTDSDLLLRIEGNINILNLKANAVGGDSIKLSFKEPIEVTLIVNIIRELEKQYNEDAYKEKFEWIDNLVPIKDKVLKDEIFKAAFKDFIKEDASLHLVNLDTTYDNYSYSFTEKGSRVEDINDLKSLITVGERIEEEEYINELTQSLLKKKIFAHDNENGDILLWSLKKCLAGEVPGFDRTYTLFLGNIYEVNQDYVNTINEKVKSLQNDHNFELDFDICDKKEEGDYLQEQAENRDDIMCLDQ…	15136eda09c7a076e97b9d6a14325ed1ed26af823035fa80cba4051f	15136eda09c7a076e97b9d6a14325ed1ed26af823035fa80cba4051f	Putative novel defense gene		0		Predicted novel defense gene		0
WP_220107995.1|NZ_JAHZST010000001.1|319059|+	11.6379	1.80399	8.85826	14.2132	CDS	with_protein	GCF_019457885.1	Primary Assembly	unplaced scaffold	NZ_JAHZST010000001.1	319059	319634	+	WP_220107995.1	WP_220107995.1		hypothetical protein			K0625_RS01245	576	191	nan	TRUE		FALSE	GCF_019457885			FALSE	MKTNFWQYYLSIEEDIDRLFRYIEPSEDNFSTYSVELTRLYLAICSELDVILKAYCKLLDDDSKASRINEYAELINASNKDISTASLNLQRFRLAITPFSDWEKSITPKWWKKYNGVKHNRDINFRDANLGNVLNSFAGLYLLNLYYYHELRSIDLRKQGFFEHLEETASSLKSRLKVLKINSIWFEFHKR	f5a377e4650687db14e00f9130d795ad1bc2ce2ba3ea527aabffaef1	0183cbf74af359dcd467ac0b26ee005404cfa1cb2c62903372a09f82	Putative novel defense gene		0		Predicted novel defense gene		0
WP_187732337.1|NZ_BMFN01000002.1|389920|+	11.6324	1.71519	9.15363	14.4827	CDS	with_protein	GCF_014638675.1	Primary Assembly	unplaced scaffold	NZ_BMFN01000002.1	389920	390783	+	WP_187732337.1	WP_187732337.1		hypothetical protein			IEW06_RS09555	864	287	nan	TRUE		FALSE	GCF_014638675			FALSE	MIDPAIPKLFKKIAEYLWKDLGQRHKFGLDKAEIGITDDIIFYLKRFTHGRHNSGITIWKAKDEVTYGHDIDLFIQDYSQNYYWFPLQAKVLFNNKIYKSVKHESHQQWTLLKRLKRKSQAAGIWCEPYYLFYNGFTQKSLSYYVARKQPHGSVVGYGALGCSLVDPYLVGKACIKGANPKYSDFHTNIRLKASPRKVLPWHKIFNQVNRKTRNLPVVNLLTNNDIQNRSSFYSQIVEPAYEAIPQAYYYPGPFTDVSLEDESRGRYMVVINQVDIEWLLFSTLFKE	e7698f3361f8218e1efead004ab3fed37bb84632fbeee307fb09706d	e7698f3361f8218e1efead004ab3fed37bb84632fbeee307fb09706d	Putative novel defense gene		0		Predicted novel defense gene		0
WP_073050522.1|NZ_FQZL01000031.1|35282|-	11.6262	1.58515	8.96753	13.7403	CDS	with_protein	GCF_900142005.1	Primary Assembly	unplaced scaffold	NZ_FQZL01000031.1	35282	36805	-	WP_073050522.1	WP_073050522.1		hypothetical protein			BUB05_RS15445	1524	507	nan	TRUE		FALSE	GCF_900142005			FALSE	MSEKEVNSKIPKAPLSNILEFADTKNIEEKSIHAQLLELIQTNDESFSDVDIQNILSNYIYVSECVRADLKEIENRLSELKKLDSITPADDEYAHKKYRYFARLNRKAQAEITDFYSNDLLKYAVDNKALKYVERKDDRLTMMFLDGRYEYAHFKRYFEYTHDFSTEAKIRFIPGVELIKREEVITEYISLKNASIEKYHAEILRMVIENKSIEYVRDIVSTNHFLARRSEIFDVLVELFNDERYQSFISLAVLQLEGLFYDCCSIIAKKELGDKAGTLIEKAEKVYGENRVFQLSIYPYFAFEVPCLRNEIAHNGIILGKELQVIANEIVLDLYSVTYWACHLTNEKYIPLLMTMDKINEDSSGDENVIMEVMFLELFSNYQISGSEYLEVLAKPEVY…	0d9c46b14b1dd1b8caa2b7c5a330f35efd58139c6454a0ff65f2b520	1e5243e4ebd04cce3ce81ec11caa54d55b401c7de1e5ac4251ca7ced	Putative novel defense gene	UniRef50_A0A1C3SRW1 AbiJ~AbiJ Abortive infection protein-like C-terminal domain-containing protein n=40 Tax=Lactobacillales TaxID=186826 RepID=A0A1C3SRW1_STRMC	0.226824	73.5	Predicted novel defense gene		0
WP_271185551.1|NZ_BSFE01000002.1|4986|-	11.6245	1.78365	9.16785	13.5049	CDS	with_protein	GCF_027922185.1	Primary Assembly	unplaced scaffold	NZ_BSFE01000002.1	4986	5957	-	WP_271185551.1	WP_271185551.1		PIN domain-containing protein			PKE71_RS03390	972	323	nan	TRUE		FALSE	GCF_027922185			FALSE	MTKYVFIDTCEFVKFFEASKVDIKTLAKFADKISDTDFVFVTTKQVKQEYKKNRLRAIKTIIESTVNRNPKILPPALGSIDEKNKYESLISETEKLISEVSRKALAKAKNNRLGADQAIKKIFDSSTEIEITPEIIQKARNRFDRGLPPRKYGKSDSIGDAINWECLLSNAGFLDELYIVSGDGDFESQLFPLRPNELLSDDWASETLDSTYIYKSLSHFIKDKIDQEIDALDSDRFTAVHELAESPSFSFTHAYIKVAKSFTHFTESEIEKLISALENNTQINWISKDPDVSAFYTSIYYNNSDHFSESQKERLSEFYSLPE	6a32559f8a861efa9ebbfd4e12ab0c18fa3e495391e345a9e9cdcc22	2973f1fa522de4ba2ab12c461e65d533f737f5e70537048d9de24dca	Putative novel defense gene	UniRef50_UPI000BEF7E0A PD-T7-3~PD-T7-3 hypothetical protein n=2 Tax=Bacillus cereus group TaxID=86661 RepID=UPI000BEF7E0A	0.154799	54.8	Predicted novel defense gene		0
WP_049010458.1|NZ_SJON01000004.1|15083|-	11.6245	1.75038	8.96567	13.722	CDS	with_protein	GCF_004331385.1	Primary Assembly	unplaced scaffold	NZ_SJON01000004.1	15083	15712	-	WP_049010458.1	WP_049010458.1		hypothetical protein			E0L16_RS06980	630	209	nan	TRUE		FALSE	GCF_004331385			FALSE	MTEDSKRGSALICALKSDEVVELSKEYAELSIDALIESKTLESIPFVSTVVGVYKVASSVRSQLFTEKIFRFLTHFSDLPDAERIKMTERLNENDKFAGQAGARLIEIIDRMESESKPEVAAEFLKSFAREEIDFNVLRRLLVALERIPSFDISELAAFVAIDPDQPVEMDEAFLDSLVNAGLGKNNGAWKSVIIPTELCITFVRAGRL	2d75e2e0bc268294c8c34ff0d9310d1cf90a89f0d9179e9291526ca2	144d38869007138fb8c3a95b2767c4d12efce73a88d21f89b4e67919	Putative novel defense gene		0		Predicted novel defense gene		0
WP_054967851.1|NZ_LJCO01000014.1|70390|-	11.6225	1.66665	10.3375	14.8466	CDS	with_protein	GCF_001399675.1	Primary Assembly	unplaced scaffold	NZ_LJCO01000014.1	70390	71103	-	WP_054967851.1	WP_054967851.1		hypothetical protein			AN477_RS03800	714	237	nan	TRUE		FALSE	GCF_001399675			FALSE	MGEIGYGYGSEWHLLRFMGRHRDFLDREVLKSVGTNGRIDWVDFCFKTNERWPDRERRGFDFLDPESETARRYNVKWPQSGTPPTWDAIAWLNRHDGTRELLLFEAKSHPGELKGQVRAKGEGLSQITKAVDCLKSALGADPASDWLHTYYQYANRLFMLWLANKTGTPARLVNIYFLNDTFYKCKDCQYTKQPGVETVHSIGVWKDAIETRLAHLSLSEDHYLSDRVPSVFIDVRG	a900865aed5b205db7a2b77eab0a131966dffe2320046abaee67c3d2	34955818ccc2c79fe537cc6633726fe890d4662e138db0fa79b08906	Putative novel defense gene		0		Predicted novel defense gene		0
WP_094513183.1|NZ_NNRN01000001.1|27189|+	11.6224	0.417061	11.0828	12.3428	CDS	with_protein	GCF_002252535.1	Primary Assembly	unplaced scaffold	NZ_NNRN01000001.1	27189	27968	+	WP_094513183.1	WP_094513183.1		hypothetical protein			CES86_RS00140	780	259	nan	TRUE		FALSE	GCF_002252535			FALSE	MSQFGAFFGSNAAVGKQLLWEHTIFQVALLFAEAERRIRSSEGQAKYTSLDGWWRKSSHRINGTHGYRVPEETAISEALRDEMENAKRDLMLRRAALGPEVADIDSLEFHTEAPRRQKTGIGRKAKPTDFRFYRSGLGDIELRIEAKVIVKDKDITDQYLSLHGLGRFSDPKEPYTDELVGGMVAYTVTDDRGAWSKKIDAGMAAATPVIPTFHHSLPQEGGDTTLFCRVPYTHAKFPPQAEVLVFHLVLEFDCHPEAR	8e78d445772f807134ad95506fa0cb0067489e26ea261192f930012d	20da0269a58df052a93330da66358d7abc61fcb15699640f14f1eef7	Putative novel defense gene	UniRef50_A0A071M246 PD-Lambda-3~PD-Lambda-3_A TnsA endonuclease N-terminal domain-containing protein n=136 Tax=root TaxID=1 RepID=A0A071M246_9ENTR	0.316602	74.2	Predicted novel defense gene		0
WP_068718601.1|NZ_LWDV01000009.1|745190|-	11.6158	0.734187	10.6179	12.811	CDS	with_protein	GCF_001693735.1	Primary Assembly	unplaced scaffold	NZ_LWDV01000009.1	745190	749419	-	WP_068718601.1	WP_068718601.1		hypothetical protein			U472_RS11515	4230	1409	nan	TRUE		FALSE	GCF_001693735			FALSE	MSRLKSDIGAESAFRGFRTQTLYIVNRILNHTEDEFKFQPEGKEDLAVYDNNINLKEVVQVKNYSTNLSLSSLSPQKEDSFFRRSLKTLKEGQASKLNLVVFGNVGPELYNAIIKEGIDRDKVKKKLKENYNYKEEEIELIFKNLKIERVKESKIIENIKRALRKNPQVTVDYQIAFDLLMYWIYELSEEEGFVDRHSLLNKLDQIGMFLNERVSFHEEYGNAILPLDYMKVEKEESIERVREEFYVGVSAKYIHIKNNLDVIREEKIRQIKKKFEKDNIVIIHGASGQGKSTLAYRYLYEFHPTNYSYQINYIKGKSHARRIINTLYGISKSVDLPLMIYIDVEPGNVEWTEIVKEVANNYTKFKVLVTIREEDWKRSSLTGADLIFSEMELNFNRLE…	52a0c3e4e431d756bd093ba87462be5af91eff885685e5b9a200246b	0604b74cb74f8859324be3a17ca7105b84906b42c78ab697c407deef	Putative novel defense gene	UniRef50_A0A5S4U3L3 AVAST_III~Avs3A NACHT domain-containing protein n=114 Tax=Pseudomonadota TaxID=1224 RepID=A0A5S4U3L3_9GAMM	0.378992	99.7	Predicted novel defense gene		0
WP_149011386.1|NZ_CP070290.1|3873930|-	11.6135	1.08868	10.236	12.6401	CDS	with_protein	GCF_016904755.1	Primary Assembly	chromosome	NZ_CP070290.1	3873930	3875030	-	WP_149011386.1	WP_149011386.1		hypothetical protein		66510014	JRC41_RS18505	1101	366	nan	TRUE		FALSE	GCF_016904755			FALSE	MLGDKSITYGLYLFDSDLRNTEDMYLRNIISEAIFYSYNFLFLLNEVKETKNKEKLKAKFREAFIEADAMRAIQFEIFSYIFLKRAGNVVECMDYSPSSDNFDYLVIDNFNIKTQVECKSFSYERGLYITAGQANSIREKMLVSHQSKLTNLLNEPLNMLCSITINVNSNIGRDDESLNDFVEKIAKALDNGSSQKNDQFEIYIEKFKDLKNIQDEFVFQDVQLKSQTIELVACTSQPEGCNSRVHLRVTSELTEGYLKKFEKTCKEAAKRQLKKDKPASIFVHFTNGFILKDSVNQKEFKRSISKIFGKNHLTNLVFVTNINIEEQKEFPYFTMQPVFLIAENRNSRFNSYFLDHVPNKKFIDLT	4cb6e12ad3f9fb878de10a69d2e8592e86a5e21d5e08dd96526b40a4	4cb6e12ad3f9fb878de10a69d2e8592e86a5e21d5e08dd96526b40a4	Putative novel defense gene	UniRef50_A0A196MEC1 PD-T7-1~PD-T7-1 Glycosaminoglycan attachment protein n=28 Tax=Alphaproteobacteria TaxID=28211 RepID=A0A196MEC1_9SPHN	0.256831	96.6	Predicted novel defense gene		0
WP_167267087.1|NZ_JAASQJ010000001.1|668639|-	11.6133	0.971407	9.97341	12.587	CDS	with_protein	GCF_011762185.1	Primary Assembly	unplaced scaffold	NZ_JAASQJ010000001.1	668639	669610	-	WP_167267087.1	WP_167267087.1		hypothetical protein			FHS68_RS02965	972	323	nan	TRUE		FALSE	GCF_011762185			FALSE	MGLKIYVKSTLVYDDHNQAVREFFSVGEEKEHNLPKITTSFHYLVADEKFKFEINSIFEYEINVKTYDAFVAISESHKKGFPLRIPPNDIIKGFIDNHISEWDKPQTYFNLMRWVLNVNLASGRTSKNWSFDKFNWYHLFDMWISGATLQDSRIFNLSLLAQLANRNISEPLPFEILNEAKVTMSSTPRAALIMVATALEIGVKQFIKSRSPDTEWILENIQSPPVIKLISELVQQLEPRLDFSKETIASAKNLISERNKAIHSGVFDNSTKNAARIGEKMHNYATLVNDILYYLEFFSGHRWVKLGTHIMHKRISQHLWDIS	534b0ce6269811646647e873840a7525692b987a5beaf1409c1c9de7	b2b304a3881b3f7779a92cfe3f583037ff29229f8af76c02149ddce6	Putative novel defense gene	UniRef50_A0A6C1EMG5 RM_Type_IIG~Type_IIG site-specific DNA-methyltransferase (adenine-specific) n=287 Tax=Bacteria TaxID=2 RepID=A0A6C1EMG5_LIMFE	0.393189	73.5	Predicted novel defense gene		0
WP_125418810.1|NZ_RWIT01000002.1|310173|-	11.6114	1.16289	10.3296	13.5752	CDS	with_protein	GCF_003944715.1	Primary Assembly	unplaced scaffold	NZ_RWIT01000002.1	310173	311315	-	WP_125418810.1	WP_125418810.1		hypothetical protein			EI291_RS05515	1143	380	nan	TRUE		FALSE	GCF_003944715			FALSE	MVDFDYMAGTVKLDDPAGPRSILEIRSALAKAYELSQHTLFADDPVLDVFEDKPWHMHRTTVERMLLEIDTLPSLKNRIYTMTSQGLELAIAELQSTERTLAKVAGSEHEYFVKLHLAGKLKAELRYLVSLARHGVITTNKSAIEEQLDALSSSAQKVVYLKQLLLSYKQREDHYDKEQYAELTKFIKLEKKKWALSVDEPQPYFATTVDLLTFISNVVTTELEHNIRYQAGYKNFWRDAHYTVDKSEVEVQPYIRTVLEPACKQRNVAIHRESFAADGSIDMTFTYLDLRVCMEIKKAQHPDVETAISKQLVTYMQAEKTDAGIYLVLWYKSSNGISLPARYATPNELANTLQRHSATDYHIKAYVIDCTKPISPSKRQ	5f7b2ee41fcee50eb906ef666e2fb772d6963815a1649efbb2d14355	5f7b2ee41fcee50eb906ef666e2fb772d6963815a1649efbb2d14355	Putative novel defense gene	UniRef50_A0A0T2ZJT4 Lamassu-Fam~LmuA_effector_PDDEXK Protein NO VEIN C-terminal domain-containing protein n=27 Tax=Bacteria TaxID=2 RepID=A0A0T2ZJT4_9BURK	0.328947	97.1	Predicted novel defense gene		0
WP_161793364.1|NZ_JXAL01000014.1|170468|-	11.6113	0.354261	11.0888	12.0268	CDS	with_protein	GCF_000829465.1	Primary Assembly	unplaced scaffold	NZ_JXAL01000014.1	170468	172150	-	WP_161793364.1	WP_161793364.1		DUF262 domain-containing protein			SD71_RS09725	1683	560	nan	TRUE		FALSE	GCF_000829465			FALSE	MSEVVTKINDNSYVLPVIQRRLVWEEEKMELLFDTLMKGNSFGGIMAIEEEEGNKPLFAYRHFTKNGENLSSIYDSTNHKDHLFIIDGQQRLQSFYIGLMGSINGKILYFDLFSDYKNLEYGFKFEKDSTKLPEKATERESEDLLTHKWYPVNKLFKSLKETNDEDQIADEIIASTGVVSDIEKDHIRKNTNRFYRSVFNLDSIGISKVRINRQLNENSNRQRIVELFRRLNDGGTKLSAFDLVASILKGFDWKMEGFLDSVLRDHKDIGVTQEILIKLIFILKDIHNKEMTELEEQHASFAIDNQQRITKTLEAMKRFLKVAKLLEYYKDGNRSFIPLYFVAYYIFHKNDIETENLEYMFDTYDTTNKTFQKIYNWIYWSLLNGVFSRGSGWIPYKTG…	5a2d9bf83dfeb032f397b4e7a01b0be5d90c99ba014cd699737fd6a5	836affca8f076f14b194bc919af9ef1928113ee5941fe98e1f7bbcb3	Putative novel defense gene	UniRef50_B4VN95 SspBCDE~SspE DUF262 domain-containing protein n=15 Tax=Cyanobacteriota TaxID=1117 RepID=B4VN95_9CYAN	0.180357	99.8	Predicted novel defense gene		0
WP_028069703.1|NZ_LR590484.1|3347165|-	11.6106	1.15923	10.2815	13.2414	CDS	with_protein	GCF_901482695.1	Primary Assembly	chromosome	NZ_LR590484.1	3347165	3348379	-	WP_028069703.1	WP_028069703.1		hypothetical protein		78463596	FGL37_RS13940	1215	404	nan	TRUE		FALSE	GCF_901482695			FALSE	MKKIDNLSDLLLLHEIIEKSKVLQDIRYENGSLEIELKEDISAITSDLQSSNIDFDKSGSKIIEINIDKSQILFFQNKDTFYDRVCSNNLSLDGRDIFIWDYDKTCILYENFSKERAANDETKNGGFILNVVQYRDLLNIFLDIKNQLIELEKAHPQNELFFASKGDDNLLVKINYQKKVDELYNRKFEYLNIDKFLERINNQEWLACFKNTICAFFDKQSDSKKTFFWLYENFEYLFANTEKSYFLYISKFSFDKISKLFKKDQEQYFNSLNDYQNKLSGQLISIPLTIGAALLSSNFVTNNGLANSFVVYLISAYVIFVMGTIGFVFFDLIKLKKDITDERDNFQKRYSNIYENFKQDFDYILCKSRWMIGFAVFLLVLFLSILLIVWIGPTEELKK…	e3fb1fbbd9068930f3066fdede2126c8fc1dfc3a1a10ca93071906f2	42d8eb5121312049586ac031990bf6a5b5985b4b8604dce514694417	Putative novel defense gene		0		Predicted novel defense gene		0
WP_131535512.1|NZ_RQRS01000001.1|138653|+	11.5991	1.94789	8.35208	13.6785	CDS	with_protein	GCF_004335085.1	Primary Assembly	unplaced scaffold	NZ_RQRS01000001.1	138653	139927	+	WP_131535512.1	WP_131535512.1		PIN domain-containing protein			EHC72_RS00610	1275	424	nan	TRUE		FALSE	GCF_004335085			FALSE	MAKSEKENLEILYPTFGSKRFKQTLKSHKEVLDRYYAGFDEAKSLKGDYKIFLDTNVILRIYSTSFKARGKLLQFFKDYGSRIVLTSQVQWEFVKNRENVISQFNNEVTTTIPDNFNKDIINTITSFRNKNKSKLVDYPDVEVKLEKLQNDAADLLKLISESISVKNISTNEIMYNDDFITEFQGMELLEPLEEKFIKEIKAEFDLFLNTLDKNDIEKQIFKTFPGCYEKKEKQDDPYGDYIIFHEMMKYALEKQKDIIFITEDVTKGDWMQVGKSPHIHYVENFYLNTKKLLYILDGERTFDLLLDINFKSLIQYDASINSFTPINKHTLQHFIDTFPPFNSAKSYPVGDLEAEVIYNGFETIEQIRNVLAIIWHYYPDIVSQLSTYSKVALFRASMT…	a6214386d2dcbe0e1de2e7f2d326c293acd2af85992e356ccd8ed634	76bf41a14a21d6999241161da2d63be13c9df17d225008ebf669a690	Putative novel defense gene		0		Predicted novel defense gene		0
WP_025144352.1|NZ_AYMG01000016.1|154345|-	11.5977	1.66249	9.09235	13.8126	CDS	with_protein	GCF_000633455.1	Primary Assembly	unplaced scaffold	NZ_AYMG01000016.1	154345	156129	-	WP_025144352.1	WP_025144352.1		TIGR04141 family sporadically distributed protein			U859_RS0116015	1785	594	nan	TRUE		FALSE	GCF_000633455			FALSE	MSEKIQSSFYLLKDAITISGKGITKATTQTINDAYLAKLMKDKGYKAQKVTPNLNSNYDISLFFKKKTSDIKWKEFIASIAQPGEPILKSDKTNNESYILLLYSKKGKCYYASTGGTGHMVIQDIATNDLGLQILARILKPEDKALRSSKERSLVGGILGSVKIFRNDYNLYDNESFGSIYNELNATVAVDKLVNVFGFTSGEIKSESLCIAKNSFSIKKSISFKQLLQIITKCEGLLKTTPQMEINSVEKLGRGKLPLIKALNGQLDGKVYLNYLDPVKICDVEISHRDFEKYYLSTYTIFYFKIGRDEYDFRSDEPIREVQTLLDEIRKVDSTLSQADFERTVSLSSIITYDDAGTELTTDPMRSHYCTEERHNLKSYFLIEKDWYEIGKTMIDKIN…	e1a72954c6d7cf4c3d93d6eab45a58d603e625e94b4adff0bc533cd4	ba1601e067e561e376873ff4e71c18fc9467bb552732772e234df005	Putative novel defense gene		0		Predicted novel defense gene		0
WP_132246436.1|NZ_SLWV01000020.1|33705|+	11.597	1.07633	10.0868	13.2464	CDS	with_protein	GCF_004345705.1	Primary Assembly	unplaced scaffold	NZ_SLWV01000020.1	33705	35228	+	WP_132246436.1	WP_132246436.1		hypothetical protein			EV214_RS12940	1524	507	nan	TRUE		FALSE	GCF_004345705			FALSE	MNIFNKVFVIDDRYEEALPIIQALAIKGISSIYWNGDIDTKPEYPLNGVRLVILDMRFSYVTDSRTIITHLFTLLKSAISNENGPYILCVWSKHDNEYLEEFKKELIKQPSIPQPYLIINMEKSNFIKVTNQRNRIYDEMAIALDCEVGVETQKEIFEALQNLGIDETIETIETKENIFEELIHNLDEKLKEVNSLSILLIWENLANSSVNNLVNGIAQFSELDGTWDNNIKTLIQHLATANAGKSLGETPKEYILNALLSLNHMLPDELLNQLINWHIDEDKFNFINDPAIMKEVNNSVYSISKPSKKFIVKKDNEVYKTFKYMSDIERYEEEDRYVCKELYNKYLNFLGNSNFKLLCERIMSGDIKKPGSIYKVDDFELLKELSGFVFKDKNKINIK…	283234a00160709c1cb13a92f8b0dbff5068d52d6caeb4701d67f8ab	a62b81e6a7c9bfc214d0c499aa61ddf66df74993c7867953eafed3f2	Putative novel defense gene		0		Predicted novel defense gene		0
WP_221056856.1|NZ_AP019781.1|2023432|+	11.594	1.2727	10.2328	13.8712	CDS	with_protein	GCF_019669965.1	Primary Assembly	chromosome	NZ_AP019781.1	2023432	2025912	+	WP_221056856.1	WP_221056856.1		BREX-4 system phosphatase PglZ	pglZ	66131526	MchiMG62_RS10155	2481	826	nan	TRUE		FALSE	GCF_019669965			FALSE	MNESVFIHVSSFDELAQRLHQKYHEGVAQYTSTFRYPASIIFFDSKQEYKRFIQESPWEIRTLSEVFGDKEEISCYQIRKWLNALLSEHSKEPVVVLPITEYIRVCKPHNPPLIDQIFTSIVQAEFSPIIAPMLDYSFSYQRFFAEFPHQDRMAEVFSYDSPAKDQDPAIEIILDETGMVPTEGHEVITTLKGWIKLWETGEIADKNNLIIQNKRIIEAIKDTDISVPKVNKRIVENQKDYLSYYQNIDPTSFTIEPDATIWNVIFSNLHTDCRKNSWSKIVTTILGSTDNLEEDITKYWEDSIRIEMRVQRWFWLNEAKKRSLSSPFPERLVKEVEDPEQLLDYAYNIGISSEIDAQSLKDRAKLLKRFKKPLFNTGILTFEQNYAEWKERQGADYRK…	0089ea9d30c6028b458bb16016cd4e89cbe6fbe1696164944b4085e3	94fc0d87ee6473083f3eb5c14cf132b0b445d6043c93d20329cca05e	Putative novel defense gene	UniRef50_P0DUG0 BREX~pglZA Alkaline phosphatase-like protein BrxZ n=598 Tax=cellular organisms TaxID=131567 RepID=PGLZ_ECOHS	0.382567	99.8	Predicted novel defense gene		0
WP_186642557.1|NZ_JABWQX020000001.1|2517585|-	11.5919	1.55408	10.034	14.4546	CDS	with_protein	GCF_014268655.2	Primary Assembly	unplaced scaffold	NZ_JABWQX020000001.1	2517585	2518970	-	WP_186642557.1	WP_186642557.1		hypothetical protein			HU742_RS11305	1386	461	nan	TRUE		FALSE	GCF_014268655			FALSE	MRIEEEYKKTGYFWLLEKEENKIPGVLSINDGGKIELEIIGHFSDGADLLNNDDGLSRIIGHVEKDGLITLDDCFYIKKNISFGGISKSSIRANTVFSGAHWGKDEIATFNAFSFSVDCLDEWVGISGINVDSDWIAGTASISYSPPEEKVFFLDNGMKLEICFAYTLPGFPNITEAKIAQRAYFRLVSEELRELSEFRTVAFKITNLMCFAIDEVVTLQNVSATSSEKQRCVDNNQYPIPISIYYQSIPYSEKKPKKDRHSMLFNFGVIATNTQQVLNNWLNAYEYLYPALNLYFSTKTGAQKYLEGKFLALAQGLETYHRRISRETLMKPEFFDAMIAEILSGCPEEHVEWLQGRLKHGNEINLGKRLKRIIEPFKNHLGTSGERSKMLRTIVDTRN…	08daf51cbd6eaf66fb8c54c37ae7a03d0d49edca9e13bdbc1e4dfe03	2e87916565d6302c0daa6f193ed65c5257a58fa781e00b5b6389fb43	Putative novel defense gene	UniRef50_A0A2Z6ULK5 PD-T4-2~PD-T4-2_B RiboL-PSP-HEPN domain-containing protein n=28 Tax=Bacteria TaxID=2 RepID=A0A2Z6ULK5_MICAE	0.0433839	70.3	Predicted novel defense gene		0
WP_096571733.1|NZ_AP018314.1|4276158|-	11.5916	0.916532	10.3227	12.5581	CDS	with_protein	GCF_002368075.1	Primary Assembly	chromosome	NZ_AP018314.1	4276158	4277051	-	WP_096571733.1	WP_096571733.1		hypothetical protein			CA728_RS19945	894	297	nan	TRUE		FALSE	GCF_002368075			FALSE	MSLTFEEIAIAFSNCNSDAKTSFKNHLVNLYKSKEDYEKGFIISDVNNYILTDIEKLLSKAVLNICAADNLIKQGYFSWGFVTSYYANFFLIQGLNRTQLNFTTWVSRSIDCVEKDYRKKNLHIIGIANSSDEHQRQFKRFFENFSHFRNRKGIDRYWNIGIQSFELGNESEIRNRINYEIRIDAFYELDLDIVEFRKIIRDNQYSPFTEYKENSQKFDNYSRRNLKLAIARLRMLTYTLNFIAVRNLEYQSYYQRNMKNRLKAIDDKYPDVSKWIKELFQKWLIFDSELVEEDVIS	c74884ce70ed9efb230eb4b3040844b65ba7892f3047e2d162af5902	8d53a334e59467fa772ed82effbea5cd2c8749b37c63bc307da5336b	Putative novel defense gene	UniRef50_A0A2H5W5G8 Retron_IX~HEPN HEPN domain-containing protein n=63 Tax=cellular organisms TaxID=131567 RepID=A0A2H5W5G8_9BACT	0.161616	60.5	Predicted novel defense gene		0
WP_112094902.1|NZ_QMBP01000001.1|22096|-	11.591	0.910033	10.4868	12.6999	CDS	with_protein	GCF_003289945.1	Primary Assembly	unplaced scaffold	NZ_QMBP01000001.1	22096	23136	-	WP_112094902.1	WP_112094902.1		PIN domain-containing protein			DPM33_RS00135	1041	346	nan	TRUE		FALSE	GCF_003289945			FALSE	MLKILVDTCVWLDLAKDYRQQSLILAAKELFDGQQIDFVVPDVVKAEFARNKARVAEDARRSLQAHFRLVREAVDRFAEDDYKTETLNSLNEIDQRIAMKGEAVNKSIEWIEDLLAHGLSKATTKAIKQRVTERAIAGLAPYHRSKNSVGDAILVETYADLASAAKAKGQRVAFVSHNTRDFSDPNGDQRNPHPDIAELFDGPHSTYWTSLGDLLKSEHADYLEFVDEELSWTDQPRRLSQILEAARLLGLQVWYNRHWNLRSQVERGDTKVVTKPEWEAAEPRSRNNRVIIDSIWKGALEAARKTEEEVGLENLGPWTDFEWGMVNGKLSALRWVMGDDWDMLDT	6360a24e5129a2f1a62b2de2f9db6f2d6704b889fa8b2aeaa4a5e1d0	1ae6a1139394206e35ab7cd68c5ee63aca5f660123b6c29924decd70	Putative novel defense gene		0		Predicted novel defense gene		0
WP_198638211.1|NZ_JAEHNY010000004.1|274673|-	11.5902	0.73035	10.6456	12.6116	CDS	with_protein	GCF_016236975.1	Primary Assembly	unplaced scaffold	NZ_JAEHNY010000004.1	274673	275626	-	WP_198638211.1	WP_198638211.1		DUF2806 domain-containing protein			I6U50_RS06235	954	317	nan	TRUE		FALSE	GCF_016236975			FALSE	MPEFNLIKLDGKPLEKLVEVISNGIGTLYRPRAIRKEADSKAYEIGIIEQAKAKALAEGKELEAETYLKIQERILFNEVERQNNIDNIAEKTASQLENEPNISDEPVDKDWTKRFFNIAQDVSNEEMQNLWSRILAGEVVRPGSFSLRTLELIKNLSKYEAETFSKMANLTLVSFDSPCIYQGKNQSNDFLLKFGLSFNNRLLLVEVGLLQPDSTITRSLPENKTEQPQFVYHKSGNIILRQTIQSKSPQVKFSIYRYSKIGEELLKIITIEPNIEYIKEFALEHTNENSKFEMAYILKEHPNGSVNHTNWEEIIKK	0d0b1cb756574f64e09a1f64c008c5078971e38fc91e49f8fa764aae	f9d27519cefeeaa9a1acdca82262b405b49775918becdf1a77eb6d84	Putative novel defense gene		0		Predicted novel defense gene		0
WP_210512152.1|NZ_JAFIDN010000007.1|82368|+	11.5871	0.582773	10.6269	12.3196	CDS	with_protein	GCF_017921895.1	Primary Assembly	unplaced scaffold	NZ_JAFIDN010000007.1	82368	83432	+	WP_210512152.1	WP_210512152.1		PD-(D/E)XK nuclease family protein			NATSA_RS09860	1065	354	nan	TRUE		FALSE	GCF_017921895			FALSE	MKALFKTLFDLVTRESSQPLEDYLTEIFAHVLSDNQELLKVFLAKIKINRFDTEELSISTQHELTALEDHDSNSRPDIAIFGDDLAVFIENKVHSAEGKEQLKRYAEHLESLNKKHKKLVYITKNYDPKEVNELFENCNTLSKTDFIHLRWFEIAELLKNFPDDLITYELLKFMKTNKLTMNNQFTPLDLITLSNFSNVSDIMDEVLFGEISSRFEKVNGNVTQKSTRLTQLKEHDRYIYYSGHKDKISVLLGFWLNSKKEEEYPELGIEIEINPNASRVEHWEEVFKEIEKNYLNWKTSNLNSPKQWSRVVKKSSLQTILSTENHVLESKKFLNECIDDLDSIIKTYRLREEA	b15723168a3fcffdee4084a7f8bf3534fceb91961e7d7c5c80704214	00d1916d5d794a9880a370e75837ccd39e134134c39993277f956341	Putative novel defense gene	UniRef50_A0A2R4EF20 Nhi~Nhi AAA+ ATPase domain-containing protein n=1 Tax=Acidovorax avenae subsp. avenae TaxID=80870 RepID=A0A2R4EF20_9BURK	0.248588	71.1	Predicted novel defense gene		0
WP_025374175.1|NZ_CP003915.1|3947091|-	11.5856	1.14201	9.65165	12.9812	CDS	with_protein	GCF_000521505.1	Primary Assembly	chromosome	NZ_CP003915.1	3947091	3948545	-	WP_025374175.1	WP_025374175.1		hypothetical protein			MIM_RS18115	1455	484	nan	TRUE		FALSE	GCF_000521505			FALSE	MSAVPLAELLDSLNFGGAFIRESENDVSASGLSADMAMAVITMCQELAWDFDLFDSAGTEWGDSILQPDFAPYRLRISKPPSGEDRLVLLTNTGLAEWLKVGHAAINWQVARLTQPIVTMARLLQPWGEPQAYQPSSSIKSPRSLVREYGVERFAPEDIRPWLLREETSVSNGDAAAKVWISVSMGALVNSLADEINPTTQQLKFKGPPKLTITLPIGHDGLADEIGIKYFNDLQRAVRWVFENEREAELRHGLMANDIARSVGGNGDNFHYFLEGISASLDGAKAAYQVSLSELGRDTLKILAELRKAVTEETAKVADATRQLVTSVAGALAISLGLIAARVNAAASNELIVAVMVVVVAYVGVVIYSGYGFIQLQRQLRKDWQPRLYRFLPLSEYES…	1ecf7a4923bb00397b5a6834243802506e760bf9e2c4ebe9f76142d7	1ecf7a4923bb00397b5a6834243802506e760bf9e2c4ebe9f76142d7	Putative novel defense gene		0		Predicted novel defense gene		0
WP_123852501.1|NZ_VFJE01000054.1|337820|+	11.5808	1.08606	9.65853	12.7117	CDS	with_protein	GCF_006385255.1	Primary Assembly	unplaced scaffold	NZ_VFJE01000054.1	337820	339433	+	WP_123852501.1	WP_123852501.1		hypothetical protein			FJA49_RS10530	1614	537	nan	TRUE		FALSE	GCF_006385255			FALSE	MAKSEFQSKKPNNIREYIELANDISDYKNRLKAIDFLSKYKCYESKKELYRLMKTDKIFAVKEQAFRALQNFGEDVRLTKKKKGKSVKTINDKLLILHNSFNGDPYTLTDFKIKFKDLYPYIYDIYNYEKKSKFDSFITSSIKTFAKRKIKHNYSINISFDAPDIFISREIFDMEYKGSSDTNDELEIKNDTLTIRSNRSAKINLINIVFSESNSIHNQIIKSLIYYYIKVNRFVPIKSISINRIKQTGEDTIISLPTTKIAVEQILNEKFISIDISTVNINDLFKSDDKSKAIQYALTYLLKSKITNEQSERFEKLWKSFNSIYHYLGNGANENECHRLIRNFILTNPTLFSKSHRKAKAITIKELREKVRFYELLSNDYDTKEKIVSFIAFVFRYQN…	0fbef14d028b64b0822a66a30a9ab47f99ffd53402562846ffe006f6	e97764c1a46b86b0003c516a61fdba5e3ae1545eca184c333c77aa41	Putative novel defense gene	UniRef50_A0A1G4Y1C0 Retron_XIII~ARM HEAT repeat-containing protein n=32 Tax=Variovorax TaxID=34072 RepID=A0A1G4Y1C0_9BURK	0.122905	54.2	Predicted novel defense gene		0
WP_099916602.1|NZ_PDOB01000022.1|49814|-	11.58	0.790517	10.5024	12.9507	CDS	with_protein	GCF_002760665.1	Primary Assembly	unplaced scaffold	NZ_PDOB01000022.1	49814	50914	-	WP_099916602.1	WP_099916602.1		hypothetical protein			CR103_RS14040	1101	366	nan	TRUE		FALSE	GCF_002760665			FALSE	MTQKPPFADEIRKTGFVLENRIAQQLKSAGWTVISNKYYVDDSEETVREIDLVAYRCTKVQHFDVYTTLIISCKKSDANAWALLAREINLKDPNSDWWPLHAWSNDRALTYKLSEPAKANRYHKRVSELGVKEALNDPSVEVFAYQEMDKVSGRPQNDKPIFSAVTSLMKAQAYELAALPGRKKSPSVYQFNLLSVVDTDLVRLMFSDDEIVASSLETEHYLAGYIVRKRETFSRIRFIRADRFKSVLEDYGRLHTANCTWFAEETDSFYDGLVKDSKRTQVLAEDFKKKVQYDIAVRVARNYSEIGPVTVNWDANGDEVWVGVLFEENDIDKLNSDERLKKTVAKALKDVYRYEGKFTFGEDLPF	48f74f40b03bf677a091b6381d9d374f75801c3b8c5a21108fd445e1	e439f507fae4332e2bcae6bda931be7935930f2adc01a254529be33c	Putative novel defense gene	UniRef50_Q9FCF7 RM_Type_IV~Type_IV_REases Restriction endonuclease type IV Mrr domain-containing protein n=92 Tax=Streptomycetaceae TaxID=2062 RepID=Q9FCF7_STRCO	0.180328	72.8	Predicted novel defense gene		0
WP_146088908.1|NZ_PTJC01000012.1|10960|+	11.5649	1.60121	8.94982	13.3071	CDS	with_protein	GCF_002934605.1	Primary Assembly	unplaced scaffold	NZ_PTJC01000012.1	10960	11667	+	WP_146088908.1	WP_146088908.1		hypothetical protein			CLV84_RS21610	708	235	nan	TRUE		FALSE	GCF_002934605			FALSE	MYNENGHLDENLRLELYMNQSQNVRNLLKTKKIFIKDINETNRIGKDRELKVKTNLLALLYCTYAEAVLYQIVLTPYGITKSQIEDIDNESSVGTIWKKLINIGFKMIPNYANSNDLKQREGFIINFIDDFIVPPSLIRNKMMHGQWVVALNRNRTKLNNETTINIDNLDYVKIGTWFKSLETVSKIVRELIQSPTKGFHNSYWPLYLRVREDIEKSKNWTYLSKRNLLKNKPKK	7d81c3d7b218975b310b5cce3f3782e5eb1a215cf53deaddef88a63e	bbb52c88c55c8b895372b6cf1fbc0f0366986a93cecbd970cd7cdd18	Putative novel defense gene	UniRef50_A0A2Z6ULK5 PD-T4-2~PD-T4-2_B RiboL-PSP-HEPN domain-containing protein n=28 Tax=Bacteria TaxID=2 RepID=A0A2Z6ULK5_MICAE	0.255319	95.5	Predicted novel defense gene		0
WP_079735474.1|NZ_LT670848.1|2670846|+	11.5605	1.07461	10.0819	12.8053	CDS	with_protein	GCF_900142975.1	Primary Assembly	chromosome	NZ_LT670848.1	2670846	2671850	+	WP_079735474.1	WP_079735474.1		hypothetical protein			B5488_RS11960	1005	334	nan	TRUE		FALSE	GCF_900142975			FALSE	MTVFCNLGLFPNYFENFSEFIEKEKYELTLEKYYIHQYRITEKEHQDHYLMQSYFQNLHLIGLVKELADHSNITAGKLKVYFHRVGNSLILPIEYGVSELENLTLDDVKEMREDIFGGIHKSERSKLFVNELMNIFTNKEKKYSFLIENWSLLKENYYSSFESYLEGFSFEKIKTSSLQYFQELNDKIHETIRKVSNYIFGIPIAFLFLISRLEFSEPSAVKNFSLLGIGYLFILLIYKIFFKSIEESLDSIKNDINRYESKIKHISSLSQIHTELKQLKNNTLENQYNKLKTLRWVTFFIALGLTSLVFYLSWNSVARVWDAFIFFIQSFIQR	59e0dc63a5a33043b7067cb106d803dec11f877a97d0d32d18115553	b1bdf0a38443e8e405467c2cf6c7525be28fac656b07b5bfa958eac7	Putative novel defense gene		0		Predicted novel defense gene		0
WP_125421282.1|NZ_RWIT01000008.1|3747|-	11.554	1.1487	10.0826	13.0606	CDS	with_protein	GCF_003944715.1	Primary Assembly	unplaced scaffold	NZ_RWIT01000008.1	3747	4919	-	WP_125421282.1	WP_125421282.1		hypothetical protein			EI291_RS14490	1173	390	nan	TRUE		FALSE	GCF_003944715			FALSE	MSNLRWSPYLLLSGDKATHTLSLHFGGTEHRKLLLILGKGFDVRMNYVLNKIKELPADINLDCLLICFNDGSDLEDSKHKQYVDSNIEELRRLVPESNIREKNINIWKEEGNRRRRVGDRDAAYLIKDFHELAGYTDIIIDISALPRSIYFSLIGKVLSIIDNRPVESNAPNLIVCVAENPSIDSNINDEGLDKDVSFLMGFMGGIKPSPAERTEPLIWLPLLGEGKKSHMQIASEGLVPDEICPIFPYPSKVSHRPDKLLIDYNKLLFDELRIEPQNIMYAPERNPFEVYKILVNTIKNYSKSLKELNGCRVAISAFSSKLLSIGTLLAAYQINNVEGDVRVGLTTVDSQGYSLEKGFNFEQTSLSSELFVIWLTGEPYEEDEQTIGKH	82fd0053dd1d89ee8bb21491e8e2ef9ddb45e78763506019482f597f	4e8d913d36e570560d1a83cbea3cb79d788487f1a04ed1126d3af604	Putative novel defense gene	UniRef50_K8GFJ9 Cas~csx1_III_17 DUF1887 family protein n=40 Tax=Cyanophyceae TaxID=3028117 RepID=K8GFJ9_9CYAN	0.353846	61.7	Predicted novel defense gene		0
WP_087144403.1|NZ_FUKI01000133.1|161|+	11.5532	0.90308	9.9263	12.5515	CDS	with_protein	GCF_900163755.1	Primary Assembly	unplaced scaffold	NZ_FUKI01000133.1	161	1372	+	WP_087144403.1	WP_087144403.1		PIN domain-containing protein		78292383	CRENPOLYSF2_RS13125	1212	403	nan	TRUE		FALSE	GCF_900163755			FALSE	MKSVFIGHFRPTQDEFTQLWDESIFAIDANVLLNLYRYSSDTREELEKALNEIKDKVFITHQAAKEFLKNRLNVTAGQADEYKKTISSINNVLATLSSSDRHPFLPDSELPKLKEYAGNLIFILEKQQKLLLAKLTDDEILDFVEKLFDGKTGRPFSNEKLIEIAKEGEERYQRETPPGYKDNKKDSLNDPYRKYGDLIVWHQILEHAATHAKSVIFITDDKKDDWWLEQSGKTIAPRPELIEEFHEKTKQKFWMYTVDRFIQESAKISKSTVSSEVIEEIIKVSMDINESNLRELPSIEVYQDPFDSPVDEWQGGFLIVHLNRPMRYATGTGKFHPKFSTIPEFNVKLVDSPYEDKNMVTLSFGCGTTRDFNVHLRARDTFLEAGNYIFEYTASESIE…	d995a689bff8110562f47b8921de519b4cc6c22ab0e9d953afe4216b	674e3ad4fbb55bc097bac4ab9011b7ce690834fad6b5e373b501861d	Putative novel defense gene		0		Predicted novel defense gene		0
WP_071175674.1|NZ_CP017831.1|1051963|+	11.551	0.800015	10.6327	12.8794	CDS	with_protein	GCF_001858005.1	Primary Assembly	chromosome	NZ_CP017831.1	1051963	1052685	+	WP_071175674.1	WP_071175674.1		hypothetical protein			bhn_RS05105	723	240	nan	TRUE		FALSE	GCF_001858005			FALSE	MSNTSLGKGKKGSKFWMGTVLEYPELEKDINALIGQDVSWISPLPKENYREYEIKQKGELLGLKPDEIQKLFSFWPSRQPQWDGIAVGNNNQTLFLIEAKAHLKELNSKCMSKNPSSKDKIRCAMKTVHATYYKKADFGLWMEEYYQLANRLTFYHMIKDMIKRQEIKAFDDIKLVLLNFANDFTYNSTDIVTWRDYMSFVFEKMTGFKDTPEGVLELFIDVGKYSDAFKKTDEGKWILK	c67dd9e8b1de4dd0f1cd771659a3c2e9439786e60f3f90c0b7534c90	c67dd9e8b1de4dd0f1cd771659a3c2e9439786e60f3f90c0b7534c90	Putative novel defense gene		0		Predicted novel defense gene		0
WP_054559787.1|NZ_LDJX01000005.1|387665|+	11.5493	0.775155	10.8051	12.9273	CDS	with_protein	GCF_001306415.1	Primary Assembly	unplaced scaffold	NZ_LDJX01000005.1	387665	388852	+	WP_054559787.1	WP_054559787.1		PD-(D/E)XK nuclease family protein			I595_RS12655	1188	395	nan	TRUE		FALSE	GCF_001306415			FALSE	MIDFYKQINEVAKNLPELPKRPKKNFFDILGVERKETINSKMLAYFFDPNEEHGFGTLFFDCLLRVLSEKSNCDRFIQDFSEPFEIAIEVATSSADSPEDRLKRIDLLITGSQWSIIIENKLFHHLANPLDVYEQHVINDKKIRKEDITGIILSLDTKSEVACKVHETQFFNVTHQELINKVQQHLILTDIENDIDIFYLREYAKTINSHYKNKMNEPMSDKIVASLIEQKEAVNNIIKKRTASINYIDEKIIEVFAEKGYRYEKGWYYDPKYKNIRFFITPTEVILETNSIGIAYELWDDSLSKVGIENIKLIQEKLINPEEGRFDISAKHDKGNTMKRVVTYRDENFLSHKEDTIKGKLGAILDNHFFNDGGVIQNVQCYLPETLQATTTEDN	1434db0f2f174c7eb02b7001db7b25b598bcbd4e96d072b4a22ea3ef	8508d125e59098b69c542aa5f720673a972f77198d0a0515528a5f6a	Putative novel defense gene	UniRef50_A0A2R4EF20 Nhi~Nhi AAA+ ATPase domain-containing protein n=1 Tax=Acidovorax avenae subsp. avenae TaxID=80870 RepID=A0A2R4EF20_9BURK	0.207595	67.5	Predicted novel defense gene		0
WP_065078598.1|NZ_LROS01000023.1|21659|+	11.5415	1.81947	9.74955	13.9608	CDS	with_protein	GCF_001675165.1	Primary Assembly	unplaced scaffold	NZ_LROS01000023.1	21659	22381	+	WP_065078598.1	WP_065078598.1		hypothetical protein			CLRAG_RS11745	723	240	nan	TRUE		FALSE	GCF_001675165			FALSE	MNKFEMIIREILIELGYTKPKKIDLNADISINIYKSENKTETQYYVVSTCNQKYFENADFDELQILVYKGIKELIVQEPAVDKNTSWIIGIECKDNYDNIMNKILSIEENPYYFKKMLCPYLTKEVSEFSDEIKCCSNYIEYMMQETKKVSRFAAFHDGKDSAYDLLMRLLIKLPIIKLKIEKENDLRSLADDIKLAVQEKGLNEIYEFLKEDIEKKTNMIDDNINDLHDLYYREDEKNE	9cdd8d624c4a7f3e3f3051c2adb44bc3b2ee74e9a896b9ac676ac0c6	9cdd8d624c4a7f3e3f3051c2adb44bc3b2ee74e9a896b9ac676ac0c6	Putative novel defense gene	UniRef50_A0A7U0AUD9 Lamassu-Fam~LmuC_acc_hydrolase_protease Uncharacterized protein n=6 Tax=Enterobacterales TaxID=91347 RepID=A0A7U0AUD9_YEREN	0.2625	62.1	Predicted novel defense gene		0
WP_201755770.1|NZ_JAAAPJ010000001.1|866277|+	11.541	1.51263	9.61855	13.5323	CDS	with_protein	GCF_009909145.1	Primary Assembly	unplaced scaffold	NZ_JAAAPJ010000001.1	866277	867728	+	WP_201755770.1	WP_201755770.1		hypothetical protein			GTY96_RS03485	1452	483	nan	TRUE		FALSE	GCF_009909145			FALSE	MAETLGLTGVDSLEALAGMLRSSLNLLELHVNNIGKSEAPVVSMPEAPIRAFVDMFMLCPELNGRHVYCCVDEYENLLALQQAVVNTYVKHCELPLSYKVGVRRYGIRSRHTLDASDLLRAPEDYDEIDVSTEEGVFEGFALEIASIRLRRANELGVAVDSDIGNLLLEYSRREEALVLGASEISERVIGELRALGRPEVIKWAEDQRREDLYFLRYWAEAGGESIEELALDWMGNPERWVDRLNNYGYASLFWLSKGRKGVRIRKYYCGIKTFLSLSSGNIRYFLELVDESILRHFAASQNENGSQVRISQREQTEAARTVAKRRLEQLEGLSEHGAALKRLVLGLGKVFFEFARSPQGHTPEVSSFVLGGDQDKKSELLPIMYDGVGHLALEATPRT…	0a76fd7e8fc2439516537702ae68afb5d74578ac019f47cc27fae89b	0a76fd7e8fc2439516537702ae68afb5d74578ac019f47cc27fae89b	Putative novel defense gene		0		Predicted novel defense gene		0
WP_037010840.1|NZ_JRMB01000001.1|1525864|-	11.5269	1.12337	10.1527	13.103	CDS	with_protein	GCF_000759445.1	Primary Assembly	unplaced scaffold	NZ_JRMB01000001.1	1525864	1526433	-	WP_037010840.1	WP_037010840.1		hypothetical protein			LT42_RS06410	570	189	nan	TRUE		FALSE	GCF_000759445			FALSE	MAEKQFQTFQLDTPLQLLLKLAWGVKELRASMRSPDEAGEFFPTVYKAFDCAITAWHMADWVWAKIEDKDAVLKKVPSQYAKRQHFAQFQALLCHENKYIRICRHIADSNKHFGVDHRPDPNLKVSVDWTVKSIFAAGTAVGRPLVDRSYQLIVNDSGEQYEALEVMIGALEYWANELGETAVLQLLDD	cef284f651dd7d1d6aca49ae08e5261d64c613a31e4225bc0b43dff8	cef284f651dd7d1d6aca49ae08e5261d64c613a31e4225bc0b43dff8	Putative novel defense gene		0		Predicted novel defense gene		0
WP_130505989.1|NZ_SHLC01000001.1|2118264|-	11.5213	1.90474	8.64746	14.1923	CDS	with_protein	GCF_004217495.1	Primary Assembly	unplaced scaffold	NZ_SHLC01000001.1	2118264	2119232	-	WP_130505989.1	WP_130505989.1		hypothetical protein			EV379_RS09850	969	322	nan	TRUE		FALSE	GCF_004217495			FALSE	MGLTGNTEYKVGVAFRNVDARSLLQTQMYLLFLKSQDVELEKVIAWFFGTYLVEEFGMSNFSFVPSDTGTSYLQRVRHLFAEMESVANQFGLFVENGELDRELLTMGSDQVRYKVIPSLLDGKYLYASESNEIAGILHLLFSDQSRLNYIDERLRDENLVGLLLNNPVAYSDFRDDQKASVDHLVGIGVLENTGQRVQFADVEQMLILSALFNTQAANYFHLSNAGRVAADGMVARGWVTRSSTLMTDAEADYFNYFLNKAGFSNGPNLRNRYLHGSQAHADSDEVHFNTYLIAVRLIVALIIKMNDDLSLSAIEGSSSKDS	35b894ef6d4f80db99323092e3d152ebc0b5b2ceffcbe7a68d620d91	4978fa62cf8ae22265837e5bac7f431afde25eae849b394e432b6fe5	Putative novel defense gene		0		Predicted novel defense gene		0
WP_097010497.1|NZ_LT907975.1|326276|-	11.5194	1.36345	10.2547	13.8922	CDS	with_protein	GCF_900217235.1	Primary Assembly	chromosome	NZ_LT907975.1	326276	326758	-	WP_097010497.1	WP_097010497.1		HEPN family nuclease			DPRO_RS01575	483	160	nan	TRUE		FALSE	GCF_900217235			FALSE	MGMYEGLLRDFAVRTKANLEYIDEAWELQEREGLEDRRVFNVTQLINSCLGMVVFMSENGIAPNIPIQEFCPEMKFITRLDVRNSNRNLNAFLKRFRNAISHCHIEAYGTETDIEGFNLWDGPPNGAINWRIEMNTASIRALALALVGLVEDNYPPNPRR	14c0ccad0460a34b4d47bec68db7cdc8e6762ada866ff892b9427834	1dc113cac9859b2327470faf62309491411733252acf3a2b8f93ec41	Putative novel defense gene	UniRef50_K9Y9B2 Cas~csx1_III_19 CRISPR-associated protein, Csx2 family n=6 Tax=Oscillatoriophycideae TaxID=1301283 RepID=K9Y9B2_HALP7	0.10625	67.5	Predicted novel defense gene		0
WP_262398872.1|NZ_JACRTB010000003.1|59810|-	11.5084	0.701453	10.731	12.6356	CDS	with_protein	GCF_014385025.1	Primary Assembly	unplaced scaffold	NZ_JACRTB010000003.1	59810	61273	-	WP_262398872.1	WP_262398872.1		hypothetical protein			H8717_RS02255	1464	487	nan	TRUE		FALSE	GCF_014385025			FALSE	MKLSGIISRSMRNFLCVRGFASLKELGEYSHADDDIQRDLIHSHKDQMAQFLNSGDYTFFPEVILATVFPDYERLANLVDDEKGTNESFGKIKVSINASNKTVSPKDSRRKITLPIIHFEFNKGDLEIFRIDGNHRLSAYDLSENDYNTPFCILLFKSENEYKRFSRAIFHNINAKQVPLTLEHNRKVIIEGTETFPDDTLFSDPSFGPQYYLTRKTIQSIDLAYFPNVNTYIGRAPATFFIDLYGFLLGNHTIDASSKELADEAIALVKGKLTEIEQALSESEITTTTTNIAVLGALAYYKLTNQAKYRGFLSWVKKNNIGNVKIIHIEDVIGLYDEIYLHVPKKAFLARWYPAETDPAFTQSVHRVNAIKEVCQELQLELTDLGTRTDGAFDIREVM…	c5337ca6f38a46506d70f0eb6edbb05fef955e7b4d069f648bd6fce3	ce95ffee64db5ebc0cdfbfc371532e325c50a2b2a27bcff23745af13	Putative novel defense gene	UniRef50_A0A8J3XU55 Dpd~DpdB DGQHR domain-containing protein n=3 Tax=Terrabacteria group TaxID=1783272 RepID=A0A8J3XU55_9ACTN	0.383984	99.7	Predicted novel defense gene		0
WP_051824097.1|NZ_JPMD01000032.1|40262|-	11.4976	1.03991	10.0673	12.64	CDS	with_protein	GCF_000732635.1	Primary Assembly	unplaced scaffold	NZ_JPMD01000032.1	40262	41491	-	WP_051824097.1	WP_051824097.1		hypothetical protein			IO99_RS12725	1230	409	nan	TRUE		FALSE	GCF_000732635			FALSE	MSNKDIINENNSLIEDFQDNQIHVKDITSSIITNPYGAITLPYDGSVDLNSFSRILEDKLSSSYKIFWFFGIYEEIIKRNKYISFRKLVCRMIVGAWYPVTQYKLSLGIQDRLYDLIILIHEKYNIPCDMNKNKLLEFIENIEDVEVEKRIKTLHDYVPYRLLTPFFTRELAIVKEDFKKNGIKRNKFIAELTNLDERAIYKIDVNNKSIEINDSWYKYISANQAIIYGWMHYNLVGYLQKRNPNVPAIPFKITAPSKRDLSKATKLWTEINRDKTVSDIYTGKELTEDNFSNYGNLSIDHFIPWSFVLHDELWNLAPTFKNVNSQKSNKLPDLSLYMDKFCEIQYKSFDVMQRNPKRYKNHLEGYLSINIAANNERKIEKEEFNQKLKANIEPLYQIA…	8cef706d3b84ac6881d0cea11bb2a12ec1ca76b96f0a98d76a4eb618	5a03bd34e636d5eaec21d2fb9d0744bc3bb6bdda204e83a868fbd9e1	Putative novel defense gene	UniRef50_A0A1V3H480 RM_Type_II~Type_II_REases HNH endonuclease n=11 Tax=Pseudomonadota TaxID=1224 RepID=A0A1V3H480_9GAMM	0.173594	97.3	Predicted novel defense gene		0
WP_161990742.1|NZ_VTPV01000005.1|178829|-	11.4909	0.997868	9.98605	12.6851	CDS	with_protein	GCF_008386485.1	Primary Assembly	unplaced scaffold	NZ_VTPV01000005.1	178829	180166	-	WP_161990742.1	WP_161990742.1		hypothetical protein			F8D52_RS23415	1338	445	nan	TRUE		FALSE	GCF_008386485			FALSE	MISKQKTQSIQKIWDNYVANQKVHDTKGNELPNIDEERLAAIVELKKFINDFQSDKINIYQFKTNVDSFNKRNNLWGFTATKGQMFFNQLVKNSESNIKELTKLIQETIAEPENLEDGFTKIASLEKYSQNIYSKAKDKRRAPNPGSVSYFLSYFWQVQDYEKWPILYTSLINSYRELELWNETESQVEAYKYFYLLNEEIKKLLGSYSGKKINNWSAEHAFWNFKGNPNKQSPAKLKKEEVEILEVEEEKTITVSTSFELTDYLIPKVARLVELGNDKEKSSSSKGSAYEKLVCEIFKQLDFEVDILGQGSGRNPDAIIKHSDDDTAFLMDAKAYSNGYALGLDDRAIKEYIDKIIPGLQKERYKKFGFIIVSNSFKSNLDSFINEITWNTDVRRFIL…	f25730ba9e226c3f6a28153211651991e1c6e7cd4ccd2a30782e3b0c	78d4fa102d3869ee7dd1b76d6e43427ac9addd7b74fea05064727608	Putative novel defense gene	UniRef50_UPI00064CA71E RM_Type_II~Type_II_REases AlwI family type II restriction endonuclease n=10 Tax=Bacillaceae TaxID=186817 RepID=UPI00064CA71E	0.355056	99.3	Predicted novel defense gene		0
WP_145224131.1|NZ_CP036343.1|849863|-	11.4836	0.635703	10.2439	11.9906	CDS	with_protein	GCF_007746795.1	Primary Assembly	chromosome	NZ_CP036343.1	849863	850636	-	WP_145224131.1	WP_145224131.1		hypothetical protein			Pan161_RS03090	774	257	nan	TRUE		FALSE	GCF_007746795			FALSE	MNIRDIHQLRDAPPYGITALEGLSAAESALEEAVKFVPYCTDHLNVWSPQFAHIILECASQIDSLWNAAEKTNNLSSSKSKLNIKDHYSRYRGLVSAQKVVFFGGANPAVIEPFSVWSSSTCDSPPWWKAYNKLKHDRFSNQTEATLSHAIHSVAGLLLAIIYSGVCDLALISAKMLDTAQAGYNPWAFSKLLRDVPYECRNIIISRLFDHPLGVFGVKDCNLSNWWECHSTRFNIWWALNAEKFTVTPPRSVQKEV	ff167b211545bbff11ab4d11536be6d42554496af186be52e6aa1225	312127ae8806077a44a8725a29b8286ebd765e7f7eebb48ceca2874d	Putative novel defense gene		0		Predicted novel defense gene		0
WP_116854251.1|NZ_QTJV01000004.1|844425|-	11.4766	0.593076	10.4347	11.9717	CDS	with_protein	GCF_003412465.1	Primary Assembly	unplaced scaffold	NZ_QTJV01000004.1	844425	846794	-	WP_116854251.1	WP_116854251.1		hypothetical protein			DXN04_RS15485	2370	789	nan	TRUE		FALSE	GCF_003412465			FALSE	MSNTNDAPSTPIEKIVETPPKDYISKSLVSRQSPSTDQISFEKILERVVVDNSFIWHENRQHTEYIIQRLKEKRVLFIRAPESYWLRHAALRLATVLNSSINRLWPNCDGVYRLNGTEKFAFSCWEKQEFEKTKLIIVPRKHTAEYLDRLLNTDWDTAHHTWLSSLHKANICLVIPVPNNEGFNNYFNTAEDLLRTEYAVWDLQVISLELTRLHYNQGLSFYEELKITSSYNACNINSLLRHLAAIGEADNGFDEFKIQVTDAIVNYNKVRDEDEQHIIQLLKEKDSLKVIIIFIAAFFENITIGDFQLLVTLMIGNREIPPAHKDENRPASVKLYKDIWSDFLQVEIYREDCRLQTFVENNITYVRFRSNDLAGRIQQYFLTENRMMFSLLYKDLSSN…	51d8a97c04f370ec165fdfd67c04ded7a746dbcc9d958dbe934223b7	51d8a97c04f370ec165fdfd67c04ded7a746dbcc9d958dbe934223b7	Putative novel defense gene		0		Predicted novel defense gene		0
WP_137165388.1|NZ_CP036536.1|87202|+	11.4715	0.996696	10.0823	12.6125	CDS	with_protein	GCF_005222225.1	Primary Assembly	chromosome	NZ_CP036536.1	87202	88254	+	WP_137165388.1	WP_137165388.1		hypothetical protein			EZV72_RS00405	1053	350	nan	TRUE		FALSE	GCF_005222225			FALSE	MNSESNGKKGFEMEEHLRHYFNKSGYYVIRGVPFNFGQSDTTDIDLWIYARSSSLHRNISVVDIKNKKVPKAMERLLWVYGLRKAVNADSAIIATTDKRQLVKDFGQKLGVQVLDGNFLNKLKNTQGRPNGRISEEQFFDLFTDAELAKLDGDWKSRLNYAKSFFSSGISYNTCNALIEEAQFFAKKILETTSRLDLATRSFYLICSYISICIDYLLKDVAFLDHKPRTEELMNGFMYGSSGKGGTKKIIENALSLVEQYSDSDSLSVAKIRSKVEKDLDKLGTNILAEYFSKPESYRSLVDVAKELELAAYQEQVIGFSDLNLNVKSQIFVFLDFWGIKRTTFINKLSR	4d410393547c8e1af12bdcb60c6a85b47a5c0278436db12d4f4c65c8	afb751b7243dffa8d3bb86e45eb88d90ff6c9f943e44fd58e80452ed	Putative novel defense gene	UniRef50_UPI00064CA71E RM_Type_II~Type_II_REases AlwI family type II restriction endonuclease n=10 Tax=Bacillaceae TaxID=186817 RepID=UPI00064CA71E	0.382857	93.3	Predicted novel defense gene		0
WP_015405781.1|NC_020305.1|12102|-	11.4715	1.35405	9.25685	13.4432	CDS	with_protein	GCF_000341395.1	Primary Assembly	plasmid	NC_020305.1	12102	14786	-	WP_015405781.1	WP_015405781.1		type I restriction endonuclease			UWK_RS17815	2685	894	nan	TRUE		FALSE	GCF_000341395			FALSE	MISEKDIKNESDVEQKFILPLLTNSQPVGLGYSSCDFRTKPDIRQLEIDKGRAKKLYYPDYIVILHGLPVLVIEAKHPEDNNLEEAIREARLYAGEINSLFPSHFNPCQKLIATNSLRTICGSWDDSSILLEISNTEIDASHPNLAKLITFGCKVNLEKFSDVEQKKLRGNVQFKRPTNIIGGRSVRNEEVKLNSFGNTLALEYRHLFNPESEEERKNIVKKAYVKSTRRLRHVDPIDKIIRAANPPSITDAHQISTTDPSELLRTLTPNDKLHHQLLVLIGGVGSGKSTFIDYLREVSLPEEIKESTVWISINMNLAPLSRGVIYSWLENEIINEFRNHNADIDFDSLPFLEKLYSVELNKIKKGAGAYFDEYSDKYKSLLADELIRVQGDTDATMNA…	e61a2222637034ee51352bee1822972db434a951af5daa77c042c310	9fb661962aa56396a3aadd1b683a3f311029102e618aa752bf39764f	Putative novel defense gene	UniRef50_Q6D5M2 radar_I~rdrA_I FunZ protein n=63 Tax=Enterobacterales TaxID=91347 RepID=Q6D5M2_PECAS	0.206935	97.2	Predicted novel defense gene		0
WP_004078444.1|NZ_CM001436.1|2228807|+	11.4653	1.38743	9.64134	13.2346	CDS	with_protein	GCF_000243255.1	Primary Assembly	chromosome	NZ_CM001436.1	2228807	2229580	+	WP_004078444.1	WP_004078444.1		hypothetical protein			METLIM_RS10565	774	257	nan	TRUE		FALSE	GCF_000243255			FALSE	MSLNYQEELIKITGFLEEKNKFAEKNEKIRKLQREISDSNLKRSCIIQSKFLTKIKPDENELKETLKNLYNTHQYLSRKLKNNQEGSVCNIEGLDIEELEKLSNDFDTFNTQVRELNRNNSNLINNIISELDKRKENISEFASQYPEHNINPDVFDETKEYIRSNISNSEAAFQYLTNNGFDYSLKEWNEYFSKCEAEEEKTKGLEINDVSKETKEFLDRMKAGHRSNLHNITTTILSEINDNYPDLARNISVRLNK	786e4c7cc10b5f6ad4996ed603efb23c5a7d0e9585c3cd0734fa43db	786e4c7cc10b5f6ad4996ed603efb23c5a7d0e9585c3cd0734fa43db	Putative novel defense gene		0		Predicted novel defense gene		0
WP_129756939.1|NZ_JUIX01000002.1|157835|-	11.4649	1.01744	10.0258	12.5263	CDS	with_protein	GCF_004151275.1	Primary Assembly	unplaced scaffold	NZ_JUIX01000002.1	157835	159196	-	WP_129756939.1	WP_129756939.1		hypothetical protein			NU10_RS02980	1362	453	nan	TRUE		FALSE	GCF_004151275			FALSE	MLEKQNKIIIVDNIPEQLEILGKSFFENGLGCRTFTYDITYEEPLEKVRIAFFDINLTEKAVDANYDTDNQILENNTAVFNDLGNAINQYISKDNGPYILIFWTANSRIVEAFKLYMRDPNRGFTDTASPILIDCIDKTPFVDGNGEQVNLSDRVLELLNGNEKIKFLFDFEENSKNSGENTLDRIYNILPKNDVWGESQQLFENLDKVLSKIAASTLGFEHARENPKKAIYEGLLPILNYEFLNSESNVNWNEIVAQLHQAQKPNEIVSPDINIQHKVNALYHIEEYNEQTKNTRGCLIEIDKTNSDLIASFGISNYDVWFNDLVPMDDKATRKALRNNSKMIAVEFSAACDYSNKKNRINKYILGVVTDHFEIDTFLNKTRRSESSYHLGGCCFQHN…	339676eb69b41f99a2903160dbb4585a339eb2e129a4959f6e59e775	adf30f750be2ab203804ed162492a49b45fca8b0a91ebe9face9765c	Putative novel defense gene	UniRef50_U3TE64 Cas~casR_I_1 CRISPR-associated DNA-binding protein n=2 Tax=Aeropyrum TaxID=56635 RepID=U3TE64_9CREN	0.284768	95.5	Predicted novel defense gene		0
WP_165903619.1|NZ_RXOF01000002.1|319060|-	11.463	1.69603	9.42519	14.4812	CDS	with_protein	GCF_003970915.1	Primary Assembly	unplaced scaffold	NZ_RXOF01000002.1	319060	320277	-	WP_165903619.1	WP_165903619.1		PD-(D/E)XK nuclease family protein			EJV47_RS04725	1218	405	nan	TRUE		FALSE	GCF_003970915			FALSE	MTSDIQPLLDQLEPVRVRRQISESADLFNIFRILRSETDEVHLHSRFIYELLDPQGSHGLGSVFLRLFADVAELPGLHYEHVQVWREHANIDILIRDAQQAIVIENKIYAGDQHEQLKRYHAFAAASHRQPTLCYLTLHGSQPSEWSLGDLQSQVRLLSYQQHIDQWLTSCIKEAATRPTLRETLSQYQTLIRHLTGNNMSEEEKQEVLRIVAKHDNAEKAAIIARNWKHVRWHAEWDFWNDLLALVSTHYAVASDDKRFNTDYIDKAIHGRRNREFYYGLSFRIGSLTGQPVNLRLERDAEPIYYGIPYGAVQDTDLRARMFKALQPIGGNHTQAWPTYTYTNPAIDFEEEAFGSSQLMMQMINPDKRQCIISQLFDELESMIKAAHEALQQEFGSDF…	f1c51428675e82542301779bc2d7d393c755ca9178c0f66cdb627013	d00353fd600eba78aabe419219ca1102494954bf05d2701af870e503	Putative novel defense gene		0		Predicted novel defense gene		0
WP_120048143.1|NZ_RAHX01000001.1|1394268|-	11.4595	0.647404	10.6608	12.2584	CDS	with_protein	GCF_003605475.1	Primary Assembly	unplaced scaffold	NZ_RAHX01000001.1	1394268	1395395	-	WP_120048143.1	WP_120048143.1		hypothetical protein			D6201_RS06960	1128	375	nan	TRUE		FALSE	GCF_003605475			FALSE	MNNDLFIDLFAYRQRENKDPIEDWTTECLAATIRSLPSQVLAELLKEFTRADRDISVAVDAGEIEVLTQYHAGKYGRPDMLIKFNGQPWILFENKVGHAVSERENEGVQIHQLRAYADWLKEHGEDCDMPRALVFITHLTPPPRDFTAEASASLYHDFSRCHSTWGVVARKIEALTADLAEDHFAAGLSRAFSRYLRDQNMSNEFPDAVALSSAQLYVSQAASLENLVDRMWQEAAGIAACGKTASYRIKADPDYGTVNAHRYALSAPNSSSGWSYIETGVWFPELDSWYDSEEIGRDLVGPHVYVGFFNGDDDYFTMTKDAPEGFLRPASDFLAIESLSAFSADPDARGGEIVSWVAGKAAVLRPFLLERKIVS	a313a7047fd4a8ba6dd4d72bd70ea19e10d7354cf0eadab14adc717c	3a4e11e14dd279d0814e9359e463f3a6ee8a32e82319c824c9629814	Putative novel defense gene	UniRef50_A0A0A0GV06 RM_Type_II~Type_II_REases ATP-binding protein n=51 Tax=Gammaproteobacteria TaxID=1236 RepID=A0A0A0GV06_ECOLX	0.272	63.1	Predicted novel defense gene		0
WP_137009035.1|NZ_CP039731.1|1281118|+	11.4563	0.749159	10.5149	12.4307	CDS	with_protein	GCF_005155025.1	Primary Assembly	chromosome	NZ_CP039731.1	1281118	1282941	+	WP_137009035.1	WP_137009035.1		hypothetical protein			FAZ30_RS05845	1824	607	nan	TRUE		FALSE	GCF_005155025			FALSE	MPLNIRKAVVIDDALGPPPPGLVQQAQKDNWADFVFRSEAAVNALNRELFTEQPLDAEALVETLTSQHSHLTRLWHLLRDGKIPEANFALLFEEAEAEMMARAGSANLVVEYLQQLVGTQNVSTFWAYDGATEALAAADVAFVDFYLNNDETEANALDRIAAAAPQLKGPTLLFFMSSQATLEQQQKVREKINRRSAFFDVMLKTDINTDFLDSKIGTKRESFDSNRALENVINQAVDAANAAVAEFRVRCAELEVHDLRLLNLTRLEAEGESLQEYLTWLFSEALAAKTRRLALSHVQDSVIEPAAIGFSGQVSQGTVLFDLFSEVVFGPPLAADKGIRFGEVFQCVAEPNEYLVVLTPACDLQRCDPDKTVLCARALALDYSGPREITKSKLFGKLN…	9a24963ff33ac0a4b2a59b06ae5054cc5c8d8c5a63f0082888b3be19	9a24963ff33ac0a4b2a59b06ae5054cc5c8d8c5a63f0082888b3be19	Putative novel defense gene	UniRef50_U3TE64 Cas~casR_I_1 CRISPR-associated DNA-binding protein n=2 Tax=Aeropyrum TaxID=56635 RepID=U3TE64_9CREN	0.133443	91.2	Predicted novel defense gene		0
WP_198874880.1|NZ_JAEKMH010000001.1|558583|+	11.4556	1.53601	9.98382	13.8495	CDS	with_protein	GCF_016411825.1	Primary Assembly	unplaced scaffold	NZ_JAEKMH010000001.1	558583	560349	+	WP_198874880.1	WP_198874880.1		response regulator receiver domain			JEQ47_RS02875	1767	588	nan	TRUE		FALSE	GCF_016411825			FALSE	MAQAANAFQDYRLSGVRRFLQTAVVIDNEAEMRAVPAPSTEPKVAVRKPAGVLKQEPASAAAQPESDEVPAVEPVPEAGKQNAPLHSAAGSLNAKLLTDAFSEREIICGLYRPEPGENMVSLATNAAKHADVVVVDWLLENNSSVKAVEIIIAILKDDISGNGRLRLLSVYTSQNGVSVIAKELFDQIVAVPELADKFTLSGVAIVGANVRICVLSKPQSIGDDDVEKVSEQDLPERLLKEFVHLSAGLLTSFALHSISAVRRSAHHVVAVFGEELDGAYLAHRSTLVDPDEAVEFAINLLLGELQNAIAVDERLDGQIGSDVLNSWVDVKSVSHKFVKGGAEASPEIVKEFVVGGFAKLKATKDKLTKADGTAAEGGLGGHNVGEVFYASAADAWQRQ…	f98303c2b080c454efc228491a787295770b8cd4762157f08ad16acc	f094e38f67a8a4474214fc45fbdd0868fcf084772c5d926078f78c6e	Putative novel defense gene		0		Predicted novel defense gene		0
WP_168190865.1|NZ_CP039731.1|3426276|+	11.4522	1.4672	9.23314	12.9034	CDS	with_protein	GCF_005155025.1	Primary Assembly	chromosome	NZ_CP039731.1	3426276	3428228	+	WP_168190865.1	WP_168190865.1		DUF4365 domain-containing protein			FAZ30_RS16010	1953	650	nan	TRUE		FALSE	GCF_005155025			FALSE	MAKSNSIERSEMDAYEDKLPGVSLAQDIGSRAVEQFLSTRPDSWIVNTLGGDNDFGIDAQIQLKTSATAGKVCNLFHAQIKGGQTSFSGKNHVYVDLKVSTLNYFQRITSIILLIYVDFSESPPKSYFLPIHEEIIRLIGDELSFPKEDKKKRIKISKENILNKEYDIAPQLNEYTKEVVKLRASIYQQGGYRFLKKDKNENNFNFHTKGLEPVRKVTDEYFMRSERRVRIDAFLPLYPNGTASCLIVVSLPGLNECMITLSRDNLVKTLFQASFSPPTSEGRSFIVGRPCSISENYLLQIGNCRLFLPSDAMEEFCDIVDDLSNEYLARMRKIEYLVGAEYYPLSSSEKLGYKVARVPRWLWARIQGLAEDFRYDEGESEWHIFDYDRYALRIVSRDA…	6096863c8713cce05ce543f45a8176f3d454066619977b8e3cf0f223	6096863c8713cce05ce543f45a8176f3d454066619977b8e3cf0f223	Putative novel defense gene		0		Predicted novel defense gene		0
WP_069124229.1|NZ_MARB01000009.1|11404|-	11.4484	1.09481	10.3714	13.2865	CDS	with_protein	GCF_001715975.1	Primary Assembly	unplaced scaffold	NZ_MARB01000009.1	11404	15990	-	WP_069124229.1	WP_069124229.1		hypothetical protein		78131923	CODIS_RS09030	4587	1528	nan	TRUE		FALSE	GCF_001715975			FALSE	MSTINRIEVANFLNLNGEGESETWNPRYRVVTFNFHGQSTAMNMTNGVGKTSNVEAWLALLTRDPQLISRTREKMAPERDGYYSHIRIEFVVPERGTAAQDDFFVQQGSPVAGKETWVFGMYGYRSAGSINFYYYRGSLEQVPVANTTGGALTLLPNKEFRAVLKAAERNRHNPVREDWIAELSLHVSPISMRRQAEYQKRGGGDKSAELFALKSRKGENYDVTFFYEVIAPELLSGLMDREGEEGEHEFEDTILNAVMDVIRTRHNTLRKKVELEKVEEVLGVLAENAQKAADAEQAQKQYEQQRMRMAQDVVLLRNLVQEQPLPGIPESPTGKNHISMLKASIIIEPGDRDYRVLDTGIASLTGESVGALNQRARRVHSEGRKITQAIVIPCDSSSG…	ff2b21b713d3d2abb2421ce63eaa027cfbc254df3ff26d79af3b3eb3	40df2d31b61151e72eb7062f2e216a472ad5d9534cd943fabed9de74	Putative novel defense gene	UniRef50_A0A651EF56 Wadjet~JetC_I ATP-dependent exonuclease SbcCD, C subunit-like protein n=7 Tax=Bacteria TaxID=2 RepID=A0A651EF56_9SPIO	0.177356	99.9	Predicted novel defense gene		0
WP_012993117.1|NC_013895.2|526341|-	11.4394	1.21543	9.78862	12.9483	CDS	with_protein	GCF_000025225.2	Primary Assembly	chromosome	NC_013895.2	526341	527867	-	WP_012993117.1	WP_012993117.1		hypothetical protein			HMPREF0868_RS02380	1527	508	nan	TRUE		FALSE	GCF_000025225			FALSE	MRILLDTNIVIHRENRRISNYSIGHLFRWIDKLKHDKVIHPYTIDELKKYRDPETQEVLSVKLDAYNIIKTVQKPSSEFLDKVSLYDKNTNDAIDNCLLYELYSGRVDAFITEDHKLRNKAISLGLADRVFSINSFISKVSSDNPDLIEYKALSVEKTCFGQIDVGDSFFDSFRDYYDDFNRWFARKCDEDAYICRADEGQILGFLYLKTEDSQENYSDIQPLFTPKKRLKVGTFKVESTGFRLGERFVKIIFDNAQKRKVDEIYVTLYNDRDELKALEELLYRWGFVYWGTKRNNGLSEKVLVKHLGTIANGQSPKQNYPNISSSCNKFILPIMAKYHTSLLPDSQLNTEDRINFLEKTAYRYALQKVYISWANTNSAKPGDLFLFYRMAENGEIKKY…	0ed9560a48b005496b8e8e2e896019c38c5c3105b79451430f7f229d	ae81e7fbf9e159b6b71edde2b365d527e58300fff3bdd7a7586cee7d	Putative novel defense gene		0		Predicted novel defense gene		0
WP_206986942.1|NZ_JAFLQZ010000029.1|23674|+	11.4362	0.945954	10.2469	12.9303	CDS	with_protein	GCF_017313265.1	Primary Assembly	unplaced scaffold	NZ_JAFLQZ010000029.1	23674	25227	+	WP_206986942.1	WP_206986942.1		hypothetical protein			J0X19_RS23900	1554	517	nan	TRUE		FALSE	GCF_017313265			FALSE	MESKTTSSSYSDILSSLAILRVQNGNGQDYLQNFVPFLAECIRKCSNDTVTLAEIRGLFMSTFGLNVPQGVVRVLLERGVAAGYLKKTNKVYQRLNGSVANLTIEHDRAEAKRKLDALLQKFADFVQSELKHSISTEKGEQILYDFIREYGSDTLVPSRHSHSAEDSDSYLAGEFIKYLDAKDPVGFDYLLSAVQGSMMSSMLHYEDQSKIKLPWQNTSIYLDTPFILRTLELYGSVIQAPYIELVRTLIAEGVNIKCFSRTLEEIQGVLNSIKTRLQSGQKILQSFEELGEELLATSYKPVDIQLLSASLEDRLNKLGIEVEDEPPHLPHLVLDQLKAEEVFQSKLNYKRESAKEHDVAAVLSIHRLRLGRHPQQIERCVALFVTTNSRVVQAADQVM…	84bb00ca46ee2ee06dd8d7522ce42add6f6aec7bc0c322577e826fa7	84bb00ca46ee2ee06dd8d7522ce42add6f6aec7bc0c322577e826fa7	Putative novel defense gene	UniRef50_A0A1G7PEZ3 Retron_III~WH YjcQ protein n=2 Tax=Bacillales TaxID=1385 RepID=A0A1G7PEZ3_9BACL	0.0676983	55.9	Predicted novel defense gene		0
WP_204524210.1|NZ_QETA01000002.1|397721|-	11.4345	1.34334	9.64234	13.7149	CDS	with_protein	GCF_003123725.1	Primary Assembly	unplaced scaffold	NZ_QETA01000002.1	397721	399034	-	WP_204524210.1	WP_204524210.1		hypothetical protein			DD235_RS07120	1314	437	nan	TRUE		FALSE	GCF_003123725			FALSE	MISVDEKLLATLEALWRIPPPGPDNLLSAPAFTALSELIAQRTGSGKATFALSNALRSLGLPCGLPAGHRVQALDLPTVAEMLVKAFSRSSITRRHLCPLDLADELPSMTFGNARVAWFSAAELDDLFDWPRLSRHFHTLTSDAKRLSEFQWLVVEEEVLVQAKPNARAFSFGDMDFSRDLGEIEPHRGRFPQAVEDALFFLLLAPWEDWSTLNEVDWRGFRVPWIYTLDDDLFVSPTLPPSAETLSFEPYIYQDEWGEEIEIERRTILPLDNAATAGLQWVNDTAWNEVQAARATSLFETPVVHFLVRAFLASGIDEFIAHLTVIEAALGLESDHRRGLRPNNDPRPKLSATKRVAARLRAAVGEEKAERDYESLFDLRSAFIHGRSGVQRISTKQRL…	9eda1cd03ff846087b4be8e67c2c063d9f430d3de9cfb0919aaf4419	b8331832ad49ceaa4206c6c4f29067b8c8f6d00e7fbd0d6ad0a53ec4	Putative novel defense gene		0		Predicted novel defense gene		0
WP_026878508.1|NZ_AZOD01000009.1|81816|+	11.432	1.34527	9.57525	13.1573	CDS	with_protein	GCF_000510805.1	Primary Assembly	unplaced scaffold	NZ_AZOD01000009.1	81816	83390	+	WP_026878508.1	WP_026878508.1		hypothetical protein			YWG_RS0103130	1575	524	nan	TRUE		FALSE	GCF_000510805			FALSE	MTFTSRLIESIGKPEAITIQQSFSYYKAVGCFQDLSLNEGSFAYLKDVFSCLKIIDESFTVEIKNGDNDTVLFSSNNDADAITEKCRRLIESFEADESTSFKVEWSKKESENNRILIFDVVSFIDFLSSKPLAYTLEEVSRRFNYQNIQFYCFEDLNDFSNGYFNFINVGSDAQDLSKFNNRLDQPNFQVDLYNEKVELRNKAGHFFNAETLRFIPEHFIFDAKINDIRWRNIFERWETIFYLVYLSDYSSIKDDIVSFKIKGYKTLNCTSDGKVPNNVIEELRQIYQWAYSEGPFIDKIGIARNVLSIHIVNDDIRTLEIGTCASAQSGYDLYLKDNVKQYIEVKNKIADMLHSQSEKSSAIVKDMFNMFKTSMWTFVTFFITVFLFRSSLNSSGDKG…	bc71c4c9d9bd1b50402ecedd37546927b51124b84d555a681be5fbba	f2c258dcbf9acf90391ec998c15735f24f76a35d8de390fc5cbb0072	Putative novel defense gene	UniRef50_A0A2V5BVV1 Rst_Hydrolase-Tm~Hydrolase-Tm Transmembrane protein n=43 Tax=Enterobacterales TaxID=91347 RepID=A0A2V5BVV1_9GAMM	0.0610687	56.8	Predicted novel defense gene		0
WP_150671377.1|NZ_CABPSB010000029.1|37594|+	11.4315	1.2188	9.65965	13.4722	CDS	with_protein	GCF_902459655.1	Primary Assembly	unplaced scaffold	NZ_CABPSB010000029.1	37594	38571	+	WP_150671377.1	WP_150671377.1		DUF2971 domain-containing protein			PAN31108_RS24555	978	325	nan	TRUE		FALSE	GCF_902459655			FALSE	MLNSSSMQNLISALHKPLYSDIDVRKHLPQKRPLLAHYTSVDNLRNIVVGEELWLSNPLSMNDYEELYFGLHHGLQAIRAHKDLTQACEALGCYNEFTSALDACSHRFDSEHALDTYVACFSEHDPIRDADGRLSMWRGYGGNGSGAAIVIDTAQLNMTELSPFLIAPVEYLSTEARLAWINLRLDLFTTTLQQLQINKNNAGLAAAMLFQRLLQASLFSKHHGFAEEQEWRVVYFPDRDRESILKSMFSYWIGPGGVQPKLKFRLVPLTGITAPDFGLERLVHSIILGPIHNALSRRATLRMLELERPSLANRLRVSSTPFRPT	3e146a721948f47ec644a793d1405c7397444fc03aa72d2732a998c1	dded3c5d79affe3f4ff70d899dea3b82c7ce03c6f3d02e6455fcd527	Putative novel defense gene	UniRef50_Q48725 AbiG~AbiGi Abortive phage resistance protein AbiGi n=54 Tax=Lactobacillales TaxID=186826 RepID=ABIG1_LACLC	0.187692	92.8	Predicted novel defense gene		0
WP_156226253.1|NZ_BCTG01000015.1|70335|+	11.4261	1.99913	8.93363	14.5199	CDS	with_protein	GCF_001571165.1	Primary Assembly	unplaced scaffold	NZ_BCTG01000015.1	70335	70994	+	WP_156226253.1	WP_156226253.1		hypothetical protein			HCH01S_RS12900	660	219	nan	TRUE		FALSE	GCF_001571165			FALSE	MNDVASLMMPANLPEWLTLANVLLTAMFAGLTFFILRANRAAVGAMREQMADQNRPFVAVTVQVRMGTPVIQLLIRNVGRSPAQNLRLRLDRDFFQFGEQGESRNLAKQSAFSLPIDCLPPMSELLFDLGMGFEIFESGADPTICPHTFEVSAEYEYGKNKYSEKTHVDLRPYMGTSVPRHPVVEELERVRKSIDNLSGVVKQSANAAIKAQSAEEKND	0b46ac38167712555ce5174d402d4820d4b1a41486130d1ae819ff74	238270df3bf2f8c1ba1ca14fd9c516e49ade4e934aa6ac4ee326baf8	Putative novel defense gene	UniRef50_A9L0M7 DRT_1~drt1b Uncharacterized protein n=18 Tax=Gammaproteobacteria TaxID=1236 RepID=A9L0M7_SHEB9	0.146119	91.1	Predicted novel defense gene		0
WP_130813454.1|NZ_SILH01000001.1|1695802|+	11.4026	1.03635	10.5802	13.3869	CDS	with_protein	GCF_004306555.1	Primary Assembly	unplaced scaffold	NZ_SILH01000001.1	1695802	1696767	+	WP_130813454.1	WP_130813454.1		DUF2971 domain-containing protein		61423630	ELH04_RS08785	966	321	nan	TRUE		FALSE	GCF_004306555			FALSE	MDNIDFALLGIFAADDVNKRTELVLGQKKLIHYCSADTALKIIRNREIWLRNVRVMNDYMEVNHGFNLIRKSLQPPVDTVIETGMNEVKKALDVIHAGIADEAFSRFQTWSPYIQYETYVTCLSEHLDDEDEDGRLSMWRNYSSGQAGVGIVINTSMFARTDDALGVYSSPVTYLSDKALENSLMQVAQRIRVQAAFLSTVPREALIGHFFLLLRTISHCSKHPGFKEEREWRIFHTLGMDEPKILKLTSESLGGIPQRILKLPLDGTIEGLSVSDLVDKILIGPSQYQGVIGMALADELDRAGKKEAYKNIRYSPIPLRT	3842f7f3454fafbd8a32ad4ce7ca10a5a4eed7628110ca18834ef88a	f485c6efe429f961856e3e7047190b56c010d9d099551820bbabdbac	Putative novel defense gene	UniRef50_Q48725 AbiG~AbiGi Abortive phage resistance protein AbiGi n=54 Tax=Lactobacillales TaxID=186826 RepID=ABIG1_LACLC	0.193146	93.6	Predicted novel defense gene		0
WP_149566569.1|NZ_CP035807.1|197056|-	11.3917	1.22089	10.1137	13.6308	CDS	with_protein	GCF_008329945.1	Primary Assembly	chromosome	NZ_CP035807.1	197056	198021	-	WP_149566569.1	WP_149566569.1		hypothetical protein			EW093_RS00840	966	321	nan	TRUE		FALSE	GCF_008329945			FALSE	MASIYQESQREKAIDLIQSKNPVFYGSLGGKKFMTKFRDFVLIDNIKNLFEPIRSDAVEYFKKNKISWWGGKQPTGHSLSSQIACINHLYQIRNDKEAVLTILKNISDDFTDVLPVVNDKFKPAYIQFEAVSDNDNLNEGVPNRGSNCTSIDALIFGVRNDGSHWLIPIEWKYTEFYNNQNKATEGCTKETKGSKGETRKNRYSQLINNSSQLRSENHFCYYFEPFYQLMRQTLWAEQMIINSKNETLKATNFLHVHVIPSENSDLLEKKYKCSGMGMEATWRFHLEDQSKYFIITPEKLMNGIKDKTYYDLLQYLKIRYW	94dfac37e55b10893d7b59e71fb901720de6f61dc50c909a6f215332	3eb707a2158f016290e53c1b255949de151221bcaf3ec15bd7b6f268	Putative novel defense gene		0		Predicted novel defense gene		0
WP_246117053.1|NZ_CP042163.1|3295916|+	11.3895	1.4169	8.93696	13.0023	CDS	with_protein	GCF_007725405.1	Primary Assembly	chromosome	NZ_CP042163.1	3295916	3296902	+	WP_246117053.1	WP_246117053.1		DUF3644 domain-containing protein			FPV17_RS16730	987	328	nan	TRUE		FALSE	GCF_007725405			FALSE	MATEKPIADRLLDKSHEAFILGIEIYNKPTIQYRVEGFAFFICNAWELMLKSHLIKKFGENSIYYKESDRTISLEYAVKQIFTNDKDPLRKNLEKIIELRNTSTHFITEEYEMVYIPLFQSCVINFSEKLSEFHNFDVTTLIPQNFLTLNVSMEAIDNSKIIAKYPEEIAKKIIDVNEEISYLSKKSNAHGKFAIVIEHQHFLVKDKSKATSFVGIDNNSDVKIKVLREIKDPNKTHPHSAKNCINSLKKRLGKSEIEFGINMHVFLLFVDYFELKSDEAYCFQFQSGESGKQVIYRYSQRTIDLIYKEIEADPEYIYDKLKEGMKKR	8e5cfd7cfdd13b9b4233a83e51e265102eb2ee0fa8d8326964b6e7d1	13e6162c7e2bfdfd4e0fe339438ad219c843b7318f0af88e380d8605	Putative novel defense gene	UniRef50_A0A2H5W5G8 Retron_IX~HEPN HEPN domain-containing protein n=63 Tax=cellular organisms TaxID=131567 RepID=A0A2H5W5G8_9BACT	0.301829	82.2	Predicted novel defense gene		0
WP_227491209.1|NZ_JAFBBZ010000001.1|3270001|+	11.3891	0.805638	10.2263	12.652	CDS	with_protein	GCF_016907435.1	Primary Assembly	unplaced scaffold	NZ_JAFBBZ010000001.1	3270001	3271242	+	WP_227491209.1	WP_227491209.1		hypothetical protein			JOE61_RS15740	1242	413	nan	TRUE		FALSE	GCF_016907435			FALSE	MSVVKEFGRALLGPVGAIAGNVETFIEVPFAVGDGKKVIPDGLIRVTRGQRSWTALVEVKTGKNELDTAQLENYLDVAKEQGFDALITISNEIPAVAGQHPTKVDKRKLKKVALHHWSWTYILSTAVMQKEHRGVTDPEQAWILGELIRYLEHPRSGAMELEDMGSAWVPVRQAVTAGTLRANDQQVPEVVARFDALLRYTALRLGRQLGTDVLHVLSRKEQADPSLRAQALTASLVENGCLAGTIRIPHTVAPLEIRADLRAGRITAFLDIDAPKTGRPATRVNWLVRQLKHAPEGVRIEAFAVGARGPGATELLAKVREDPSCLVADPKRDLRGFRVEISAPLGTKRGRGRGAFIDSVIDLVDDFYTDVVQHLKAWTASPPKMRETPAEEPDVSPQL…	2df566ef42373a8e179884d8f441da93f28e2e589cdec1960fc98395	cbfb0d8c128f94841389d5e2c89e43f8ee437480c5f9643b5fe9625c	Putative novel defense gene		0		Predicted novel defense gene		0
WP_224470846.1|NZ_JAIQZB010000022.1|20651|+	11.3889	0.197877	11.0984	11.6645	CDS	with_protein	GCF_020164555.1	Primary Assembly	unplaced scaffold	NZ_JAIQZB010000022.1	20651	21823	+	WP_224470846.1	WP_224470846.1		PD-(D/E)XK nuclease family protein			LB465_RS15550	1173	390	nan	TRUE		FALSE	GCF_020164555			FALSE	MDITKLETLLADSREIVNEHQKNIIEKGEDFNVFSILDLETSETKTHSKFLVALLDPKGNHYYKEKFLALFLEEIGYYKERNLSSARVETEYYLGKISKGYKSGGSIDILITFPSGKAIAIENKINAKDQKNQLYRYSQFKGGDCSLYYLNLFGKSPSKKSLHTLTNSDFEIISYNNQILKWLEKCLYITKDGSILQNAIKQYQILIKNLTNTMEKPLEDNLNNLIANNLEEAKYINAHYQKTVDGIREKFRFAVMDKLNSMPLVVKANLGNKIHYNHSQIWLSSDTLDRKGVKFGIESFSGKGHKNGRIFIGIFDVKNNYSPKRDGDYRLSAYWPIVSDINTPDNNPLNLSSTKILEGLSTDKIYFEKMLNELTKQTKAFIEAYYSEIT	a4fa36b271116b17d47f76c26e9d1392895d44204668496cab7c1aed	8fb6e904fea677945bf22be7f7cbba7731da2fa6d6a7e719e8f02a4e	Putative novel defense gene		0		Predicted novel defense gene		0
WP_254094310.1|NZ_JAHESC010000077.1|8477|+	11.3858	1.38568	9.20226	13.2197	CDS	with_protein	GCF_018598185.1	Primary Assembly	unplaced scaffold	NZ_JAHESC010000077.1	8477	9211	+	WP_254094310.1	WP_254094310.1		hypothetical protein			KK078_RS29090	735	244	nan	TRUE		FALSE	GCF_018598185			FALSE	MSSESLIDFSNVPNYTWEDAAYLDYDFHENLGVLKNVVNHHHELITQKQERLRYHVANDEYLTHSTDPEYVKAQYIAHYYDDLATSNTQLEFIVNSASMMAALSVLEAKLKTVCVYIKTELQTRVDPSDMPVPGDLEKLRHYLVTELGSTTSKSDQYVDRVRVYKQIRNVLAHNLFDQTLSVTLKQRLSTVPHVTIASVLGREQLDFRWRDFLLELLNTLGKYFTALLQEADAAIALRRSAATP	dbbe0722003587839243874c906ddd6a721b2a2a69eeaaab3a2f95ea	dbbe0722003587839243874c906ddd6a721b2a2a69eeaaab3a2f95ea	Putative novel defense gene	UniRef50_A0A2Z6ULK5 PD-T4-2~PD-T4-2_B RiboL-PSP-HEPN domain-containing protein n=28 Tax=Bacteria TaxID=2 RepID=A0A2Z6ULK5_MICAE	0.336066	83	Predicted novel defense gene		0
WP_129630681.1|NZ_RYFD01000027.1|55014|-	11.3764	0.66843	10.7004	12.3703	CDS	with_protein	GCF_004138135.1	Primary Assembly	unplaced scaffold	NZ_RYFD01000027.1	55014	56081	-	WP_129630681.1	WP_129630681.1		restriction endonuclease			EKD03_RS11410	1068	355	nan	TRUE		FALSE	GCF_004138135			FALSE	MGLTAQQRALITKARTGGGSDLAVSLDDAVCCYLLATIVKDLNLEEEFRDIPLNVAPFFGSKSFQNLKLAGVAFESFFERLIAIKTDVDTYFFCLATLHKARLKYERILQSQAIPTVDQVGPRGLLQYGTLSPSALIALLFWRKWMYDIDNRSAQETGYVFEPIIAYAIGGVPYSAKKSPIKRGGQGTAGRQVDCIINKKAYEFKIRVTIAASGQGRWGEELEFPRDCQSSGYTPILVVLDPTPNMKLEELSRAFISVGGSAYIGEQAWKHLSEIAGPTMFRFLELYVHDPLSTLVKESPEQLPSLTLRIESGKIVMEVGKEYIYIQRNTPEEIPSTEDGLPEDIEESGPTPASV	c8896934c3eaf58579d1b15641eba8a17f9e456ae95cae2005491242	c8896934c3eaf58579d1b15641eba8a17f9e456ae95cae2005491242	Putative novel defense gene	UniRef50_E0UGQ0 RM_Type_II~Type_II_REases Type II site-specific deoxyribonuclease n=48 Tax=cellular organisms TaxID=131567 RepID=E0UGQ0_GLOV7	0.304225	65.7	Predicted novel defense gene		0
WP_179543300.1|NZ_CP060009.1|44365|-	11.3721	2.24285	7.38337	14.2457	CDS	with_protein	GCF_013409125.2	Primary Assembly	chromosome	NZ_CP060009.1	44365	45408	-	WP_179543300.1	WP_179543300.1		restriction endonuclease			HNQ25_RS00240	1044	347	nan	TRUE		FALSE	GCF_013409125			FALSE	MAIWLVRAGSTGEFEDKFIGERRVYVTWDGLDVNLGDLQQREQLHAALAERFPDAKPKKLQNWTSQVWPFAQRMLVGDWVVVPLKTQPVIYIGEIVGDYQFAGDGPDPFFHWRSVRWIGEAIPRSNFSQDLLYSFGAFMTICRIQRNNAEGRLKAMATNGWQPESLRELVKDEATASDEVAVEQAETDLERTGKDHIVRLIERRFKGHRLTTLVAAILRAQGFSVWQSPEGADGGVDILASNGLMGFGEQNICVEVKSGTGLVDRPTVDKLLGAMSKFNSSQGLFVAWGGYRSNVQKELASSFFRLRLWSQDDLLEQLFLHYERLDESIKSELPLKRIWTAVLTEDV	4b9f63e8dfc0dbb8e46682830a42f7b4da42088c0fcdeeef7ca6745b	06b2cf29776a632e5ebb1bd0bcaa8514a28e9c459ea4c0d4b5bef0f7	Putative novel defense gene	UniRef50_C3K1P3 Olokun~OloB Chemotaxis protein n=43 Tax=Pseudomonadota TaxID=1224 RepID=C3K1P3_PSEFS	0.360231	96	Predicted novel defense gene		0
WP_240435507.1|NZ_QZMS01000007.1|236543|+	11.3577	1.16014	9.97869	13.4506	CDS	with_protein	GCF_003614885.1	Primary Assembly	unplaced scaffold	NZ_QZMS01000007.1	236543	237985	+	WP_240435507.1	WP_240435507.1		hypothetical protein			D6M16_RS01830	1443	480	nan	TRUE		FALSE	GCF_003614885			FALSE	MSNLFPIPISKLNGNFINEDEIKMLWLSGIHGRDNFKADSKVLGGKSVADTLDPLIDQSYMMSAVRTEVWGTKSKSSVGINPFKSSIWRGPCKDWVTFENRVLEILDILSVNSVESDSPIGILSYPISKPDDLKHPYDFSLVDYDFLPEEDGQHRKDLLNKLQYDFHVELTQSFIESDISLDVFYSGKKVGHICVEVEVDDYKVNFKVKNETPLIKKHFEQYKRVFSYPELVKCWFESGHAVVNGMVFRTGYQDVEYNKFLWADFEQYDITKEKPGTNAQKPSLKDIGKEKSLFCWVQKCWSGNWLTANEFNTTEKPKGWLYCDDGAGEKADFIHYVKHGTLHLISLIHVKASKSSEPSRRISVGAHDVVLNQAVKNLRYTARKVLVEDLKVRHDSATH…	31bec77782af6162c79cd0c9b7a0c5c2fb06ffab98a0116c6b7d2b56	31bec77782af6162c79cd0c9b7a0c5c2fb06ffab98a0116c6b7d2b56	Putative novel defense gene		0		Predicted novel defense gene		0
WP_139262681.1|NZ_FRAV01000020.1|78827|-	11.3556	1.19924	9.87492	13.279	CDS	with_protein	GCF_900142445.1	Primary Assembly	unplaced scaffold	NZ_FRAV01000020.1	78827	79330	-	WP_139262681.1	WP_139262681.1		hypothetical protein			BUB80_RS13505	504	167	nan	TRUE		FALSE	GCF_900142445			FALSE	MDLYSPELFSALVKAASFEGKTERLTPLTNMTFFLGAGFSKSWNNKFPTGYDLFNFKAGDYSDDLSEFVLNIGFPEELDYSLFRDMSYYLSMQKKYSVLKSRYLDSYNISKIENEINYVISKRFDSLCKLNYLNTPNEKMKFDNINEEQKNICDFLVGFINKLQVKM	126544a98d9dff7344f7cee6106b7890251218382595dab29825044e	126544a98d9dff7344f7cee6106b7890251218382595dab29825044e	Putative novel defense gene	UniRef50_A0A1B9PGQ7 PD-T7-2~PD-T7-2_A SIR2-like domain-containing protein n=41 Tax=Bacteria TaxID=2 RepID=A0A1B9PGQ7_9GAMM	0.323353	89.4	Predicted novel defense gene		0
WP_139999523.1|NZ_VFJE01000051.1|213432|-	11.3456	1.35312	9.9923	13.8906	CDS	with_protein	GCF_006385255.1	Primary Assembly	unplaced scaffold	NZ_VFJE01000051.1	213432	215075	-	WP_139999523.1	WP_139999523.1		hypothetical protein			FJA49_RS05085	1644	547	nan	TRUE		FALSE	GCF_006385255			FALSE	MNGISKIETVEYHMFLGLIPYLSNNDNKIIKSATKFISNATNAITKFFTKSSSASDIFNGVVVENLNYSNKIICFDDLERCQIPIEEILGFINNFIEHKSLKVLFLADETKIESDKYRQAKEKIIRHTVNFEPSLEELIPQLAKKFIKTDPDYYNFLITELSTFTEIFTEYKENNLRNISFVLDCLQLLFPEFRKAKKEFQSETILFTIIISMELKKGHIQSTDYSDPKNLSSINFSYYQMLKAGRKDDGSDEERDKSYAEIICDRYLSKRIEQYYYFGSIYKFVLSGYLDLSEYKKQLAHRNTLVTSQEVLDLRTVANYNFRTLAQKDFECLSKVVWKNAIAGKYSIYDYVLLADFYFFFSDKELIKETIDEVKSGLIKGLNIAKKGNNTDNYQMSNL…	5e4a12b24ad24805b3c6c43724ff63c3b6e1f6025864ff5cb0eb240f	80d72d0683e400539c587378b9416c3115bfaea049a8484c265e58be	Putative novel defense gene	UniRef50_P96329 Pif~PifA Phage T7 exclusion protein n=246 Tax=cellular organisms TaxID=131567 RepID=PIFA_ECOLI	0.234004	95.9	Predicted novel defense gene		0
WP_013193941.1|NC_014253.1|451089|+	11.3403	1.08888	9.98028	13.1748	CDS	with_protein	GCF_000196655.1	Primary Assembly	chromosome	NC_014253.1	451089	452072	+	WP_013193941.1	WP_013193941.1		PD-(D/E)XK nuclease family protein		9346077	METEV_RS02290	984	327	nan	TRUE		FALSE	GCF_000196655			FALSE	MNIFTALSQGRGSLNEENMSAMLGYLLSPEQSHGLNDVFLKKFLSSVAEIKDGQLHDLDNLLLSKDEIKVEVNFEQPYSYHGYSRYVDIDIRIFDNHYNELYRLIIENKIKPASSSSNQFKEEYEAVISDIEENSENSHPKVIMIFLTPTGRHSQLLNEYENLSQDMLGKNEKVWVYWADDENTITDLLRQILKDESEVKIDPITDYTKHTLKAFIRHIQETNIKYTSPGKVDHKPGGIVDFAYAKISDGYYKIEKYESTTIKVFNLDLQRYEVAKPILRKVNDEKNLGVNLYLSTNNERNTRSLGNMVIKKLKQQNKDDKPSNDDL	4ba1b4524142581319924358e737a328114d74f373e94eb04c17caeb	21b8daf21828ad3f310dd9889c198e2ca4a1a8cccfc79b0493cb6823	Putative novel defense gene		0		Predicted novel defense gene		0
WP_059519008.1|NZ_LOWA01000042.1|2272|-	11.3357	1.05123	9.78373	12.5566	CDS	with_protein	GCF_001523725.1	Primary Assembly	unplaced scaffold	NZ_LOWA01000042.1	2272	2946	-	WP_059519008.1	WP_059519008.1		hypothetical protein			WS67_RS16315	675	224	nan	TRUE		FALSE	GCF_001523725			FALSE	MPQPVDTRFPLPVQEIWISLHADVVWLHGRWIIYRQLYGTNKARVDLLNEAAANVASIIHDVLLHDVQLSISKIGDPPGSGDRKNLTLRRLQLELRNAGETEVADMMTPRLEAFDAACEKVRHRRNKWIAHSDLATLLTARATPLLGPSRQEIENALAALRDVMHCVELKYTDGETAYEHFMMNQTGDHLIDALARGKRYSELVKERQIARDDFRQRFQNQFSE	9eb12c98fb471b8e22efaf368777d4c0097e02632359bac5ca4c1a71	9eb12c98fb471b8e22efaf368777d4c0097e02632359bac5ca4c1a71	Putative novel defense gene	UniRef50_A0A2Z6ULK5 PD-T4-2~PD-T4-2_B RiboL-PSP-HEPN domain-containing protein n=28 Tax=Bacteria TaxID=2 RepID=A0A2Z6ULK5_MICAE	0.263393	66.7	Predicted novel defense gene		0
WP_188041313.1|NZ_JACVHF010000020.1|29580|-	11.3355	0.87456	10.1407	12.3618	CDS	with_protein	GCF_014502795.1	Primary Assembly	unplaced scaffold	NZ_JACVHF010000020.1	29580	31139	-	WP_188041313.1	WP_188041313.1		hypothetical protein			H1S01_RS15425	1560	519	nan	TRUE		FALSE	GCF_014502795			FALSE	MTIPKIAVFFGAGAEIGYGLPNGGRFALDLFRMPLDSDKNFFKEQIKSIQNTSIYASKWMPKNYHNKRIHVFGKGEFEGLIASSLEYKRDYILDYFDKFDEKVAKVLEKWYIKEDVLCAKFKENTNFDIGGVSYGQVIRLNKTLAQEVSLFNSEYFSAFIKLLEINNQNRNLKKIVRAFLELLVGAFGQNLISKLNEELFEDAPDALSVFDDLSGVFSIDYRSVGQTGMEIVLEEEVIHVDKDSFVLDVFYTLGYLILEDIYSGAIDYQALIDSHYRYLYNPKAQWAKFCRICIFLHCVRRYITEKVTVDMNKLSSGPGFYHDLINLSDMSELVAIGTTNYNSFVSQVIKETPLSKKPVYHLNGSVDDYYDPYLNTIYTGLTEKQVSQHSHILVPLIFT…	8b63328464aa7196fd5fec2ee4413a1dcfe76c063d0977ab3de08dbf	644ab3595a122cbf2431cca1047049ba68f4e579690cde3ebdae5ffe	Putative novel defense gene	UniRef50_A0A1A8XVL0 Dsr_I~Dsr1 SIR2-like domain-containing protein n=19 Tax=Bacteria TaxID=2 RepID=A0A1A8XVL0_9PROT	0.369942	97.8	Predicted novel defense gene		0
WP_166360970.1|NZ_JAANIG010000002.1|114|+	11.3324	0.890291	10.5086	12.5963	CDS	with_protein	GCF_011174675.1	Primary Assembly	unplaced scaffold	NZ_JAANIG010000002.1	114	932	+	WP_166360970.1	WP_166360970.1		PD-(D/E)XK nuclease family protein			G8O23_RS01315	819	272	nan	TRUE		FALSE	GCF_011174675			FALSE	MVEDNFDITFLNSYQEINEELPQIEIDNLRYYFNNLVSGVKQIKSQYEELRLGVDKENYGHLLKNFRIVEKNALVYLENEAPYFNIFSTLNIAHYETKVHTPFLSNLLDTNGSHGQGRLFFNTFISHLFKGRIDTEFINDIYLKQEERSDFGQVDIIIRYRYKGVGRVIIIENKIYHHDEFQQLERYYKRIKDELFISNGNFHLIYLTVNGRQPSERSISNKLFQQLRLENAISCWSYYEDIVSILNESLKKNKAAVVSETINQYIKTILSL	6b3ad9186cdc02e85f700affc568fcb9754763057d9f5a40f17e28a4	c6d88aa8649826b8a391753ad7b13a8f022d765dd1613d2162941984	Putative novel defense gene	UniRef50_A0A7G9YI76 Cas~PD_DExK_I_II_III_IV_V_VI_1 Nuclease YhcG n=2 Tax=cellular organisms TaxID=131567 RepID=A0A7G9YI76_9EURY	0.161765	54.1	Predicted novel defense gene		0
WP_109685951.1|NZ_QGGL01000002.1|5569|-	11.3193	2.23612	8.69259	15.3168	CDS	with_protein	GCF_003148565.1	Primary Assembly	unplaced scaffold	NZ_QGGL01000002.1	5569	6624	-	WP_109685951.1	WP_109685951.1		hypothetical protein			C7459_RS02375	1056	351	nan	TRUE		FALSE	GCF_003148565			FALSE	MFTWSESPSKDMWEHLKFLGNKNNCINLLNGSIKSERTIIYNETNEFMEKKADQIAMCINQAFEYFEAADKVSIRTSPVLLFYGMLSLAKAVIVANEKTIFVEDINYHGLHTRPRNQSLQQYKNDRNSWEIEKEFSVTDKGVFKYLTNIFDSFMFPDGSFIFLKDMLSVCPEVHNIYEKYYGEPARILALYSLEESNDPNYKMKISSYSNDAFIRFPEMTEHFDLEADLLHGVGYVFSSKSTVQTRPDYLGVYEPYVGGRYVVGGLKFYNEVGFDTKYLSPVTIDYLAMHTLSIVARYKQDFWGSIISGHDTGSISLISLYLSVVKRRFPNAILEKMFGEEFGYGIVSRWL	507b16ab260d8cc96e097c584e76f228875b12fbea7578fe9e458436	ba3f73cd0b66157f366d13ed758f4d793f10c016aa7e65f16abe8b4e	Putative novel defense gene		0		Predicted novel defense gene		0
WP_089762119.1|NZ_FNGO01000033.1|515|-	11.3171	1.28035	9.62283	13.5359	CDS	with_protein	GCF_900103135.1	Primary Assembly	unplaced scaffold	NZ_FNGO01000033.1	515	1528	-	WP_089762119.1	WP_089762119.1		HEPN domain-containing protein			BLT15_RS11980	1014	337	nan	TRUE		FALSE	GCF_900103135			FALSE	MAKFQMKYLPYISSENIKFGHIELISFEKAKDDFSKEIKNYLEWYFGKYIDQVGNKLDVTLVSYKSDFFNVCSEETLNRISDSIQALSALTLMNNNPLLPAAPDNFELFVKTFDPNNKSLALSRGGFVNVNKQFSSGVIDDITFVLPETTPKLKKLNYYISEKSKLFDGISVALKNNYNDDWFKRIIRSFRILNSAFRNLESFNYIDRILLLVISYETIFLDDTSDGKKLSSNVLKLLAFEETEEKFKKANNRIRSFTKKLYEVRSRFSHGQKVNSTKIINPVYGDLLKCGLYLYKLILKEILKERIFIKCDHNEEERLIKDFQLGLFTLIERTKES	46324b017e45b3492499f39b1f00bfbe29ec8b0b546cfb450230b22f	46324b017e45b3492499f39b1f00bfbe29ec8b0b546cfb450230b22f	Putative novel defense gene	UniRef50_UPI00211D6B14 PD-T7-4~PD-T7-4 DUF4145 domain-containing protein n=4 Tax=Bacillus TaxID=1386 RepID=UPI00211D6B14	0.210682	57.4	Predicted novel defense gene		0
WP_040917424.1|NZ_CP102293.1|2340640|+	11.3169	1.01422	9.73366	12.6181	CDS	with_protein	GCF_025152575.1	Primary Assembly	chromosome	NZ_CP102293.1	2340640	2342058	+	WP_040917424.1	WP_040917424.1		hypothetical protein		78307732	NQ490_RS10915	1419	472	nan	TRUE		FALSE	GCF_025152575			FALSE	MLKIGNNFCGYLNVGNDKFVFNITKSLVTLLPAESDPKKIEAMLSRLRSHDTDHPEFFFGNDGNSTIAFERNTNFSMDVLQLSPIVRFRTPIIIKAAGNTHYFKSQLTAEWDCFHAITFFGGNINAIFPPAIARKPRYSQGQVDGEEAIAIELQPSSYYSHSTEIEIDGTKSTLTVSLYQTEGTNEEHMNSYNVGELSAYVRLSFDEAQKFEKIERYYQIIYSLIAILTAQNNVVFNVYLSQKEKDGLFHRTGVCKIFDSFQNYSVRKSHKVIQILSVFDHIPKIVESIAVGKAQSILDVLPDDNANINRISITNVQDLCTALEIIYNENKHKRPKDTLIEELKASINDTISAFVQSKLKQGELEISIQDDTNIASAFKYLDFTLTDKILTLYSECQSI…	b8891bd3a04833353dce3d05981133ff7db18fc8c3a57759da7497c5	da0045c410788a48bcd6ea1bf4346410a94de57210b7624e31e223f4	Putative novel defense gene		0		Predicted novel defense gene		0
WP_073050524.1|NZ_FQZL01000031.1|40289|-	11.3092	1.05035	9.89423	13.0879	CDS	with_protein	GCF_900142005.1	Primary Assembly	unplaced scaffold	NZ_FQZL01000031.1	40289	41158	-	WP_073050524.1	WP_073050524.1		hypothetical protein			BUB05_RS15455	870	289	nan	TRUE		FALSE	GCF_900142005			FALSE	MSKISIVESYINNCAEEHTMDSAKKLVNDILGVFSNDIDGLTSNLDLYSYRHMNGSTTVNYIGDVSLLKRKLEFYKTSLIETEKKNDPLWEFKQMFEQDLKNLRSAKSDINNSETPEIAKQQLYKEITAKYHPIIPNLGSGLYQYYSEQGFYDEVSDDSLKHNLDQIYHKLTSFKAVGFPGVIKEASTPYHQVLINNNSNANASATVTISISNTIELINQLPADVLSDQEKEELEGKLSAIEVAKIGGNKEKLMGKVGSVLKYIADKGIEVGIAALPYLGEISKFIKSM	76858d2bdb5c651d795e88064a94e7145ff8e82e2c775df37e79dd08	e3686a1a738f746335dd1b75a12ff4685318aed1a7b38d174ccc09d9	Putative novel defense gene	UniRef50_D4JBF8 AbiT~AbiTi Uncharacterized protein n=6 Tax=Eubacteriales TaxID=186802 RepID=D4JBF8_9FIRM	0.16609	54.7	Predicted novel defense gene		0
WP_024022409.1|NZ_AYOZ01000001.1|195256|+	11.3047	1.25152	9.17766	12.6201	CDS	with_protein	GCF_000508165.1	Primary Assembly	unplaced scaffold	NZ_AYOZ01000001.1	195256	196017	+	WP_024022409.1	WP_024022409.1		hypothetical protein			D104_RS20070	762	253	nan	TRUE		FALSE	GCF_000508165			FALSE	MHIYQYTDLNAVKNILKTGKLWATHYKYLNDYSEVLKGIEILVDSVSDAKKLSNTEKNTLKNEIMNSLDDLDIFVSSLCLAGDELTMWRTYGNCAVIFNMSLVTLALTCEGSFRQNSVQSCSYPKTYKDINLSTQFDSLPFLYDHYYLGAHKDWFIRSLVYDATSIKHHAFYSEQEHRAVISLDKTDNTPVLHRKRGEMNIPYIEMVLPKSCIEGIFIGPGKDQDKLVSEMNEFLHENKFDNVEIYKSLIPFV	3b9832efc0c5b671e76867b88f6288b660a151a3c7b70a24bc9fde85	85ae56010ccbbe3f6a449f1582f911fff41d3d1dac605c88c8813ecb	Putative novel defense gene	UniRef50_Q48725 AbiG~AbiGi Abortive phage resistance protein AbiGi n=54 Tax=Lactobacillales TaxID=186826 RepID=ABIG1_LACLC	0.221344	93.9	Predicted novel defense gene		0
WP_049722431.1|NZ_LFIJ01000001.1|1924489|+	11.2941	1.08437	9.32828	12.6403	CDS	with_protein	GCF_001187555.1	Primary Assembly	unplaced scaffold	NZ_LFIJ01000001.1	1924489	1925406	+	WP_049722431.1	WP_049722431.1		hypothetical protein			GILYN3_RS08410	918	305	nan	TRUE		FALSE	GCF_001187555			FALSE	MESERYYLDQSVLSAISEGSVKLGSIGDSYFVYSNEHYKEIHRGNASYILDALSYIKARKMIILSDENGNLNDDWKLFGYIDPQENYQYFINHWESNILADRLLKEMFCAAVGRDSLRDQFEDTTEKIVFSELGNNFDNVIKPEIKKLASEFSKTLPNEYKIESNRERLGVSKGGLKKFKKYKNPIPFIWRKLNSHYPSKNYSMDELFGFKASDFSEAFNPNLSTYLSILHCYGALNYIGFEPDDGVANPRRVSNNFSDASHVGLAAYCHRLYTCDERMATKAKAIYSYRNLACKVILVKKNGVN	27e3f1048b1f20ce19194cbdccebb935d67c03e65c39c02374ace3a3	27e3f1048b1f20ce19194cbdccebb935d67c03e65c39c02374ace3a3	Putative novel defense gene		0		Predicted novel defense gene		0
WP_205513018.1|NZ_JAFFJX010000012.1|138827|-	11.2921	0.723454	10.3309	12.4471	CDS	with_protein	GCF_016924755.1	Primary Assembly	unplaced scaffold	NZ_JAFFJX010000012.1	138827	141280	-	WP_205513018.1	WP_205513018.1		AAA family ATPase			JT717_RS21085	2454	817	nan	TRUE		FALSE	GCF_016924755			FALSE	MEAIDAAYLAFTKILDEINSYGLSIFSEQDTRVKVIDRIMFEVFNYEYDQVQTEPSSGTGFIDYKISINGIGKLVIEAKKDGLDFNIDTAYSGRGFLLNGPVFSDGIVTKGLYQTIYYASQESIELGCLTNGKTWIIFRANRLADGKKVIEGKGIVFGSLEGIKKNFKLFYELLSPKSITKNQFRAIFQELEGQQIRVKEFSKTLKTEESLKIFDSGSYSNDFDRVMTTFFSKLSGDDDAEFLIDCFVETKESQAAEFQLTRISEDLLAKIKSIETVEGEAIQEIIERIKVTNKHEFVILIGGKGAGKSTFIERFFNHVLSSNLKEECIVIKVSLAEYKGNELEITNWLDNNLLEECEKTLYNGFPSYDEIQGIFYFEYDRLRFGTWKGLYEQNKEQFK…	7e07d0b1c0459a09cea7248b197e2f4fb9b22bb3f1283c8aa5fe666f	49c44542efe0872c04e2f575147675c4c1604f6ce93b2ed5aa749241	Putative novel defense gene	UniRef50_P96329 Pif~PifA Phage T7 exclusion protein n=246 Tax=cellular organisms TaxID=131567 RepID=PIFA_ECOLI	0.314565	98	Predicted novel defense gene		0
WP_041890544.1|NZ_CP010817.1|1496917|+	11.2885	0.964355	10.0853	12.6405	CDS	with_protein	GCF_000833025.1	Primary Assembly	chromosome	NZ_CP010817.1	1496917	1497705	+	WP_041890544.1	WP_041890544.1		hypothetical protein			MPR_RS06620	789	262	nan	TRUE		FALSE	GCF_000833025			FALSE	MDTKKLREFIDFTSKLMQKEENSWMFSELLYSLKKDGYLIKGADDAMLLDIYEYCLEENLRKQAEGFYSDFKTSHIKEELILDFIAMERARRNNDFYSFAVATYQQFENIINTLFKDEIEPTWERDSLKVIEGMGIKYDPKKNQEYLIYTPISSEFITQKQMVLRAKKELEIKWYPNQKFNIVMYRFMFNETVGKYKLFNHFNQLLTLFGEVYLCRNQVHRGSVNKSKYKENTINKINSNQSQYYFKFYYLLEQFVSGITKE	6323068291af2033de51b98e837ad763a9862c6af2df86e947f927c8	6323068291af2033de51b98e837ad763a9862c6af2df86e947f927c8	Putative novel defense gene		0		Predicted novel defense gene		0
WP_137259855.1|NZ_SZQL01000001.1|216960|-	11.288	1.58846	9.38999	13.9881	CDS	with_protein	GCF_005233845.1	Primary Assembly	unplaced scaffold	NZ_SZQL01000001.1	216960	218825	-	WP_137259855.1	WP_137259855.1		hypothetical protein			FC093_RS00910	1866	621	nan	TRUE		FALSE	GCF_005233845			FALSE	MGPIEPSNEAAPLRNENINNNEDKSNEQNNTENLLKSLKRLLELLNIKAVYYVDDENIKTIDFEVLSFVINTAVQNGKISELQKLQIEGLELDLPPEEVAGFFRPQWEEIENEKKKALFENIIAATTDNPSNIIDFKRSLRIKDLFPPDILIPVSPQEWDILKDKISFDNEVDNILVLFDQDLQHAGGKYFVTKGENLISEVKRNANRERIICTLLTHLIPDTNEELSYRKEVIEKKELQLQKDDFFPLTKKRIDDNVLFCDGIKKALLNTFCERIKNNSVNIIEQAYKNVKDQIENMDTYAFDHMILRSSYDEGVWEMETLFRISKSLYDNEVKSLMIHKSYPKEVNKQIKEAKALSDIRFSVDPNVLPYTKAFKLRHHEIYEPGSIINPLHLPLENG…	7e6204e259145aa8909ce8735794e5b31767bfa31fb792a8c30650b0	4be517a866a82ab19136accee6dab852e3ceded2d78118985cca4efa	Putative novel defense gene		0		Predicted novel defense gene		0
WP_146212327.1|NZ_QICS01000006.1|215536|+	11.2839	1.44849	9.92755	13.6114	CDS	with_protein	GCF_003201285.1	Primary Assembly	unplaced scaffold	NZ_QICS01000006.1	215536	216159	+	WP_146212327.1	WP_146212327.1		hypothetical protein			C8E03_RS13110	624	207	nan	TRUE		FALSE	GCF_003201285			FALSE	MLRNIFVNNYDEMYFVIETELDKNTLDEVISICAEVEKDSQVKKSYKSNWGVILITAIEGELTWQQRKRVMSIEENKFFCRKYVLWYNDEEKKKLEEICGKDYGSSNMSTILENYDLFKEFKINNNVGYDLLSRIFIKLPYLNLNSLETTDKTILDFIKIKLNNIHPELYRLLVEDNNSEIEDYVLLSDNENESINKKIEELLEGKK	8b952ef774ec728558fda52fed24d3c29cf51971547782a9cf0f4c1c	8b952ef774ec728558fda52fed24d3c29cf51971547782a9cf0f4c1c	Putative novel defense gene	UniRef50_A0A193GJ80 Lamassu-Fam~LmuB_SMC_Amidase Rad50/SbcC-type AAA domain-containing protein n=4 Tax=Burkholderiales TaxID=80840 RepID=A0A193GJ80_9BORD	0.251208	65.7	Predicted novel defense gene		0
WP_103127497.1|NZ_BFAG01000001.1|69994|-	11.2819	2.01235	9.1269	14.5107	CDS	with_protein	GCF_002897375.1	Primary Assembly	unplaced scaffold	NZ_BFAG01000001.1	69994	73389	-	WP_103127497.1	WP_103127497.1		hypothetical protein			DAERI_RS00300	3396	1131	nan	TRUE		FALSE	GCF_002897375			FALSE	MRERPDLWTKHERIQWGCTLMRLLGEDSLEHLHVLLSGLRSVERSAQAAPFERAVQSARVILGDLLTKNAVQNAVYDFISEAEHRSFVIDPKTLKFTAEYSLDPNVLAAEEILMKGLGRREHGLQLANPNVDLTVELDKDTRVPIRLRGLTFPPIEQHDLRRRPRGPIQVRWAELRALAEELDAEDAREHRPSQFWVTRVGLIRLQQTTGQGLADTDVLNLHELKHLIGLPGAGKSTLIALLCILLARQKRRVAVFFTSIEVSREYLETLRRYEGVRVALLMGRSGQTHRRHSNRMAELIAGQGEGGFARTREGAELFAGSCPLPAFADQWPAKWQLGDAPCESLYEQGSEERKLCPAWSLCGRVKNQRELVHADVWLGHILSADTNVPAHTSEERLRY…	fc035b063b662e3d7f99eb4c73d5d0f328c589e8579b320a9ecdd485	cab0345792a032aa19551199695f51ddb5a1cf8f3b44983cea35b065	Putative novel defense gene	UniRef50_Q21QA5 CAS_Class1-Subtype-IV-A~DinG_IV-A_1 DEAD/DEAH box helicase-like n=3 Tax=Comamonadaceae TaxID=80864 RepID=Q21QA5_ALBFT	0.202476	100	Predicted novel defense gene		0
WP_067186893.1|NZ_BBYM01000081.1|1627|-	11.2794	1.44326	9.21148	13.701	CDS	with_protein	GCF_001570405.1	Primary Assembly	unplaced scaffold	NZ_BBYM01000081.1	1627	3999	-	WP_067186893.1	WP_067186893.1		hypothetical protein			AWQ70_RS37040	2373	790	nan	TRUE		FALSE	GCF_001570405			FALSE	MQFTATPFRTDGRPIGGRIVYAFPLREAQTQGYFSPINYISLPSFDDPDRDIAEQALARLRADIDAGWDHLLMARARSINRANELLTLYRELAADLNPVVIHSKLASRQAKEALDALHERACRAVICVGMLGEGFDLPQLKIAALHDTHKSLGITLQFIGRFARVSPTAVSEATVIASRSDAPFDEQLRQLYAEDADWNLIIRDLSQRAVDEQESVSTFEAGFGSGPEEVSIKSVLPKMSAVAYKTDCQDWAPANVHHLFPEEALLTYPIAVNGQDHVLWFVTEERDSIQWGRLPLVEEVIHSLYVMYWDSVRGLLYINSTNNDSVHEDLAKAVCGETATRISGKQVYRVMGGIDRLVPTNVGVLDVRNRNRRFSMHVGADVAEGFTDAEKHTKAQTNI…	013fd6278d7181e7f81432933070fefd69b4bc42f8cf3a6675e921a2	bb396878f63343b75a0ce591cd632d9a23c5b4198c2082156f9a623f	Putative novel defense gene	UniRef50_P08956 RM~Type_I_REases Type I restriction enzyme EcoKI endonuclease subunit n=1413 Tax=Bacteria TaxID=2 RepID=T1RK_ECOLI	0.227848	98.8	Predicted novel defense gene		0
WP_128895935.1|NZ_QXJP01000016.1|80163|-	11.2605	1.28738	9.77116	13.1751	CDS	with_protein	GCF_004115085.1	Primary Assembly	unplaced scaffold	NZ_QXJP01000016.1	80163	82049	-	WP_128895935.1	WP_128895935.1		response regulator receiver domain			D1Z92_RS12090	1887	628	nan	TRUE		FALSE	GCF_004115085			FALSE	MQSSIIESAKDIVKDYFNNAVIIDDEFGKNTLSEQQTPIVIGNDEIDFSVIDSNTIEFVDGMNDQVAVTKENEQRSDSYGSDDVFERFINDGIITYPYCYDKTIDIQQNLLKIQTVLSNAKILIIDWQMEENNGVHPVGTAAKNILKMFTDDKSGLKCVVIYTKENKEEVLKSISHEYNILDEKSFFFQNPKEDGTSSLFGFVMNKMVSPDNLMGNIASVLIKDKSTTLHFMECAQKINNNIHKTIQKFNVSFEKVLFSQILTSEIANNEIRPFINDTLLSSVLVDDNTKFFRNHFLFERKKERLIIALKDKGYIEKETTDYLFDMLSIKLNELKDLKKKLVDKEFVETLVEKIANSEINCLEKFQFSIREICKETFEWNGNKLNKYDKQIVLLLILWE…	458b1fc43bc20b71702a383e1c53c6182a1c5262ba83f81511248f52	458b1fc43bc20b71702a383e1c53c6182a1c5262ba83f81511248f52	Putative novel defense gene		0		Predicted novel defense gene		0
WP_094513200.1|NZ_NNRN01000001.1|40225|+	11.256	0.8794	10.194	12.8138	CDS	with_protein	GCF_002252535.1	Primary Assembly	unplaced scaffold	NZ_NNRN01000001.1	40225	41013	+	WP_094513200.1	WP_094513200.1		Abi-alpha family protein			CES86_RS00205	789	262	nan	TRUE		FALSE	GCF_002252535			FALSE	MPDPNVIVASTVATAQAAAVVTPQTVEQIDKFGVDVVKSVRLLLVPFQIGGALQDRLERYIDRAIRQVPEGRRIKPVESIAYPIVEKLRFQPENDPITDLYVELLSRAVDREGVGHAHPAFFSVITQMAPDELIFLHDFASRNETLIMSPTGQKVYPDLLWRKSRLDKCDLRSDLKQQIENDIFKYETLIQPELFPVYQEHLQHLGLIEYSNRLSRHYDALGLKTSDDGDLSLFSMRLTHFGRLFLKACVNQIDDLGNSSGR	752239e4345e122d5e480a37e48d5304a95fe1a872be4dd33e73c636	18f85eb9f3bbeeba8f6602e60b84b48ee01d9489abcf95a8d31a8c7a	Putative novel defense gene	UniRef50_A0A1G7PEZ3 Retron_III~WH YjcQ protein n=2 Tax=Bacillales TaxID=1385 RepID=A0A1G7PEZ3_9BACL	0.225191	59.6	Predicted novel defense gene		0
WP_228759138.1|NZ_JACOPX010000004.1|313880|+	11.2493	1.52802	8.26171	12.5974	CDS	with_protein	GCF_015461835.1	Primary Assembly	unplaced scaffold	NZ_JACOPX010000004.1	313880	315319	+	WP_228759138.1	WP_228759138.1		DUF2971 domain-containing protein			H8F23_RS07325	1440	479	nan	TRUE		FALSE	GCF_015461835			FALSE	MSLTPKYLYRFRPVANLLGIDRESELEGTYIYFASPEQLNDPLEGYRELVWKGDKIIWTNFFNHYIECIFIRNMQYLAGKFGERVFPLHPHFNEMPQEHATDIKNEIYKFTENQNIQRHIEYLSTNQHPIYSNELLLHLRSIQLFAMQIISKVLVKYDLIPEGYGINGESLDVLLSTSSKLMDQLEHRDAPERGLFFDQTMLAALQSIDLVNSYTDVMRGNSSEWLHLCNKSPEDFLNSRIRLTYPDWFVSCFMEDCSNSSIWGTYGNNHKGVCLKFKVREVVGTPTITLQVPTANKPVAKWWTQTNFVFQKVHYTKKSPELDFFLSLGSYTEKELISKWYTNIRGEKSNRINDIFGNLRKWREHYQSSDKLSLTTKTRHWKSEQEYRLIYKPNFGSNL…	9993b4f0dc1f03d65fe9b847df6a26c619e5ae3d8015c503e00f8f70	2ca8d650f078aea0c8583ed7fbad4c77d5635d21056712efbf68eada	Putative novel defense gene	UniRef50_Q48725 AbiG~AbiGi Abortive phage resistance protein AbiGi n=54 Tax=Lactobacillales TaxID=186826 RepID=ABIG1_LACLC	0.118998	92.3	Predicted novel defense gene		0
WP_123165295.1|NZ_RIAX01000005.1|156512|-	11.2489	1.47837	9.76189	14.0138	CDS	with_protein	GCF_003719725.1	Primary Assembly	unplaced scaffold	NZ_RIAX01000005.1	156512	157249	-	WP_123165295.1	WP_123165295.1		hypothetical protein			EEX84_RS08975	738	245	nan	TRUE		FALSE	GCF_003719725			FALSE	MKEYHYILPKDKRELNFLSAYRHETENYVKAEKIKLHQFFHHLNSSQAMCLNFFYPLIVEHQLSLVLKVLNLPDEQIEEAAFEHILPGGEKTNFDFYMKLKSGKEILFEIKYMEKGFGKSTSCETLERQYQNVYREMLTGKIRSGVDELEALGKNYQLLRNIAHLEWGDERLLVNICPGQNLKLHKEYKNVMDKIVVPELHKNIRMVTWESLLERMNDQLEEHPSFSNKLEKHYKEFEEKYLQVQ	34b5c9e9f7f3db39e39651c15663a93ff90470b5dc9b2b5e730fd596	34b5c9e9f7f3db39e39651c15663a93ff90470b5dc9b2b5e730fd596	Putative novel defense gene		0		Predicted novel defense gene		0
WP_014469528.1|NC_017187.1|2179125|-	11.2482	1.00626	9.77451	12.8712	CDS	with_protein	GCF_000284355.1	Primary Assembly	chromosome	NC_017187.1	2179125	2182985	-	WP_014469528.1	WP_014469528.1		hypothetical protein		56464425	ABED_RS10765	3861	1286	nan	TRUE		FALSE	GCF_000284355			FALSE	MIYIDLPLKHNTSKNQETYLLNDAINKYKIIVLLGSPGSGKSTLLEKYQKENVDISQKISVKKFIKLDNSIKNTISVLLLDGLDEYRTTENDKSFVLTKVGNKINELLKERNDLKVVISCREMDWYGEYDKNALKEEIEYEAELFSILSLSIEIQDEFVSKLDIKEKDIFLEKFRDKGFLDNPQMFKMIAEIWENDKSEVLSKIELYRKFILNSREKNETHKRSQKSIEIDDLFRVVGYLGFFYIFCAIDEFDDELIDKITNSEENYSLDLIKNIMTLSLFSEKKFLHRTIAEFSLANFIVNDKLTNEDKLSEERIKSLFIKKNKIPTELRGTYAWLCSISANQKFIKFDPYYQAIHGDNSLFQINDKENIIKAVREYSESNPYFFEFGQKMELEGFYV…	40bff4892f0cb20766822598bbfda7bb271d1dbb7849b1c0e069880f	40bff4892f0cb20766822598bbfda7bb271d1dbb7849b1c0e069880f	Putative novel defense gene	UniRef50_A0A376VU84 NLR_like_bNACHT01~NLR_like_bNACHT01 Predicted NTPase (NACHT family) n=81 Tax=Enterobacterales TaxID=91347 RepID=A0A376VU84_ECOLX	0.264386	99.7	Predicted novel defense gene		0
WP_137166659.1|NZ_CP036536.1|1754626|+	11.2471	0.788893	9.97979	12.0745	CDS	with_protein	GCF_005222225.1	Primary Assembly	chromosome	NZ_CP036536.1	1754626	1755753	+	WP_137166659.1	WP_137166659.1		PIN domain-containing protein			EZV72_RS07485	1128	375	nan	TRUE		FALSE	GCF_005222225			FALSE	MSSDESKEYGAILVDTSIFDAHGLKLEKGLLGKLYQFKDSEIDYLLPDVIKGEVQSHLEKKVKSSRASLEKALNDAGDHLFFDGSELNDAKSILIGCNEIEGIAASRVDKFIENSGALVIECGEYVSVSELLKHYFQNGPPFAETGKKKNEFPDAIVLLATEAWAEERGINILAIARDGDWKKYCETSDNIDYTEDFADALSKFNKETAPFAFLSRLTTKLELEEDDVADFIEKIRSGVESYFNGFTPDQEADSFHYWEPDGCHGWLIDFELTDSNFRIVDHSEDYIVLEVSANITVEVEGEFSLSQYDSIDHDHVYIGGVTATVEEQFTSEILVTVCGDLAGALYDLDVAEVEVVHPITSVDFGTLEPDYGEYD	8d86128b4454bcb70bd74997a0413e5616d0fd017053e2886e1619d3	c58eb29930fe17c288dd92a5cfaa9a32706f9e06dce8da63d638e986	Putative novel defense gene		0		Predicted novel defense gene		0
WP_204493061.1|NZ_JADWYI010000001.1|7512388|+	11.2456	2.27714	9.35998	15.4649	CDS	with_protein	GCF_016904885.1	Primary Assembly	unplaced scaffold	NZ_JADWYI010000001.1	7512388	7513206	+	WP_204493061.1	WP_204493061.1		hypothetical protein			I3V78_RS30835	819	272	nan	TRUE		FALSE	GCF_016904885			FALSE	MIQSFNYTNRALISPQDAVIRISISDKAKGGEPGVIRFNLDARLDKNYEFPQDAPLVIEAYSYLYYKRFEFGTVGKPEPRIGSEPQLEADGWESLLFRVKVIDPQHSGRILGEADRLRPVLLRPGVGESSGNKRSLLSVTSEDLGQQVWMLRFDLSGPTVVVNKGHPELRRRMEDQLYRWLVFPEVMQRVLERILCVEGVDFDGASPSAESWRGDWLAFATNLYQPPPAPDGDRKEDQLKWADWSAEVVRRFCGKHSAWDVVSKALTEEVKS	49ca582df0fc721bdf1128942b296534a0b82ab7fece309fb2947309	fda50ababf9fe7c9f834be36986d01d4314a236526ba4c6c34c24ee2	Putative novel defense gene		0		Predicted novel defense gene		0
WP_168721198.1|NZ_JAAXPN010000001.1|213444|+	11.2407	1.33917	9.84254	13.7377	CDS	with_protein	GCF_012396505.1	Primary Assembly	unplaced scaffold	NZ_JAAXPN010000001.1	213444	214604	+	WP_168721198.1	WP_168721198.1		hypothetical protein			HF964_RS01050	1161	386	nan	TRUE		FALSE	GCF_012396505			FALSE	MVKLNFELLLKAKNDEQGAKRLFYESVQNFELFEIDRKNQVLSYKNKTGVNLDFNFKIAKAENILFVKLAAETSIHWQHMKIYDEFISKIKYVLSPDFEITFLSKNLSKYYADKCNPILYDYEENLRQLFYLIAHFNEIQDMTKRISQKTNESLNTTVENLNLHELEKLFFEKFWIYKGDKTYESIDIENGKNIIDKISNLNEIPKFLSTWELFLNPVLKTDTFESIDITKIRELRNKVAHHKEISHENWRYCKDDVVKVVKVLENIKTKIIRNKFFEYEHHDISEMINKLSNVFNMINKQFKNMDISSSVSKMLEGTKISIPSVQVHQPIPMIKNIIPNFDSMNLMMKSSIIMNQFANSLRTYDNRAKIIESWNHMNNLADREQE	2bffa8ac2d8ec539612a0fa6cd858d4413dabe66a0987aa79b733c20	2bffa8ac2d8ec539612a0fa6cd858d4413dabe66a0987aa79b733c20	Putative novel defense gene	UniRef50_A0A2Z6ULK5 PD-T4-2~PD-T4-2_B RiboL-PSP-HEPN domain-containing protein n=28 Tax=Bacteria TaxID=2 RepID=A0A2Z6ULK5_MICAE	0.163212	84.7	Predicted novel defense gene		0
WP_176108172.1|NZ_JAALDK010000001.1|4060253|-	11.2393	1.25618	9.82067	13.434	CDS	with_protein	GCF_013366925.1	Primary Assembly	unplaced scaffold	NZ_JAALDK010000001.1	4060253	4061551	-	WP_176108172.1	WP_176108172.1		HEPN domain-containing protein			G5S42_RS18705	1299	432	nan	TRUE		FALSE	GCF_013366925			FALSE	MDDQSHDDAAPEDWLAAALDAALKDVVETHFGQVPLAVALNSIDPDIWFPACLKFDTLSKEMVPHVTRDTRFAGTTRLFMYTENGGVPCYPDSAPRALFNRAHEVDDVHAAIEWYSRILKVKGATGRICEALWGVTVSNEVRLTDTISILPIRDLRNSAIKRFLMGVSRSIGDVLFRTPYESELASSVLTIRSDVEKVLFTAEEAEKRQVNSDQYVGKCDELADVARVLTLIGPRALVSAGIWYEFDDEDLFGYTSQILSRSTRFVDILPITGQRYPVLDADAAKEVVPLFFGLDLQTQKKIRVALQRLNMAQRRHNLGDKAIDLSISLESLLSTDSNEVKHRVTTRATRLLAGLETDRVRNRDVIGAMYDYRSKMVHQGETPQRSKNIAGVPTTPAEI…	873892983084fc3e4a020922922d57c2200fd15961496f10696eedd2	21856ee1b96f764cb918ca5fc507270a7b1515dd120de2090c73fe96	Putative novel defense gene	UniRef50_A0A1Q9HQD1 Gao_Ape~ApeA Apea-like HEPN domain-containing protein n=36 Tax=Gammaproteobacteria TaxID=1236 RepID=A0A1Q9HQD1_9VIBR	0.131944	69.2	Predicted novel defense gene		0
WP_015757746.1|NC_013216.1|2396740|-	11.2298	1.25507	9.33537	13.2834	CDS	with_protein	GCF_000024205.1	Primary Assembly	chromosome	NC_013216.1	2396740	2397837	-	WP_015757746.1	WP_015757746.1		hypothetical protein			DTOX_RS10905	1098	365	nan	TRUE		FALSE	GCF_000024205			FALSE	MLQEVEQFREDMLIRLYYIQLVMSLTPKGHGSLIDKSVKQAIIDLGDFLKNCSDQELDMKRDSINELLVNLYNNYKQYFKPKKGMKRIGLEFNELFKSNQDLYLIGIEYGWLDERLDFLIPLPENLPYHTKIGIGHHAYCINIEEEFLIRDAFFMLVNAEKIYKRMHLLASKYKTEDLDIDSDEERELFSNFNQTISTYSRLGLLSFYSFIEAFINSVGYDYALRNKNHLTDSEREILLGKKKGSYISLEYKIEKYQEIIRDDKKSIIKTLDMNQMKEPFLTLLTQIKGVRDSSVHYSPVKEKIWNKPDEWISKIKITSQLSVEAAIQFWNACYPQKELPEYLHKLNYEKHYSIAERRLSMISDS	c22601ad911dea43ff4dfe79299633f8f3c6ebc7b8db1c68bdd800dc	ad4796f61905b09fa641b696323c864c0dd33001514599c28916f714	Putative novel defense gene	UniRef50_A0A2Z6ULK5 PD-T4-2~PD-T4-2_B RiboL-PSP-HEPN domain-containing protein n=28 Tax=Bacteria TaxID=2 RepID=A0A2Z6ULK5_MICAE	0.380822	81.3	Predicted novel defense gene		0
WP_041890578.1|NZ_CP010817.1|1512887|+	11.2219	1.14562	9.98524	13.1692	CDS	with_protein	GCF_000833025.1	Primary Assembly	chromosome	NZ_CP010817.1	1512887	1513564	+	WP_041890578.1	WP_041890578.1		hypothetical protein			MPR_RS06685	678	225	nan	TRUE		FALSE	GCF_000833025			FALSE	MKTNITKQELNEGLINVRSAYRLIFEHQKRVLNTIDYIKDKFGMKADGGNKFFSDPISIKRADYPEVWTSSGMWAWDFLYSYCFEFYFGNQEIKIDDLSFRFDLSVVQVSDTGFWDSENEHKTELDTQTFNAVKSSESYFVFVFESKIDGAESYWNDKDKLGKELYPFLESKENFKVFDTTNGKCQNSKFLMIKYNMSDFIDQQATDIVINQYKSFVFNHTKLEL	1889d5b6760fc51a34fe1b5515e9fccb2d6e71eeb6f4c0175bd52fd6	3bdad727c8f8a97e6e20e2b9adb78e492367cd84d367267fbdc6b86c	Putative novel defense gene		0		Predicted novel defense gene		0
WP_221050741.1|NZ_AP024618.1|1420684|-	11.2164	1.22897	9.21048	13.0361	CDS	with_protein	GCF_019670705.1	Primary Assembly	chromosome	NZ_AP024618.1	1420684	1421256	-	WP_221050741.1	WP_221050741.1		hypothetical protein			K5621_RS06540	573	190	nan	TRUE		FALSE	GCF_019670705			FALSE	MNSAISRRLENALLSLFDKDYEASLLHCFPAIDKTASKRRPNVAVGKRFKAFLSDQRNIIAPIGLGVKMGKGCTFGGMSFEEAIYDLARNHLVHEGEFADSFEIKSAHGSRLGGSWELSSANILALIVATLVAEENKGEAFSKTYELEIFGQKVDLNTLWGKEELVTEIIDSAFEKPNKSMHPTADASAD	e88a1e0cf692ea897cad7112f551f3742bae67af4b2d466f400390f6	a4b944a6e44217d3cd1275786a8338697e727922de492d06e2692c5c	Putative novel defense gene		0		Predicted novel defense gene		0
WP_183403359.1|NZ_JACHNV010000002.1|1028576|+	11.2158	0.971095	10.3791	13.1068	CDS	with_protein	GCF_014199535.1	Primary Assembly	unplaced scaffold	NZ_JACHNV010000002.1	1028576	1029634	+	WP_183403359.1	WP_183403359.1		PIN domain-containing protein			GGU46_RS09945	1059	352	nan	TRUE		FALSE	GCF_014199535			FALSE	MYIILDTNIIQKSWKFESLEHRALLDFVERTGAIILMPEVIWDEVAGQYLEKLKPQVKSLNDTADNIERFFPDSPGIVIPRFDYQQLLEEYQAFLRDTLREGKIMWPDTVFLPYPENALGSIAKRAIARKKPFNAKGEEFRDAIIWFTILKFLRDGAYDSLVFISDNVNEFANVPNDRNSLHPDLQADVQDELNRNLFKYYSSLKSFLDDYYEPVKPLTLEWIHANLDYQELNAKALYVLTKKNSNLREKLAQLDYYPFDSTDLVLQKAVVKEGTTKIFRSNIYSFLNGTLWLSISVAMDVNFLEYSEYELHVTTLRIACPISYRIENEKLTNIDLKRVYVSDVHLRIVPLD	5e52dd5344a5a060c451355d4013fe0b9462d8766703ab0885d45d66	5e52dd5344a5a060c451355d4013fe0b9462d8766703ab0885d45d66	Putative novel defense gene		0		Predicted novel defense gene		0
WP_010275061.1|NZ_CP047495.1|4009410|+	11.2033	1.56137	8.72292	13.3867	CDS	with_protein	GCF_009873295.1	Primary Assembly	chromosome	NZ_CP047495.1	4009410	4010438	+	WP_010275061.1	WP_010275061.1		SMEK domain-containing protein		57244442	GT391_RS17940	1029	342	nan	TRUE		FALSE	GCF_009873295			FALSE	MLDRQRREYDITYVFSLLSTNITFNSQQSKLDINKVMETVLTGLLNKILGLSLVNLNTIKHNHPAIDLGDYATGSAIQVTSDGSKAKFEKTIDMFIKHNLQQSFSKISFLIISNDPKISFSRKPFDIEVNNLSDLAKEICDLEDGRFNEVYAYCESNFSVYFPNNNRSMLEPTLRSSVDPSSIIGFFLNANDIVVTDEHINCSVDDIRDQLISLKERLSKFSNDQRWFIYRVMEWTMNEYKSKWIEYCLAPRTVIERSIDDIDIRKLRDIVSSLEHSGVAGYDECDHNLQTDGFFIQYKTGMPEEFDYFAGIVTFLRKTEEVRNRNNNLKQIIIDCDFSCIN	1b1fe8410e611475ad2033977227608f6149b3f05af50ec0b296fa28	1b1fe8410e611475ad2033977227608f6149b3f05af50ec0b296fa28	Putative novel defense gene		0		Predicted novel defense gene		0
WP_237845246.1|NZ_CP091779.1|70580|-	11.1934	1.44242	9.09425	13.1713	CDS	with_protein	GCF_022014715.1	Primary Assembly	chromosome	NZ_CP091779.1	70580	72379	-	WP_237845246.1	WP_237845246.1		hypothetical protein		72512684	L6Y89_RS00360	1800	599	nan	TRUE		FALSE	GCF_022014715			FALSE	MNDIQKEHLSPFFSILVGFNKSNYTAKFLHESIMKIIDTKIYNEGEIKKYLTTTEIIKESTVFISRYSINKVPSWTKKNDIHDIENHVALTFTRGNYVAFYFSEKGMKDSIREYFKSTILPNLHPVEISHLNHLFIDEDNIKMLWLLGIHGKNTFKADSKVLAGNSVAESLDPLEDQSYMMSAVRTEIGNNNKTIGLNPFKSSIWKGPCKDWVTFENNVIEILDMLNSNNQNNLSPIGILASPINDLKNVIDAYDFSIIDPDFIPYELPLKKLDLLRNIRNKYRIEISLTLNASFTLKVFYENSYCGDIQVALKIKDYITSFEIISQQYAPQKKDLLNNYAKVFKHSDLIKCWYESGHAVVNSWTFKTDYKDVTYNGFIWADFEKYDICKEKPLNSEKL…	56270b288d219d5e029882c6806b88536bc071bea1867dacb4f03c3d	2b6937642b0b8c5105a6a4c9cf2b08b4aaa00708ccda6ca434433044	Putative novel defense gene		0		Predicted novel defense gene		0
WP_044625478.1|NZ_JTDV01000002.1|290260|+	11.1838	1.07529	10.1135	13.1419	CDS	with_protein	GCF_000943555.1	Primary Assembly	unplaced scaffold	NZ_JTDV01000002.1	290260	292053	+	WP_044625478.1	WP_044625478.1		hypothetical protein			PK35_RS04420	1794	597	nan	TRUE		FALSE	GCF_000943555			FALSE	MPLKNKNKYIYIDKYTFRKRNKSTGNLDDFRNDIISTLGDSIFKYKTLDEIIFNSLKIIYPINRNLKNDESSIQKKTFQVLEHFGFNSRLKARIHKIGDNGEHIDITKKEPNLSSKEKYLNEIIRFKDLPKAHFNYLKEESEHHLLEITKLVTKYSSTPYISKYYLKEEKPPSNQIERMLLDYYKRCISEQQDILAYRYGEKIKERAITKVTKLPFNFPDWNFGGILDFPYYSARAYSEGYFNHELIEKVYHRLIDTTIYEEDENYRKLYFNNKRSFYSKLFKNYSTKQYFKDIKYYLEVLPITEQRKKVIQELEFLFNKQKWVSFYGITLTQIEGLFADMSMIMDGKVKRRIYDKINVVRKSDILNYLDYYQYHIPEMRNRFMHGELNGLESDKLNSY…	4e706c05145f91ac4c96556685a6cccd55dfcb9e2f4dda75a6eadc08	256f87396afd29d31192254389ab2e4deeec6a27b5429104aec08c4f	Putative novel defense gene	UniRef50_UPI00211D6B14 PD-T7-4~PD-T7-4 DUF4145 domain-containing protein n=4 Tax=Bacillus TaxID=1386 RepID=UPI00211D6B14	0.20938	71.7	Predicted novel defense gene		0
WP_167268953.1|NZ_JAASQJ010000002.1|97286|-	11.1789	1.05152	9.22122	11.9721	CDS	with_protein	GCF_011762185.1	Primary Assembly	unplaced scaffold	NZ_JAASQJ010000002.1	97286	101320	-	WP_167268953.1	WP_167268953.1		hypothetical protein			FHS68_RS07970	4035	1344	nan	TRUE		FALSE	GCF_011762185			FALSE	MSATAALKGYRTQFLYSLHYILSNQDKNYQYRLEGEEDLDILNDQGDLLIAIQVKNLNRVLIPSDLVNDKRTSFLRRYVDRYPGSLPRLVSFGPISPEVKSIRESGSSKIKNVVAASFTQSQWQLVKEKIDFIEVEEGTLIDEILSNLRGYKQIDPVPTAENLLYWLQVTAEKQVVITSRDVFDKIESIAVYLSERIAIKDRYGIYFKPLHLSDLSSLDSELLKEEFYNGTSARYEHIQLGLDVRRLNLLDQIHEQFKYENTVILHGASGQGKSSLAYRYVFDNTPNSLIYELNVQQDPINTVESIVAMNSIVKSLEVSLIFIINVAPNTTSWLRIVHTFKNNKSVKFLITIRNEDWYRASTSGIEFSFSKIELILSREEAEQIYGLLEGKLGIRKYLN…	d9329a9e3ffc689cf66ae1c3f7400c39cccbccf2e1713d66f298f959	456e17b958bbae1a2f7a86a491c6d619fef1c29ae0ff821a12d65aab	Putative novel defense gene	UniRef50_A0A5S4U3L3 AVAST_III~Avs3A NACHT domain-containing protein n=114 Tax=Pseudomonadota TaxID=1224 RepID=A0A5S4U3L3_9GAMM	0.383185	99.7	Predicted novel defense gene		0
WP_185708512.1|NZ_JAAXCY010000009.1|243427|+	11.1757	1.53488	9.56502	13.8726	CDS	with_protein	GCF_014230465.1	Primary Assembly	unplaced scaffold	NZ_JAAXCY010000009.1	243427	248055	+	WP_185708512.1	WP_185708512.1		hypothetical protein			HF257_RS22765	4629	1542	nan	TRUE		FALSE	GCF_014230465			FALSE	MDPSSVIRALSSAAQAVLKKFKTLRAERAAGKAPENVRSADDSILESAIQRLAGGQLDGSLSERFVDSVAHLLITPEHLDTPNVVNWLNDRNVRIDLKYAARTKSLGSAIPEEISARLQARYGEVAMASAREARGVVSDIIAMLAESVNARVEDSGTAGLVVASHRGLSAQIQDVQDRLASHSCRGQQMTDETTDIALESNVAWLSQAFCDKKRARTVFGQALSPGDESVSRTIDRKDLRTKVANNVFGKPDGGVVAILGADGNGKSWIFAQAWSRQSYRPLTVVVVPDDINGLPSNEYCRDLLISKLLTQTGELPTYEAKELWLRNFQYWQSQPDITVPRLVVFMDGVNQRESIDWVRFIDAISDVLAQIGGRLVFSCRRVFYRDFLENKLLSEVVPI…	015aa150e0cdc63c72e3663af90c175a6afaa07be75260716cb60e52	085efe2a52492739900827ef9a2ccc93cb862f25950dab24d5c0f66f	Putative novel defense gene	UniRef50_M5DTE2 AVAST_IV~Avs4A ATPase n=260 Tax=cellular organisms TaxID=131567 RepID=M5DTE2_9GAMM	0.346304	99.6	Predicted novel defense gene		0
WP_220111523.1|NZ_JAHZST010000022.1|20572|-	11.1732	1.05167	9.41082	12.5759	CDS	with_protein	GCF_019457885.1	Primary Assembly	unplaced scaffold	NZ_JAHZST010000022.1	20572	21882	-	WP_220111523.1	WP_220111523.1		hypothetical protein			K0625_RS21525	1311	436	nan	TRUE		FALSE	GCF_019457885			FALSE	MMKKNATFSGGEPALANACVGNNGSVGFEHYAKGFSQSANMLIDQALSDLCTYPVDFLIYPVCFNMRHSVELRLKGAIQSLINLAAIRGQRLEFDLTGSHDIGRIWDFFKKNSEGFDNRYKGINDQVSPTIQDIAEVDATGQTFRYPYSIESQKHLVDVSVINFLTLKTKFNALEKNLDRLLSLSEYLTEEYSRGSFTKNLSRAQLFQLASELPTINKWREPSFKDKKNDLRTQLNISNNEFTKAINIIKNHYEMAPLIGISIELPGLDRDFLIWFFTQWNKYHHDAKEKTTTPTVTTSGSLVDNFFERLAESHQLKAAIWEDTSAILTPEYLAGLETMFYHSNEIFSEIFTSGYKRALRNANVIFKAPENTKGSFMHLLDKTNCFSNILKGLFFLHHE…	ed585ccdc54223f2c2e9285f452d13c29bc7f6f03c8375a826a4ecdb	f13476edb6e6959d8ab9709d22c68009e02a08e9548aa68c91562786	Putative novel defense gene	UniRef50_A0A2H5W5G8 Retron_IX~HEPN HEPN domain-containing protein n=63 Tax=cellular organisms TaxID=131567 RepID=A0A2H5W5G8_9BACT	0.288991	93.9	Predicted novel defense gene		0
WP_233900636.1|NZ_JAJGWT010000001.1|262657|+	11.1661	1.28091	9.69726	12.8309	CDS	with_protein	GCF_021390715.1	Primary Assembly	unplaced scaffold	NZ_JAJGWT010000001.1	262657	265095	+	WP_233900636.1	WP_233900636.1		hypothetical protein		69836210	L0U77_RS01200	2439	812	nan	TRUE		FALSE	GCF_021390715			FALSE	MKYQKIREEELKNKVANDWFLQFDATEILGNIDFTVFPKQDSLFGRTPLLWAEAKTGDFDVSAMFVQLILTIGKARTFDKTMPPAFLGAFDFKKIAFIPYINIQDIFYLNDFNWNVTPSNHDSKEFKLIKNRIEKTLKQQTYTFNYLKDEKELNTFIKNNVAKATNKSKIKIDKNNFIPIYLRWLETVKPIIDVNWDDLKKANIFDNAFYLADLFVDDKGTQNIDDDVTTRDSLFVVFKNQGYTISKKDINEIFDASINIRDKETYQQFWKIYKRPPLKEYQDYIIERKDLLVSQDIRERKGAYFTPRKWVELSQKYITNYLGENWQDDYYIWDCASGTGNLLAGLNNKYNIYASTLDQSDVNVIHDRIEHGANLLKKHVFQFDFLNDDFSKLPQSLQD…	e1af6ee6f9b10066bb9a372d26f9b4bb3e3d85ce7b1a8067c68bfa75	4036aec88503cb935b0339aa5e78c6f035cf5542dd457fcf4cd0871f	Putative novel defense gene	UniRef50_A0A5B7X327 RM_Type_IIG~Type_IIG site-specific DNA-methyltransferase (adenine-specific) n=112 Tax=Bacteria TaxID=2 RepID=A0A5B7X327_9FLAO	0.321429	99.6	Predicted novel defense gene		0
WP_259130500.1|NZ_JANUCO010000001.1|1900310|-	11.1632	1.02368	9.7183	12.7941	CDS	with_protein	GCF_024807225.1	Primary Assembly	unplaced scaffold	NZ_JANUCO010000001.1	1900310	1901440	-	WP_259130500.1	WP_259130500.1		hypothetical protein			J3D55_RS09040	1131	376	nan	TRUE		FALSE	GCF_024807225			FALSE	MDIRKHDYFSNEEIPEEERRNNAFQAVNAIRESITLAKNSSLSITYEFAFGIIHDLDKNLYDSIINLLISKNENEIVKYYKEKAEGLSSEENIINPTDLIQKELDELELILKTKKENNTYLRKRKFGLIAAKEYFNPRKQSEHKSLNHDFYLRSRDDFFGKPIYETDNFKDYQITKDKVLRLRLLHPDKDEAILGVDLIYEHFDMRLEIVRFAHMQYKTWDNNVLYASSSSNMKAQLLKMKTNICDSNYCKGSEDSRSEYRFPYCSAFLRPTSKLQANDSKLITSGYHVPLCQALILLNKEGKITKQLIKDKSIKGSIFEELFINNIAGSRWISIDDLENFYLEKGIVSNINTIRIHAQEVDTYGEYDRIKDEDRD	0d8c7e1ea054811f8dc8a14548de2a2cef1423878e6ea9a7edcc76bf	df1aa81f914705a8a06e5d851759d488841ee1b492b8612fd5feb22e	Putative novel defense gene		0		Predicted novel defense gene		0
WP_054784664.1|NZ_FPBD01000006.1|12139|-	11.1582	0.982457	9.74272	12.7361	CDS	with_protein	GCF_900116575.1	Primary Assembly	unplaced scaffold	NZ_FPBD01000006.1	12139	13167	-	WP_054784664.1	WP_054784664.1		hypothetical protein			BM391_RS17475	1029	342	nan	TRUE		FALSE	GCF_900116575			FALSE	MSRPVGHYITYFQNFDYLKKWYCKKHNTKRPADGHINQILSAIKQGEQYFKAASQADEIVSPLLLYYGVLSYVRGIILALDANKTEEQLKPSHGIQPANWKDVFSEKSKMSILDLGIKAHGGTFKECVDTVVHQEMFKVQTLNVHGVGYLNRPLGNVKFANDESVITLGDLVARLSATCDDYALMEGHEAQWCWTTATLLNSGEVAMDSASAHIPPWYSSRANEINLKRNETEPRCLIKGRMEEVDFPKVLLESSHYNTATSKVVSNFPNGDKLSEFLKLYLGAYILGMLVRYFPSQWMKMQSPYKGDFAMPLVYALIGSIERDFPREVERTLGLRDVSDDL	1eba5b91e2af870bef9991766fbe91e2a2c7fa2a19fcd4da10c591ab	56b3a84885c2a8b8818c34d0d53c4462dc860bccf634880301673c2e	Putative novel defense gene		0		Predicted novel defense gene		0
WP_188322898.1|NZ_CP061081.1|2651919|-	11.1577	1.19589	9.82011	12.9327	CDS	with_protein	GCF_014623465.1	Primary Assembly	chromosome	NZ_CP061081.1	2651919	2652692	-	WP_188322898.1	WP_188322898.1		DUF4393 domain-containing protein			IBG28_RS12325	774	257	nan	TRUE		FALSE	GCF_014623465			FALSE	MINEIVEAISGENGLLKEVYGDLAKPGVKQVGKALETVLGLGNTVLIPIQLLNTKGKYVVKSNLNKYREKLESSNTDDIVQVAPEVGVPILEKLTYVTNEELVNLYTELLAKASSKSNCGMAHPNFVNVINSLSPDEALLIGTLKGKTSIPFVDKTLKRSTGQYHIIQPMITKLEDTPGLAFPQNTKAYISNLEALGLLNVRRDIWLDDEQVYTELGQRHEVHVNEGSEYQPGTKKGVIEITNLGTMFIGSCVVLQA	df27ac0d738b794e508f1ec27690c935621687e6fb818556c29030ff	a6a49014aa80c1d460f30a650faeb4bfe5e5b342d72a29cc1fea6c5e	Putative novel defense gene	UniRef50_A0A1G7PEZ3 Retron_III~WH YjcQ protein n=2 Tax=Bacillales TaxID=1385 RepID=A0A1G7PEZ3_9BACL	0.07393	68.3	Predicted novel defense gene		0
WP_248234617.1|NZ_JAKZAH010000021.1|32465|+	11.1321	0.920561	9.65275	12.3965	CDS	with_protein	GCF_023156245.1	Primary Assembly	unplaced scaffold	NZ_JAKZAH010000021.1	32465	33862	+	WP_248234617.1	WP_248234617.1		PD-(D/E)XK nuclease family protein			MLC59_RS12445	1398	465	nan	TRUE		FALSE	GCF_023156245			FALSE	MTVSSEIDSWESFFSELSELRDLQRQQKQQGLNDFTALGSVLSPNDEVRLHTRFIYSLLNPHGKHYQGTRFLELFLESIGWAGWLDIESTVVRKEYCPNGQSDQIDLYITDGEKEIVIENKLNAKDQKRQVLRYLDAIGANSQRKAKNTLFIYLTKGRKRPSKLGLGSAHDDKSLDAKRFLTLSKEKDCHQLLDEKGNPVSRYMNLWYQRQASGTIKSIQSWLDCCIRAIRTNENSSNIVSAINDYQSIIERATREYESNVTTLKDFLDRNISLGKDYHEQAAQIAKELPSIHRSWLQAAMSHHLENMFREHAEKGLVTEIDHDHADQLLPFLTPDYAKRPDSLIYSARSNFFGDGRDRTNKGKFYLLQTAPLKQRAVIALFYGSKRLHVGCLLRRDAT…	2b7c83e77587c89a1aa6e714c29301ec9414a1806ff9927c445d34b0	f2d711cbeaf6e2a385dba63f2989af0c0fe70040f2437ebeadca166a	Putative novel defense gene		0		Predicted novel defense gene		0
WP_127002225.1|NZ_RZIJ01000021.1|65449|+	11.1293	1.06032	10.0251	12.8636	CDS	with_protein	GCF_003989665.1	Primary Assembly	unplaced scaffold	NZ_RZIJ01000021.1	65449	68130	+	WP_127002225.1	WP_127002225.1		virulence factor SrfC family protein			EJ913_RS22860	2682	893	nan	TRUE		FALSE	GCF_003989665			FALSE	MVREKDQALGTRCLAMAQAAKEALGWIADNAKLVGPARSGLERSLKRHVVEANRLASAAVRPMSAAVFGPSQAGKSFLIGKFITPTERPAKVVFGSGDEREELDFLSQVNPQGGKETTGLVTRFSIAPYPTPRGFPVVLRLLREVDLVKILVNSFLFDLAGTYEPRDPLHVAWVDRLVDELEPLAGKTPAAGLRMEDVLELRGYFEESLPAHPYLQIPELAEAYWPAMERLLPLLGGGARVRALSPLWGNLPEFDSLFVELKGALDQLAHAPAAFAQMEAIRDTSAGVLHVDRIYELSQSSGPGAQIVRLSLADGTQVSLRKSVVTALTSELRVTLDRSPWPFLEHTDLLDFPGARSREDKTPEKYLRREVKPGERPPRENCLLRGKVAVLFDNYVADL…	d933507efa3b75db1a1c1770334f4fa7bf7fcf8b5f68e48882cbdb25	11e7e60e7c58ef377183760e8545a86854b776841ea180adb56de3bd	Putative novel defense gene	UniRef50_A0A389MGU9 Eleos~LeoA Labile enterotoxin output A n=13 Tax=Burkholderiales TaxID=80840 RepID=A0A389MGU9_9BURK	0.0951848	71.1	Predicted novel defense gene		0
WP_241950869.1|NZ_CP093334.1|2032552|+	11.1206	1.48896	9.22439	12.8019	CDS	with_protein	GCF_022637595.1	Primary Assembly	chromosome	NZ_CP093334.1	2032552	2033592	+	WP_241950869.1	WP_241950869.1		restriction endonuclease		72406973	MNO12_RS09965	1041	346	nan	TRUE		FALSE	GCF_022637595			FALSE	MKQLGATPLNDISKTDDLNDLLIPPHDVDSGWYQKRGRAFERVIKKVLAEQGHEPRGSWKPKGEEIDGSFVYNGNTYLLEAKWHKDPLPASSIYSFRGKVDGKLIGTIGIFISMSGFSEECVNALIFGKNLNVILFGAKDFTLIHNKQISFANAMKAKLRYAVEEGQPYLPLASDESKPVEEETDWNPDVHRMKTISRNNGVWNVLVASEADEIGLKNIFERLNIARLVRFWSAGSKQNIPSLARTFNKNESNLVAIIGSNGITDDLKEEIDEIFSDNLNDRIIIPYEVEDWMEMACPNEYITAVPPTSIRNKAARRFSTHADLDELLRSNKDFSDLILRISGTEK	1d35210240c32eac7582063229272539a34ec8838b9a886f124e3001	20f8ecd440e061d295a03cedd250240dc1ccf33573ef58dccc7b50e4	Putative novel defense gene	UniRef50_A0A4S3KKF9 RM_Type_IIG~Type_IIG site-specific DNA-methyltransferase (adenine-specific) n=377 Tax=Bacteria TaxID=2 RepID=A0A4S3KKF9_9GAMM	0.395954	97.9	Predicted novel defense gene		0
WP_121689173.1|NZ_RCUY01000013.1|56369|-	11.1178	0.703444	10.1772	11.9822	CDS	with_protein	GCF_003667575.1	Primary Assembly	unplaced scaffold	NZ_RCUY01000013.1	56369	57247	-	WP_121689173.1	WP_121689173.1		SMEK domain-containing protein			D9V34_RS14305	879	292	nan	TRUE		FALSE	GCF_003667575			FALSE	MREDDLKRRIVDRMSVIDAHVKGRTKHGLNDASTAIETLYREVLNMTRGWNLTSANFGQHDFPAVDLHDEGQRIAVQVTATCDTTKIVKTQKAFQDHKLDQAYDKLIFIGIESLKTSSKLELWAEIWSQSKLLNLENLDLQQLEHLDSRLAQSISWHAFVEMSDRHCFDVVMGILDRDAIRHETSQEGDFGAMTTGLMDIKRIVNSGEIPGTRHLAKPLPLYSQKYQDILLEIDESVGRMRSLVQRNTKTTDYLPWKVATKVDLMRHELVNLVNAFCDANNHGRRIRVWSGD	ea29e7284bf198aed118533b588187db1a8dba8987dcd2ccc2513b61	ea29e7284bf198aed118533b588187db1a8dba8987dcd2ccc2513b61	Putative novel defense gene		0		Predicted novel defense gene		0
WP_135057083.1|NZ_SPPA01000016.1|64808|+	11.1151	1.16991	9.72476	12.8923	CDS	with_protein	GCF_004569585.1	Primary Assembly	unplaced scaffold	NZ_SPPA01000016.1	64808	65473	+	WP_135057083.1	WP_135057083.1		hypothetical protein			E4T80_RS08065	666	221	nan	TRUE		FALSE	GCF_004569585			FALSE	MAKPCYLKTRNVTFKTKKAFKEHLQSILHKAKSSEDKRVSDPDDIQDLIDYLENYHNDREILSDEYNLENCEFYVDKSPDFGECLWLADKDNKEKCRHFSVTKFGNPSTPLQNLVECLGFLIINIKRDFRKKLAKEEAKEFDEYNLWHKSPTRKEIVLEFVQLNNLISELDKIVSPNGLNNNVPFLMPEYEYLEEKFINFYIEKKGSEQLKYELKRVKTNQ	2e0163022fb82c5cc5c4186763e31ca123c5abb6b067bef86a0ee312	187dd429221b5b0f588749f4f4c9a477deca477c8500a03236a36e3e	Putative novel defense gene		0		Predicted novel defense gene		0
WP_132160400.1|NZ_MVIJ01000017.1|101100|-	11.114	1.08579	9.62925	12.9048	CDS	with_protein	GCF_002086735.1	Primary Assembly	unplaced scaffold	NZ_MVIJ01000017.1	101100	102170	-	WP_132160400.1	WP_132160400.1		hypothetical protein			BST44_RS29570	1071	356	nan	TRUE		FALSE	GCF_002086735			FALSE	MTGGTQFEGQAYVLSPVGLADSAPAGSYAFRNRFDITSNSRFNVSDGTYILSDAQEYVCLTSTLGSKTIKNCTSLALWGSAYADFDTALIAGRKWRQIATWIFAQLAIACDFGDDDEENLNPLDNVPLHIRYSVGISDDDRAYRDRVGLLVFPVHPREPRFVYFAYEAVGLSGLGDLPNLITKAQHQHSTPWPEQLRLAWDLVHAGLGDPNPEAKYILTVTAVEALIPYREEHAHLSGLLDALKPIADGLAQFDEDTKEEVKKLLQNNKMNSVRRYGLQLADRLPGTYDGLAPKKYFDKAYGTRSDLAHGNLRNKANLTKSALIHQYDELRRFVIDILDSWAANPNFASPPKAAGK	693b6a77eadc958b8d01c72f24049f973f52f92b343eb1e8c26c0e93	b3b517f0c52144dcd7d7d70fecce07486ae503c40f6165d423f5e4a0	Putative novel defense gene	UniRef50_A0A1E8BC03 Dazbog~DzbB ApeA N-terminal domain-containing protein n=5 Tax=Bacillales TaxID=1385 RepID=A0A1E8BC03_BACMY	0.373596	78.4	Predicted novel defense gene		0
WP_132951536.1|NZ_SLXU01000008.1|7606|-	11.1007	1.09488	9.61415	12.7506	CDS	with_protein	GCF_004343505.1	Primary Assembly	unplaced scaffold	NZ_SLXU01000008.1	7606	8388	-	WP_132951536.1	WP_132951536.1		DUF4391 domain-containing protein			EV663_RS09360	783	260	nan	TRUE		FALSE	GCF_004343505			FALSE	MTDIRTFDQFHENLAVPEACHLGKRLFKKQFYEHGQLGATDKKAFVEDIDSIEWRYTIKPSTINIPKLEDDAREYLEIAILQVMLTAAGRHARIASVIQKAIPYPLLIVFVCGSRLAITAADKRINRADANKIVTEGSYDTGWIELAAPDEAQAAFLSDFRVTNFSYRNLYDFYQDAVARIIALNCAVHTGRYALKAEAGKTPKGKTERLAALRQIEKFHQERSELRNKLKNEKNLGTQVSLNTKIKQLNDRIEAVRNEL	cb6c4e28952418237e554f79778125844f840b1d9890e5a847891bed	6c8a8297debb1e0ae1a914042d8b2eb3bc59e77495b43f8f9feadc8e	Putative novel defense gene		0		Predicted novel defense gene		0
WP_054782631.1|NZ_FPBD01000001.1|639663|+	11.0955	1.73043	8.8885	14.0878	CDS	with_protein	GCF_900116575.1	Primary Assembly	unplaced scaffold	NZ_FPBD01000001.1	639663	640445	+	WP_054782631.1	WP_054782631.1		DUF2971 domain-containing protein			BM391_RS02695	783	260	nan	TRUE		FALSE	GCF_900116575			FALSE	MSDRIYHYTSVQSLACILKYKTMRFTRLDCLNDPNEGIALNFKNSAKQIYCSSWTKRHDDFIPMWRMYSDLDGIRLSLPEEIFKVRGQTQAPESMKPVRYNYLSNEVQVTEVNSKDSKTSEVGLGQLCGPDPVLYQKDEFEISPVFSFGDADIQEDQHSFAAIGLFKGAHWEFEEEVRFRLMRNLAITTTKSYGEVFRNNISYEQRFVDVPLCEGVFEHAEVMLGPLCKNSPNEILVDALLKNYAPNAKVSKSQIDIQKI	9dd83621674582b2f1cdd4ad17851821cba3c07180dc7a0ca5f98b97	c0212c7b312a4cdd660f34b1cc1448f9bc97ed9f12441bf0b1cbcb0c	Putative novel defense gene	UniRef50_A0A1Q4RH69 DarTG~DarT ssDNA thymidine ADP-ribosyltransferase DarT domain-containing protein n=24 Tax=Terrabacteria group TaxID=1783272 RepID=A0A1Q4RH69_9CYAN	0.0961538	80.8	Predicted novel defense gene		0
WP_127145416.1|NZ_RZMX01000057.1|9129|-	11.0941	1.44271	9.00905	13.2145	CDS	with_protein	GCF_003992665.1	Primary Assembly	unplaced scaffold	NZ_RZMX01000057.1	9129	10586	-	WP_127145416.1	WP_127145416.1		hypothetical protein			EO136_RS16085	1458	485	nan	TRUE		FALSE	GCF_003992665			FALSE	MSELDPAVLGAAYTEAGPWPAFEGNDTEEEAFNSALEAVVFADSEAPDLYVAEYIEPALSSSHETPTNIDWLKRKAPFARFLPALPLDWLERYPQMPRHAREALFELAVVHGDRRRVVRLIDARFADPIADSGGNTPEDQYAVQRHRFWTMQCFFFETQSLEQAWAELSQDPETVLEIQDRIGWFGGRGETYLPALSPDAIYRILDSFVAAWPPTPLPSIYGTSSPPGERAFRSFGDVIWKIGRAEPDRRLPVLDRMLADGRFATFRAQLLTLCAETLHALALRDFTAPAPEQITAMRDHNQVATVEDLRALLTEELSALEIWLRGSETDPLETFYEGSDHVDENTGRNRIVDLLSGRMRALGLSVVIERHMAENTRCDFTVSAALPGVHRLLVVEVKG…	28d5cbe9dab344a4faa3f11bfb600933a311e566670b43a68c740b77	dc4239859c3bc772d814c919bce3030b4e51698cee46fd2ff0fbd705	Putative novel defense gene	UniRef50_A0A0T2ZJT4 Lamassu-Fam~LmuA_effector_PDDEXK Protein NO VEIN C-terminal domain-containing protein n=27 Tax=Bacteria TaxID=2 RepID=A0A0T2ZJT4_9BURK	0.2	95.2	Predicted novel defense gene		0
WP_054408103.1|NZ_LIYD01000005.1|2458223|-	11.0881	0.632208	9.88184	11.6858	CDS	with_protein	GCF_001278115.1	Primary Assembly	unplaced scaffold	NZ_LIYD01000005.1	2458223	2458867	-	WP_054408103.1	WP_054408103.1		hypothetical protein			AM279_RS11110	645	214	nan	TRUE		FALSE	GCF_001278115			FALSE	MDENLKLFGNKKKNDWIALRNYIIIDSNIKKNWEDVVELLNLRLETRYFKPIEAIQNIKSYQGEGFAAITLLCSLIEFLQSSYEGKYYLYGVQETEFIYSRSKNIFKRFLTSHYPFLELFDEAKAHEFYESIRCGLLHEAATKDNWKINLRSNNEFIDFESKTLYTNNFIKAIREYISSYEQQIINDENGLRFKLARKMDSLSGTTIDTDAPWW	93f17374bbabf6f976c093552e688ed30af1424eb128a2f5144bc4d1	8f06c58651e631d8fd33f977e59c4f2f7edee164832bf236e8635d75	Putative novel defense gene		0		Predicted novel defense gene		0
WP_207431359.1|NZ_JAFFID010000001.1|1150069|-	11.086	0.867	10.3003	12.521	CDS	with_protein	GCF_017355955.1	Primary Assembly	unplaced scaffold	NZ_JAFFID010000001.1	1150069	1151256	-	WP_207431359.1	WP_207431359.1		hypothetical protein			JT719_RS04815	1188	395	nan	TRUE		FALSE	GCF_017355955			FALSE	MEENYYNILWIDDEHETFTATKGRAKRNGINLISFKSLNGGMSELERNYPFYDGVLLDAKFFENEDDVKDSEDTDFVHRAKEQILQLKKKFVIFVLTAQAEAYEDKTFNKAFTKVYKKGSDEEIERLFNDIKQAAASQEDTQLRHTYKRVFDVCTEKYIGEYAGQDILKLLKVDNESNVNDHFNAIRKIVEDLFSAFNKFNLLPSEFVNPNVALNQSSIFLAGKAQYDTTDSIYKQHTHQEGTHLPQQIANYLRNILSVTQSGSHRSNIDEHVRTLKTPYLFKSVFYQLIDVLVWFKMYVDSSPMTSNWVKSEINTEEKGEESKNLIRGKVINIHPQKGFAFFEPDAIGNNVFIPPHLVTQNNLQDKMPIQAEIEEYTDTRTEEQKNRVKRVVIA	64c141a7b28a7603edf31021d0eeb4fae6094e4ef8c14aa7758fa27a	479088bfd866f9e41e7f7cffb1d3d05ba8794dc3e8874a7de161f6cc	Putative novel defense gene	UniRef50_U3TE64 Cas~casR_I_1 CRISPR-associated DNA-binding protein n=2 Tax=Aeropyrum TaxID=56635 RepID=U3TE64_9CREN	0.334177	96.4	Predicted novel defense gene		0
WP_114226591.1|NZ_CP045434.1|1122860|-	11.0829	1.58439	8.90086	13.7998	CDS	with_protein	GCF_009363895.1	Primary Assembly	chromosome	NZ_CP045434.1	1122860	1123780	-	WP_114226591.1	WP_114226591.1		hypothetical protein			GCU42_RS05425	921	306	nan	TRUE		FALSE	GCF_009363895			FALSE	MPVTLCDLAAKLPLVIGRFLDRERLLQRGRFGETTMTDIFTTALTAFAGPELLIEYPPETETGGDVDLVFANLRSGWSLNARLQAKRLSAERQAGKPVKIEHRNFSELLHKPKRATQYQYQTLVNAPDPWIPLYMLYNHHSVAGHAHFATAGPKVSGVNLAFAFDIADELDAKVSAAATKPKKILHHKRLSHLRPHLFGLDVILCPAGNWDRSSVPPPEAVAESLLRQWNIAGEHELRTEDVDTVLRKLLQPARLTGGRQEEQLFTDGPSVRINERLQRPRITLLSGRTADDNGPVINDNDGRDPQ	c3a1df1814e99bc61e31eac03b4a5a349117bb5909ce21532a2e91b3	95903a6a5ba110bb525ca905761e60cc374f32705410d3193344e3a8	Putative novel defense gene		0		Predicted novel defense gene		0
WP_007783990.1|NZ_CM001441.1|2934194|+	11.08	1.54287	8.70756	12.8508	CDS	with_protein	GCF_000244895.1	Primary Assembly	chromosome	NZ_CM001441.1	2934194	2935327	+	WP_007783990.1	WP_007783990.1		hypothetical protein			DESYODRAFT_RS13610	1134	377	nan	TRUE		FALSE	GCF_000244895			FALSE	MRRYACLDSNKNITLLREVREDEYSNFASITRKFNDFLMEVDYYKVFDKPYKELINFLQKYLQKRSNFQLMDINRYTMNYLYGIRTFLDHWEARIKRKYRGNQQYLELFNKAKSQEYDNHMAYRIVYRLRNYVQHCEMPISNVTERLITDNKEEILVYVNRDRLLSNFKEWKPEEVAYLNLQEQQFEIMPLFIEMNNCLVRIQEQLINFNINKNFILDCVKVLKLRNQFQEYEGTLAIIEYADDRIENEIELITNSNTVWNIEQLPTATCENVIRMHIRNNAKFIKIFHYSGICCGETNTSFPYSTKKNENGLLLFVKGKDIVNVKSRNWIRLVESMSHDETNNYNAVYADARFGMKELKELSNLYSDICDVLYKFT	13f9eebf0f45e9f7977674cabb7876571d5d0a868eaca46d97d94f0e	13f9eebf0f45e9f7977674cabb7876571d5d0a868eaca46d97d94f0e	Putative novel defense gene		0		Predicted novel defense gene		0
WP_025292365.1|NZ_CP006644.1|2523971|-	11.0727	1.00157	9.119	11.9643	CDS	with_protein	GCF_000512205.2	Primary Assembly	chromosome	NZ_CP006644.1	2523971	2525902	-	WP_025292365.1	WP_025292365.1		hypothetical protein			NX02_RS11645	1932	643	nan	TRUE		FALSE	GCF_000512205			FALSE	MKAVGFEFPVDSSDQWDGFNDPGIEHFTGNRLQHLGREVPQNTIDAKIGSPARITVSLRKVPVKSVPGISDLKGAVARCAEAAPGEDSEKATKFFADAAKLLDGKDIHVLQLRDANTTGLRGPCVNGKPFFALMKATGQSKKIGTSTGSYGIGKFAPFTVSELRTVFVSTVWADEQDQLHHYVQGKSVLMSHLDADGKTRRGTGFWGVRKQCQPVDSLTSDIPDWLSLADADGKLDGQQGTMLSIIGFTPTKGWQNVLTANIIENFFGAVSRGELEVNIEGGIVISAATLSGLLADPDVKASVSEQAGEPEKFDNVASYLRALEGGTEVHVEKSENYHLGECELRILVGENLPRRVAVLRNGMLITESLQGLIRFGDFKEFAAVLECPTEKGLELLRAM…	01e65eac2fecab747513aaaf6b1e56b484ea79e88df89aec9c6a3d69	bf0e3218805148af0e2750796636fbd0742d2d9a13e700ae09618975	Putative novel defense gene		0		Predicted novel defense gene		0
WP_147556140.1|NZ_LT635455.1|477485|+	11.0708	1.43347	9.73275	13.7865	CDS	with_protein	GCF_900119915.1	Primary Assembly	chromosome	NZ_LT635455.1	477485	478297	+	WP_147556140.1	WP_147556140.1		hypothetical protein			BQ5347_RS10220	813	270	nan	TRUE		FALSE	GCF_900119915			FALSE	MGHKEDQEIREQEVMKRVHEFLKRQDLNYFYGFSAEDVERLAEAFSSLVQNNDTTFPDFYSSNSCVELFSVSSSISERKGSAQMKQDGKLRVKIAQDDEKAVSSCDFKRRTYLCAHPEHTYEALTNNLREQVAKHVGSKRACSKQFDTSVFVIDLNELDLSCMLRPLELVVLDGLRIGDLESTYADGKPYGLYRLSRDRENLEWLAQYVNDVNYVVFCGLNVIEAINLHHVREIVAFLPWKLVTAANNSLTFVSSAPLVNEGLAGSHGQD	66ea32e00ddb4901a4f5c7663909eb4fe191e9f4f772b5be0e138bb8	66ea32e00ddb4901a4f5c7663909eb4fe191e9f4f772b5be0e138bb8	Putative novel defense gene		0		Predicted novel defense gene		0
WP_243578983.1|NZ_CP089203.1|3377067|-	11.0698	0.632005	10.0995	11.7713	CDS	with_protein	GCF_022812045.1	Primary Assembly	chromosome	NZ_CP089203.1	3377067	3378314	-	WP_243578983.1	WP_243578983.1		hypothetical protein		72399045	LTQ54_RS15505	1248	415	nan	TRUE		FALSE	GCF_022812045			FALSE	MQFSPLHAYELINSELLREEHNEWSGFLQLNETNAKALQALVKAELCEEYAEVWDNDKHLKDYDLSDISIPLESSIDGKKIRLALEETSNKHQHPIQKNWDEFLLISDVISSPVSGIYFTESKTLVDATSNTPAFDAYLATSKIHTLLSEISDTQISNTKHVYIFGHALTLEFSVCEASLSQGIDTTVLEELLNKDIHKEAKTSLVKEALVRFLKNISEKERFNFLISHFNGFSTELLVSYEQFLKNYTFDKVRKEYQEKKTDYIARINKVFDDIATKTLAVPAGLWFAMNQISTATPGNLQEAKNLATLLISALLVCLVLFNIWGQFSVLKAIKKEYNNLFQRISSEYLDKVSLEDAQEHTKCEFEKDLVDIDNAKKELDDAEHTVYVKLSLTCCLII…	06945ac04e7b33456badb0e9e49cc60f883e0de750743d9008080e05	c7f1309c7db5da9be21f0f82f9417d1b71834ceee5895c0d2adbca6d	Putative novel defense gene		0		Predicted novel defense gene		0
WP_017730617.1|NZ_ANNU01000010.1|34497|-	11.0545	0.86072	10.2081	12.5341	CDS	with_protein	GCF_000346615.1	Primary Assembly	unplaced scaffold	NZ_ANNU01000010.1	34497	35426	-	WP_017730617.1	WP_017730617.1		hypothetical protein			F752_RS0104900	930	309	nan	TRUE		FALSE	GCF_000346615			FALSE	MSEVKDSDIIWRFMSLSSFERMLNDKAIYFHNIPGYAGSDPFEGSYSWGNGSKDFMDFHKSECSKKGGGLPWQSWMLTQFLDHELYRRRSYVSCWYRSEHESEAMWRLYCNQELDNAVTIKTTVKKLKEELRRNTQYSLLFNEVQYQRDYHWKSRHMDTDLMFAKRKSFEHEKEFRALLQIPDSDDVYLGNQPKGQHVKVDFGNLIEEVRLSPTFNYQKYKLRFDELTQQYDFQIFKSEIEPESPYSGDIKIAYQGAPRNLKEVQEFLKNKKLGREAEVIEPVNPRKVKVIRYSSTSVTEFIIELKTRK	b3ee80eab41a027f8da4bc409aafbb0da4857e42cd873cea57cae85a	ce0637822cd282788d0db88b9cda0ce9bb2a25c205c25f4877e1c670	Putative novel defense gene		0		Predicted novel defense gene		0
WP_143114627.1|NZ_FOOS01000002.1|89044|+	11.053	0.798856	10.0212	12.0848	CDS	with_protein	GCF_900113265.1	Primary Assembly	unplaced scaffold	NZ_FOOS01000002.1	89044	89805	+	WP_143114627.1	WP_143114627.1		hypothetical protein			BM206_RS17575	762	253	nan	TRUE		FALSE	GCF_900113265			FALSE	MDDLYDSVFCNNVDVNYRVLSVLTAAGAYHDQRKAWLKGKEYREEIEKVFSIEYDKKLSYRIIEILRNHAKHQDLPIGNILYDSSNKYQHPRPEGASRLREAIEPRVVISELIKNGRLKSATRTEVGNIDKGYICLKSLLRNYAASMARGHEKVRQQTSDALTAAKNEIDAAHHRFQQEFPGEEKRSEYFLGATTTDVHGEEEVHVGKVFYRRLDRARAQFQGLESFERFYVSSEMIDNPETYYCDVGEVLRD	d90b35c587b6ffef8bef0039e3d91eaa199c8f17079e05eca3e58e3d	d90b35c587b6ffef8bef0039e3d91eaa199c8f17079e05eca3e58e3d	Putative novel defense gene		0		Predicted novel defense gene		0
WP_218101279.1|NZ_CAJVCE010000016.1|128292|+	11.0496	1.48991	9.59768	13.6937	CDS	with_protein	GCF_910594985.1	Primary Assembly	unplaced scaffold	NZ_CAJVCE010000016.1	128292	130109	+	WP_218101279.1	WP_218101279.1		hypothetical protein			KXI92_RS24910	1818	605	nan	TRUE		FALSE	GCF_910594985			FALSE	MRYNADSLPFEVEFFTGATPSSTQKVAEFWSRGAVSPKSIDHLVSIKEGVQIGARLFAKDGFEKDDKARLVIQSGTYDEEGKQIEINIHITSQGTMEYIFNHERNQIFPWRLGVYFFDVHFGDAIYSSAIFVSPIHLSTSQVQYMHLLLEQEVEGICYDLIYTSKSTGNEHEFLNSKSYYDYVLRLMNEKHNIDAALYALQRNLITQVKTDYQEGPSEKKVDHKSLRWKAVRGESFSLNKKKNLTCDIPANQWIKHVLLFWKQDLAYIEKDIDEDCKQLQLLIRSKEEEKRSNEERKRNWWNDRELSQESRDSMKSIMHRIEDDIKKAERQLNILTRWNQLVKNLIGRFGYLLSSTELSIVTRARSKPQLKDQNYRKLTELYEKSSTLLIGNSKSNHVV…	eb8908364260741bc07394c79865c02dbc8a0ca068f6c1fce52c2acd	377ec68645ab403b5c1c304c9f9a5dd74d39e536ba3ebafb39d60ea9	Putative novel defense gene	UniRef50_P15006 RM_Type_IV~Type_IV_REases Type IV methyl-directed restriction enzyme EcoKMcrBC n=189 Tax=Bacteria TaxID=2 RepID=MCRC_ECOLI	0.385124	98.5	Predicted novel defense gene		0
WP_000503872.1|NZ_CP079898.1|1249988|+	11.0479	1.12813	9.09321	12.4803	CDS	with_protein	GCF_019355975.1	Primary Assembly	chromosome	NZ_CP079898.1	1249988	1250899	+	WP_000503872.1	WP_000503872.1		DUF6236 family protein			I6L31_RS06010	912	303	nan	TRUE		FALSE	GCF_019355975			FALSE	MGEIIQFKKKRIPKGLIISGLGGVSNENGPVAKDLTHSDLMFYGLYWDNIVITQIPMFHFTNNVIEEFRSNGVIEFYTNAPPPQIHSSEMQRLALESLLACQSIRKQTTDSDWIIYNNVADGFNSIESDDLIEQHTIRIEIAKCLPYPSTYVPIDTLRKFREDYIDELDRLHLAKYRLFDKISSYENLERRDLAKSYELDEFQRAIRDYEFAFSSKFSYYSMKSLISDIKSNKFQLLEASLAAGDLLVSGLSLSGTYNLGKTFFNIFGSKQKIHEARKNSPEFQFIGSAINKGIILQKFDHSL	f6d2b9c7b2d9e8208d867bf46f5b326323450c501e0121ad7871b97f	f6d2b9c7b2d9e8208d867bf46f5b326323450c501e0121ad7871b97f	Putative novel defense gene		0		Predicted novel defense gene		0
WP_126353448.1|NZ_CP086384.1|45613|-	11.046	1.15846	8.77472	11.9371	CDS	with_protein	GCF_020889625.1	Primary Assembly	plasmid	NZ_CP086384.1	45613	46617	-	WP_126353448.1	WP_126353448.1		hypothetical protein			LMT64_RS13680	1005	334	nan	TRUE		FALSE	GCF_020889625			FALSE	MTNGTNISLENIPFMIDETPFNFFSPDVQQENLRFLEGLRPAYFGYLSRTHGAVLADDSASPADRQFAATALRNAHAQALETFFALIGAALQAPEAPVAYMLKYRDEIGKVVDKISTGGDLKTRWPLATLNWQQVAELILLSHSDITEEQRAMNVQGFADLWRRLAHDFRDESRSLEHNSIKHGLRLRMGGMSLQIGIPESPGEEPAKMISLGKSEFGSSYYVANPVNGSKHNFHLRDRSVAWEPHQMAWELEFLQTSIENVIAFLKYQSGAREDELQLNCASDVRAFTPPEKPRGASLRFTSNTTIIIDQNALWTKESILTSYDSEPIEESGS	3374811a7cccf8f2cdc3c9f6a489029ea812547b697519abd7f0096d	57150bff9ec7a80f8e59c4577a6c53e7fb99cdeb8b09d48016eba35d	Putative novel defense gene		0		Predicted novel defense gene		0
[truncated: 4,759 more rows]

## Sheet: novel_pfams
Hit	Prob_Pfam	E-value	P-value	Score	SS	Cols	Query HMM	Template HMM	product_accession	qstart_Pfam	qend_Pfam	hit_name_Pfam	pfam_id	clan_id	clan_name	pfam_name	pfam_description	protein_context_id	mean_log_odds	sd_log_odds	min_log_odds	max_log_odds	# feature	class	assembly	assembly_unit	seq_type	genomic_accession	start	end	strand	non-redundant_refseq	related_accession	name	symbol	GeneID	locus_tag	feature_interval_length	product_length	attributes	predicted_defensive	defense_homolog_name	defense_homolog	assembly_stub	defense_system_gene	defense_system	defense_system_protein	seq	seq_id
[truncated: 568 more rows]
[truncated: 20 more columns]

[truncated: 1 more sheets: assemblies]
