# Supplementary material for: DefensePredictor: A Machine Learning Model to Discover Prokaryotic Immune Systems
Source: Science. Author manuscript; Available in PMC 2026 Apr 20. (PMC13092281; doi:10.1126/science.adv7924)
Supplement: Table S9 [file NIHMS2163519-supplement-Table_S9.xlsx]

## Sheet: pTM
System	Molecule	pTM
DarTG	DarG	0.92
DarTG	DarT	0.93
DS-13	DS-13B	0.7
DS-15	DS-15	0.86
DS-18	DS-18	0.66
DS-19	DS-19	0.91
DS-20	DS-20	0.75
DS-21	DS-21	0.82
DS-22	DS-22C	0.89
DS-24	DS-24	0.91
DS-25	DS-25	0.63
DS-27	DS-27	0.92
DS-28	DS-28	0.58
DS-3	DS-3	0.89
DS-32	DS-32	0.87
DS-33	DS-33A	0.93
DS-33	DS-33B	0.92
DS-35	DS-35	0.62
DS-37	DS-37	0.89
DS-38	DS-38	0.69
DS-5	ATP	0.54
DS-5	DS-5	0.58-0.59
DS-7	DNA	0.55
DS-7	DS-7A	0.7
DS-7	DS-7B	0.84
DS-9	DS-9	0.64
PD-T7-4	PD-T7-4	0.79

## Sheet: iPTM
System	Molecule 1	Molecule 2	iPTM
DS-7	DS-7A	DS-7B	0.76-0.79
DS-7	DS-7B	DNA	0.67
DS-5	DS-5	ATP	0.78-0.89
