# Supplementary material for: DefensePredictor: A Machine Learning Model to Discover Prokaryotic Immune Systems
Source: Science. Author manuscript; Available in PMC 2026 Apr 20. (PMC13092281; doi:10.1126/science.adv7924)
Supplement: Table S3 [file NIHMS2163519-supplement-Table_S3.xlsx]

## Sheet: features
feature	mean_shap	category	position
ft251_0	0.858138	ESM2	0
ft252_0	0.709456	ESM2	0
ft554_0	0.597579	ESM2	0
scaled_gc_frac_0	0.437236	nucleotide	0
ft588_0	0.408312	ESM2	0
ft224_0	0.396563	ESM2	0
ft7_0	0.388258	ESM2	0
ft257_0	0.325311	ESM2	0
ft145_0	0.319944	ESM2	0
ft505_0	0.278091	ESM2	0
ft67_0	0.2454	ESM2	0
ft81_0	0.202275	ESM2	0
ft359_0	0.18447	ESM2	0
ft55_0	0.179474	ESM2	0
ft390_0	0.179203	ESM2	0
scaled_CG_frac_0	0.174679	nucleotide	0
ft271_0	0.173677	ESM2	0
ft427_0	0.156236	ESM2	0
ft186_0	0.146776	ESM2	0
ft183_0	0.13939	ESM2	0
ft33_0	0.132161	ESM2	0
ft52_0	0.131991	ESM2	0
ft286_0	0.128377	ESM2	0
ft141_0	0.125739	ESM2	0
ft210_0	0.120489	ESM2	0
len_0	0.119487	length	0
ft466_0	0.117316	ESM2	0
ft459_0	0.116097	ESM2	0
ft617_0	0.112303	ESM2	0
ft285_0	0.108017	ESM2	0
ft291_0	0.107576	ESM2	0
ft252_1	0.105036	ESM2	1
ft206_0	0.103248	ESM2	0
ft69_0	0.102972	ESM2	0
ft13_0	0.0998012	ESM2	0
ft521_0	0.0991577	ESM2	0
ft252_-1	0.0975452	ESM2	-1
ft633_0	0.0970719	ESM2	0
ft505_1	0.0960321	ESM2	1
ft251_1	0.0921095	ESM2	1
ft227_0	0.0882611	ESM2	0
ft136_0	0.0879557	ESM2	0
ft168_0	0.0849646	ESM2	0
ft243_0	0.0825198	ESM2	0
ft12_0	0.0797891	ESM2	0
ft259_0	0.0780464	ESM2	0
ft389_0	0.0769398	ESM2	0
ft505_-1	0.0762074	ESM2	-1
ft182_0	0.0740072	ESM2	0
dist_-1:0	0.0712075	dist
ft313_0	0.0667221	ESM2	0
ft500_-1	0.0650056	ESM2	-1
ft500_0	0.0646766	ESM2	0
scaled_C_frac_0	0.0643136	nucleotide	0
ft431_0	0.0638638	ESM2	0
ft500_1	0.0634027	ESM2	1
ft291_-1	0.0633757	ESM2	-1
ft509_0	0.0631524	ESM2	0
ft224_-1	0.0615602	ESM2	-1
dist_0:1	0.0588275	dist
ft9_0	0.0573742	ESM2	0
ft303_0	0.0548929	ESM2	0
ft560_0	0.0504539	ESM2	0
ft143_0	0.0498736	ESM2	0
ft124_0	0.0495759	ESM2	0
ft93_0	0.0483416	ESM2	0
ft51_0	0.0473302	ESM2	0
ft472_0	0.0472854	ESM2	0
ft309_0	0.0468688	ESM2	0
ft505_2	0.0463103	ESM2	2
ft349_0	0.0452812	ESM2	0
ft291_1	0.0452655	ESM2	1
ft185_0	0.044994	ESM2	0
ft445_0	0.0447584	ESM2	0
ft316_0	0.044615	ESM2	0
ft572_0	0.0435534	ESM2	0
ft251_-1	0.043493	ESM2	-1
ft224_1	0.0428494	ESM2	1
ft576_0	0.0422426	ESM2	0
ft515_0	0.0417058	ESM2	0
ft554_1	0.0414007	ESM2	1
ft519_0	0.0410458	ESM2	0
ft257_1	0.0408189	ESM2	1
ft30_0	0.040646	ESM2	0
scaled_A_frac_0	0.0403107	nucleotide	0
ft583_0	0.0387132	ESM2	0
ft606_0	0.03853	ESM2	0
ft425_0	0.0369264	ESM2	0
ft554_-1	0.0368355	ESM2	-1
ft456_0	0.0355423	ESM2	0
ft408_0	0.0342239	ESM2	0
ft602_0	0.033781	ESM2	0
ft40_0	0.0334601	ESM2	0
scaled_CC_frac_0	0.0330588	nucleotide	0
ft539_0	0.0327323	ESM2	0
ft75_0	0.0319053	ESM2	0
ft6_0	0.03177	ESM2	0
ft311_0	0.0317548	ESM2	0
ft93_1	0.0316425	ESM2	1
ft612_0	0.0309039	ESM2	0
ft53_0	0.0308141	ESM2	0
ft532_0	0.0304662	ESM2	0
ft445_-1	0.0302342	ESM2	-1
ft325_0	0.029612	ESM2	0
ft392_0	0.0294428	ESM2	0
ft257_-1	0.029389	ESM2	-1
ft566_0	0.0288704	ESM2	0
ft251_-2	0.0283849	ESM2	-2
ft505_-2	0.0283076	ESM2	-2
ft376_0	0.0282817	ESM2	0
ft210_1	0.0279003	ESM2	1
ft181_0	0.0274339	ESM2	0
ft510_0	0.0273612	ESM2	0
ft48_0	0.0266083	ESM2	0
ft617_1	0.0261788	ESM2	1
ft499_0	0.0261637	ESM2	0
ft393_0	0.0258177	ESM2	0
ft28_0	0.0257698	ESM2	0
ft7_-1	0.0257185	ESM2	-1
ft445_1	0.0243927	ESM2	1
ft34_0	0.0241773	ESM2	0
ft204_0	0.0240248	ESM2	0
ft396_0	0.0238022	ESM2	0
ft624_0	0.0237599	ESM2	0
scaled_TT_frac_0	0.0236802	nucleotide	0
ft444_0	0.0233735	ESM2	0
ft432_0	0.0232297	ESM2	0
ft369_0	0.0228446	ESM2	0
ft406_0	0.0222485	ESM2	0
ft500_2	0.0220408	ESM2	2
ft61_0	0.0219002	ESM2	0
ft80_0	0.021733	ESM2	0
ft500_-2	0.021629	ESM2	-2
ft619_0	0.0214222	ESM2	0
ft216_0	0.0213461	ESM2	0
ft4_0	0.0212495	ESM2	0
ft244_0	0.0211772	ESM2	0
ft489_0	0.0208976	ESM2	0
ft186_-1	0.0208744	ESM2	-1
ft128_0	0.0206921	ESM2	0
ft346_0	0.0206267	ESM2	0
ft519_-2	0.0206158	ESM2	-2
ft98_-1	0.0204611	ESM2	-1
ft527_0	0.0203958	ESM2	0
ft481_0	0.0201667	ESM2	0
ft406_1	0.0200526	ESM2	1
ft406_-1	0.0199433	ESM2	-1
ft617_-1	0.019535	ESM2	-1
ft333_0	0.019434	ESM2	0
ft210_-1	0.0193648	ESM2	-1
ft519_-1	0.0190498	ESM2	-1
ft240_0	0.0188496	ESM2	0
ft252_2	0.0187921	ESM2	2
ft212_0	0.0186523	ESM2	0
ft67_-1	0.0183673	ESM2	-1
ft547_0	0.0182591	ESM2	0
ft604_0	0.0181668	ESM2	0
ft445_2	0.0180977	ESM2	2
ft305_0	0.0180618	ESM2	0
ft230_0	0.0180261	ESM2	0
ft94_0	0.0179767	ESM2	0
ft148_0	0.0178864	ESM2	0
ft466_1	0.0178793	ESM2	1
ft162_0	0.0178304	ESM2	0
ft281_0	0.0177188	ESM2	0
ft416_0	0.0175989	ESM2	0
ft412_0	0.0173531	ESM2	0
ft183_1	0.0173124	ESM2	1
ft42_0	0.0169768	ESM2	0
ft224_-2	0.0167379	ESM2	-2
ft35_0	0.0166159	ESM2	0
ft459_1	0.0164854	ESM2	1
ft267_0	0.0164245	ESM2	0
ft588_1	0.0163647	ESM2	1
ft353_0	0.0162953	ESM2	0
ft18_0	0.0161966	ESM2	0
ft224_2	0.0161044	ESM2	2
ft504_0	0.0161034	ESM2	0
ft332_0	0.0160422	ESM2	0
ft106_0	0.0158999	ESM2	0
ft220_0	0.0156424	ESM2	0
ft41_0	0.0154529	ESM2	0
ft55_1	0.0154061	ESM2	1
ft381_0	0.0153824	ESM2	0
scaled_TA_frac_0	0.0152689	nucleotide	0
ft49_0	0.0152459	ESM2	0
ft339_0	0.0151757	ESM2	0
ft447_0	0.015019	ESM2	0
ft66_0	0.0148944	ESM2	0
ft425_1	0.0147128	ESM2	1
ft294_0	0.0146664	ESM2	0
ft523_0	0.0146591	ESM2	0
ft303_-1	0.0146332	ESM2	-1
ft86_0	0.0145809	ESM2	0
ft214_0	0.0144068	ESM2	0
len_-1	0.0143184	length	-1
ft131_0	0.0141279	ESM2	0
ft467_0	0.0140817	ESM2	0
ft257_2	0.0140157	ESM2	2
ft390_-1	0.0139667	ESM2	-1
ft429_0	0.0139646	ESM2	0
ft47_0	0.0139044	ESM2	0
ft629_0	0.0138192	ESM2	0
ft588_-1	0.0137182	ESM2	-1
ft176_0	0.0135979	ESM2	0
ft71_0	0.0135395	ESM2	0
ft202_0	0.0134607	ESM2	0
ft427_1	0.0133077	ESM2	1
ft122_0	0.0133065	ESM2	0
ft71_1	0.0132669	ESM2	1
ft485_0	0.0131747	ESM2	0
ft150_0	0.0131405	ESM2	0
ft519_1	0.013078	ESM2	1
ft420_0	0.0130583	ESM2	0
ft588_-2	0.0130447	ESM2	-2
ft11_0	0.0129706	ESM2	0
ft595_0	0.012921	ESM2	0
ft63_0	0.0128922	ESM2	0
ft406_-2	0.0127642	ESM2	-2
len_1	0.0125903	length	1
ft292_0	0.0125671	ESM2	0
ft336_0	0.0125006	ESM2	0
ft184_0	0.0124482	ESM2	0
ft321_0	0.0123094	ESM2	0
ft199_0	0.0123067	ESM2	0
ft427_-1	0.012262	ESM2	-1
ft618_0	0.0122152	ESM2	0
ft55_-1	0.0121584	ESM2	-1
scaled_AA_frac_0	0.0119915	nucleotide	0
ft44_0	0.0118389	ESM2	0
ft30_1	0.011678	ESM2	1
ft406_2	0.0116508	ESM2	2
ft395_0	0.0115532	ESM2	0
ft164_0	0.0115525	ESM2	0
ft497_1	0.0113238	ESM2	1
ft289_0	0.0112941	ESM2	0
ft252_-2	0.0112442	ESM2	-2
ft183_-1	0.0111708	ESM2	-1
ft350_0	0.0111119	ESM2	0
ft476_0	0.0111017	ESM2	0
ft617_-2	0.0110858	ESM2	-2
ft251_2	0.0110559	ESM2	2
ft121_0	0.0109318	ESM2	0
ft1_0	0.0108868	ESM2	0
ft98_0	0.0108867	ESM2	0
ft578_0	0.010754	ESM2	0
ft291_-2	0.0107208	ESM2	-2
ft52_-1	0.0107039	ESM2	-1
ft514_0	0.010634	ESM2	0
ft227_-1	0.010443	ESM2	-1
ft373_0	0.0102993	ESM2	0
ft366_0	0.0102918	ESM2	0
ft462_0	0.010252	ESM2	0
ft58_-1	0.0101222	ESM2	-1
ft259_1	0.0101017	ESM2	1
ft359_-1	0.0100541	ESM2	-1
ft522_0	0.0100501	ESM2	0
ft44_-1	0.00999412	ESM2	-1
ft360_0	0.00992319	ESM2	0
ft271_-1	0.00990807	ESM2	-1
ft448_0	0.00987662	ESM2	0
ft168_-2	0.00986024	ESM2	-2
ft339_1	0.00985222	ESM2	1
ft329_0	0.00965555	ESM2	0
ft148_1	0.00964224	ESM2	1
ft470_0	0.00948162	ESM2	0
ft64_0	0.00946806	ESM2	0
ft26_0	0.00942573	ESM2	0
ft339_2	0.00940735	ESM2	2
ft274_0	0.00936286	ESM2	0
ft546_0	0.00936145	ESM2	0
ft250_0	0.00935474	ESM2	0
ft193_0	0.00933393	ESM2	0
ft226_-2	0.00933214	ESM2	-2
ft138_0	0.00931914	ESM2	0
ft209_0	0.00930579	ESM2	0
scaled_GC_frac_0	0.00922714	nucleotide	0
scaled_T_frac_0	0.0092167	nucleotide	0
ft67_1	0.00914377	ESM2	1
ft5_0	0.00912787	ESM2	0
ft145_-1	0.00907007	ESM2	-1
ft30_2	0.00904581	ESM2	2
ft163_1	0.00901449	ESM2	1
ft475_0	0.00899512	ESM2	0
ft519_2	0.00899368	ESM2	2
ft30_-1	0.00898505	ESM2	-1
ft301_0	0.00892494	ESM2	0
ft7_1	0.00892367	ESM2	1
ft88_0	0.00892338	ESM2	0
ft168_-1	0.00883076	ESM2	-1
ft515_1	0.00875824	ESM2	1
ft326_0	0.0087515	ESM2	0
ft555_0	0.00873905	ESM2	0
ft359_1	0.00872046	ESM2	1
ft203_0	0.00867429	ESM2	0
ft121_1	0.00848198	ESM2	1
ft426_0	0.00845168	ESM2	0
ft398_0	0.00839338	ESM2	0
ft635_0	0.00820376	ESM2	0
ft339_-1	0.00812386	ESM2	-1
ft306_0	0.00809716	ESM2	0
ft140_0	0.00807884	ESM2	0
ft577_0	0.00806977	ESM2	0
ft393_2	0.00806353	ESM2	2
ft433_0	0.00803133	ESM2	0
ft554_-2	0.00798983	ESM2	-2
ft493_0	0.00798583	ESM2	0
ft83_0	0.00788642	ESM2	0
ft227_1	0.00785392	ESM2	1
ft55_2	0.00785109	ESM2	2
ft619_-1	0.00782458	ESM2	-1
ft173_0	0.00782394	ESM2	0
ft257_-2	0.00777415	ESM2	-2
ft617_2	0.00776615	ESM2	2
ft141_-1	0.00776612	ESM2	-1
ft58_0	0.00774882	ESM2	0
ft385_0	0.00771998	ESM2	0
ft154_0	0.00771175	ESM2	0
ft423_0	0.00769698	ESM2	0
ft549_0	0.0076821	ESM2	0
ft456_1	0.00758766	ESM2	1
ft532_-1	0.00757637	ESM2	-1
ft602_-1	0.00756767	ESM2	-1
ft164_1	0.00753293	ESM2	1
ft341_0	0.00748135	ESM2	0
ft69_-1	0.00739048	ESM2	-1
ft213_0	0.00736664	ESM2	0
ft472_-1	0.00735602	ESM2	-1
ft344_1	0.0073555	ESM2	1
ft438_1	0.00734314	ESM2	1
ft210_2	0.00730007	ESM2	2
ft371_0	0.00725869	ESM2	0
ft414_0	0.00720081	ESM2	0
ft145_1	0.00716543	ESM2	1
ft291_2	0.0071121	ESM2	2
ft377_0	0.00707134	ESM2	0
ft631_-1	0.00706359	ESM2	-1
ft526_0	0.00702691	ESM2	0
ft147_0	0.00701502	ESM2	0
ft532_1	0.00694951	ESM2	1
ft10_0	0.0069067	ESM2	0
ft189_0	0.00689568	ESM2	0
ft145_-2	0.00680329	ESM2	-2
ft58_1	0.00677586	ESM2	1
ft393_-2	0.00675041	ESM2	-2
ft219_0	0.0067351	ESM2	0
ft466_-1	0.00668989	ESM2	-1
ft437_0	0.00667253	ESM2	0
ft48_-1	0.00666625	ESM2	-1
ft173_1	0.00666554	ESM2	1
ft441_0	0.00661983	ESM2	0
ft367_0	0.00653288	ESM2	0
ft312_0	0.00643566	ESM2	0
ft408_1	0.00642428	ESM2	1
ft417_0	0.00641903	ESM2	0
ft482_-1	0.00641326	ESM2	-1
scaled_AG_frac_-1	0.00639373	nucleotide	-1
ft466_2	0.00638478	ESM2	2
scaled_G_frac_0	0.0063657	nucleotide	0
ft456_2	0.00635338	ESM2	2
ft130_0	0.00621435	ESM2	0
ft581_0	0.00621222	ESM2	0
ft142_0	0.00618432	ESM2	0
ft170_0	0.0061443	ESM2	0
ft521_-1	0.00614026	ESM2	-1
ft391_0	0.00612792	ESM2	0
scaled_gc_frac_-1	0.00603138	nucleotide	-1
ft226_-1	0.00602843	ESM2	-1
ft244_1	0.00602548	ESM2	1
ft349_1	0.00595763	ESM2	1
ft194_0	0.00595583	ESM2	0
ft531_0	0.00594444	ESM2	0
scaled_GG_frac_0	0.00592368	nucleotide	0
ft288_0	0.00590158	ESM2	0
ft637_0	0.00589292	ESM2	0
ft254_0	0.00586706	ESM2	0
ft482_0	0.0058293	ESM2	0
ft427_2	0.00582709	ESM2	2
ft354_0	0.00582325	ESM2	0
ft146_0	0.00580057	ESM2	0
ft31_0	0.0057682	ESM2	0
scaled_gc_frac_1	0.00573719	nucleotide	1
ft447_1	0.00572985	ESM2	1
ft529_1	0.0057207	ESM2	1
ft169_0	0.00571622	ESM2	0
ft315_0	0.00571309	ESM2	0
ft497_0	0.00571109	ESM2	0
ft312_-1	0.00568309	ESM2	-1
ft8_1	0.00567853	ESM2	1
ft446_1	0.00566294	ESM2	1
ft430_0	0.00557648	ESM2	0
ft136_-1	0.00556518	ESM2	-1
ft283_0	0.00555105	ESM2	0
ft17_0	0.00553213	ESM2	0
ft380_0	0.00549513	ESM2	0
ft171_0	0.00545105	ESM2	0
ft327_0	0.00542939	ESM2	0
ft393_1	0.00539518	ESM2	1
ft276_0	0.00539093	ESM2	0
ft145_2	0.00536011	ESM2	2
ft569_0	0.00535306	ESM2	0
ft150_1	0.00532817	ESM2	1
ft405_0	0.00531145	ESM2	0
ft434_0	0.00528824	ESM2	0
co_directional_-1	0.00527302	strand	-1
ft445_-2	0.00527024	ESM2	-2
ft559_0	0.00522944	ESM2	0
ft631_0	0.00522672	ESM2	0
ft571_0	0.00520753	ESM2	0
ft81_-2	0.00518757	ESM2	-2
ft9_1	0.00515945	ESM2	1
ft167_0	0.00515033	ESM2	0
ft38_0	0.00514459	ESM2	0
ft68_0	0.00513895	ESM2	0
ft397_0	0.00509292	ESM2	0
ft304_0	0.00506047	ESM2	0
ft81_-1	0.00503918	ESM2	-1
ft359_-2	0.00503038	ESM2	-2
ft29_0	0.00499408	ESM2	0
ft200_0	0.00495034	ESM2	0
ft486_0	0.0049482	ESM2	0
ft466_-2	0.00494531	ESM2	-2
ft330_0	0.00490232	ESM2	0
ft446_0	0.00488256	ESM2	0
ft428_0	0.00487963	ESM2	0
ft114_0	0.00485492	ESM2	0
ft521_1	0.0048496	ESM2	1
scaled_AA_frac_-1	0.00484846	nucleotide	-1
ft80_2	0.00483885	ESM2	2
ft37_0	0.00483342	ESM2	0
ft586_0	0.00481302	ESM2	0
ft607_0	0.00480816	ESM2	0
ft185_1	0.00478236	ESM2	1
ft309_-1	0.00478126	ESM2	-1
ft300_0	0.00476858	ESM2	0
ft210_-2	0.00476704	ESM2	-2
ft141_1	0.00476613	ESM2	1
ft633_-1	0.00474028	ESM2	-1
ft356_0	0.00467743	ESM2	0
ft269_0	0.00466788	ESM2	0
ft44_2	0.00463984	ESM2	2
ft365_0	0.00462037	ESM2	0
ft80_-1	0.00461666	ESM2	-1
ft90_0	0.00458676	ESM2	0
ft271_-2	0.00454048	ESM2	-2
ft341_1	0.00453866	ESM2	1
ft187_1	0.00453191	ESM2	1
ft255_0	0.00452134	ESM2	0
ft605_0	0.00451566	ESM2	0
ft628_0	0.00451534	ESM2	0
ft418_0	0.00450964	ESM2	0
ft45_1	0.00447514	ESM2	1
scaled_AG_frac_0	0.00446458	nucleotide	0
ft375_0	0.00443385	ESM2	0
ft344_-1	0.00442194	ESM2	-1
ft280_0	0.00441291	ESM2	0
ft477_1	0.00441278	ESM2	1
ft86_1	0.00441177	ESM2	1
ft30_-2	0.00439184	ESM2	-2
ft45_0	0.00439077	ESM2	0
ft574_0	0.00434759	ESM2	0
ft341_2	0.00432777	ESM2	2
ft425_-1	0.00428102	ESM2	-1
ft488_0	0.00427681	ESM2	0
ft286_1	0.00424734	ESM2	1
ft389_1	0.00424657	ESM2	1
ft285_1	0.00421704	ESM2	1
ft285_-1	0.00419344	ESM2	-1
ft122_1	0.00418385	ESM2	1
ft349_-1	0.00416496	ESM2	-1
ft70_0	0.00413698	ESM2	0
ft71_-1	0.00411674	ESM2	-1
ft186_1	0.00407128	ESM2	1
ft630_0	0.00407114	ESM2	0
ft165_0	0.00404785	ESM2	0
ft49_-1	0.00402764	ESM2	-1
ft274_-2	0.00400552	ESM2	-2
ft207_0	0.00398798	ESM2	0
ft498_0	0.00397997	ESM2	0
ft107_-1	0.00397222	ESM2	-1
ft515_-1	0.00395953	ESM2	-1
ft78_0	0.00392743	ESM2	0
ft576_1	0.00390813	ESM2	1
ft312_1	0.00390582	ESM2	1
ft198_0	0.00388102	ESM2	0
ft338_-1	0.00386384	ESM2	-1
ft243_1	0.00386082	ESM2	1
ft7_2	0.00385504	ESM2	2
ft243_-1	0.00384925	ESM2	-1
ft555_1	0.00382379	ESM2	1
ft52_1	0.00382006	ESM2	1
scaled_GC_frac_1	0.00381012	nucleotide	1
ft51_1	0.00380674	ESM2	1
scaled_A_frac_-1	0.00380503	nucleotide	-1
ft197_0	0.00380346	ESM2	0
ft183_2	0.00379145	ESM2	2
ft18_1	0.00378854	ESM2	1
ft232_0	0.00378831	ESM2	0
ft455_0	0.00376494	ESM2	0
ft403_0	0.00376074	ESM2	0
ft358_0	0.00376011	ESM2	0
ft448_-1	0.00373379	ESM2	-1
ft557_0	0.00371889	ESM2	0
ft152_0	0.0036882	ESM2	0
ft172_0	0.00367584	ESM2	0
ft9_-1	0.00367135	ESM2	-1
ft393_-1	0.00364271	ESM2	-1
ft22_0	0.00363949	ESM2	0
ft259_-1	0.00363335	ESM2	-1
ft187_0	0.00363302	ESM2	0
ft508_0	0.00363077	ESM2	0
ft476_-1	0.00362949	ESM2	-1
ft117_0	0.00362119	ESM2	0
ft150_2	0.00360981	ESM2	2
ft174_0	0.00360732	ESM2	0
ft77_1	0.00358847	ESM2	1
ft162_1	0.00354032	ESM2	1
ft149_0	0.00352233	ESM2	0
ft156_0	0.00351033	ESM2	0
ft555_-1	0.00348697	ESM2	-1
ft44_-2	0.00348568	ESM2	-2
ft540_0	0.00347886	ESM2	0
ft271_1	0.0034592	ESM2	1
ft266_-1	0.00343255	ESM2	-1
ft408_-1	0.0034125	ESM2	-1
ft344_0	0.00339549	ESM2	0
ft469_0	0.00339011	ESM2	0
ft389_-1	0.00338835	ESM2	-1
ft80_1	0.00338368	ESM2	1
ft163_0	0.00337374	ESM2	0
ft287_0	0.00336894	ESM2	0
ft162_-2	0.00333953	ESM2	-2
ft368_0	0.00333949	ESM2	0
ft108_0	0.00332225	ESM2	0
ft545_0	0.00331268	ESM2	0
ft588_2	0.00330507	ESM2	2
ft336_1	0.00329698	ESM2	1
ft47_1	0.00327098	ESM2	1
ft120_0	0.00326314	ESM2	0
ft339_-2	0.00326027	ESM2	-2
ft164_-1	0.00325495	ESM2	-1
ft371_1	0.00324687	ESM2	1
ft619_1	0.00323712	ESM2	1
ft459_-1	0.00323599	ESM2	-1
ft435_0	0.00323495	ESM2	0
ft118_0	0.00322997	ESM2	0
ft327_1	0.0032252	ESM2	1
scaled_A_frac_1	0.00322424	nucleotide	1
ft347_0	0.0032223	ESM2	0
ft166_1	0.00319084	ESM2	1
ft248_0	0.00318514	ESM2	0
ft555_2	0.00318248	ESM2	2
ft330_1	0.00317812	ESM2	1
ft131_-1	0.00316472	ESM2	-1
ft344_2	0.00316373	ESM2	2
ft98_1	0.0031536	ESM2	1
ft334_0	0.00313475	ESM2	0
ft483_0	0.00313123	ESM2	0
ft478_0	0.00311749	ESM2	0
ft510_-1	0.00308827	ESM2	-1
ft106_1	0.0030881	ESM2	1
ft81_1	0.00308288	ESM2	1
ft45_-1	0.00305578	ESM2	-1
ft346_2	0.00305444	ESM2	2
ft50_0	0.00300249	ESM2	0
ft438_-1	0.00295966	ESM2	-1
ft472_1	0.00295703	ESM2	1
ft271_2	0.00293115	ESM2	2
ft413_-1	0.00292252	ESM2	-1
ft286_2	0.00292091	ESM2	2
ft615_0	0.0029053	ESM2	0
ft227_2	0.00289937	ESM2	2
ft11_1	0.0028795	ESM2	1
ft621_-1	0.00286849	ESM2	-1
ft568_0	0.00286401	ESM2	0
ft58_-2	0.00285949	ESM2	-2
ft227_-2	0.00284076	ESM2	-2
ft419_0	0.00283726	ESM2	0
ft352_-1	0.00283662	ESM2	-1
ft88_-1	0.00281905	ESM2	-1
ft243_2	0.00281791	ESM2	2
ft186_2	0.00280172	ESM2	2
ft338_0	0.00279671	ESM2	0
ft107_-2	0.00278766	ESM2	-2
ft618_-2	0.00278707	ESM2	-2
ft71_-2	0.00277713	ESM2	-2
ft452_0	0.0027741	ESM2	0
ft25_0	0.00277279	ESM2	0
ft522_1	0.00277086	ESM2	1
ft318_0	0.00275067	ESM2	0
ft302_0	0.00274594	ESM2	0
ft67_-2	0.00272953	ESM2	-2
ft330_-1	0.0027245	ESM2	-1
scaled_C_frac_-1	0.00271486	nucleotide	-1
ft417_1	0.00271129	ESM2	1
ft44_1	0.00270669	ESM2	1
ft122_-1	0.0027026	ESM2	-1
ft33_-1	0.00269995	ESM2	-1
ft554_2	0.00268273	ESM2	2
ft633_1	0.0026799	ESM2	1
ft316_-1	0.00265725	ESM2	-1
ft474_0	0.00264988	ESM2	0
ft141_2	0.00264652	ESM2	2
ft168_1	0.0026441	ESM2	1
ft517_0	0.0026439	ESM2	0
ft316_1	0.00263924	ESM2	1
ft619_-2	0.00263895	ESM2	-2
ft64_-1	0.00263847	ESM2	-1
ft202_-1	0.0026329	ESM2	-1
ft475_1	0.00262879	ESM2	1
ft525_0	0.00261217	ESM2	0
ft453_0	0.00260251	ESM2	0
ft522_-1	0.00260133	ESM2	-1
ft438_0	0.00259777	ESM2	0
ft528_0	0.0025914	ESM2	0
ft312_2	0.00257351	ESM2	2
ft286_-1	0.00256817	ESM2	-1
scaled_AT_frac_0	0.00254377	nucleotide	0
ft164_2	0.00253811	ESM2	2
scaled_CC_frac_1	0.00252652	nucleotide	1
ft313_1	0.00252595	ESM2	1
ft344_-2	0.00251717	ESM2	-2
ft39_1	0.00251452	ESM2	1
ft303_2	0.0025045	ESM2	2
ft495_0	0.00249794	ESM2	0
ft309_1	0.00246298	ESM2	1
ft87_0	0.00245596	ESM2	0
ft379_0	0.00244386	ESM2	0
ft208_-1	0.00243645	ESM2	-1
ft448_1	0.00243248	ESM2	1
ft86_-1	0.00243133	ESM2	-1
ft600_0	0.00242012	ESM2	0
ft411_-1	0.0024188	ESM2	-1
ft148_-1	0.00241654	ESM2	-1
ft618_1	0.00240642	ESM2	1
ft609_0	0.00239774	ESM2	0
ft266_1	0.00238245	ESM2	1
ft279_0	0.00237642	ESM2	0
ft532_2	0.00237127	ESM2	2
ft8_0	0.00236504	ESM2	0
ft266_0	0.00235628	ESM2	0
ft18_-1	0.00235307	ESM2	-1
ft343_0	0.00234473	ESM2	0
ft141_-2	0.00234195	ESM2	-2
ft4_-1	0.00234002	ESM2	-1
ft49_1	0.00233574	ESM2	1
ft364_0	0.00230484	ESM2	0
ft113_0	0.00230338	ESM2	0
ft196_0	0.00230143	ESM2	0
ft82_0	0.0022882	ESM2	0
ft140_-1	0.00228018	ESM2	-1
ft26_1	0.00227928	ESM2	1
ft387_0	0.00227907	ESM2	0
ft481_-1	0.00227472	ESM2	-1
ft532_-2	0.00227118	ESM2	-2
ft415_0	0.002264	ESM2	0
ft280_-1	0.0022543	ESM2	-1
ft539_1	0.00224798	ESM2	1
ft93_2	0.00224677	ESM2	2
ft590_0	0.00224524	ESM2	0
ft411_0	0.00223932	ESM2	0
ft572_-1	0.00223723	ESM2	-1
ft606_-1	0.00223103	ESM2	-1
ft296_0	0.00223081	ESM2	0
ft118_1	0.00220575	ESM2	1
ft349_2	0.00220148	ESM2	2
ft531_1	0.00219881	ESM2	1
ft577_-1	0.00219825	ESM2	-1
ft180_1	0.00219551	ESM2	1
ft434_1	0.0021932	ESM2	1
ft218_0	0.00218505	ESM2	0
ft4_-2	0.0021726	ESM2	-2
ft336_-1	0.0021648	ESM2	-1
ft234_0	0.00215948	ESM2	0
ft389_2	0.00213647	ESM2	2
ft473_0	0.00213578	ESM2	0
ft14_0	0.00213434	ESM2	0
ft81_2	0.00213218	ESM2	2
ft490_0	0.00211992	ESM2	0
ft446_-1	0.00211466	ESM2	-1
ft395_1	0.0021078	ESM2	1
ft477_-1	0.00210431	ESM2	-1
co_directional_1	0.00210384	strand	1
ft204_-1	0.00210084	ESM2	-1
ft186_-2	0.00209956	ESM2	-2
ft355_0	0.00209524	ESM2	0
ft115_0	0.00209493	ESM2	0
ft341_-1	0.0020897	ESM2	-1
ft444_-1	0.00208429	ESM2	-1
ft76_0	0.00207854	ESM2	0
ft231_0	0.00207103	ESM2	0
ft50_-2	0.00206081	ESM2	-2
ft463_1	0.00205589	ESM2	1
ft166_-1	0.00205268	ESM2	-1
ft380_-1	0.00203866	ESM2	-1
ft627_0	0.00203429	ESM2	0
ft409_0	0.00203077	ESM2	0
ft8_-1	0.00202513	ESM2	-1
ft467_-1	0.00202228	ESM2	-1
ft307_0	0.00201349	ESM2	0
ft93_-1	0.00201341	ESM2	-1
ft342_0	0.00200705	ESM2	0
ft91_0	0.00198888	ESM2	0
ft346_1	0.00198393	ESM2	1
ft84_1	0.00197956	ESM2	1
ft631_2	0.00196589	ESM2	2
ft481_1	0.00196174	ESM2	1
ft337_0	0.00196172	ESM2	0
ft572_2	0.00195879	ESM2	2
ft476_1	0.00194847	ESM2	1
scaled_GG_frac_1	0.00193928	nucleotide	1
ft311_-2	0.00192839	ESM2	-2
ft544_-1	0.00192585	ESM2	-1
ft47_2	0.00192439	ESM2	2
ft150_-1	0.00192295	ESM2	-1
ft279_-1	0.00192228	ESM2	-1
ft140_1	0.00192069	ESM2	1
ft415_1	0.00191355	ESM2	1
ft112_0	0.00190823	ESM2	0
ft222_0	0.00190005	ESM2	0
ft551_0	0.00188566	ESM2	0
ft244_-2	0.00188308	ESM2	-2
ft55_-2	0.00188219	ESM2	-2
ft206_1	0.00187907	ESM2	1
ft185_-1	0.0018689	ESM2	-1
ft603_-1	0.00186777	ESM2	-1
ft369_-1	0.00185707	ESM2	-1
ft10_-2	0.00185615	ESM2	-2
ft463_-2	0.00184221	ESM2	-2
ft522_-2	0.00184145	ESM2	-2
ft53_-1	0.00183791	ESM2	-1
ft105_0	0.00183693	ESM2	0
scaled_CG_frac_1	0.00183594	nucleotide	1
ft116_0	0.0018289	ESM2	0
scaled_AA_frac_1	0.00181196	nucleotide	1
ft463_0	0.00181163	ESM2	0
ft290_0	0.00181141	ESM2	0
ft6_-1	0.00180721	ESM2	-1
ft375_-1	0.00180253	ESM2	-1
ft49_2	0.00179499	ESM2	2
ft577_1	0.00179361	ESM2	1
ft327_-2	0.00179323	ESM2	-2
ft456_-1	0.00178911	ESM2	-1
ft50_-1	0.00177059	ESM2	-1
ft97_0	0.00176872	ESM2	0
ft548_1	0.00176652	ESM2	1
ft493_1	0.00175844	ESM2	1
ft64_-2	0.00175748	ESM2	-2
ft226_0	0.00175649	ESM2	0
ft497_2	0.00175581	ESM2	2
ft136_1	0.00173648	ESM2	1
ft43_0	0.00173134	ESM2	0
ft327_-1	0.00172506	ESM2	-1
ft368_-1	0.00171471	ESM2	-1
ft606_1	0.0017127	ESM2	1
ft482_1	0.00170408	ESM2	1
ft123_0	0.00169874	ESM2	0
ft74_1	0.00169836	ESM2	1
ft437_-1	0.00169708	ESM2	-1
ft69_1	0.00169211	ESM2	1
ft594_0	0.00168995	ESM2	0
ft2_-1	0.00168286	ESM2	-1
ft497_-1	0.00167597	ESM2	-1
ft574_-1	0.00167565	ESM2	-1
ft151_0	0.00167553	ESM2	0
ft311_-1	0.00166468	ESM2	-1
ft484_0	0.00166279	ESM2	0
ft124_-1	0.0016624	ESM2	-1
ft543_0	0.00166185	ESM2	0
ft2_2	0.00165703	ESM2	2
ft232_1	0.00165038	ESM2	1
ft298_0	0.00164825	ESM2	0
ft529_0	0.00164613	ESM2	0
ft110_0	0.00163808	ESM2	0
ft389_-2	0.00163752	ESM2	-2
ft637_-1	0.00163613	ESM2	-1
ft450_0	0.0016265	ESM2	0
ft244_2	0.00162642	ESM2	2
ft290_-1	0.00162625	ESM2	-1
ft92_0	0.00162426	ESM2	0
ft28_-2	0.00162133	ESM2	-2
ft34_-1	0.00161579	ESM2	-1
ft359_2	0.00161511	ESM2	2
ft9_-2	0.00161155	ESM2	-2
ft413_0	0.00160777	ESM2	0
ft71_2	0.00160775	ESM2	2
ft408_-2	0.0015906	ESM2	-2
ft320_0	0.00158126	ESM2	0
ft213_-1	0.00158105	ESM2	-1
ft162_-1	0.00158	ESM2	-1
ft415_-1	0.00157914	ESM2	-1
ft87_1	0.00157872	ESM2	1
ft631_1	0.00156945	ESM2	1
ft237_-1	0.00156602	ESM2	-1
ft521_-2	0.00156487	ESM2	-2
ft629_-1	0.00156464	ESM2	-1
ft624_1	0.0015623	ESM2	1
ft585_0	0.00155801	ESM2	0
scaled_CG_frac_-1	0.00155341	nucleotide	-1
ft511_0	0.00155183	ESM2	0
ft193_-1	0.00154153	ESM2	-1
ft572_1	0.00154083	ESM2	1
ft491_0	0.00153719	ESM2	0
ft482_2	0.00153428	ESM2	2
ft427_-2	0.00152737	ESM2	-2
ft456_-2	0.00152545	ESM2	-2
len_-2	0.00151423	length	-2
ft382_-2	0.00151393	ESM2	-2
ft51_-1	0.00151182	ESM2	-1
ft12_-1	0.00150767	ESM2	-1
ft12_1	0.00150649	ESM2	1
ft7_-2	0.00150244	ESM2	-2
scaled_GA_frac_0	0.00149661	nucleotide	0
ft13_-1	0.00149603	ESM2	-1
ft121_-2	0.00149398	ESM2	-2
ft3_0	0.0014873	ESM2	0
ft555_-2	0.00148019	ESM2	-2
ft42_1	0.00147054	ESM2	1
ft10_1	0.00147035	ESM2	1
ft309_-2	0.00146631	ESM2	-2
ft373_-1	0.0014597	ESM2	-1
ft204_1	0.00145732	ESM2	1
ft33_1	0.00145427	ESM2	1
ft77_-1	0.00144833	ESM2	-1
ft269_-1	0.00144493	ESM2	-1
ft309_2	0.00144354	ESM2	2
ft472_-2	0.00143561	ESM2	-2
ft323_0	0.00142209	ESM2	0
ft381_1	0.00141874	ESM2	1
ft621_-2	0.00141811	ESM2	-2
ft526_1	0.00141257	ESM2	1
ft294_1	0.00140949	ESM2	1
ft41_-1	0.00140907	ESM2	-1
ft10_2	0.00140609	ESM2	2
ft424_-1	0.00140541	ESM2	-1
ft201_1	0.00140061	ESM2	1
ft319_0	0.00140009	ESM2	0
ft167_-1	0.00139606	ESM2	-1
scaled_G_frac_1	0.00139411	nucleotide	1
ft376_-1	0.00138757	ESM2	-1
ft104_0	0.00138109	ESM2	0
ft607_2	0.00138025	ESM2	2
ft159_0	0.00137831	ESM2	0
ft75_-1	0.00137621	ESM2	-1
ft458_0	0.00137589	ESM2	0
ft594_-1	0.00137044	ESM2	-1
ft546_1	0.00136958	ESM2	1
ft170_1	0.00136679	ESM2	1
ft494_0	0.00136545	ESM2	0
ft244_-1	0.00136215	ESM2	-1
ft304_1	0.00135074	ESM2	1
ft45_2	0.0013494	ESM2	2
ft8_-2	0.0013427	ESM2	-2
ft58_2	0.00134172	ESM2	2
ft447_2	0.00134157	ESM2	2
ft463_-1	0.00133838	ESM2	-1
ft49_-2	0.00133665	ESM2	-2
ft106_-1	0.00133566	ESM2	-1
ft326_-2	0.0013356	ESM2	-2
ft212_1	0.00132836	ESM2	1
ft594_1	0.00132782	ESM2	1
ft64_1	0.00132131	ESM2	1
ft572_-2	0.00131796	ESM2	-2
ft9_2	0.00131246	ESM2	2
ft62_1	0.00131214	ESM2	1
ft14_1	0.00131066	ESM2	1
ft592_1	0.00131023	ESM2	1
ft498_-1	0.00130883	ESM2	-1
ft85_0	0.00130879	ESM2	0
ft586_-1	0.0013082	ESM2	-1
ft537_0	0.00130683	ESM2	0
ft284_0	0.00130497	ESM2	0
ft313_-1	0.0013018	ESM2	-1
ft266_2	0.00129822	ESM2	2
ft154_1	0.00129737	ESM2	1
ft610_2	0.00129228	ESM2	2
ft408_2	0.00129089	ESM2	2
ft10_-1	0.00128716	ESM2	-1
ft200_1	0.00127723	ESM2	1
ft447_-1	0.00126851	ESM2	-1
ft522_2	0.00126385	ESM2	2
ft569_1	0.00126242	ESM2	1
ft618_-1	0.00126034	ESM2	-1
ft206_-2	0.00125829	ESM2	-2
ft187_-2	0.00125596	ESM2	-2
ft476_-2	0.00125517	ESM2	-2
ft434_2	0.0012538	ESM2	2
ft411_-2	0.00125223	ESM2	-2
ft335_0	0.0012455	ESM2	0
ft411_1	0.00124335	ESM2	1
ft8_2	0.00123322	ESM2	2
ft87_-1	0.00123257	ESM2	-1
ft629_2	0.00123159	ESM2	2
ft107_1	0.00122958	ESM2	1
ft417_-1	0.00122422	ESM2	-1
ft416_-1	0.00121768	ESM2	-1
ft413_-2	0.00121606	ESM2	-2
ft173_-1	0.00120819	ESM2	-1
ft360_1	0.001208	ESM2	1
ft282_-1	0.00120727	ESM2	-1
ft518_-2	0.00120526	ESM2	-2
ft168_2	0.00120521	ESM2	2
ft286_-2	0.00120511	ESM2	-2
ft65_1	0.0011987	ESM2	1
ft183_-2	0.0011929	ESM2	-2
ft566_1	0.00118726	ESM2	1
ft443_0	0.00118549	ESM2	0
ft274_1	0.00118071	ESM2	1
ft557_-1	0.00117528	ESM2	-1
ft563_2	0.00117502	ESM2	2
ft563_1	0.00117498	ESM2	1
ft469_-1	0.00117485	ESM2	-1
ft318_1	0.00117435	ESM2	1
ft474_1	0.00117414	ESM2	1
ft237_0	0.00117362	ESM2	0
ft219_-1	0.0011674	ESM2	-1
ft212_-1	0.00116687	ESM2	-1
ft326_1	0.00116387	ESM2	1
ft207_-1	0.00116275	ESM2	-1
ft439_0	0.00115744	ESM2	0
scaled_CC_frac_-1	0.00114739	nucleotide	-1
ft292_-1	0.00114458	ESM2	-1
ft515_2	0.00113934	ESM2	2
ft558_-1	0.00113669	ESM2	-1
ft429_1	0.00113547	ESM2	1
ft137_0	0.00112828	ESM2	0
ft371_-1	0.00112672	ESM2	-1
ft549_-1	0.00112632	ESM2	-1
ft65_0	0.00112513	ESM2	0
ft52_2	0.00112434	ESM2	2
ft47_-1	0.00112384	ESM2	-1
ft80_-2	0.00112218	ESM2	-2
ft340_-2	0.00112003	ESM2	-2
ft509_-1	0.00111654	ESM2	-1
ft208_1	0.00111381	ESM2	1
ft341_-2	0.00111227	ESM2	-2
ft317_1	0.0011096	ESM2	1
ft330_-2	0.0011091	ESM2	-2
ft338_1	0.00110636	ESM2	1
ft236_0	0.0011014	ESM2	0
ft544_1	0.00109921	ESM2	1
ft16_-2	0.00109841	ESM2	-2
ft607_-2	0.00109662	ESM2	-2
ft246_-1	0.00109528	ESM2	-1
ft184_-1	0.00108419	ESM2	-1
ft619_2	0.00108365	ESM2	2
ft317_-1	0.00107943	ESM2	-1
ft493_2	0.00107806	ESM2	2
ft437_1	0.001078	ESM2	1
ft219_1	0.00107439	ESM2	1
ft489_1	0.00107218	ESM2	1
ft340_0	0.00107147	ESM2	0
ft66_1	0.00106983	ESM2	1
ft496_1	0.00106869	ESM2	1
ft377_1	0.00105835	ESM2	1
ft206_-1	0.00105522	ESM2	-1
ft180_0	0.00105095	ESM2	0
ft558_-2	0.00104541	ESM2	-2
ft233_0	0.00103989	ESM2	0
ft464_0	0.00103654	ESM2	0
ft461_0	0.00103551	ESM2	0
ft138_1	0.00103506	ESM2	1
ft332_-1	0.00103237	ESM2	-1
ft459_2	0.00103079	ESM2	2
ft386_1	0.00102923	ESM2	1
ft207_-2	0.00102695	ESM2	-2
len_2	0.00102252	length	2
ft425_2	0.00102243	ESM2	2
ft262_1	0.00102174	ESM2	1
ft370_-1	0.00102137	ESM2	-1
ft529_-2	0.00101724	ESM2	-2
ft374_0	0.00101715	ESM2	0
ft527_-1	0.00101659	ESM2	-1
ft529_-1	0.00101504	ESM2	-1
ft413_1	0.00101366	ESM2	1
ft471_0	0.00100972	ESM2	0
ft430_2	0.00100565	ESM2	2
ft377_-1	0.00100558	ESM2	-1
ft351_1	0.00100446	ESM2	1
ft425_-2	0.00100335	ESM2	-2
ft4_1	0.00100087	ESM2	1
ft281_1	0.000999851	ESM2	1
ft217_0	0.00099785	ESM2	0
ft312_-2	0.000997228	ESM2	-2
ft375_1	0.000995803	ESM2	1
scaled_G_frac_-1	0.000994943	nucleotide	-1
ft626_0	0.000987749	ESM2	0
ft486_-1	0.000986162	ESM2	-1
ft246_0	0.000984817	ESM2	0
ft546_-1	0.000984121	ESM2	-1
ft548_-1	0.000983928	ESM2	-1
ft502_1	0.000975946	ESM2	1
ft599_-1	0.000974357	ESM2	-1
ft18_2	0.000974299	ESM2	2
ft463_2	0.000973726	ESM2	2
ft502_-1	0.00096483	ESM2	-1
ft159_1	0.000959952	ESM2	1
ft111_0	0.000959058	ESM2	0
ft489_2	0.000958314	ESM2	2
ft447_-2	0.000957835	ESM2	-2
ft489_-1	0.000955349	ESM2	-1
ft226_2	0.00095366	ESM2	2
ft381_-1	0.000950051	ESM2	-1
ft561_-1	0.000947449	ESM2	-1
ft432_-1	0.000946357	ESM2	-1
ft350_1	0.000945849	ESM2	1
ft112_-1	0.000945661	ESM2	-1
ft404_1	0.000944931	ESM2	1
ft192_-1	0.000933928	ESM2	-1
ft243_-2	0.000932871	ESM2	-2
ft558_2	0.000931536	ESM2	2
ft189_1	0.000928873	ESM2	1
ft604_1	0.000927654	ESM2	1
ft231_2	0.000926273	ESM2	2
ft603_0	0.000925656	ESM2	0
ft217_2	0.000923618	ESM2	2
ft142_1	0.000922733	ESM2	1
ft41_1	0.000921374	ESM2	1
ft325_-2	0.000920226	ESM2	-2
ft59_0	0.000919947	ESM2	0
scaled_C_frac_1	0.000919002	nucleotide	1
ft377_2	0.000917502	ESM2	2
ft331_0	0.000915422	ESM2	0
ft265_1	0.000910763	ESM2	1
ft16_0	0.000910299	ESM2	0
ft351_0	0.000905792	ESM2	0
ft54_0	0.000904679	ESM2	0
ft281_2	0.000904384	ESM2	2
ft430_-1	0.000904325	ESM2	-1
ft426_-1	0.000902506	ESM2	-1
ft533_1	0.000901783	ESM2	1
ft307_-1	0.00090132	ESM2	-1
scaled_GG_frac_-2	0.000901115	nucleotide	-2
ft38_1	0.000900951	ESM2	1
ft67_2	0.000899749	ESM2	2
ft368_1	0.000898191	ESM2	1
ft531_-2	0.00089365	ESM2	-2
ft595_1	0.00089325	ESM2	1
ft86_-2	0.000888776	ESM2	-2
ft613_0	0.000886418	ESM2	0
ft326_-1	0.000883768	ESM2	-1
ft62_-1	0.000882938	ESM2	-1
ft539_-1	0.000876362	ESM2	-1
ft255_-1	0.000874647	ESM2	-1
ft294_2	0.000874072	ESM2	2
ft596_0	0.000872329	ESM2	0
ft232_-1	0.000871732	ESM2	-1
ft94_2	0.000869914	ESM2	2
ft468_-1	0.000868113	ESM2	-1
ft444_1	0.000861868	ESM2	1
ft191_0	0.000859641	ESM2	0
ft255_1	0.000859387	ESM2	1
ft142_2	0.000856754	ESM2	2
ft121_2	0.000850273	ESM2	2
ft136_-2	0.000849142	ESM2	-2
ft576_-1	0.000844468	ESM2	-1
ft574_1	0.0008435	ESM2	1
ft467_-2	0.000842286	ESM2	-2
dist_1:2	0.000838678	dist
ft382_-1	0.000834076	ESM2	-1
ft586_1	0.000833211	ESM2	1
ft590_1	0.00083113	ESM2	1
ft460_0	0.000830582	ESM2	0
ft164_-2	0.000827662	ESM2	-2
ft248_1	0.000823294	ESM2	1
ft438_-2	0.000820329	ESM2	-2
ft370_-2	0.000814887	ESM2	-2
ft294_-1	0.000813099	ESM2	-1
ft36_0	0.000812544	ESM2	0
ft473_-1	0.00081176	ESM2	-1
scaled_GA_frac_-1	0.00080764	nucleotide	-1
ft181_1	0.00080738	ESM2	1
ft28_2	0.000806999	ESM2	2
ft74_-1	0.000806263	ESM2	-1
ft544_-2	0.000796671	ESM2	-2
ft349_-2	0.00079625	ESM2	-2
ft611_0	0.000794548	ESM2	0
ft624_-1	0.000794371	ESM2	-1
ft453_2	0.000788844	ESM2	2
ft462_-1	0.000788073	ESM2	-1
ft221_0	0.000785166	ESM2	0
ft114_1	0.000784766	ESM2	1
ft343_1	0.000781969	ESM2	1
ft50_1	0.000780337	ESM2	1
ft170_2	0.000779732	ESM2	2
ft206_2	0.00077746	ESM2	2
ft556_0	0.000776709	ESM2	0
ft84_2	0.000776432	ESM2	2
ft215_-2	0.000775823	ESM2	-2
ft199_-1	0.000772404	ESM2	-1
ft346_-1	0.000770616	ESM2	-1
ft626_1	0.000770299	ESM2	1
scaled_TG_frac_-1	0.000768313	nucleotide	-1
ft219_2	0.000766682	ESM2	2
ft265_-1	0.000764865	ESM2	-1
ft283_1	0.000764548	ESM2	1
ft98_-2	0.000762267	ESM2	-2
ft13_1	0.000762041	ESM2	1
ft511_1	0.000761097	ESM2	1
ft442_0	0.000760632	ESM2	0
ft432_-2	0.00075955	ESM2	-2
ft4_2	0.000759013	ESM2	2
ft181_-1	0.000758294	ESM2	-1
ft246_1	0.000756762	ESM2	1
ft200_-1	0.000754646	ESM2	-1
ft600_1	0.000754376	ESM2	1
ft17_1	0.000754239	ESM2	1
ft63_-1	0.000754176	ESM2	-1
scaled_AG_frac_1	0.000750255	nucleotide	1
ft75_1	0.000750019	ESM2	1
ft607_1	0.000747523	ESM2	1
ft124_1	0.000746982	ESM2	1
ft269_2	0.000746384	ESM2	2
ft166_0	0.000743789	ESM2	0
ft269_1	0.000743398	ESM2	1
ft1_-1	0.000741836	ESM2	-1
ft629_1	0.000740616	ESM2	1
ft482_-2	0.000740452	ESM2	-2
ft623_1	0.000740038	ESM2	1
ft472_2	0.000739334	ESM2	2
ft474_-1	0.000732399	ESM2	-1
ft281_-1	0.000731687	ESM2	-1
ft544_2	0.000729699	ESM2	2
ft56_-1	0.000729183	ESM2	-1
ft17_2	0.000729039	ESM2	2
ft395_-1	0.000727114	ESM2	-1
ft170_-1	0.000726931	ESM2	-1
ft213_2	0.000725929	ESM2	2
ft316_2	0.000721789	ESM2	2
ft94_-1	0.000721691	ESM2	-1
ft56_1	0.000721667	ESM2	1
ft347_-1	0.000721284	ESM2	-1
ft422_1	0.000720169	ESM2	1
ft204_-2	0.000719955	ESM2	-2
ft203_-1	0.000717862	ESM2	-1
ft523_-1	0.00071512	ESM2	-1
ft465_0	0.000714601	ESM2	0
ft402_0	0.000714432	ESM2	0
ft369_1	0.000713581	ESM2	1
ft498_1	0.000713352	ESM2	1
ft304_2	0.000712998	ESM2	2
ft211_0	0.000712158	ESM2	0
ft28_-1	0.000711661	ESM2	-1
ft159_-1	0.000708519	ESM2	-1
ft163_-1	0.000708213	ESM2	-1
ft166_-2	0.000705348	ESM2	-2
ft28_1	0.000704772	ESM2	1
ft170_-2	0.000703283	ESM2	-2
ft620_0	0.000702388	ESM2	0
scaled_T_frac_1	0.000700929	nucleotide	1
ft411_2	0.000700791	ESM2	2
ft240_-1	0.000698118	ESM2	-1
ft333_1	0.000698071	ESM2	1
ft515_-2	0.000694352	ESM2	-2
ft603_1	0.00069349	ESM2	1
ft87_2	0.000692265	ESM2	2
ft250_1	0.000691151	ESM2	1
ft66_-1	0.000690858	ESM2	-1
ft77_0	0.000690687	ESM2	0
ft122_-2	0.000688801	ESM2	-2
ft325_-1	0.00068771	ESM2	-1
ft592_-1	0.000687438	ESM2	-1
ft633_2	0.00068571	ESM2	2
ft182_1	0.000685171	ESM2	1
ft247_0	0.000685146	ESM2	0
ft326_2	0.000684862	ESM2	2
ft117_1	0.000676837	ESM2	1
ft34_-2	0.000676013	ESM2	-2
ft375_2	0.00067542	ESM2	2
ft88_1	0.000673394	ESM2	1
ft621_1	0.000673179	ESM2	1
ft63_2	0.000670902	ESM2	2
ft297_1	0.000670788	ESM2	1
ft112_1	0.000667893	ESM2	1
ft491_-2	0.000665663	ESM2	-2
ft209_-1	0.000664901	ESM2	-1
ft88_-2	0.000664248	ESM2	-2
ft390_-2	0.000662612	ESM2	-2
ft226_1	0.000662565	ESM2	1
ft51_-2	0.000662007	ESM2	-2
ft50_2	0.000661341	ESM2	2
ft75_-2	0.000660102	ESM2	-2
ft285_2	0.000660065	ESM2	2
ft417_-2	0.000657518	ESM2	-2
ft53_1	0.000657174	ESM2	1
ft238_1	0.000654472	ESM2	1
ft438_2	0.000653077	ESM2	2
ft557_-2	0.00064799	ESM2	-2
ft327_2	0.000645624	ESM2	2
ft290_-2	0.000645366	ESM2	-2
ft353_-1	0.00064384	ESM2	-1
ft17_-1	0.000643699	ESM2	-1
ft549_1	0.000642151	ESM2	1
ft268_-1	0.000641469	ESM2	-1
ft310_-1	0.000641166	ESM2	-1
ft602_1	0.000640563	ESM2	1
ft488_-1	0.000640172	ESM2	-1
ft616_0	0.000638266	ESM2	0
ft198_1	0.000635326	ESM2	1
ft173_2	0.000634035	ESM2	2
ft430_-2	0.000632627	ESM2	-2
ft156_-2	0.000632207	ESM2	-2
ft273_1	0.000632142	ESM2	1
ft565_1	0.000631467	ESM2	1
ft541_1	0.000631049	ESM2	1
ft581_-1	0.000629443	ESM2	-1
ft441_1	0.000627521	ESM2	1
ft378_-1	0.000626806	ESM2	-1
ft282_1	0.000624933	ESM2	1
ft321_1	0.000624235	ESM2	1
ft75_2	0.000623951	ESM2	2
ft598_0	0.000622943	ESM2	0
ft544_0	0.000622749	ESM2	0
ft575_-1	0.000622324	ESM2	-1
ft292_2	0.000620942	ESM2	2
ft111_-1	0.000616137	ESM2	-1
ft523_1	0.000615895	ESM2	1
ft488_1	0.000614151	ESM2	1
ft144_0	0.000613238	ESM2	0
ft509_-2	0.000612546	ESM2	-2
ft250_-1	0.000612485	ESM2	-1
ft414_-1	0.000612485	ESM2	-1
scaled_GT_frac_0	0.000610278	nucleotide	0
ft128_1	0.000608995	ESM2	1
ft592_-2	0.000605673	ESM2	-2
ft592_0	0.000605086	ESM2	0
ft506_0	0.000605012	ESM2	0
ft517_1	0.000604119	ESM2	1
ft323_-1	0.000603604	ESM2	-1
ft97_-2	0.000603333	ESM2	-2
ft194_-1	0.000603106	ESM2	-1
ft285_-2	0.000599485	ESM2	-2
ft274_-1	0.00059791	ESM2	-1
ft316_-2	0.000594536	ESM2	-2
ft277_-1	0.000593532	ESM2	-1
ft620_1	0.000592922	ESM2	1
ft62_0	0.000592471	ESM2	0
ft318_-1	0.000590121	ESM2	-1
ft264_2	0.000589375	ESM2	2
ft342_-2	0.000589109	ESM2	-2
ft42_-1	0.000588742	ESM2	-1
ft328_1	0.000588115	ESM2	1
ft606_-2	0.000580143	ESM2	-2
ft493_-1	0.000579791	ESM2	-1
ft462_1	0.00057714	ESM2	1
ft351_-1	0.000575651	ESM2	-1
ft92_2	0.000574481	ESM2	2
ft214_-1	0.000571598	ESM2	-1
ft310_0	0.000569625	ESM2	0
ft459_-2	0.000568994	ESM2	-2
ft331_1	0.000568931	ESM2	1
ft197_1	0.000568476	ESM2	1
ft167_-2	0.0005683	ESM2	-2
ft202_-2	0.00056596	ESM2	-2
ft340_2	0.000564605	ESM2	2
ft397_1	0.00056411	ESM2	1
ft600_-1	0.000563991	ESM2	-1
ft128_-1	0.000562585	ESM2	-1
ft185_2	0.000560543	ESM2	2
ft330_2	0.000560001	ESM2	2
ft431_2	0.000556446	ESM2	2
ft475_-1	0.000556423	ESM2	-1
scaled_GG_frac_-1	0.000554585	nucleotide	-1
ft214_2	0.000554348	ESM2	2
ft586_2	0.000553573	ESM2	2
ft375_-2	0.000553315	ESM2	-2
ft512_-2	0.000552354	ESM2	-2
ft96_0	0.000551456	ESM2	0
ft612_1	0.000551406	ESM2	1
ft399_1	0.000550115	ESM2	1
ft140_2	0.000549187	ESM2	2
ft534_-1	0.000548595	ESM2	-1
ft347_1	0.000548224	ESM2	1
ft597_-1	0.000547939	ESM2	-1
ft292_1	0.000546606	ESM2	1
ft323_-2	0.000541627	ESM2	-2
ft581_2	0.000539316	ESM2	2
ft583_-1	0.00053881	ESM2	-1
ft208_-2	0.000534622	ESM2	-2
ft593_0	0.00053277	ESM2	0
ft437_-2	0.000532178	ESM2	-2
ft250_2	0.00053022	ESM2	2
ft18_-2	0.000529705	ESM2	-2
ft299_0	0.000529665	ESM2	0
ft225_-1	0.000529377	ESM2	-1
ft323_1	0.000528665	ESM2	1
ft323_2	0.00052851	ESM2	2
scaled_TT_frac_1	0.000527799	nucleotide	1
dist_-2:-1	0.000527103	dist
ft546_-2	0.000527026	ESM2	-2
ft548_2	0.000526983	ESM2	2
ft124_-2	0.000526839	ESM2	-2
ft63_-2	0.000526347	ESM2	-2
ft163_2	0.000525886	ESM2	2
ft153_-1	0.000525739	ESM2	-1
ft176_1	0.000525477	ESM2	1
ft378_-2	0.000525031	ESM2	-2
ft306_-1	0.000524367	ESM2	-1
ft498_2	0.000524145	ESM2	2
ft364_1	0.000523991	ESM2	1
ft529_2	0.000522825	ESM2	2
ft353_1	0.00052229	ESM2	1
ft365_-1	0.000517047	ESM2	-1
ft84_-1	0.00051674	ESM2	-1
ft106_2	0.000516511	ESM2	2
ft333_-1	0.000516249	ESM2	-1
ft192_0	0.000513917	ESM2	0
ft63_1	0.000513872	ESM2	1
ft358_-1	0.0005128	ESM2	-1
ft608_0	0.000511723	ESM2	0
ft317_-2	0.000509544	ESM2	-2
ft228_1	0.000508681	ESM2	1
ft54_2	0.00050821	ESM2	2
ft23_0	0.000508164	ESM2	0
ft388_-1	0.000507062	ESM2	-1
ft2_1	0.000504407	ESM2	1
ft332_-2	0.000504388	ESM2	-2
ft187_2	0.000504091	ESM2	2
ft107_2	0.000503813	ESM2	2
ft573_-2	0.000503384	ESM2	-2
ft274_2	0.000502299	ESM2	2
ft1_1	0.000501673	ESM2	1
ft420_-1	0.000501605	ESM2	-1
ft599_2	0.000501459	ESM2	2
ft157_0	0.000500554	ESM2	0
ft47_-2	0.000499549	ESM2	-2
ft216_-1	0.000498941	ESM2	-1
ft177_0	0.000497943	ESM2	0
ft260_0	0.000497815	ESM2	0
ft187_-1	0.000497095	ESM2	-1
ft313_2	0.000496954	ESM2	2
ft382_2	0.000495417	ESM2	2
ft222_-1	0.000494276	ESM2	-1
ft192_1	0.000494158	ESM2	1
ft565_-1	0.000493725	ESM2	-1
ft292_-2	0.000491452	ESM2	-2
ft115_-1	0.000489154	ESM2	-1
ft576_-2	0.000488072	ESM2	-2
ft173_-2	0.000486037	ESM2	-2
ft118_2	0.000484174	ESM2	2
ft352_-2	0.000483699	ESM2	-2
ft278_2	0.00048215	ESM2	2
ft489_-2	0.000481587	ESM2	-2
ft259_2	0.000481118	ESM2	2
ft139_0	0.00048058	ESM2	0
ft17_-2	0.000480089	ESM2	-2
ft382_1	0.000478062	ESM2	1
ft595_2	0.000475431	ESM2	2
ft188_0	0.000474141	ESM2	0
ft629_-2	0.000473222	ESM2	-2
ft40_-1	0.000472817	ESM2	-1
ft263_-1	0.000471294	ESM2	-1
ft253_0	0.000471261	ESM2	0
ft567_1	0.000471097	ESM2	1
ft614_0	0.000470528	ESM2	0
ft370_0	0.000470391	ESM2	0
ft268_-2	0.000470378	ESM2	-2
ft125_0	0.0004699	ESM2	0
ft541_0	0.000468142	ESM2	0
ft92_1	0.000466775	ESM2	1
ft480_0	0.000466597	ESM2	0
ft639_-2	0.000466326	ESM2	-2
ft557_1	0.000465988	ESM2	1
ft300_1	0.000461066	ESM2	1
ft69_-2	0.000460623	ESM2	-2
ft511_-1	0.000459681	ESM2	-1
ft72_0	0.000459516	ESM2	0
ft354_-1	0.000459265	ESM2	-1
ft90_1	0.000459223	ESM2	1
ft230_1	0.000458906	ESM2	1
ft467_1	0.000457667	ESM2	1
scaled_GA_frac_1	0.000457349	nucleotide	1
ft533_-1	0.000456506	ESM2	-1
ft184_1	0.00045641	ESM2	1
ft526_2	0.000455542	ESM2	2
ft527_1	0.000454439	ESM2	1
ft539_-2	0.00045402	ESM2	-2
ft488_2	0.000453565	ESM2	2
ft475_2	0.000453249	ESM2	2
ft51_2	0.000453128	ESM2	2
ft287_1	0.000451804	ESM2	1
ft481_-2	0.000451049	ESM2	-2
ft606_2	0.000450445	ESM2	2
ft340_1	0.000450051	ESM2	1
ft150_-2	0.000449588	ESM2	-2
ft469_1	0.000449482	ESM2	1
ft448_-2	0.000449362	ESM2	-2
ft40_-2	0.000448847	ESM2	-2
ft603_-2	0.000448771	ESM2	-2
ft26_-1	0.000447804	ESM2	-1
ft468_0	0.000447772	ESM2	0
scaled_CC_frac_2	0.000447181	nucleotide	2
ft142_-2	0.000446719	ESM2	-2
ft122_2	0.000446111	ESM2	2
ft191_1	0.000445421	ESM2	1
ft633_-2	0.000445123	ESM2	-2
ft563_-2	0.000444381	ESM2	-2
ft493_-2	0.000443648	ESM2	-2
ft446_-2	0.000442167	ESM2	-2
ft390_1	0.000441715	ESM2	1
ft454_-2	0.000441568	ESM2	-2
ft73_1	0.000440923	ESM2	1
ft118_-1	0.000439246	ESM2	-1
ft435_-2	0.000439161	ESM2	-2
scaled_gc_frac_2	0.000438964	nucleotide	2
ft32_-1	0.000437345	ESM2	-1
ft5_1	0.00043431	ESM2	1
ft499_1	0.000434281	ESM2	1
ft387_-1	0.00043368	ESM2	-1
ft435_1	0.000432852	ESM2	1
scaled_AG_frac_-2	0.000432289	nucleotide	-2
ft523_-2	0.000432016	ESM2	-2
ft453_1	0.00043196	ESM2	1
ft70_-2	0.000431851	ESM2	-2
ft378_0	0.000430586	ESM2	0
ft379_-2	0.000430475	ESM2	-2
ft288_1	0.000429883	ESM2	1
ft506_-2	0.000428322	ESM2	-2
ft448_2	0.000428114	ESM2	2
ft84_-2	0.000427107	ESM2	-2
ft371_2	0.000426701	ESM2	2
ft518_1	0.000426659	ESM2	1
ft11_-1	0.000423453	ESM2	-1
ft13_2	0.000423206	ESM2	2
ft322_0	0.000423011	ESM2	0
ft565_2	0.000422484	ESM2	2
ft576_2	0.000422344	ESM2	2
ft562_-1	0.000421599	ESM2	-1
ft77_-2	0.000420433	ESM2	-2
ft178_-1	0.000420094	ESM2	-1
ft106_-2	0.000419534	ESM2	-2
ft502_2	0.000419429	ESM2	2
ft525_1	0.000418348	ESM2	1
ft136_2	0.000417113	ESM2	2
ft517_-1	0.000416863	ESM2	-1
ft531_-1	0.000416841	ESM2	-1
ft404_-1	0.000415814	ESM2	-1
ft531_2	0.000415534	ESM2	2
ft131_-2	0.000414801	ESM2	-2
ft287_-1	0.000414321	ESM2	-1
ft468_-2	0.000414017	ESM2	-2
ft94_-2	0.000412267	ESM2	-2
ft586_-2	0.000412186	ESM2	-2
ft108_-2	0.000411018	ESM2	-2
ft335_-1	0.000410863	ESM2	-1
ft380_1	0.000410732	ESM2	1
ft491_1	0.000410426	ESM2	1
ft182_2	0.000409762	ESM2	2
ft13_-2	0.000409622	ESM2	-2
ft356_-2	0.000408181	ESM2	-2
ft86_2	0.000406371	ESM2	2
ft96_-2	0.000405614	ESM2	-2
ft568_-1	0.00040553	ESM2	-1
ft231_-1	0.000405294	ESM2	-1
ft520_1	0.000403318	ESM2	1
ft114_-1	0.000402617	ESM2	-1
ft177_1	0.00040245	ESM2	1
ft580_-1	0.000401689	ESM2	-1
ft430_1	0.000401162	ESM2	1
ft403_1	0.000398969	ESM2	1
ft630_-1	0.000398584	ESM2	-1
ft289_1	0.000397719	ESM2	1
ft153_-2	0.000395045	ESM2	-2
ft424_2	0.000394977	ESM2	2
ft634_-2	0.000394357	ESM2	-2
ft514_1	0.000394085	ESM2	1
ft328_2	0.000392405	ESM2	2
scaled_GT_frac_-1	0.000392127	nucleotide	-1
ft573_-1	0.000392118	ESM2	-1
ft166_2	0.000391947	ESM2	2
ft38_-2	0.000391066	ESM2	-2
ft108_1	0.000391034	ESM2	1
ft220_1	0.00038975	ESM2	1
ft417_2	0.000388957	ESM2	2
ft130_1	0.000387794	ESM2	1
ft601_2	0.000387426	ESM2	2
ft192_-2	0.00038676	ESM2	-2
ft213_1	0.000386333	ESM2	1
ft228_-2	0.00038369	ESM2	-2
ft76_-1	0.000383156	ESM2	-1
ft449_-1	0.000383104	ESM2	-1
ft496_2	0.000382016	ESM2	2
ft395_2	0.000381955	ESM2	2
ft216_1	0.000381369	ESM2	1
scaled_AC_frac_0	0.000380822	nucleotide	0
ft601_-2	0.000380003	ESM2	-2
ft280_1	0.000379908	ESM2	1
ft52_-2	0.000379842	ESM2	-2
ft415_2	0.000378733	ESM2	2
ft424_-2	0.000378602	ESM2	-2
ft185_-2	0.000378271	ESM2	-2
ft407_1	0.000377915	ESM2	1
ft249_2	0.000377707	ESM2	2
ft518_2	0.000377223	ESM2	2
ft39_0	0.000376643	ESM2	0
ft66_2	0.000375077	ESM2	2
ft546_2	0.000374511	ESM2	2
ft41_2	0.000374377	ESM2	2
ft99_2	0.000372781	ESM2	2
ft474_-2	0.000372711	ESM2	-2
scaled_TA_frac_-1	0.000372492	nucleotide	-1
ft636_-1	0.00037118	ESM2	-1
ft297_2	0.000370959	ESM2	2
ft373_1	0.000370481	ESM2	1
scaled_AG_frac_2	0.000369983	nucleotide	2
ft521_2	0.0003694	ESM2	2
ft93_-2	0.00036904	ESM2	-2
ft595_-1	0.000367596	ESM2	-1
ft491_2	0.000366276	ESM2	2
ft34_2	0.000365631	ESM2	2
ft530_0	0.000364065	ESM2	0
ft234_-2	0.000361298	ESM2	-2
ft615_-2	0.000360267	ESM2	-2
ft477_2	0.000359815	ESM2	2
ft303_-2	0.000359031	ESM2	-2
ft207_1	0.000358157	ESM2	1
ft100_1	0.000358138	ESM2	1
scaled_GC_frac_-1	0.000355625	nucleotide	-1
scaled_G_frac_-2	0.000355121	nucleotide	-2
ft542_2	0.000354337	ESM2	2
ft516_2	0.000354328	ESM2	2
ft33_2	0.000353746	ESM2	2
ft526_-1	0.000353286	ESM2	-1
ft640_2	0.000351141	ESM2	2
ft584_0	0.000350442	ESM2	0
ft216_-2	0.000350299	ESM2	-2
ft597_-2	0.000348074	ESM2	-2
scaled_TG_frac_1	0.000347872	nucleotide	1
ft471_1	0.000347717	ESM2	1
ft87_-2	0.000347335	ESM2	-2
ft283_-1	0.000347329	ESM2	-1
ft574_2	0.000346209	ESM2	2
ft238_0	0.000345597	ESM2	0
ft214_1	0.000345253	ESM2	1
ft3_-1	0.00034455	ESM2	-1
ft539_2	0.000343293	ESM2	2
ft440_1	0.000343239	ESM2	1
ft476_2	0.000343164	ESM2	2
ft85_2	0.000343007	ESM2	2
ft229_1	0.000342645	ESM2	1
ft208_2	0.000342571	ESM2	2
ft564_0	0.000342339	ESM2	0
scaled_TT_frac_-1	0.000342133	nucleotide	-1
ft26_-2	0.000341441	ESM2	-2
ft297_-1	0.000341199	ESM2	-1
ft369_2	0.000340806	ESM2	2
ft143_-1	0.000340725	ESM2	-1
ft296_-1	0.000340548	ESM2	-1
ft115_1	0.000339726	ESM2	1
ft620_-1	0.000339047	ESM2	-1
ft506_2	0.000338901	ESM2	2
ft640_1	0.000338404	ESM2	1
ft184_2	0.000337979	ESM2	2
ft303_1	0.000337878	ESM2	1
ft568_1	0.000337148	ESM2	1
ft138_-1	0.000336851	ESM2	-1
ft99_-2	0.00033663	ESM2	-2
ft362_0	0.000335507	ESM2	0
ft418_1	0.000334311	ESM2	1
ft420_1	0.000333753	ESM2	1
ft566_-1	0.000333323	ESM2	-1
ft481_2	0.000331435	ESM2	2
ft188_-2	0.000329725	ESM2	-2
ft491_-1	0.000327747	ESM2	-1
ft216_2	0.000327562	ESM2	2
ft179_-1	0.000326159	ESM2	-1
ft596_1	0.000325859	ESM2	1
ft369_-2	0.000325644	ESM2	-2
ft565_-2	0.000324991	ESM2	-2
ft279_1	0.000324625	ESM2	1
ft623_0	0.000324509	ESM2	0
ft266_-2	0.000324347	ESM2	-2
ft98_2	0.000323905	ESM2	2
ft607_-1	0.000323771	ESM2	-1
ft561_-2	0.000323724	ESM2	-2
ft74_-2	0.000323571	ESM2	-2
ft311_1	0.000322688	ESM2	1
ft131_2	0.000322174	ESM2	2
ft471_-2	0.000321648	ESM2	-2
ft352_1	0.000321516	ESM2	1
ft621_2	0.000319926	ESM2	2
ft109_0	0.00031943	ESM2	0
ft381_2	0.000318265	ESM2	2
ft212_-2	0.000317973	ESM2	-2
ft632_0	0.000317918	ESM2	0
ft321_-1	0.000317817	ESM2	-1
ft615_-1	0.000317803	ESM2	-1
ft315_2	0.000317587	ESM2	2
ft468_2	0.000317357	ESM2	2
ft599_1	0.000317331	ESM2	1
ft518_-1	0.000317162	ESM2	-1
ft45_-2	0.000316997	ESM2	-2
ft167_2	0.000316886	ESM2	2
ft557_2	0.00031584	ESM2	2
ft391_-1	0.000315082	ESM2	-1
ft290_1	0.000314904	ESM2	1
ft202_2	0.000314411	ESM2	2
ft358_1	0.00031237	ESM2	1
ft434_-1	0.000311774	ESM2	-1
ft540_-1	0.000311428	ESM2	-1
ft153_1	0.000310619	ESM2	1
ft602_2	0.000310431	ESM2	2
ft511_-2	0.000310338	ESM2	-2
ft42_2	0.00030908	ESM2	2
ft161_-1	0.000308982	ESM2	-1
ft162_2	0.000308592	ESM2	2
ft395_-2	0.000307125	ESM2	-2
ft465_-1	0.000307015	ESM2	-1
ft72_-1	0.00030682	ESM2	-1
ft159_-2	0.000306174	ESM2	-2
ft468_1	0.000305547	ESM2	1
ft336_2	0.000305333	ESM2	2
ft603_2	0.00030466	ESM2	2
ft131_1	0.00030336	ESM2	1
ft230_-1	0.000302301	ESM2	-1
ft610_-1	0.000301071	ESM2	-1
scaled_TC_frac_-1	0.000300828	nucleotide	-1
ft342_-1	0.000300825	ESM2	-1
ft198_-1	0.00029987	ESM2	-1
ft12_2	0.000298656	ESM2	2
ft180_-1	0.000295232	ESM2	-1
ft620_2	0.000294831	ESM2	2
ft440_-1	0.000292911	ESM2	-1
ft353_-2	0.000292599	ESM2	-2
ft597_1	0.0002911	ESM2	1
ft78_-1	0.000290878	ESM2	-1
ft29_-1	0.000290874	ESM2	-1
ft593_-1	0.000290443	ESM2	-1
ft440_-2	0.000289103	ESM2	-2
ft435_-1	0.000289092	ESM2	-1
ft514_-1	0.00028847	ESM2	-1
ft563_-1	0.000288307	ESM2	-1
ft97_-1	0.000287327	ESM2	-1
ft473_1	0.000287016	ESM2	1
ft240_1	0.000286522	ESM2	1
ft69_2	0.000286121	ESM2	2
ft545_1	0.000280445	ESM2	1
ft74_2	0.000280225	ESM2	2
ft377_-2	0.000280124	ESM2	-2
ft115_2	0.000279993	ESM2	2
ft34_1	0.00027887	ESM2	1
ft623_-2	0.000278685	ESM2	-2
ft591_1	0.000278595	ESM2	1
ft270_-1	0.000278179	ESM2	-1
scaled_GC_frac_2	0.000277845	nucleotide	2
ft289_-1	0.000277766	ESM2	-1
ft498_-2	0.000277673	ESM2	-2
ft5_2	0.000277321	ESM2	2
ft156_2	0.000275419	ESM2	2
ft346_-2	0.000275371	ESM2	-2
ft464_-1	0.000273762	ESM2	-1
ft221_2	0.00027361	ESM2	2
ft155_2	0.000273598	ESM2	2
ft217_-2	0.000273236	ESM2	-2
ft41_-2	0.000273023	ESM2	-2
ft94_1	0.000272703	ESM2	1
scaled_TT_frac_2	0.000272474	nucleotide	2
ft190_1	0.000272151	ESM2	1
scaled_C_frac_2	0.000270848	nucleotide	2
ft366_1	0.00027073	ESM2	1
ft218_1	0.000270558	ESM2	1
ft218_-1	0.000270058	ESM2	-1
ft262_2	0.000268325	ESM2	2
ft441_2	0.000267999	ESM2	2
ft215_-1	0.000267917	ESM2	-1
ft542_1	0.000267289	ESM2	1
ft248_2	0.000266964	ESM2	2
ft294_-2	0.000266209	ESM2	-2
ft363_0	0.000265944	ESM2	0
scaled_CG_frac_2	0.000264934	nucleotide	2
ft180_-2	0.00026422	ESM2	-2
ft469_2	0.000264072	ESM2	2
ft29_-2	0.000262561	ESM2	-2
ft499_-1	0.000262537	ESM2	-1
ft215_0	0.000261564	ESM2	0
ft325_1	0.000260417	ESM2	1
ft558_1	0.000260388	ESM2	1
ft435_2	0.000259395	ESM2	2
ft368_-2	0.000259113	ESM2	-2
ft624_-2	0.000259028	ESM2	-2
ft398_1	0.000258249	ESM2	1
ft228_-1	0.000258217	ESM2	-1
ft92_-2	0.000257262	ESM2	-2
ft197_-1	0.000256405	ESM2	-1
ft289_2	0.000255293	ESM2	2
ft571_-1	0.000255193	ESM2	-1
ft601_-1	0.000255173	ESM2	-1
ft547_-2	0.000255122	ESM2	-2
ft368_2	0.000254349	ESM2	2
scaled_GA_frac_2	0.000253567	nucleotide	2
ft123_1	0.000252315	ESM2	1
ft255_-2	0.000252263	ESM2	-2
ft630_1	0.000251932	ESM2	1
ft602_-2	0.000251747	ESM2	-2
ft172_2	0.000250973	ESM2	2
ft376_-2	0.000250516	ESM2	-2
ft250_-2	0.00025035	ESM2	-2
ft120_1	0.000250328	ESM2	1
ft190_-1	0.000250162	ESM2	-1
ft148_2	0.000249171	ESM2	2
ft342_1	0.000248961	ESM2	1
ft444_2	0.000248032	ESM2	2
ft33_-2	0.000247608	ESM2	-2
ft154_2	0.000247151	ESM2	2
ft35_1	0.000246667	ESM2	1
ft260_1	0.000246434	ESM2	1
ft295_1	0.000246184	ESM2	1
ft612_-1	0.000245533	ESM2	-1
ft623_-1	0.000244546	ESM2	-1
ft172_-2	0.000243515	ESM2	-2
ft598_2	0.000243023	ESM2	2
ft215_2	0.000242914	ESM2	2
ft470_1	0.00024277	ESM2	1
ft26_2	0.00024177	ESM2	2
ft392_-1	0.000241544	ESM2	-1
ft171_2	0.000241368	ESM2	2
ft155_-2	0.000240343	ESM2	-2
ft407_0	0.000239679	ESM2	0
ft524_2	0.000239674	ESM2	2
ft165_-2	0.000239656	ESM2	-2
ft65_-1	0.000238541	ESM2	-1
ft175_-1	0.000238194	ESM2	-1
ft485_1	0.000238002	ESM2	1
ft640_-1	0.000237355	ESM2	-1
ft428_-1	0.000237336	ESM2	-1
ft390_2	0.000237308	ESM2	2
ft163_-2	0.000236924	ESM2	-2
scaled_GT_frac_-2	0.000236899	nucleotide	-2
ft533_2	0.000236873	ESM2	2
ft549_-2	0.000236007	ESM2	-2
ft127_-1	0.000235206	ESM2	-1
ft272_1	0.000235127	ESM2	1
ft461_-1	0.000234507	ESM2	-1
ft1_2	0.000234494	ESM2	2
ft112_2	0.000233132	ESM2	2
ft379_1	0.000232911	ESM2	1
ft541_2	0.000232342	ESM2	2
ft559_-1	0.000232154	ESM2	-1
ft38_2	0.000231981	ESM2	2
ft547_1	0.000231825	ESM2	1
ft302_-2	0.000231175	ESM2	-2
ft180_2	0.000230771	ESM2	2
ft155_0	0.000230262	ESM2	0
scaled_TG_frac_-2	0.000230154	nucleotide	-2
ft574_-2	0.000229766	ESM2	-2
ft254_2	0.000229117	ESM2	2
ft631_-2	0.000228296	ESM2	-2
ft431_-1	0.000228113	ESM2	-1
ft310_-2	0.00022808	ESM2	-2
ft161_1	0.000228074	ESM2	1
ft561_1	0.000227967	ESM2	1
ft78_1	0.000227561	ESM2	1
ft598_-2	0.000226932	ESM2	-2
ft149_-1	0.000226907	ESM2	-1
ft22_-1	0.000226024	ESM2	-1
ft121_-1	0.000225765	ESM2	-1
ft549_2	0.000225753	ESM2	2
ft189_2	0.000224312	ESM2	2
ft70_-1	0.000224297	ESM2	-1
ft351_2	0.00022365	ESM2	2
ft510_2	0.000222706	ESM2	2
ft184_-2	0.000222566	ESM2	-2
ft333_2	0.00022219	ESM2	2
ft219_-2	0.000222129	ESM2	-2
ft207_2	0.000221379	ESM2	2
ft492_1	0.000221267	ESM2	1
scaled_TC_frac_-2	0.000220574	nucleotide	-2
ft280_2	0.000219722	ESM2	2
ft199_1	0.000219366	ESM2	1
ft304_-2	0.000218779	ESM2	-2
ft139_1	0.000217856	ESM2	1
ft363_1	0.000217367	ESM2	1
ft304_-1	0.000217081	ESM2	-1
ft161_2	0.000216989	ESM2	2
ft165_1	0.000216657	ESM2	1
ft237_-2	0.000215968	ESM2	-2
ft419_-1	0.000215813	ESM2	-1
ft394_0	0.000215527	ESM2	0
ft565_0	0.000215444	ESM2	0
ft189_-1	0.000215355	ESM2	-1
ft262_-2	0.000214932	ESM2	-2
ft497_-2	0.000214626	ESM2	-2
ft414_2	0.00021415	ESM2	2
ft618_2	0.00021401	ESM2	2
ft400_1	0.000213787	ESM2	1
ft116_2	0.000213519	ESM2	2
ft211_2	0.000213286	ESM2	2
ft593_-2	0.000213249	ESM2	-2
ft614_-1	0.00021252	ESM2	-1
ft608_-1	0.000212516	ESM2	-1
ft486_-2	0.000212322	ESM2	-2
ft268_1	0.000211946	ESM2	1
ft412_-2	0.000210854	ESM2	-2
ft295_-1	0.000210571	ESM2	-1
ft211_-1	0.000210403	ESM2	-1
ft343_-1	0.000210313	ESM2	-1
ft328_0	0.000209637	ESM2	0
ft384_1	0.000208427	ESM2	1
ft147_2	0.000207994	ESM2	2
ft335_-2	0.000207668	ESM2	-2
ft83_-1	0.000207163	ESM2	-1
ft123_-1	0.000206624	ESM2	-1
ft360_-1	0.000205468	ESM2	-1
ft254_1	0.000205229	ESM2	1
ft147_1	0.000205141	ESM2	1
ft404_2	0.000204721	ESM2	2
ft474_2	0.00020409	ESM2	2
ft181_-2	0.000204057	ESM2	-2
ft386_-1	0.000203946	ESM2	-1
ft104_2	0.000203768	ESM2	2
ft89_-1	0.000203277	ESM2	-1
ft431_1	0.000203235	ESM2	1
ft332_2	0.000202621	ESM2	2
ft288_-2	0.000202194	ESM2	-2
ft420_2	0.000202005	ESM2	2
ft407_2	0.000201889	ESM2	2
ft526_-2	0.000201733	ESM2	-2
ft230_2	0.000200727	ESM2	2
ft175_-2	0.000200714	ESM2	-2
ft450_1	0.000200413	ESM2	1
ft138_2	0.00020041	ESM2	2
ft587_1	0.000199754	ESM2	1
ft261_0	0.000198478	ESM2	0
ft535_1	0.00019807	ESM2	1
ft269_-2	0.000197815	ESM2	-2
scaled_A_frac_2	0.000197488	nucleotide	2
ft568_2	0.000197415	ESM2	2
ft412_-1	0.000197368	ESM2	-1
ft19_-1	0.000197082	ESM2	-1
ft23_-1	0.000196935	ESM2	-1
ft358_-2	0.000196911	ESM2	-2
ft509_1	0.000196823	ESM2	1
ft364_-1	0.000196296	ESM2	-1
ft387_-2	0.000194566	ESM2	-2
ft611_-2	0.000193778	ESM2	-2
ft290_2	0.000193753	ESM2	2
ft426_1	0.000193744	ESM2	1
scaled_A_frac_-2	0.000193463	nucleotide	-2
ft499_2	0.000193338	ESM2	2
ft378_1	0.000193333	ESM2	1
ft177_-1	0.00019331	ESM2	-1
ft213_-2	0.000192538	ESM2	-2
ft504_-2	0.000190284	ESM2	-2
ft413_2	0.000189834	ESM2	2
ft299_-1	0.000188732	ESM2	-1
ft376_1	0.00018858	ESM2	1
ft307_1	0.000188463	ESM2	1
ft78_2	0.000187983	ESM2	2
ft338_2	0.000187766	ESM2	2
ft510_1	0.000187712	ESM2	1
ft596_-1	0.000187134	ESM2	-1
ft637_1	0.00018642	ESM2	1
ft287_2	0.000186186	ESM2	2
ft221_-2	0.000185373	ESM2	-2
ft31_-1	0.000185267	ESM2	-1
ft32_-2	0.000185111	ESM2	-2
ft82_2	0.000185015	ESM2	2
ft545_-1	0.000184747	ESM2	-1
ft53_2	0.000183233	ESM2	2
ft193_1	0.000182925	ESM2	1
ft329_1	0.000182917	ESM2	1
ft608_-2	0.000182442	ESM2	-2
ft333_-2	0.000182411	ESM2	-2
ft506_1	0.000181953	ESM2	1
ft85_-2	0.000181659	ESM2	-2
ft318_2	0.000181341	ESM2	2
ft424_1	0.000180981	ESM2	1
ft358_2	0.000180374	ESM2	2
ft455_-1	0.000180172	ESM2	-1
ft178_-2	0.000179531	ESM2	-2
ft345_1	0.000179396	ESM2	1
ft144_2	0.000179264	ESM2	2
ft6_-2	0.000179257	ESM2	-2
ft484_-1	0.000179028	ESM2	-1
ft385_-1	0.000178729	ESM2	-1
ft265_-2	0.000178573	ESM2	-2
ft53_-2	0.000177743	ESM2	-2
ft232_-2	0.000177649	ESM2	-2
ft192_2	0.000176663	ESM2	2
ft374_1	0.000175996	ESM2	1
ft37_-1	0.000175678	ESM2	-1
ft171_-2	0.000175513	ESM2	-2
ft154_-2	0.000175346	ESM2	-2
ft470_-1	0.000175273	ESM2	-1
ft328_-1	0.00017453	ESM2	-1
ft16_2	0.000174147	ESM2	2
ft43_-2	0.000173936	ESM2	-2
ft217_1	0.000173126	ESM2	1
ft616_-2	0.000173124	ESM2	-2
ft501_2	0.000173119	ESM2	2
ft296_-2	0.000172992	ESM2	-2
ft48_2	0.000172908	ESM2	2
ft473_2	0.000172884	ESM2	2
ft559_2	0.000172821	ESM2	2
ft473_-2	0.000172074	ESM2	-2
ft2_-2	0.000171898	ESM2	-2
ft193_-2	0.000171806	ESM2	-2
ft247_1	0.000171017	ESM2	1
ft332_1	0.00017091	ESM2	1
ft314_1	0.000170462	ESM2	1
ft202_1	0.000170417	ESM2	1
ft449_1	0.000169952	ESM2	1
ft354_1	0.000169171	ESM2	1
ft153_2	0.000169062	ESM2	2
ft29_2	0.000168393	ESM2	2
ft592_2	0.000168348	ESM2	2
ft262_-1	0.000168082	ESM2	-1
ft366_-1	0.000167828	ESM2	-1
scaled_AA_frac_2	0.000167533	nucleotide	2
ft64_2	0.000166567	ESM2	2
ft626_-2	0.000166272	ESM2	-2
ft636_1	0.000165885	ESM2	1
ft204_2	0.000165501	ESM2	2
ft220_2	0.000164911	ESM2	2
ft371_-2	0.000164771	ESM2	-2
ft583_1	0.000163974	ESM2	1
ft61_1	0.000163895	ESM2	1
ft441_-1	0.000163592	ESM2	-1
ft488_-2	0.000163366	ESM2	-2
ft453_-2	0.000162709	ESM2	-2
ft587_2	0.000162464	ESM2	2
ft301_-1	0.000162278	ESM2	-1
ft471_2	0.000161741	ESM2	2
ft85_1	0.000161685	ESM2	1
ft246_2	0.000161518	ESM2	2
ft78_-2	0.000161168	ESM2	-2
ft295_2	0.000161034	ESM2	2
ft61_-1	0.000160992	ESM2	-1
ft20_-1	0.000160958	ESM2	-1
ft460_-1	0.000160516	ESM2	-1
ft365_-2	0.000160336	ESM2	-2
ft580_2	0.000160306	ESM2	2
ft174_1	0.000159815	ESM2	1
ft337_-2	0.000159739	ESM2	-2
ft101_-1	0.000157434	ESM2	-1
ft62_-2	0.000157333	ESM2	-2
scaled_CA_frac_0	0.000156904	nucleotide	0
ft636_-2	0.000156866	ESM2	-2
ft360_-2	0.000156376	ESM2	-2
ft140_-2	0.000155916	ESM2	-2
scaled_GT_frac_1	0.000155115	nucleotide	1
ft57_1	0.000155032	ESM2	1
ft535_2	0.000154558	ESM2	2
ft70_2	0.000154424	ESM2	2
ft60_2	0.000154323	ESM2	2
ft401_1	0.000154148	ESM2	1
ft115_-2	0.000154094	ESM2	-2
ft311_2	0.000153756	ESM2	2
ft35_-2	0.000153486	ESM2	-2
ft637_-2	0.000153329	ESM2	-2
ft579_2	0.00015297	ESM2	2
ft584_2	0.000152694	ESM2	2
ft467_2	0.000152386	ESM2	2
ft590_-1	0.000152266	ESM2	-1
ft308_-1	0.000152189	ESM2	-1
ft113_-1	0.000151812	ESM2	-1
ft90_-1	0.000151784	ESM2	-1
ft548_0	0.000151579	ESM2	0
ft116_1	0.000151322	ESM2	1
ft396_-2	0.00015102	ESM2	-2
ft130_2	0.000150908	ESM2	2
ft451_1	0.000150846	ESM2	1
ft543_1	0.000150405	ESM2	1
ft3_1	0.000150045	ESM2	1
ft329_-2	0.000149848	ESM2	-2
ft564_-2	0.000149251	ESM2	-2
ft108_2	0.000148935	ESM2	2
ft400_0	0.000148894	ESM2	0
ft477_-2	0.000148851	ESM2	-2
ft507_0	0.000148825	ESM2	0
ft547_2	0.000148633	ESM2	2
ft478_-2	0.000148384	ESM2	-2
ft156_-1	0.00014794	ESM2	-1
ft234_-1	0.000147819	ESM2	-1
ft612_2	0.000147669	ESM2	2
ft514_2	0.000147587	ESM2	2
ft612_-2	0.000146864	ESM2	-2
ft416_1	0.00014631	ESM2	1
ft194_-2	0.000145895	ESM2	-2
ft354_2	0.000145287	ESM2	2
ft581_-2	0.000144943	ESM2	-2
ft84_0	0.000144587	ESM2	0
ft328_-2	0.0001441	ESM2	-2
ft503_-1	0.000143954	ESM2	-1
ft100_-1	0.000143241	ESM2	-1
ft385_-2	0.000142962	ESM2	-2
ft211_1	0.000142617	ESM2	1
ft172_1	0.000141746	ESM2	1
ft388_2	0.0001413	ESM2	2
ft469_-2	0.000141139	ESM2	-2
ft14_-1	0.000140911	ESM2	-1
ft357_0	0.000140604	ESM2	0
ft148_-2	0.000140566	ESM2	-2
ft56_2	0.000140434	ESM2	2
ft27_2	0.00014042	ESM2	2
ft608_1	0.000140171	ESM2	1
ft201_2	0.000139614	ESM2	2
ft542_-2	0.000139566	ESM2	-2
ft540_-2	0.00013903	ESM2	-2
[truncated: 1,320 more rows]

## Sheet: neighbors
name	absolute_position	total_seqs	sum_shap	mean_sum_shap	std_sum_shap
AAA family ATPase	1	1893	2705.68	1.42931	1.35892
transposase	1	2644	1393.55	0.52706	0.544967
DEAD/DEAH box helicase	1	649	964.759	1.48653	1.46986
RAMP superfamily CRISPR-associated protein	1	271	956.748	3.53043	0.861326
ATP-binding protein	1	2864	948.576	0.331207	1.22996
AAA family ATPase	2	1472	900.434	0.611708	0.562695
transposase	2	1665	671.05	0.403033	0.316322
DEAD/DEAH box helicase family protein	1	275	628.804	2.28656	0.88755
tyrosine-type recombinase/integrase	1	1208	496.388	0.410917	0.37537
restriction endonuclease	1	247	492.005	1.99192	1.19605
DEAD/DEAH box helicase	2	764	489.879	0.641204	0.673697
helix-turn-helix domain-containing protein	2	2823	455.005	0.161178	0.235006
McrC family protein	1	154	437.725	2.84237	0.671835
site-specific integrase	1	809	422.875	0.522714	0.418521
RAMP superfamily CRISPR-associated protein	2	240	412.197	1.71749	0.615524
type III-B CRISPR module RAMP protein Cmr4	1	125	393.13	3.14504	0.723362
N-6 DNA methylase	1	233	392.997	1.68668	0.822992
DUF2357 domain-containing protein	1	121	387.831	3.20521	0.792037
type III-B CRISPR-associated protein Cas10/Cmr2	1	115	379.574	3.30064	0.716748
AAA domain-containing protein	1	171	367.661	2.15007	0.998241
helix-turn-helix domain-containing protein	1	2824	358.064	0.126793	0.460789
sigma-70 family RNA polymerase sigma factor	1	1031	352.372	0.341777	0.444065
SIR2 family protein	1	125	347.097	2.77678	0.823938
HNH endonuclease	1	343	345.126	1.0062	0.926534
type I restriction-modification system subunit M	1	261	340.484	1.30453	0.492336
nucleotidyltransferase	1	123	334.96	2.72325	1.28326
type I-E CRISPR-associated protein Cas7/Cse4/CasC	1	103	334.284	3.24547	0.879984
DEAD/DEAH box helicase family protein	2	289	323.04	1.11779	0.476877
DUF262 domain-containing protein	1	124	318.551	2.56896	0.822202
type III-B CRISPR module RAMP protein Cmr1	1	82	314.592	3.83649	0.916154
type III-A CRISPR-associated RAMP protein Csm3	1	130	310.205	2.38619	0.663992
IS5 family transposase	1	464	304.039	0.655256	0.336463
tyrosine-type recombinase/integrase	2	832	303.233	0.364463	0.23211
CRISPR-associated helicase Cas3'	1	156	297.62	1.90782	0.68246
TIGR03986 family CRISPR-associated RAMP protein	1	74	295.831	3.99772	0.610785
type III-A CRISPR-associated protein Cas10/Csm1	1	90	294.925	3.27694	0.528934
type III-B CRISPR module RAMP protein Cmr6	1	91	288.054	3.16543	0.770916
CRISPR-associated endonuclease Cas2	1	218	278.646	1.27819	0.61719
helix-turn-helix transcriptional regulator	2	1680	278.005	0.165479	0.223959
	1	1517	273.804	0.18049	0.477633
CRISPR-associated endoribonuclease Cas6	1	147	268.669	1.82768	0.547866
site-specific integrase	2	654	264.71	0.404756	0.247056
dynamin family protein	1	152	260.158	1.71157	0.574861
CRISPR-associated endonuclease Cas1	1	160	254.952	1.59345	0.598208
nucleotidyl transferase AbiEii/AbiGii toxin family protein	1	114	253.72	2.22562	0.790058
type I restriction endonuclease subunit R	1	106	250.201	2.36039	0.563778
DUF262 domain-containing protein	2	216	238.731	1.10524	0.436975
type III-B CRISPR module RAMP protein Cmr4	2	153	233.443	1.52577	0.585667
XRE family transcriptional regulator	1	274	233.057	0.850574	0.869004
Tn3 family transposase	1	173	231.97	1.34087	0.772558
type I-B CRISPR-associated protein Cas7/Cst2/DevR	1	73	229.081	3.13809	0.67028
DUF6063 family protein	1	83	225.347	2.71502	0.701682
RNA-guided endonuclease TnpB family protein	1	212	223.914	1.0562	0.486244
DUF4194 domain-containing protein	1	87	223.545	2.56948	0.602974
Fic family protein	1	174	223.394	1.28388	0.630337
phage portal protein	1	312	223.303	0.715714	0.626623
type II toxin-antitoxin system RelE/ParE family toxin	1	201	212.723	1.05833	0.45302
sigma-70 family RNA polymerase sigma factor	2	871	211.434	0.242748	0.2577
type III-A CRISPR-associated RAMP protein Csm4	1	67	211.288	3.15356	0.470678
DNA adenine methylase	1	162	205.866	1.27078	0.657753
UvrD-helicase domain-containing protein	1	178	204.723	1.15013	0.833539
GNAT family N-acetyltransferase	2	1948	204.447	0.104953	0.226316
HNH endonuclease	2	338	204.108	0.603869	0.428008
ATP-binding protein	2	2365	201.493	0.0851977	0.540764
HsdR family type I site-specific deoxyribonuclease	1	79	200.484	2.53777	0.596747
DUF3696 domain-containing protein	1	116	199.374	1.71874	0.50935
IS4 family transposase	1	196	197.079	1.00551	0.48991
type III-A CRISPR-associated RAMP protein Csm5	1	54	183.709	3.40203	0.577014
IS110 family transposase	1	465	182.107	0.391628	0.379762
DUF2220 family protein	1	71	180.044	2.53583	0.751087
CRISPR system precrRNA processing endoribonuclease RAMP protein Cas6	1	96	178.868	1.86321	0.677643
LlaJI family restriction endonuclease	1	61	177.768	2.91423	0.64969
DNA cytosine methyltransferase	1	268	176.899	0.660071	0.588373
IS256 family transposase	1	250	174.114	0.696456	0.348727
IS1634 family transposase	1	117	172.141	1.47129	0.447439
type III-A CRISPR-associated RAMP protein Csm3	2	137	169.277	1.2356	0.478233
type VI secretion system baseplate subunit TssK	1	128	168.803	1.31877	0.590563
type I-B CRISPR-associated protein Cas7/Csh2	1	49	168.12	3.43102	0.743815
site-specific DNA-methyltransferase	1	196	166.477	0.849372	0.673634
N-6 DNA methylase	2	189	160.25	0.847885	0.410495
type II toxin-antitoxin system RelE/ParE family toxin	2	324	159.152	0.491208	0.272775
helicase-related protein	1	90	156.663	1.7407	0.952617
type I-E CRISPR-associated protein Cse1/CasA	1	96	152.669	1.5903	0.561386
WYL domain-containing protein	1	217	150.803	0.694943	0.37819
type III-B CRISPR module-associated protein Cmr3	1	35	148.898	4.25423	0.977592
CRISPR-associated protein Cas5	1	57	148.373	2.60304	0.611064
type I restriction endonuclease subunit R	2	132	148.313	1.12358	0.288504
Fic family protein	2	209	145.793	0.697575	0.348848
restriction endonuclease subunit S	1	253	144.335	0.570493	0.559656
50S ribosomal protein L33	1	203	141.15	0.695318	0.467399
group II intron reverse transcriptase/maturase	1	113	139.387	1.23351	0.392402
TIR domain-containing protein	1	119	139.063	1.16859	0.787413
SbcC/MukB-like Walker B domain-containing protein	1	44	137.808	3.132	0.81679
P-loop NTPase fold protein	1	57	135.495	2.37711	0.756122
molecular chaperone HtpG	1	65	132.831	2.04356	0.555732
nucleotidyltransferase domain-containing protein	1	129	132.232	1.02505	0.684548
toll/interleukin-1 receptor domain-containing protein	1	113	131.387	1.16272	0.715789
SAVED domain-containing protein	1	57	130.571	2.29071	0.858853
Uma2 family endonuclease	1	165	129.299	0.783629	0.453461
RNA-directed DNA polymerase	1	52	129.003	2.48083	0.722513
type I-E CRISPR-associated protein Cas5/CasD	2	99	127.388	1.28675	0.381822
IS5 family transposase	2	271	123.396	0.455337	0.214954
IS1380 family transposase	1	95	123.126	1.29607	0.391777
type I restriction-modification system subunit M	2	182	122.58	0.673515	0.272205
UvrD-helicase domain-containing protein	2	193	122.219	0.633261	0.441724
ATP-dependent helicase	1	105	122.117	1.16301	0.697372
PIN domain-containing protein	1	110	121.307	1.10279	0.534994
PD-(D/E)XK nuclease family protein	1	103	120.503	1.16993	0.843448
DNA topoisomerase (ATP-hydrolyzing) subunit B	1	62	120.395	1.94186	0.498495
recombinase family protein	2	560	119.893	0.214094	0.221779
class I SAM-dependent DNA methyltransferase	1	90	118.473	1.31637	0.586385
recombinase family protein	1	682	117.162	0.171791	0.4013
nucleotidyl transferase AbiEii/AbiGii toxin family protein	2	131	116.208	0.887081	0.422329
CRISPR-associated endonuclease Cas2	2	202	115.926	0.573889	0.311507
DUF4435 domain-containing protein	1	47	115.722	2.46216	0.499478
CRISPR-associated helicase Cas3'	2	115	114.461	0.995315	0.37011
type III-B CRISPR module RAMP protein Cmr1	2	61	113.329	1.85786	0.631705
CRISPR-associated helicase/endonuclease Cas3	1	51	112.461	2.20511	0.580046
Rpn family recombination-promoting nuclease/putative transposase	1	97	112.454	1.15932	0.411004
Abi family protein	1	69	110.882	1.60699	0.691894
type I-C CRISPR-associated protein Cas7/Csd2	1	37	110.087	2.97533	0.537395
NYN domain-containing protein	1	107	109.799	1.02615	0.549662
ImmA/IrrE family metallo-endopeptidase	1	87	109.425	1.25776	0.597534
type II toxin-antitoxin system VapC family toxin	2	227	108.496	0.477954	0.276962
50S ribosome-binding GTPase	1	92	107.14	1.16457	0.906842
restriction endonuclease	2	165	106.861	0.647645	0.463197
IS3 family transposase	2	562	106.222	0.189006	0.167427
ISAs1 family transposase	1	101	105.714	1.04667	0.37979
SNF2-related protein	1	63	105.623	1.67655	0.733637
type I-U CRISPR-associated protein Csb2	1	33	105.513	3.19736	0.794652
phospholipase D-like domain-containing protein	1	98	105.504	1.07657	0.944966
DUF3732 domain-containing protein	1	32	105.036	3.28237	0.891555
GIY-YIG nuclease family protein	1	132	104.266	0.789891	0.694743
HEPN domain-containing protein	1	65	103.727	1.59581	0.783596
type II toxin-antitoxin system VapC family toxin	1	134	103.399	0.771634	0.505884
excinuclease ABC subunit UvrA	1	134	103.263	0.77062	0.3638
TIGR02678 family protein	1	34	102.199	3.00585	0.7904
CHAT domain-containing protein	1	149	101.948	0.684212	0.727606
nucleotidyltransferase	2	85	101.356	1.19243	0.601177
ISL3 family transposase	1	135	101.287	0.750274	0.363178
TolC family protein	1	747	101.233	0.13552	0.376739
IS21 family transposase	2	196	99.9493	0.509945	0.183182
LytTR family DNA-binding domain-containing protein	1	593	98.9404	0.166847	0.31788
reverse transcriptase domain-containing protein	1	77	98.704	1.28187	0.632636
type III-A CRISPR-associated RAMP protein Csm4	2	64	98.5598	1.54	0.294411
IS630 family transposase	1	222	98.4001	0.443244	0.313754
SIR2 family protein	2	87	98.1176	1.12779	0.407031
IS66 family transposase	1	143	96.6397	0.675802	0.317507
DUF5716 family protein	1	46	96.0529	2.08811	0.606499
IS4 family transposase	2	128	95.9141	0.749329	0.348107
DNA (cytosine-5-)-methyltransferase	1	117	95.5233	0.816438	0.6223
BREX system P-loop protein BrxC	1	27	95.2114	3.52635	0.660716
ThiF family adenylyltransferase	1	94	94.8037	1.00855	1.22879
chromosome segregation protein SMC	1	65	94.6281	1.45582	0.397063
HD domain-containing protein	1	370	94.0532	0.254198	0.665783
CRISPR-associated endonuclease Cas1	2	123	93.0504	0.756507	0.354537
putative DNA binding domain-containing protein	1	82	92.2851	1.12543	0.514462
CRISPR-associated RAMP protein Csx7	1	30	91.6126	3.05375	0.532538
TIGR02680 family protein	1	31	91.5177	2.95218	0.794808
5-methylcytosine-specific restriction endonuclease system specificity protein McrC	1	33	91.4128	2.77008	0.432178
DUF2971 domain-containing protein	1	42	91.1043	2.16915	0.497885
HK97 family phage prohead protease	1	215	91.0019	0.423264	0.42786
PIN domain-containing protein	2	160	89.8391	0.561494	0.341475
TIGR02221 family CRISPR-associated protein	1	34	89.5943	2.63513	0.66165
WYL domain-containing protein	2	256	89.2473	0.348622	0.222432
type I-B CRISPR-associated protein Cas5b	1	38	88.975	2.34145	0.611143
DUF2220 family protein	2	77	88.5506	1.15001	0.279809
DevR family CRISPR-associated autoregulator	1	28	88.2414	3.15148	0.906547
type I CRISPR-associated protein Cas7	1	32	88.0599	2.75187	1.16509
HEAT repeat domain-containing protein	1	199	86.5268	0.434808	0.52614
IS21-like element helper ATPase IstB	1	171	86.412	0.505334	0.325534
CRISPR-associated endonuclease Cas3''	1	44	86.1935	1.95894	0.813236
type I restriction endonuclease	1	38	85.9487	2.26181	0.633173
type III-B CRISPR module-associated protein Cmr3	2	49	85.4505	1.74389	0.687409
AraC family transcriptional regulator	2	896	84.9908	0.0948558	0.214143
AAA domain-containing protein	2	89	84.1742	0.945778	0.409466
protein DpdH	1	18	84.118	4.67322	0.690817
CRISPR-associated protein Cas5	2	62	83.9722	1.35439	0.294467
DNA methyltransferase	1	77	83.9458	1.0902	0.670592
IS630 family transposase	2	201	83.8546	0.417187	0.184247
type I-C CRISPR-associated protein Cas5c	1	44	83.5955	1.8999	0.603739
DNA cytosine methyltransferase	2	238	83.4367	0.350574	0.260899
type I-E CRISPR-associated protein Cas7/Cse4/CasC	2	56	82.8588	1.47962	0.397427
dynamin family protein	2	111	82.4363	0.74267	0.328044
DUF3800 domain-containing protein	1	43	82.4081	1.91647	0.716246
PD-(D/E)XK nuclease family protein	2	120	81.9073	0.682561	0.427138
nucleotidyltransferase domain-containing protein	2	166	81.6473	0.491851	0.30648
DUF6079 family protein	1	21	81.4199	3.87714	0.900374
type III-B CRISPR-associated protein Cas10/Cmr2	2	52	81.3494	1.56441	0.523478
IS21 family transposase	1	161	81.1451	0.504007	0.31487
IS110 family transposase	2	281	80.9866	0.288208	0.1976
IS66 family insertion sequence element accessory protein TnpB	2	207	80.8553	0.390605	0.256427
type I-B CRISPR-associated protein Cas5b	2	63	79.5658	1.26295	0.254312
Eco57I restriction-modification methylase domain-containing protein	1	41	78.9365	1.92528	0.712604
FHA domain-containing protein	1	268	78.9114	0.294446	0.527427
DUF4194 domain-containing protein	2	59	78.4822	1.33021	0.511783
CRISPR-associated endoribonuclease Cas6	2	91	78.1711	0.859023	0.326621
helicase-related protein	2	79	77.7082	0.983647	0.547804
DNA polymerase III subunit delta	1	113	77.5347	0.686147	0.419629
Uma2 family endonuclease	2	172	77.3903	0.449943	0.255425
toprim domain-containing protein	1	97	77.1548	0.79541	0.56147
accessory Sec system protein Asp2	1	78	76.9122	0.986054	0.47281
replication initiation protein	1	62	76.6529	1.23634	0.49696
DUF4158 domain-containing protein	1	62	76.6253	1.23589	0.734488
type III-B CRISPR module-associated protein Cmr5	1	80	76.3603	0.954504	0.410105
AIPR family protein	1	28	75.8136	2.70763	0.688196
IS256 family transposase	2	157	75.5326	0.481099	0.218388
CRISPR system precrRNA processing endoribonuclease RAMP protein Cas6	2	89	75.3263	0.846363	0.457502
type I-B CRISPR-associated protein Cas7/Cst2/DevR	2	49	75.1691	1.53406	0.410472
group II intron reverse transcriptase/maturase	2	115	75.0099	0.65226	0.201756
DNA topoisomerase IV subunit B	1	32	74.5352	2.32923	0.338671
restriction endonuclease subunit S	2	326	73.8346	0.226487	0.246202
site-specific DNA-methyltransferase	2	169	73.5009	0.434917	0.279212
type I-E CRISPR-associated protein Cas5/CasD	1	28	72.7709	2.59896	0.700189
BREX system P-loop protein BrxC	2	45	72.4577	1.61017	0.380045
RNA-guided endonuclease TnpB family protein	2	125	72.3719	0.578975	0.239317
transcriptional regulator	1	195	72.3618	0.371086	0.627463
methylated-DNA--[protein]-cysteine S-methyltransferase	1	81	71.9213	0.887918	0.456164
pentapeptide repeat-containing protein	1	180	71.3715	0.396508	0.618728
preprotein translocase subunit SecA	1	61	71.0564	1.16486	0.483665
HD domain-containing protein	2	384	70.5551	0.183737	0.4073
MoxR family ATPase	1	85	69.9628	0.823092	0.93917
dsDNA nuclease domain-containing protein	1	19	69.9084	3.67939	0.810967
CRISPR-associated helicase/endonuclease Cas3	2	71	69.6946	0.981613	0.327837
NERD domain-containing protein	1	59	69.5846	1.1794	0.760022
patatin-like phospholipase family protein	1	236	68.5224	0.290349	0.620843
DUF1788 domain-containing protein	1	32	67.8512	2.12035	0.532445
type I-E CRISPR-associated protein Cas6/Cse3/CasE	1	36	67.8184	1.88384	0.596781
SMI1/KNR4 family protein	1	85	67.6199	0.795529	0.445336
IS1182 family transposase	1	88	67.2393	0.764082	0.311145
DNA alkylation repair protein	1	55	67.1446	1.22081	0.469299
recombinase RecA	1	138	66.9069	0.484833	0.382026
SsrA-binding protein SmpB	1	86	66.8386	0.777193	0.427294
DUF2075 domain-containing protein	1	32	66.4214	2.07567	1.00883
type VI secretion system baseplate subunit TssF	1	105	66.0939	0.629465	0.380555
DUF4365 domain-containing protein	1	30	65.9305	2.19768	1.22325
BREX-1 system adenine-specific DNA-methyltransferase PglX	1	36	65.8645	1.82957	0.723188
IS30 family transposase	1	169	65.4919	0.387526	0.263656
protein kinase	1	337	65.1976	0.193465	0.526683
class I SAM-dependent methyltransferase	2	1170	65.152	0.0556855	0.260927
abortive infection system antitoxin AbiGi family protein	1	19	63.9765	3.36719	1.0992
terminase large subunit	1	78	63.927	0.819577	0.317514
NACHT domain-containing protein	1	44	63.5026	1.44324	1.08928
VWA domain-containing protein	1	239	62.6333	0.262064	0.577796
TIGR03986 family CRISPR-associated RAMP protein	2	35	62.5222	1.78635	0.45405
CRISPR-associated protein	1	30	62.3053	2.07684	1.35105
class I SAM-dependent DNA methyltransferase	2	77	62.2731	0.808742	0.364445
Tn3 family transposase	2	70	62.0486	0.886408	0.413706
type I-A CRISPR-associated protein Cas7/Csa2	1	19	61.372	3.23011	0.887593
GIY-YIG nuclease family protein	2	135	61.3352	0.454335	0.396672
reverse transcriptase family protein	1	41	61.1585	1.49167	0.458721
type I-E CRISPR-associated endonuclease Cas1e	1	27	60.7263	2.24912	0.544781
type I-E CRISPR-associated protein Cse2/CasB	1	47	60.5019	1.28728	0.471757
phosphotransferase	1	216	60.3244	0.27928	0.508696
transposase family protein	1	130	60.3179	0.463984	0.332481
glutamate--tRNA ligase	1	80	60.2445	0.753056	0.425238
IS1634 family transposase	2	69	60.1782	0.872149	0.31732
molecular chaperone HtpG	2	58	59.8213	1.0314	0.313491
type I-U CRISPR-associated helicase/endonuclease Cas3	1	19	59.7348	3.14394	0.754333
RNA polymerase sigma factor	2	259	59.6454	0.230291	0.216408
restriction endonuclease-like protein	1	21	59.2377	2.82084	0.445164
HEPN domain-containing protein	2	69	59.1337	0.85701	0.445164
type I-U CRISPR-associated protein Csb2	2	37	58.6829	1.58602	0.459973
DUF1837 domain-containing protein	1	21	57.5169	2.7389	0.553254
Rpn family recombination-promoting nuclease/putative transposase	2	97	57.5108	0.592895	0.319027
DUF5716 family protein	2	40	57.308	1.4327	0.432679
HsdR family type I site-specific deoxyribonuclease	2	50	57.1591	1.14318	0.35911
ATP-binding domain-containing protein	1	31	56.7327	1.83009	0.780621
type I-F CRISPR-associated protein Csy2	1	20	56.6717	2.83359	1.05788
PhoH family protein	1	95	56.6067	0.59586	0.455571
DUF3375 domain-containing protein	1	25	56.411	2.25644	0.47231
MoxR family ATPase	2	122	56.3103	0.46156	0.46028
DNA adenine methylase	2	93	56.303	0.605408	0.365643
DUF3883 domain-containing protein	1	30	56.2538	1.87513	0.87879
type III-B CRISPR module RAMP protein Cmr6	2	41	55.8209	1.36148	0.309532
type II CRISPR-associated endonuclease Cas1	2	81	55.6886	0.687513	0.253152
BREX system Lon protease-like protein BrxL	1	32	55.529	1.73528	0.526525
phosphotransferase	2	221	55.4279	0.250805	0.255294
IS3 family transposase	1	996	55.0137	0.0552347	0.252884
phospholipase D-like domain-containing protein	2	110	54.5861	0.496237	0.523523
head-tail connector protein	1	144	54.556	0.378861	0.615771
ribonuclease HII	1	81	54.507	0.672926	0.44081
metallophosphoesterase	2	377	54.3013	0.144035	0.299502
IS91 family transposase	1	48	53.9349	1.12364	0.385792
macro domain-containing protein	1	72	53.8976	0.748578	0.707357
AbiH family protein	1	27	53.7517	1.9908	0.569451
BREX-1 system phosphatase PglZ type A	1	17	53.5284	3.14873	1.00774
winged helix DNA-binding domain-containing protein	1	48	53.3789	1.11206	0.452933
SNF2-related protein	2	71	53.2675	0.750246	0.341184
TIGR02678 family protein	2	31	53.1355	1.71405	0.52667
ECF-type sigma factor	1	104	53.012	0.509731	0.459543
LytTR family DNA-binding domain-containing protein	2	223	52.895	0.237197	0.296725
Z1 domain-containing protein	2	27	52.7845	1.95498	0.338518
protein DpdJ	1	16	52.5659	3.28537	0.4847
toll/interleukin-1 receptor domain-containing protein	2	96	52.4191	0.546032	0.391261
XRE family transcriptional regulator	2	204	52.193	0.255848	0.289206
IS701 family transposase	1	59	51.9117	0.87986	0.370559
type IV toxin-antitoxin system AbiEi family antitoxin domain-containing protein	1	66	51.8928	0.786254	0.360981
DUF262 domain-containing HNH endonuclease family protein	1	18	51.8417	2.8801	0.577884
IS200/IS605 family transposase	1	102	51.7018	0.506881	0.341099
SAVED domain-containing protein	2	51	51.6489	1.01272	0.42138
DNA topoisomerase (ATP-hydrolyzing) subunit B	2	54	51.4711	0.953169	0.299603
ATP-dependent endonuclease	1	17	51.4474	3.02632	0.803231
DUF87 domain-containing protein	1	32	51.4343	1.60732	0.777726
reverse transcriptase domain-containing protein	2	76	51.343	0.675565	0.2618
ThiF family adenylyltransferase	2	106	51.0193	0.481314	0.549489
putative CRISPR-associated protein	1	18	50.9221	2.829	0.808203
deoxyguanosinetriphosphate triphosphohydrolase	1	37	50.6489	1.36889	0.672333
flagellar protein FlgN	1	162	50.6451	0.312624	0.335375
IS66 family transposase	2	122	50.5336	0.41421	0.172757
ISL3 family transposase	2	99	50.0533	0.505588	0.206933
preprotein translocase subunit SecA	2	96	49.442	0.515021	0.22329
CGNR zinc finger domain-containing protein	1	51	49.4279	0.969175	0.453667
type III-A CRISPR-associated protein Csm2	1	41	49.4102	1.20513	0.442998
TIGR02646 family protein	1	22	49.3192	2.24178	0.622288
transposase zinc-binding domain-containing protein	1	71	49.1484	0.692231	0.450912
type VI secretion system baseplate subunit TssK	2	74	49.0023	0.662194	0.267851
SMI1/KNR4 family protein	2	89	48.9766	0.550299	0.283095
nuclease domain-containing protein	1	16	48.9296	3.0581	0.689937
DDE-type integrase/transposase/recombinase	2	145	48.807	0.3366	0.233524
DUF2971 domain-containing protein	2	42	48.6629	1.15864	0.315574
PDDEXK nuclease domain-containing protein	1	42	48.5106	1.15501	0.492215
DUF2398 family protein	1	22	48.5063	2.20483	1.06817
DUF1998 domain-containing protein	2	34	48.3549	1.4222	0.532802
helicase	1	24	48.2401	2.01	1.28741
ATP-dependent DNA helicase	1	56	48.0601	0.858216	0.468344
type I-F CRISPR-associated protein Csy3	1	30	48.0277	1.60092	0.73377
adenylosuccinate synthase	1	61	48.0157	0.787143	0.486261
TIR domain-containing protein	2	95	47.8961	0.50417	0.457412
DNA-binding protein	1	139	47.5817	0.342315	0.566672
serine protease	1	139	47.5266	0.341918	0.927557
methylated-DNA--[protein]-cysteine S-methyltransferase	2	90	47.274	0.525267	0.338257
DUF3732 domain-containing protein	2	33	47.1843	1.42983	0.348792
RloB family protein	1	22	47.0495	2.13862	0.729489
type II toxin-antitoxin system PemK/MazF family toxin	1	89	46.9462	0.527486	0.474068
adenylosuccinate synthase	2	81	46.9017	0.579033	0.257363
IS66 family insertion sequence element accessory protein TnpB	1	89	46.7978	0.525818	0.330395
DUF4868 domain-containing protein	1	38	46.7821	1.23111	0.476229
DNA-3-methyladenine glycosylase I	1	56	46.7103	0.834112	0.427532
ImmA/IrrE family metallo-endopeptidase	2	81	46.6317	0.575701	0.332066
type II CRISPR RNA-guided endonuclease Cas9	1	18	46.019	2.55661	0.483693
DNA helicase RecQ	1	47	45.6161	0.970556	0.376601
type I-B CRISPR-associated protein Cas7/Csh2	2	28	45.5434	1.62655	0.429447
phosphoadenosine phosphosulfate reductase family protein	1	50	45.5103	0.910206	0.49056
dNTP triphosphohydrolase	1	27	45.4836	1.68458	0.64888
CRISPR-associated protein Csx11	1	13	45.4819	3.49861	0.538432
DNA topoisomerase	1	47	45.2366	0.962481	0.490359
DUF2075 domain-containing protein	2	41	45.1231	1.10056	0.409259
abortive infection family protein	1	21	44.8663	2.13649	0.95411
tetratricopeptide repeat protein	1	1105	44.3818	0.0401646	0.398359
IS200/IS605 family transposase	2	101	44.3586	0.439194	0.194572
ParA family protein	1	325	44.3356	0.136417	0.532116
type I restriction enzyme HsdR N-terminal domain-containing protein	1	23	44.2	1.92174	0.846309
proteasome accessory factor PafA2 family protein	1	20	44.1965	2.20982	0.525424
ATP-dependent helicase	2	76	44.0166	0.579166	0.302803
type I restriction endonuclease	2	41	43.816	1.06868	0.303203
IS30 family transposase	2	125	43.6653	0.349323	0.169074
HipA domain-containing protein	1	38	43.6222	1.14795	0.57984
DUF4263 domain-containing protein	1	17	43.5398	2.56116	0.852428
DGQHR domain-containing protein	1	14	43.4384	3.10274	0.962176
transcriptional regulator	2	231	42.9162	0.185785	0.299065
IS1595 family transposase	1	70	42.8086	0.611551	0.274394
DUF1887 family CARF protein	1	19	42.6695	2.24576	0.798543
PBSX family phage terminase large subunit	2	92	42.5788	0.462813	0.156901
PglZ domain-containing protein	1	16	42.529	2.65806	1.30087
DUF4145 domain-containing protein	1	28	42.2908	1.51039	0.418273
DUF1998 domain-containing protein	1	15	42.2261	2.81507	0.805181
P-loop NTPase fold protein	2	41	42.2133	1.02959	0.423207
CRISPR-associated RAMP protein Csx7	2	29	42.1616	1.45385	0.313091
CRISPR-associated protein Cas4	1	56	42.1591	0.752841	0.359498
YqaJ viral recombinase family protein	1	43	42.1056	0.979201	0.665843
HNH endonuclease signature motif containing protein	1	72	41.7048	0.579234	0.748941
IS21-like element helper ATPase IstB	2	222	41.5523	0.187173	0.185323
MerR family transcriptional regulator	2	443	41.5107	0.0937035	0.217076
type I-D CRISPR-associated protein Cas7/Csc2	1	27	41.4974	1.53694	1.10685
CRISPR-associated endonuclease Cas3''	2	41	41.4907	1.01197	0.400134
DUF2326 domain-containing protein	1	13	41.2796	3.17535	0.636888
type II toxin-antitoxin system HipA family toxin	1	34	41.1816	1.21122	0.50739
retron St85 family RNA-directed DNA polymerase	1	25	41.094	1.64376	0.56857
phage integrase N-terminal SAM-like domain-containing protein	1	78	41.0397	0.52615	0.416931
type I-F CRISPR-associated helicase Cas3f	1	14	40.9497	2.92498	0.490495
DUF927 domain-containing protein	1	28	40.9445	1.4623	0.526222
DNA primase	1	78	40.9241	0.524668	0.443268
recombination-associated protein RdgC	1	25	40.8711	1.63484	0.764969
DUF4238 domain-containing protein	1	25	40.8497	1.63399	0.654671
excinuclease ABC subunit UvrB	1	71	40.73	0.573661	0.357922
SMC family ATPase	1	27	40.7251	1.50834	0.553925
type IIA DNA topoisomerase subunit B	1	18	40.6373	2.25763	0.325034
phosphoenolpyruvate carboxylase	1	78	40.4366	0.518418	0.525516
Eco57I restriction-modification methylase domain-containing protein	2	47	40.4236	0.860078	0.317175
glutamate--tRNA ligase	2	72	40.3387	0.56026	0.29135
caspase family protein	1	102	40.3067	0.395164	0.541881
ISAs1 family transposase	2	61	40.1524	0.658237	0.299374
type III-B CRISPR module-associated Cmr3 family protein	1	10	40.0944	4.00944	0.751682
winged helix-turn-helix domain-containing protein	2	308	40.08	0.13013	0.251042
phage/plasmid primase, P4 family	1	48	39.9744	0.832799	0.472575
IS200/IS605 family accessory protein TnpB-related protein	1	25	39.4477	1.57791	0.514213
zinc-dependent metalloprotease	1	76	38.955	0.512566	0.544109
accessory Sec system translocase SecA2	1	25	38.8076	1.55231	0.477225
valine--tRNA ligase	1	73	38.7993	0.531497	0.329244
DUF4062 domain-containing protein	1	28	38.782	1.38507	0.787743
NYN domain-containing protein	2	83	38.6449	0.465601	0.26343
bifunctional DNA primase/polymerase	1	38	38.6434	1.01693	0.356852
TIGR02221 family CRISPR-associated protein	2	33	38.5189	1.16724	0.273875
phage portal protein	2	241	38.481	0.159672	0.297884
transposase family protein	2	89	38.3101	0.430451	0.251075
AlwI family type II restriction endonuclease	1	15	38.186	2.54573	0.960564
type III-A CRISPR-associated protein Cas10/Csm1	2	28	38.1394	1.36212	0.429326
DUF5677 domain-containing protein	1	20	38.1236	1.90618	0.434461
type II CRISPR-associated endonuclease Cas1	1	30	37.9826	1.26609	0.467605
nucleotide-binding protein	1	26	37.7959	1.45369	0.599475
integrase core domain-containing protein	2	153	37.6605	0.246147	0.184148
type 4b pilus protein PilO2	1	65	37.4958	0.576858	0.315927
inorganic diphosphatase	1	67	37.3912	0.558077	0.309904
DUF6063 family protein	2	25	37.2426	1.4897	0.532478
virulence RhuM family protein	1	33	37.2029	1.12736	0.428066
Dam family site-specific DNA-(adenine-N6)-methyltransferase	1	33	37.1473	1.12568	0.426548
toprim domain-containing protein	2	70	37.0469	0.529242	0.298564
replicative DNA helicase	1	94	37.0112	0.393736	0.922044
DNA methyltransferase	2	61	36.8695	0.604418	0.334493
CRISPR-associated ring nuclease Csm6	1	20	36.6409	1.83205	0.631941
RNA-directed DNA polymerase	2	36	36.6145	1.01707	0.376109
SLATT domain-containing protein	1	27	36.4278	1.34918	0.57677
protein DpdJ	2	24	36.4081	1.517	0.267064
pentapeptide repeat-containing protein	2	210	36.1341	0.172067	0.321466
CRISPR-associated endonuclease Cas6	1	19	35.7485	1.8815	0.564444
RteC domain-containing protein	1	20	35.5363	1.77682	0.464177
type III-B CRISPR module-associated protein Cmr5	2	71	35.3989	0.498577	0.26227
DUF2791 family P-loop domain-containing protein	1	11	35.3309	3.2119	1.74957
DNA-processing protein DprA	1	126	35.2979	0.280142	0.506132
3'-5' exonuclease	2	99	35.2833	0.356397	0.399236
type I-F CRISPR-associated endonuclease Cas1f	1	17	35.2687	2.07463	0.531109
RecQ family ATP-dependent DNA helicase	1	37	34.9071	0.943436	0.557599
SsrA-binding protein SmpB	2	103	34.897	0.338806	0.227841
TetR/AcrR family transcriptional regulator	2	1651	34.8882	0.0211316	0.165962
restriction system-associated AAA family ATPase	1	12	34.75	2.89583	0.205693
DUF4065 domain-containing protein	1	24	34.6551	1.44396	0.503233
TIGR02679 family protein	1	15	34.551	2.3034	0.687552
type I-A CRISPR-associated protein Cas7/Csa2	2	20	34.5476	1.72738	0.366861
DISARM system SNF2-like helicase DrmD	1	16	34.5473	2.15921	0.598644
zinc ribbon domain-containing protein	1	182	34.5072	0.1896	0.574819
PhoH family protein	2	88	34.4525	0.391506	0.238471
cob(I)yrinic acid a,c-diamide adenosyltransferase	1	66	34.3841	0.520971	0.468717
terminase large subunit	2	85	34.2545	0.402994	0.223939
TM1812 family CRISPR-associated protein	1	14	34.0705	2.4336	0.613767
thymidylate synthase	1	39	34.0296	0.872554	0.498364
phage tail assembly protein	1	124	34.0105	0.274278	0.263038
AIPR family protein	2	26	33.7931	1.29973	0.370607
type I-A CRISPR-associated protein Cas5a	1	14	33.742	2.41014	0.537484
DUF6521 family protein	1	35	33.6855	0.962442	0.493501
McrC family protein	2	28	33.6682	1.20243	0.421989
DNA (cytosine-5-)-methyltransferase	2	81	33.521	0.413839	0.234019
4'-phosphopantetheinyl transferase superfamily protein	1	88	33.3165	0.378597	0.455284
Abi family protein	2	34	33.1646	0.975429	0.395869
type I-U CRISPR-associated RAMP protein Csb1/Cas7u	1	32	33.0682	1.03338	0.46945
PD-(D/E)XK nuclease-like domain-containing protein	1	54	32.9505	0.610195	0.417549
patatin-like phospholipase family protein	2	192	32.9224	0.171471	0.377946
DNA alkylation repair protein	2	53	32.8841	0.620455	0.321761
DUF4007 family protein	1	12	32.5391	2.71159	0.447506
excinuclease ABC subunit UvrA	2	131	32.3722	0.247116	0.208556
type III-A CRISPR-associated RAMP protein Csm5	2	20	32.3651	1.61825	0.228843
TIGR02710 family CRISPR-associated CARF protein	1	13	32.1631	2.47408	0.4375
TniQ family protein	2	57	31.9939	0.561296	0.231289
DotU family type IV/VI secretion system protein	1	25	31.8846	1.27539	0.64268
DNA topoisomerase IV subunit B	2	28	31.8705	1.13823	0.363709
SEC-C domain-containing protein	1	30	31.8615	1.06205	0.796007
CHAT domain-containing protein	2	115	31.8437	0.276902	0.424724
DUF4365 domain-containing protein	2	33	31.6351	0.958639	0.342249
type I DNA topoisomerase	1	66	31.5558	0.478117	0.302691
IS6 family transposase	1	75	31.5378	0.420504	0.314428
type I CRISPR-associated protein Cas7	2	21	31.4736	1.49874	0.60698
secondary thiamine-phosphate synthase enzyme YjbQ	1	54	31.4686	0.582752	0.381971
tryptophan--tRNA ligase	2	112	31.3647	0.280042	0.251185
ISKra4 family transposase	1	20	31.2862	1.56431	0.242873
arginine--tRNA ligase	1	98	31.216	0.31853	0.389712
IS982 family transposase	1	63	31.0257	0.492472	0.304177
putative DNA binding domain-containing protein	2	57	30.615	0.537105	0.298158
IS91 family transposase	2	42	30.3289	0.722117	0.287666
lasso peptide biosynthesis B2 protein	1	64	30.2928	0.473326	0.416001
RloB family protein	2	24	30.2171	1.25904	0.352038
CRISPR-associated protein	2	24	30.1512	1.2563	0.863779
phospholipase D family protein	1	45	30.133	0.669622	1.07031
NAD-glutamate dehydrogenase	1	42	30.0722	0.716004	0.570049
type I-D CRISPR-associated protein Cas5/Csc1	1	17	29.9993	1.76466	1.08792
dsDNA nuclease domain-containing protein	2	19	29.9823	1.57801	0.273907
CRISPR-associated protein Cas4	2	86	29.922	0.34793	0.156855
DNA topoisomerase IV subunit A	1	33	29.9196	0.906655	0.464578
class I tRNA ligase family protein	1	98	29.8515	0.304607	0.548705
DUF499 domain-containing protein	1	9	29.8407	3.31564	0.688314
type I-E CRISPR-associated protein Cas6/Cse3/CasE	2	35	29.8289	0.852253	0.250184
PDDEXK nuclease domain-containing protein	2	46	29.795	0.647718	0.214289
type I-B CRISPR-associated protein Cas8b1/Cst1	1	11	29.7672	2.70611	0.608438
DNA-3-methyladenine glycosylase	1	57	29.6648	0.520434	0.491007
DISARM system helicase DrmA	1	9	29.5998	3.28887	0.65887
type II toxin-antitoxin system PemK/MazF family toxin	2	99	29.5936	0.298925	0.234722
type II restriction endonuclease	1	12	29.5878	2.46565	0.686312
IS1380 family transposase	2	34	29.4759	0.866937	0.439828
type I-C CRISPR-associated protein Cas8c/Csd1	1	12	29.4635	2.45529	0.953985
exodeoxyribonuclease V subunit gamma	1	28	29.3801	1.04929	0.643825
Arm DNA-binding domain-containing protein	1	61	29.3696	0.481469	0.382111
type VI secretion system baseplate subunit TssG	1	58	29.321	0.505534	0.570321
DUF429 domain-containing protein	1	16	29.1343	1.82089	0.540949
ATP-dependent helicase HrpB	1	28	29.0149	1.03624	0.553362
TIGR02677 family protein	1	13	29.0096	2.2315	0.421407
phage integrase SAM-like domain-containing protein	1	42	28.837	0.686596	0.397364
S-4TM family putative pore-forming effector	1	13	28.7899	2.2146	0.580907
DUF2399 domain-containing protein	1	16	28.7662	1.79789	1.00747
TniB family NTP-binding protein	1	34	28.7283	0.844949	0.417527
NERD domain-containing protein	2	55	28.6897	0.521631	0.422699
DUF72 domain-containing protein	1	42	28.6347	0.681777	0.391211
RNA polymerase sigma factor	1	201	28.6314	0.142445	0.302283
type IV secretory system conjugative DNA transfer family protein	1	49	28.5683	0.583027	0.411878
HNH endonuclease signature motif containing protein	2	63	28.5121	0.452573	0.276998
CGNR zinc finger domain-containing protein	2	49	28.4337	0.580279	0.241561
GvpL/GvpF family gas vesicle protein	1	25	28.2034	1.12814	0.52172
DUF2357 domain-containing protein	2	22	28.1243	1.27838	0.860341
winged helix DNA-binding domain-containing protein	2	51	28.1206	0.551384	0.282815
4-alpha-glucanotransferase	1	60	28.0873	0.468122	0.499861
DNA polymerase III subunit delta'	1	46	28.0617	0.610038	0.352732
DarT ssDNA thymidine ADP-ribosyltransferase family protein	1	11	28.0574	2.55068	0.742701
CHC2 zinc finger domain-containing protein	1	32	27.9285	0.872765	0.483531
relaxase/mobilization nuclease domain-containing protein	1	44	27.8947	0.633971	0.345709
peroxide stress protein YaaA	1	28	27.8544	0.994801	0.555355
GTPase domain-containing protein	1	22	27.8051	1.26387	0.87316
DUF1819 family protein	1	19	27.7494	1.46049	0.72642
CRISPR-associated protein Cmr3	1	6	27.6848	4.61413	0.766494
excinuclease ABC subunit UvrB	2	82	27.6774	0.337529	0.220989
DUF3800 domain-containing protein	2	30	27.6535	0.921785	0.371943
DUF6088 family protein	1	33	27.644	0.837695	0.477455
ParB/RepB/Spo0J family partition protein	1	105	27.6303	0.263146	0.604199
DUF2469 domain-containing protein	2	38	27.6124	0.726643	0.227641
ParA family protein	2	193	27.5868	0.142937	0.301594
FHA domain-containing protein	2	236	27.5833	0.116879	0.295931
TIGR02677 family protein	2	22	27.4969	1.24986	0.436292
IS1182 family transposase	2	56	27.4703	0.490542	0.165114
FRG domain-containing protein	1	23	27.4528	1.1936	0.53699
SbcC/MukB-like Walker B domain-containing protein	2	21	27.4351	1.30643	0.374095
type II toxin-antitoxin system HipA family toxin	2	45	27.3399	0.607553	0.214114
DevR family CRISPR-associated autoregulator	2	18	27.252	1.514	0.500056
type VI secretion system baseplate subunit TssG	2	83	27.1092	0.326617	0.201848
DUF2252 domain-containing protein	1	15	27.0924	1.80616	0.817505
DUF5706 domain-containing protein	1	31	26.9833	0.870428	0.417193
HipA domain-containing protein	2	36	26.9734	0.74926	0.365093
anaerobic ribonucleoside-triphosphate reductase	1	33	26.9051	0.815306	0.452795
BREX-1 system adenine-specific DNA-methyltransferase PglX	2	31	26.8503	0.866139	0.330759
PadR family transcriptional regulator	2	232	26.808	0.115552	0.207534
replication initiation protein	2	45	26.7782	0.59507	0.344016
McrBC 5-methylcytosine restriction system component	1	8	26.7093	3.33866	0.644427
EVE domain-containing protein	2	53	26.6561	0.502945	0.32015
valine--tRNA ligase	2	80	26.6407	0.333009	0.292871
CBASS oligonucleotide cyclase	1	10	26.5123	2.65123	0.83799
type I-D CRISPR-associated helicase Cas3'	1	15	26.5049	1.76699	0.510288
DUF4268 domain-containing protein	1	12	26.3631	2.19693	0.856825
DUF488 family protein	1	27	26.2007	0.970396	0.374434
DNA-3-methyladenine glycosylase	2	64	26.092	0.407687	0.372875
DDE-type integrase/transposase/recombinase	1	175	26.023	0.148703	0.330964
phospholipase D-like domain-containing protein DpdK	1	14	25.9476	1.8534	0.377549
ABC-F family ATP-binding cassette domain-containing protein	1	82	25.9277	0.316192	0.307498
thymidylate synthase	2	61	25.907	0.424705	0.237824
DNA-binding protein	2	127	25.8331	0.20341	0.315009
reverse transcriptase family protein	2	44	25.8215	0.586852	0.267701
ATP-dependent DNA ligase	1	25	25.7749	1.03099	0.398461
GTP pyrophosphokinase family protein	1	19	25.6661	1.35085	0.434271
glutamate--cysteine ligase	1	38	25.6648	0.675391	0.612847
SWIM zinc finger family protein	1	22	25.6603	1.16638	0.735234
Holliday junction resolvase RecU	1	13	25.5506	1.96543	1.00695
tRNA (adenosine(37)-N6)-threonylcarbamoyltransferase complex ATPase subunit type 1 TsaE	1	111	25.5104	0.229823	0.342806
uracil-DNA glycosylase	2	113	25.4785	0.225473	0.284751
HigA family addiction module antitoxin	2	65	25.4457	0.391472	0.221943
MarR family transcriptional regulator	2	692	25.4275	0.0367449	0.186797
LuxR family transcriptional regulator	1	156	25.3781	0.16268	0.403385
HEAT repeat domain-containing protein	2	182	25.3703	0.139397	0.319246
DUF5906 domain-containing protein	1	19	25.3363	1.33349	0.513444
DUF4357 domain-containing protein	1	15	25.2622	1.68414	0.745803
caspase family protein	2	104	25.2568	0.242854	0.341701
VRR-NUC domain-containing protein	1	27	25.2347	0.934618	0.785037
tRNA (N6-threonylcarbamoyladenosine(37)-N6)-methyltransferase TrmO	1	24	25.227	1.05112	0.500478
NACHT domain-containing protein	2	32	25.1733	0.786665	0.491061
DNA/RNA non-specific endonuclease	1	52	25.0964	0.482623	0.597805
DUF3987 domain-containing protein	1	25	25.0862	1.00345	0.462467
endonuclease	1	45	25.0778	0.557284	0.768147
Hsp70 family protein	1	165	25.0356	0.151731	0.506821
IS1595 family transposase	2	60	25.0153	0.416921	0.196478
DUF1156 domain-containing protein	1	12	24.9037	2.07531	0.849241
non-homologous end-joining DNA ligase	1	28	24.8327	0.886883	0.383676
BREX-1 system phosphatase PglZ type A	2	21	24.807	1.18129	0.352702
DUF86 domain-containing protein	2	54	24.7986	0.459234	0.213364
DUF6079 family protein	2	17	24.7334	1.45491	0.400753
SAM-dependent methyltransferase	2	166	24.7184	0.148906	0.431008
DUF262 domain-containing HNH endonuclease family protein	2	17	24.6223	1.44837	0.378469
50S ribosome-binding GTPase	2	62	24.6072	0.39689	0.393705
DUF3375 family protein	1	12	24.5457	2.04547	0.591123
ATP-dependent RNA helicase HrpA	1	17	24.4464	1.43802	0.420951
TIGR02391 family protein	1	9	24.364	2.70711	0.878371
4'-phosphopantetheinyl transferase superfamily protein	2	101	24.2687	0.240284	0.19783
phage terminase large subunit family protein	2	47	24.2345	0.515628	0.280499
Txe/YoeB family addiction module toxin	1	25	24.2273	0.96909	0.459697
type I-B CRISPR-associated endonuclease Cas1b	2	37	24.2078	0.654265	0.224438
plasmid pRiA4b ORF-3 family protein	1	32	24.1553	0.754854	0.514525
TIGR02680 family protein	2	20	24.111	1.20555	0.213727
catalase	1	54	24.0759	0.44585	0.355047
type I-A CRISPR-associated protein Cas5a	2	15	24.056	1.60374	0.434203
DUF3883 domain-containing protein	2	20	24.0389	1.20194	0.536811
TIGR02679 domain-containing protein	1	11	24.0075	2.1825	0.616855
FHIPEP family type III secretion protein	1	21	23.9998	1.14285	0.777634
DUF4158 domain-containing protein	2	37	23.931	0.646784	0.347918
DUF1788 domain-containing protein	2	27	23.89	0.884813	0.2864
type II toxin-antitoxin system HicA family toxin	2	82	23.7517	0.289655	0.18384
PH domain-containing protein	1	120	23.6923	0.197435	0.367277
DNA-3-methyladenine glycosylase I	2	48	23.6329	0.492352	0.248122
ATP-dependent RNA helicase HrpA	2	31	23.5825	0.760727	0.326519
DUF87 domain-containing protein	2	41	23.4226	0.571284	0.365964
DUF4297 domain-containing protein	1	7	23.3794	3.33991	0.787497
DNA-directed RNA polymerase subunit omega	1	40	23.3106	0.582766	0.37799
EVE domain-containing protein	1	29	23.2456	0.801574	0.845663
DUF4231 domain-containing protein	1	19	23.1686	1.2194	0.477381
aminoglycoside phosphotransferase family protein	1	107	23.1568	0.216418	0.406602
ribonuclease HII	2	78	23.1445	0.296725	0.244941
ISH3 family transposase	1	14	23.1092	1.65066	0.567567
FtsK/SpoIIIE domain-containing protein	1	33	23.0812	0.699431	0.528514
DUF2235 domain-containing protein	1	25	23.0767	0.923069	0.512848
integrase	1	44	23.0232	0.523255	0.588297
Z1 domain-containing protein	1	6	23.0065	3.83441	0.90495
phage tail protein	2	217	23.0045	0.106011	0.230328
exodeoxyribonuclease V subunit gamma	2	31	22.9539	0.740447	0.345821
phosphoadenosine phosphosulfate reductase family protein	2	50	22.8816	0.457631	0.299844
CRISPR-associated protein Csx20	1	16	22.8634	1.42896	0.910464
Swt1 family HEPN domain-containing protein	1	10	22.824	2.2824	1.29196
DUF4238 domain-containing protein	2	23	22.7548	0.98934	0.360636
ATP-dependent DNA helicase	2	56	22.7249	0.405802	0.313256
DUF1801 domain-containing protein	1	59	22.699	0.384729	0.321201
type VII secretion protein EccCa	1	58	22.6602	0.390694	0.358512
phospholipase D family protein	2	43	22.6425	0.526569	0.608507
exodeoxyribonuclease III	2	88	22.6286	0.257143	0.175708
PBSX family phage terminase large subunit	1	32	22.6285	0.70714	0.614227
DNA-binding protein WhiA	1	19	22.6013	1.18954	0.461997
lantibiotic dehydratase	1	18	22.5902	1.25501	0.568963
SMC family ATPase	2	32	22.5855	0.705796	0.281067
type I-C CRISPR-associated protein Cas5c	2	22	22.5547	1.02522	0.351654
type IV secretion system protein	1	92	22.5433	0.245035	0.448801
citrate synthase	1	46	22.5225	0.489618	0.402447
bacteriophage abortive infection AbiH family protein	1	11	22.4896	2.0445	0.770871
three-Cys-motif partner protein TcmP	1	9	22.4618	2.49576	0.64238
phage terminase large subunit	1	28	22.3767	0.799166	0.359827
transposase domain-containing protein	1	46	22.3721	0.486349	0.395302
YaiI/YqxD family protein	1	19	22.3672	1.17722	0.502805
type I-F CRISPR-associated endonuclease Cas1f	2	22	22.3552	1.01615	0.186149
type VI secretion system contractile sheath large subunit	1	32	22.3364	0.698014	0.374624
Hsp70 family protein	2	94	22.3356	0.237613	0.338628
phosphoribosyltransferase	1	48	22.3329	0.465269	0.683259
DGQHR domain-containing protein	2	20	22.3293	1.11646	0.208649
chromosome segregation protein SMC	2	46	22.328	0.485392	0.256008
DUF4132 domain-containing protein	1	12	22.2854	1.85712	0.502845
replication initiator protein A	1	18	22.2664	1.23702	0.487767
ATP-dependent DNA helicase RecG	1	51	22.224	0.435765	0.47908
DUF935 family protein	1	23	22.1083	0.961231	0.389288
5-methylcytosine restriction system component-like protein	1	6	22.0655	3.67759	0.366862
DNA mismatch repair protein MutS	1	67	22.0123	0.328542	0.237665
LytTR family transcriptional regulator DNA-binding domain-containing protein	1	61	22.0119	0.360851	0.464354
methionine--tRNA ligase	1	77	21.9554	0.285135	0.330981
DGQHR domain-containing protein DpdB	1	6	21.9249	3.65415	0.605405
DUF1073 domain-containing protein	1	21	21.9177	1.0437	0.272644
DUF499 domain-containing protein	2	13	21.8898	1.68383	0.487736
IS200/IS605 family element RNA-guided endonuclease TnpB	1	22	21.8757	0.994348	0.323572
DUF86 domain-containing protein	1	29	21.8738	0.75427	0.411348
ADP-ribosylglycohydrolase family protein	1	98	21.7889	0.222335	0.332883
LlaJI family restriction endonuclease	2	14	21.7856	1.55611	0.453266
RES family NAD+ phosphorylase	2	42	21.6896	0.51642	0.347238
ATP-dependent RecD-like DNA helicase	1	45	21.67	0.481556	0.700048
winged helix-turn-helix domain-containing protein	1	373	21.6616	0.0580739	0.406621
type I-E CRISPR-associated protein Cse1/CasA	2	26	21.6038	0.830917	0.340353
flagellar export chaperone FlgN	1	86	21.6001	0.251164	0.310298
30S ribosomal protein S21	1	52	21.5679	0.414768	0.296399
TniQ family protein	1	27	21.502	0.79637	0.558122
DUF3427 domain-containing protein	1	15	21.3948	1.42632	0.499121
reverse transcriptase/maturase family protein	1	16	21.3709	1.33568	0.382481
TusE/DsrC/DsvC family sulfur relay protein	1	40	21.3606	0.534015	0.328022
cob(I)yrinic acid a,c-diamide adenosyltransferase	2	71	21.3387	0.300545	0.208613
head completion/stabilization protein	1	17	21.3161	1.25389	0.495184
HigA family addiction module antitoxin	1	37	21.3146	0.576071	0.802734
SOS response-associated peptidase family protein	1	37	21.2468	0.574238	0.3658
DUF2786 domain-containing protein	1	14	21.2035	1.51454	0.612423
methyltransferase	2	117	21.1955	0.181158	0.38949
PadR family transcriptional regulator	1	162	21.1292	0.130427	0.317243
phage terminase large subunit	2	67	21.0556	0.314262	0.216459
nucleotidyltransferase family protein	2	129	21.0321	0.163039	0.352439
RES family NAD+ phosphorylase	1	24	21.0147	0.875612	0.49573
CRISPR-associated protein Csx11	2	12	20.9591	1.74659	0.432961
phage terminase large subunit family protein	1	21	20.9539	0.997807	0.533476
depupylase/deamidase Dop	1	10	20.9463	2.09463	0.489945
protein DpdG	1	10	20.9334	2.09334	0.631103
SMC-Scp complex subunit ScpB	1	46	20.8911	0.454155	0.390347
phosphoenolpyruvate carboxylase	2	49	20.8682	0.425882	0.257818
DUF1559 domain-containing protein	1	113	20.8609	0.184609	0.306952
MOSC domain-containing protein	2	76	20.8311	0.274094	0.286225
deoxyguanosinetriphosphate triphosphohydrolase	2	34	20.8159	0.612233	0.359009
molecular chaperone DnaJ	1	71	20.744	0.292168	0.452415
protease Lon-related BREX system protein BrxL	1	15	20.6456	1.37637	0.307969
DNA double-strand break repair nuclease NurA	1	10	20.6445	2.06445	1.05148
SOS response-associated peptidase	2	74	20.6261	0.278732	0.222276
DUF72 domain-containing protein	2	55	20.6228	0.37496	0.235261
ribonuclease HIII	1	20	20.4989	1.02494	0.368182
EH signature domain-containing protein	1	12	20.4757	1.7063	0.490802
DNA helicase RecQ	2	44	20.4746	0.465331	0.263421
type III-B CRISPR module-associated Cmr3 family protein	2	12	20.4615	1.70513	0.411596
RNA-guided endonuclease IscB	1	18	20.4239	1.13466	0.446037
DNA topoisomerase III	1	23	20.3924	0.886625	0.278126
RtcB family protein	1	55	20.3697	0.370358	0.411922
endonuclease NucS	2	23	20.3642	0.8854	0.287166
DUF3320 domain-containing protein	1	9	20.3584	2.26205	0.739404
membrane protein insertion efficiency factor YidD	1	207	20.2065	0.0976157	0.198771
DUF4433 domain-containing protein	1	9	20.1906	2.2434	1.01825
TIGR02757 family protein	1	11	20.1898	1.83544	0.580308
ParB N-terminal domain-containing protein	1	38	20.1798	0.531048	0.656485
YkgJ family cysteine cluster protein	1	62	20.1442	0.324906	0.411979
J domain-containing protein	1	60	20.1309	0.335516	0.382441
EH signature domain-containing protein	2	45	20.0381	0.44529	0.132766
MmcQ/YjbR family DNA-binding protein	1	52	20.0208	0.385016	0.386974
serine/threonine protein kinase	1	368	20.0107	0.054377	0.43584
type I-U CRISPR-associated helicase/endonuclease Cas3	2	13	19.9766	1.53666	0.297056
type I-D CRISPR-associated protein Cas7/Csc2	2	31	19.9704	0.644207	0.441161
replication endonuclease	1	14	19.9428	1.42448	0.674457
DUF1819 family protein	2	23	19.9338	0.866685	0.493337
DUF4062 domain-containing protein	2	27	19.9274	0.738052	0.29937
LysR family transcriptional regulator	2	1108	19.9093	0.0179687	0.208012
IS6 family transposase	2	58	19.8479	0.342206	0.142505
nuclease-related domain-containing protein	1	26	19.8274	0.762594	0.540684
lantibiotic dehydratase	2	26	19.7049	0.757882	0.339949
type II secretion system minor pseudopilin GspK	1	112	19.6788	0.175704	0.399489
replication-relaxation family protein	1	13	19.6729	1.5133	0.281845
NB-ARC domain-containing protein	1	50	19.6335	0.392669	0.571515
tryptophan 2,3-dioxygenase family protein	1	19	19.611	1.03216	0.421171
DUF4143 domain-containing protein	1	16	19.5926	1.22454	0.541412
FAD-dependent thymidylate synthase	1	27	19.586	0.725408	0.359
MAE_28990/MAE_18760 family HEPN-like nuclease	1	6	19.5739	3.26231	1.03372
CRISPR-associated RAMP protein Csx10	1	6	19.5515	3.25859	0.293401
YraN family protein	2	70	19.5502	0.279288	0.227809
DUF1156 domain-containing protein	2	20	19.5302	0.97651	0.370022
DUF3578 domain-containing protein	1	8	19.5198	2.43998	0.582315
VWA domain-containing protein	2	254	19.5043	0.0767886	0.319981
terminase family protein	1	25	19.4765	0.779059	0.267859
argininosuccinate synthase	1	57	19.4668	0.341523	0.33695
relaxase/mobilization nuclease domain-containing protein	2	62	19.4492	0.313696	0.250602
four helix bundle protein	2	63	19.4347	0.308487	0.205842
type VI secretion system protein TssA	1	22	19.2942	0.87701	0.336311
DUF4435 domain-containing protein	2	14	19.2578	1.37556	0.394152
carbon storage regulator CsrA	1	57	19.2421	0.33758	0.292075
RyR domain-containing protein	1	16	19.179	1.19869	0.601006
GvpL/GvpF family gas vesicle protein	2	37	19.1048	0.516346	0.274948
four helix bundle protein	1	31	19.1012	0.616167	0.351205
ParM/StbA family protein	1	15	19.0953	1.27302	0.402797
ISNCY family transposase	1	26	19.0796	0.733831	0.427852
MGMT family protein	1	32	19.0749	0.596091	0.433285
4-alpha-glucanotransferase	2	57	19.0675	0.334517	0.269512
putative CRISPR-associated protein	2	15	19.0357	1.26905	0.374075
type I-C CRISPR-associated protein Cas8c/Csd1	2	17	19.0032	1.11783	0.491892
nucleoid-associated protein	1	14	18.9786	1.35562	0.566407
AAA-like domain-containing protein	1	22	18.9562	0.861648	0.757581
BREX-2 system phosphatase PglZ	1	8	18.9532	2.36914	0.671189
DNA polymerase	1	29	18.9277	0.652678	0.627429
DNA topoisomerase IV subunit A	2	52	18.8954	0.363373	0.251747
YfjI family protein	1	14	18.8939	1.34957	0.520997
isoleucine--tRNA ligase	1	82	18.8709	0.230133	0.304041
type I-MYXAN CRISPR-associated protein Cas6/Cmx6	1	11	18.8361	1.71237	0.318643
GrpB family protein	1	35	18.8248	0.537852	0.441238
type VI secretion system contractile sheath large subunit	2	74	18.8182	0.2543	0.229967
DUF6361 family protein	1	10	18.7963	1.87963	0.621151
aminoglycoside phosphotransferase family protein	2	95	18.7395	0.197257	0.250093
ATP-dependent DNA ligase	2	32	18.7262	0.585194	0.338344
inorganic diphosphatase	2	66	18.6902	0.283184	0.198063
CRISPR-associated protein Csx19	1	16	18.685	1.16781	0.500577
endonuclease NucS	1	15	18.6731	1.24488	0.771112
DUF3644 domain-containing protein	1	8	18.6644	2.33305	0.894154
IS701 family transposase	2	31	18.6342	0.601103	0.229424
DUF1643 domain-containing protein	1	18	18.6175	1.03431	0.603031
RNA-binding transcriptional accessory protein	1	24	18.6109	0.775454	0.296493
BREX system ATP-binding protein BrxD	1	6	18.5908	3.09846	0.494209
protein DpdG	2	14	18.5655	1.32611	0.261197
type I-Fv CRISPR-associated protein Cas7fv	1	6	18.5563	3.09272	1.07706
BREX-2 system adenine-specific DNA-methyltransferase PglX	1	7	18.5406	2.64866	0.848848
DUF1801 domain-containing protein	2	62	18.5301	0.298873	0.194767
RecQ family ATP-dependent DNA helicase	2	38	18.4967	0.486755	0.289088
DUF2326 domain-containing protein	2	14	18.3765	1.31261	0.381211
ribonuclease H-like domain-containing protein	2	35	18.3544	0.524412	0.361976
type II restriction endonuclease	2	17	18.3092	1.07701	0.492327
23S rRNA (adenine(2030)-N(6))-methyltransferase RlmJ	1	20	18.264	0.913199	0.522274
type II toxin-antitoxin system HigB family toxin	2	26	18.2241	0.700927	0.249516
SEC-C metal-binding domain-containing protein	1	20	18.1668	0.908341	0.758588
segregation/condensation protein A	1	140	18.1553	0.12968	0.443734
IS982 family transposase	2	33	18.143	0.549789	0.310113
type I restriction-modification system endonuclease	1	8	18.1288	2.2661	0.618978
DUF559 domain-containing protein	1	20	18.1284	0.906418	0.615885
integrase arm-type DNA-binding domain-containing protein	1	56	18.0991	0.323198	0.357815
SAM-dependent methyltransferase	1	166	18.0843	0.108941	0.756537
LytTR family transcriptional regulator	1	48	18.0734	0.376529	0.389355
PD-(D/E)XK nuclease family transposase	1	18	18.0489	1.00272	0.475587
DUF427 domain-containing protein	1	36	17.9896	0.499711	0.470959
ESX secretion-associated protein EspG	1	14	17.9691	1.28351	0.521953
lasso peptide biosynthesis B2 protein	2	51	17.8365	0.349736	0.267818
ribonucleoside-diphosphate reductase subunit alpha	2	57	17.7923	0.312146	0.188099
type II toxin-antitoxin system RnlA family toxin	1	6	17.7478	2.95796	0.245688
2OG-Fe(II) oxygenase	1	50	17.7436	0.354872	0.475122
TnsA endonuclease N-terminal domain-containing protein	1	24	17.6944	0.737266	0.279192
RelA/SpoT domain-containing protein	1	9	17.6799	1.96443	0.646422
YaiI/YqxD family protein	2	32	17.672	0.55225	0.303373
CCA tRNA nucleotidyltransferase	1	35	17.632	0.503771	0.447101
methionine--tRNA ligase	2	86	17.6191	0.204873	0.284556
type II toxin-antitoxin system HicA family toxin	1	41	17.6085	0.429476	0.439242
DUF2398 family protein	2	12	17.5806	1.46505	0.506001
tryptophan--tRNA ligase	1	70	17.5779	0.251113	0.308848
TM0106 family RecB-like putative nuclease	1	16	17.5707	1.09817	0.436101
phosphoribosyl-ATP diphosphatase	2	72	17.555	0.24382	0.187826
flagellar assembly protein FliW	1	56	17.5069	0.312624	0.307688
TM1802 family CRISPR-associated protein	1	7	17.4979	2.49971	0.846276
DUF1559 domain-containing protein	2	132	17.4679	0.132333	0.201332
virulence RhuM family protein	2	32	17.4627	0.545708	0.156994
PD-(D/E)XK motif protein	1	7	17.4572	2.49389	0.33451
DNA/RNA non-specific endonuclease	2	62	17.4475	0.281411	0.303705
TIGR04141 family sporadically distributed protein	2	13	17.4004	1.33849	0.304663
3'-5' exonuclease	1	93	17.3809	0.186891	0.628827
CRISPR-associated CARF protein Csx1	1	8	17.3759	2.17199	0.746872
DUF5615 family PIN-like protein	1	17	17.3622	1.02131	0.469234
ISLre2 family transposase	1	10	17.3513	1.73513	0.21379
ATP-dependent helicase HrpB	2	32	17.3191	0.541223	0.267296
type IV toxin-antitoxin system AbiEi family antitoxin domain-containing protein	2	55	17.2956	0.314466	0.19545
DUF6430 domain-containing protein	1	10	17.2896	1.72896	0.632555
Pup--protein ligase	1	12	17.277	1.43975	0.745347
DNA recombination protein RmuC	1	39	17.2584	0.442524	0.348292
protein DpdH	2	10	17.2331	1.72331	0.275927
tRNA lysidine(34) synthetase TilS	2	82	17.2312	0.210137	0.237577
DUF3375 domain-containing protein	2	14	17.2046	1.2289	0.266135
secondary thiamine-phosphate synthase enzyme YjbQ	2	52	17.1665	0.330125	0.254832
ParM/StbA family protein	2	27	17.1496	0.635169	0.311866
S8 family peptidase	1	101	17.0939	0.169247	0.847312
DUF4123 domain-containing protein	1	23	17.0753	0.742403	0.627574
TIGR02710 family CRISPR-associated CARF protein	2	17	17.041	1.00241	0.291123
DinB family protein	2	218	16.9552	0.0777761	0.190054
BREX system Lon protease-like protein BrxL	2	15	16.8837	1.12558	0.478651
glutamate--cysteine ligase	2	39	16.8491	0.432029	0.406303
TniB family NTP-binding protein	2	30	16.7653	0.558844	0.300306
TM1812 family CRISPR-associated protein	2	12	16.7447	1.39539	0.588498
PD-(D/E)XK motif protein	2	15	16.74	1.116	0.295197
YdeI/OmpD-associated family protein	1	35	16.737	0.4782	0.419702
DUF4263 domain-containing protein	2	13	16.7297	1.2869	0.167759
DUF1837 domain-containing protein	2	13	16.7239	1.28645	0.378728
methionine adenosyltransferase	1	64	16.7162	0.261191	0.336397
SPFH domain-containing protein	1	67	16.693	0.24915	0.494522
IS1 family transposase	1	53	16.652	0.314188	0.280259
DUF6461 domain-containing protein	1	24	16.651	0.693793	0.491382
PglZ domain-containing protein	2	12	16.6306	1.38588	0.735596
CHAD domain-containing protein	1	17	16.5337	0.972571	0.528508
DUF4011 domain-containing protein	1	8	16.5114	2.06393	0.566202
CRISPR-associated CARF protein Csx1	2	13	16.5068	1.26975	0.282735
DUF2161 family putative PD-(D/E)XK-type phosphodiesterase	1	8	16.4817	2.06022	0.899784
chorismate synthase	2	85	16.4733	0.193803	0.166716
DUF6262 family protein	1	46	16.4683	0.358005	0.328866
phosphoenolpyruvate carboxykinase (ATP)	1	28	16.4487	0.587452	0.501721
energy-dependent translational throttle protein EttA	1	56	16.385	0.292589	0.243671
ATP-dependent endonuclease	2	12	16.378	1.36484	0.397388
50S ribosomal protein L16	1	127	16.3531	0.128764	0.25571
tRNA uridine-5-carboxymethylaminomethyl(34) synthesis enzyme MnmG	1	48	16.3505	0.340636	0.303314
type IV toxin-antitoxin system AbiEi family antitoxin	1	15	16.2818	1.08545	0.654969
type IV secretion system DNA-binding domain-containing protein	1	24	16.2403	0.676679	0.459971
type I-D CRISPR-associated protein Cas10d/Csc3	1	7	16.2336	2.31909	0.983138
protein rep	1	9	16.192	1.79911	0.872959
phage minor head protein	1	21	16.1909	0.770997	0.316977
TIGR02391 family protein	2	14	16.1867	1.15619	0.35628
SUMF1/EgtB/PvdO family nonheme iron enzyme	2	96	16.1721	0.168459	0.269953
DUF4276 family protein	1	8	16.1654	2.02067	0.655727
CRISPR-associated RAMP protein Csx10	2	6	16.1379	2.68965	1.12589
FRG domain-containing protein	2	25	16.0756	0.643025	0.394741
phage major capsid protein, P2 family	1	31	16.0642	0.518199	0.428699
uracil-DNA glycosylase	1	92	16.0077	0.173997	0.39695
DUF4145 domain-containing protein	2	25	15.9963	0.639854	0.362642
ribonucleoside-diphosphate reductase subunit alpha	1	38	15.9754	0.420405	0.345233
conjugal transfer protein TrbE	2	45	15.9604	0.354676	0.189986
SWIM zinc finger family protein	2	30	15.8814	0.529379	0.304953
tRNA glutamyl-Q(34) synthetase GluQRS	2	23	15.8658	0.689817	0.380324
Txe/YoeB family addiction module toxin	2	33	15.8347	0.479841	0.197185
DUF5615 family PIN-like protein	2	26	15.7785	0.606865	0.234183
Dam family site-specific DNA-(adenine-N6)-methyltransferase	2	25	15.7574	0.630297	0.301149
nucleotide-binding protein	2	27	15.7388	0.582917	0.463431
IS481 family transposase	2	50	15.7043	0.314087	0.155301
DUF4055 domain-containing protein	1	11	15.6724	1.42477	0.451525
NUDIX domain-containing protein	2	293	15.6586	0.0534422	0.222
bifunctional DNA-formamidopyrimidine glycosylase/DNA-(apurinic or apyrimidinic site) lyase	1	34	15.6531	0.460385	0.356115
RluA family pseudouridine synthase	2	136	15.6262	0.114899	0.215102
DUF429 domain-containing protein	2	21	15.5927	0.742512	0.442393
replication protein RepA	1	11	15.5895	1.41723	0.544826
NADAR family protein	1	23	15.4917	0.673554	0.578035
flagellar filament capping protein FliD	1	103	15.4906	0.150394	0.441
type I restriction-modification system endonuclease	2	15	15.4379	1.02919	0.136234
SWIM zinc finger domain-containing protein	1	13	15.4335	1.18719	0.751931
D-aminoacyl-tRNA deacylase	2	48	15.4038	0.320912	0.23239
TIGR02679 domain-containing protein	2	12	15.4027	1.28356	0.271867
DNA gyrase subunit B	1	9	15.3794	1.70882	0.627631
protease Lon-related BREX system protein BrxL	2	21	15.372	0.731998	0.40592
Tex family protein	1	17	15.3442	0.902601	0.458104
IucA/IucC family siderophore biosynthesis protein	1	17	15.2545	0.897324	0.496562
MAE_28990/MAE_18760 family HEPN-like nuclease	2	11	15.2384	1.38531	0.349815
tRNA lysidine(34) synthetase TilS	1	66	15.1598	0.229693	0.50641
virulence factor SrfC family protein	1	4	15.1572	3.78931	0.462359
terminase family protein	2	27	15.1316	0.560431	0.324312
type I DNA topoisomerase	2	77	15.1162	0.196314	0.175336
RusA family crossover junction endodeoxyribonuclease	1	15	15.1006	1.00671	0.513815
ISNCY family transposase	2	29	15.0998	0.520683	0.180945
DUF402 domain-containing protein	1	38	15.086	0.397001	0.405932
DUF2397 domain-containing protein	1	7	15.0698	2.15283	0.461504
DUF4338 domain-containing protein	1	14	15.0547	1.07534	0.502531
FBP domain-containing protein	1	8	15.0494	1.88117	0.400591
ABC-F family ATP-binding cassette domain-containing protein	2	81	15.0322	0.185583	0.295439
ankyrin repeat domain-containing protein	1	202	14.9939	0.0742271	0.49836
CRISPR-associated endonuclease Cas6	2	21	14.9743	0.713061	0.277421
DUF2130 domain-containing protein	1	16	14.9644	0.935277	0.720129
oxygen-dependent coproporphyrinogen oxidase	1	17	14.9621	0.880125	0.43963
DUF4268 domain-containing protein	2	15	14.9425	0.996166	0.453243
type IV CRISPR-associated protein Csf2	1	4	14.9358	3.73395	0.595152
Piwi domain-containing protein	1	8	14.9211	1.86513	0.416615
accessory Sec system translocase SecA2	2	20	14.916	0.745801	0.247862
DUF4209 domain-containing protein	1	7	14.9157	2.13081	0.384505
gamma-glutamylcyclotransferase	2	64	14.9061	0.232908	0.188814
DNA sulfur modification protein DndD	1	5	14.8419	2.96837	0.943191
leucine-rich repeat domain-containing protein	1	103	14.8411	0.144088	0.464578
DUF2797 domain-containing protein	1	11	14.8292	1.34811	0.338728
KilA-N domain-containing protein	1	19	14.8128	0.779623	0.638937
serine/threonine-protein kinase	1	319	14.8061	0.046414	0.571551
DUF29 domain-containing protein	1	15	14.7951	0.98634	0.415298
TIGR02646 family protein	2	11	14.7486	1.34078	0.305589
D-aminoacyl-tRNA deacylase	1	30	14.7207	0.490691	0.337904
YqaJ viral recombinase family protein	2	28	14.6629	0.523675	0.240167
oxygen-dependent coproporphyrinogen oxidase	2	27	14.6086	0.541059	0.212382
TIGR04255 family protein	1	9	14.5921	1.62134	0.607111
DUF1963 domain-containing protein	1	14	14.5917	1.04226	0.510766
ATP-binding domain-containing protein	2	22	14.5914	0.663246	0.379879
Ku protein	1	40	14.5714	0.364286	0.286602
pyrroloquinoline-quinone synthase PqqC	2	77	14.516	0.188519	0.150816
SprT-like domain-containing protein	1	18	14.5123	0.806239	0.551087
nucleotidyltransferase family protein	1	106	14.5092	0.136879	0.701857
DUF2252 domain-containing protein	2	13	14.4852	1.11425	0.354487
DNA polymerase III subunit beta	1	60	14.4585	0.240975	0.3073
DNA polymerase	2	31	14.4569	0.466353	0.239583
PilX N-terminal domain-containing pilus assembly protein	1	60	14.4513	0.240855	0.351273
class II glutamine amidotransferase	1	26	14.4286	0.554945	0.344316
BREX-1 system phosphatase PglZ type B	1	4	14.4051	3.60128	0.954995
Mu transposase C-terminal domain-containing protein	1	28	14.385	0.513752	0.294973
SUMF1/EgtB/PvdO family nonheme iron enzyme	1	95	14.3833	0.151404	0.488197
abortive infection family protein	2	13	14.3813	1.10625	0.357321
type I-B CRISPR-associated protein Cas8b1/Cst1	2	15	14.3643	0.95762	0.370507
DNA phosphorothioation-dependent restriction protein DptF	1	5	14.3546	2.87091	0.736586
ATP phosphoribosyltransferase regulatory subunit	1	24	14.3459	0.597744	0.489839
DUF3180 domain-containing protein	1	37	14.3424	0.387632	0.385808
GTP-binding protein	1	105	14.3172	0.136354	0.532592
HK97 family phage prohead protease	2	70	14.3035	0.204336	0.202788
sulfate adenylyltransferase subunit CysD	1	30	14.2986	0.476619	0.349532
gas vesicle protein	1	44	14.2986	0.324967	0.31501
holo-ACP synthase	2	74	14.293	0.193148	0.256475
Rgg/GadR/MutR family transcriptional regulator	1	17	14.2855	0.840323	0.235634
type II toxin-antitoxin system YafQ family toxin	1	13	14.2408	1.09544	0.4134
argininosuccinate synthase	2	62	14.2336	0.229574	0.196316
DNA mismatch repair endonuclease MutL	1	49	14.2283	0.290373	0.364772
DUF4065 domain-containing protein	2	19	14.2149	0.748154	0.273574
putative toxin-antitoxin system toxin component, PIN family	2	23	14.2066	0.617678	0.280787
gas vesicle protein GvpN	1	13	14.1771	1.09055	0.608237
DUF2087 domain-containing protein	1	11	14.1742	1.28856	0.477751
gamma-glutamylcyclotransferase	1	48	14.1663	0.295132	0.362411
AbrB/MazE/SpoVT family DNA-binding domain-containing protein	2	124	14.1543	0.114147	0.232721
ribonuclease HI	1	36	14.1274	0.392427	0.279214
plasmid pRiA4b ORF-3 family protein	2	28	14.0846	0.503021	0.337865
aminoglycoside 6-adenylyltransferase	1	14	14.0804	1.00574	0.372061
DNA topoisomerase IB	1	13	14.0662	1.08201	0.375976
tRNA (guanosine(37)-N1)-methyltransferase TrmD	2	74	14.0343	0.189652	0.213252
DUF2384 domain-containing protein	2	32	14.0282	0.438383	0.340218
McrBC 5-methylcytosine restriction system component-like protein	1	4	14.0062	3.50154	0.758702
DNA double-strand break repair nuclease NurA	2	13	13.9829	1.07561	0.290593
macro domain-containing protein	2	44	13.9825	0.317784	0.321301
CRISPR-associated ring nuclease	1	13	13.9693	1.07456	0.578018
DUF1887 family CARF protein	2	13	13.964	1.07415	0.341176
recombination-associated protein RdgC	2	20	13.9565	0.697826	0.394453
PIN-like domain-containing protein	1	6	13.9507	2.32512	0.648313
DNA sulfur modification protein DndB	1	7	13.9244	1.98919	0.487992
type VI secretion system ATPase TssH	1	48	13.9211	0.290023	0.24039
FtsK/SpoIIIE domain-containing protein	2	29	13.902	0.479379	0.520696
IS481 family transposase	1	66	13.8399	0.209696	0.253654
ParB N-terminal domain-containing protein	2	57	13.8152	0.242372	0.213913
DUF3427 domain-containing protein	2	17	13.8073	0.812192	0.390753
SsgA family sporulation/cell division regulator	1	30	13.7973	0.45991	0.233381
replication initiator protein A	2	21	13.7433	0.654443	0.294013
type II secretion system protein	1	74	13.7431	0.185718	0.374046
DNA mismatch repair protein MutS	2	73	13.688	0.187507	0.23558
ADP-ribosylglycohydrolase family protein	2	74	13.6707	0.184739	0.210455
type VI secretion system baseplate subunit TssE	2	46	13.651	0.296761	0.205931
type IIA DNA topoisomerase subunit B	2	12	13.6485	1.13737	0.324848
ATPase	2	49	13.6314	0.278193	0.485858
phosphonate C-P lyase system protein PhnG	1	24	13.6139	0.567246	0.421949
YkgJ family cysteine cluster protein	2	62	13.6096	0.21951	0.284114
GrpB family protein	2	43	13.6006	0.316294	0.226948
very short patch repair endonuclease	2	53	13.5899	0.256413	0.198888
asparagine synthase-related protein	1	53	13.5885	0.256388	0.516803
J domain-containing protein	2	82	13.5881	0.165709	0.277868
ParB/RepB/Spo0J family partition protein	2	145	13.5599	0.0935169	0.259689
replication initiation factor domain-containing protein	1	10	13.5499	1.35499	0.834028
CRISPR-associated DxTHG motif protein	1	6	13.5425	2.25708	0.553134
Dyp-type peroxidase	2	29	13.5096	0.465848	0.237597
heparinase II/III family protein	1	35	13.4848	0.38528	0.375812
DUF6339 family protein	1	8	13.4714	1.68392	0.832694
phospholipase D-like domain-containing protein DpdK	2	14	13.4572	0.961227	0.173778
DUF4143 domain-containing protein	2	28	13.4548	0.480529	0.27456
sigma factor	1	54	13.4484	0.249044	0.416872
DUF2252 family protein	1	9	13.4378	1.49309	0.937831
CRISPR-associated CARF protein Csa3	1	18	13.3965	0.744253	0.44156
dNTP triphosphohydrolase	2	15	13.3928	0.892854	0.339743
zinc dependent phospholipase C family protein	1	15	13.3597	0.890645	0.665847
SOS response-associated peptidase	1	34	13.355	0.392795	0.310546
type II toxin-antitoxin system HigB family toxin	1	9	13.3546	1.48385	0.539917
DNA polymerase Y family protein	1	28	13.3492	0.476756	0.385855
RteC domain-containing protein	2	14	13.3481	0.953435	0.34593
IucA/IucC family protein	1	12	13.3445	1.11204	0.496277
50S ribosomal protein L18Ae	1	14	13.338	0.952714	0.433648
DNA primase	2	75	13.3333	0.177777	0.232844
endonuclease III	1	75	13.3031	0.177374	0.31244
2OG-Fe(II) oxygenase	2	73	13.298	0.182165	0.262021
DNA polymerase Y family protein	2	36	13.2889	0.369136	0.251052
DUF488 domain-containing protein	1	31	13.272	0.42813	0.496925
tRNA pseudouridine(13) synthase TruD	1	13	13.2612	1.02009	0.797478
type I-B CRISPR-associated endonuclease Cas1b	1	8	13.2462	1.65578	0.494065
type I-E CRISPR-associated protein Cse2/CasB	2	33	13.2167	0.400508	0.24198
ATP-dependent zinc metalloprotease FtsH	1	135	13.2136	0.0978787	0.276849
bifunctional DNA primase/polymerase	2	24	13.2129	0.550536	0.200801
arginine--tRNA ligase	2	86	13.1945	0.153424	0.266867
CRISPR-associated ring nuclease Csm6	2	15	13.1867	0.879112	0.338001
RNA polymerase factor sigma-54	1	45	13.1834	0.292963	0.266598
DUF3168 domain-containing protein	1	27	13.1799	0.488145	0.421888
crosslink repair DNA glycosylase YcaQ family protein	1	12	13.1771	1.09809	0.406293
TdeIII family type II restriction endonuclease	1	8	13.1641	1.64551	0.428384
type I-E CRISPR-associated endoribonuclease Cas2e	1	12	13.1586	1.09655	0.689616
YajQ family cyclic di-GMP-binding protein	1	24	13.1489	0.547869	0.433428
pyrroloquinoline-quinone synthase PqqC	1	47	13.1347	0.279461	0.280622
DUF2397 family protein	1	7	13.0929	1.87041	1.15091
phage holin	1	51	13.0714	0.256302	0.344563
DUF932 domain-containing protein	1	14	13.0358	0.931128	0.52297
ribonuclease HI	2	45	13.0182	0.289293	0.171449
DUF853 family protein	1	16	13.0131	0.813319	0.839397
type III toxin-antitoxin system ToxN/AbiQ family toxin	1	12	12.9758	1.08131	0.660646
DnaD domain protein	1	20	12.965	0.648252	0.547891
type III-A CRISPR-associated protein Csm2	2	61	12.9515	0.21232	0.184999
YafY family transcriptional regulator	1	26	12.9437	0.497833	0.50427
DUF790 family protein	2	14	12.9362	0.924013	0.634484
RHS repeat-associated core domain-containing protein	1	55	12.9202	0.234913	0.420571
DNA gyrase subunit A	1	40	12.919	0.322976	0.317614
50S ribosomal protein L33	2	95	12.8967	0.135754	0.202458
integrase	2	26	12.8966	0.496023	0.28077
bifunctional phosphoribosyl-AMP cyclohydrolase/phosphoribosyl-ATP diphosphatase HisIE	1	22	12.8806	0.58548	0.372005
leucine--tRNA ligase	2	71	12.8699	0.181267	0.220146
NAD-dependent DNA ligase LigA	2	65	12.8576	0.197809	0.185753
serine--tRNA ligase	2	122	12.8496	0.105325	0.141868
TraI domain-containing protein	1	12	12.8362	1.06968	0.547538
DnaJ domain-containing protein	1	47	12.8232	0.272833	0.31312
DNA phosphorothioation-dependent restriction protein DptG	1	6	12.8179	2.13631	0.562232
type IV toxin-antitoxin system AbiEi family antitoxin	2	20	12.8111	0.640556	0.278592
DUF4255 domain-containing protein	1	10	12.8076	1.28076	0.576522
carbon-phosphorus lyase complex subunit PhnI	1	21	12.8038	0.609704	0.515875
type VI secretion system baseplate subunit TssF	2	35	12.7685	0.364814	0.329526
AAA-like domain-containing protein	2	26	12.7606	0.490793	0.534709
head-tail connector protein	2	59	12.7387	0.21591	0.229577
FAD-dependent thymidylate synthase	2	31	12.7306	0.410664	0.284373
DNA repair exonuclease	1	17	12.7211	0.7483	0.641994
TIGR02679 family protein	2	10	12.6901	1.26901	0.535299
RloB domain-containing protein	1	5	12.6627	2.53253	0.884895
relaxase domain-containing protein	1	18	12.6364	0.702023	0.453653
SigE family RNA polymerase sigma factor	2	63	12.635	0.200556	0.206442
DNA-deoxyinosine glycosylase	2	23	12.5952	0.547616	0.257782
type I-E CRISPR-associated endonuclease Cas1e	2	13	12.5816	0.967812	0.337725
PD-(D/E)XK nuclease family transposase	2	17	12.5696	0.739388	0.286697
glycoside hydrolase family 15 protein	2	69	12.5648	0.182099	0.185863
molecular chaperone TorD family protein	1	16	12.5628	0.785175	0.389944
DarT ssDNA thymidine ADP-ribosyltransferase family protein	2	11	12.5224	1.1384	0.335607
protein DpdF	1	9	12.4404	1.38227	0.538038
dCTP deaminase	2	49	12.4297	0.253667	0.215805
HTH domain-containing protein	1	56	12.4022	0.221467	0.449285
septum site-determining protein MinC	1	27	12.3875	0.458794	0.498197
DUF4058 family protein	1	7	12.3597	1.76568	0.956162
type I restriction enzyme HsdR N-terminal domain-containing protein	2	16	12.3575	0.772345	0.291041
glycogen debranching protein GlgX	2	54	12.3536	0.228771	0.172036
RAMP superfamily protein	1	3	12.3509	4.11696	0.629506
tRNA (N6-threonylcarbamoyladenosine(37)-N6)-methyltransferase TrmO	2	26	12.3265	0.474096	0.336307
DUF4132 domain-containing protein	2	12	12.3177	1.02647	0.328028
exonuclease SbcCD subunit D	2	28	12.3108	0.439671	0.412145
YdeI/OmpD-associated family protein	2	44	12.3022	0.279596	0.243859
MGMT family protein	2	39	12.2961	0.315286	0.171358
FlhC family transcriptional regulator	1	14	12.295	0.878212	0.317022
competence protein CoiA family protein	1	11	12.2949	1.11772	0.506968
ASCH domain-containing protein	1	26	12.2879	0.472613	0.494536
siphovirus Gp157 family protein	1	12	12.2831	1.02359	0.596778
type VII secretion integral membrane protein EccD	2	72	12.2829	0.170595	0.230364
deoxyribodipyrimidine photo-lyase	2	41	12.2739	0.299363	0.2459
BrnT family toxin	1	23	12.2504	0.532626	0.395264
adenylosuccinate lyase	2	62	12.2482	0.197551	0.302658
glutamine--tRNA ligase/YqeY domain fusion protein	1	35	12.1814	0.34804	0.328816
DUF3578 domain-containing protein	2	12	12.1803	1.01502	0.362035
DISARM system SNF2-like helicase DrmD	2	10	12.1761	1.21761	0.319341
peroxide stress protein YaaA	2	35	12.1761	0.347888	0.279677
type I-C CRISPR-associated protein Cas7/Csd2	2	7	12.1729	1.73898	0.304043
phosphoribosyl-AMP cyclohydrolase	2	35	12.1677	0.347649	0.328017
ASCH domain-containing protein	2	31	12.1356	0.391471	0.28805
polyphosphate kinase 2	1	28	12.1279	0.433138	0.398906
TraM recognition domain-containing protein	1	15	12.1063	0.807088	0.434578
terminase small subunit	1	28	12.1023	0.432224	0.438779
PrkA family serine protein kinase	1	7	12.0985	1.72835	0.258474
GSU2403 family nucleotidyltransferase fold protein	1	7	12.0983	1.72833	0.950624
2-oxo-4-hydroxy-4-carboxy-5-ureidoimidazoline decarboxylase	1	14	12.0933	0.863808	0.502738
MarR family winged helix-turn-helix transcriptional regulator	2	160	12.0914	0.0755713	0.192842
YaeQ family protein	1	10	12.0786	1.20786	0.378
transposase zinc-binding domain-containing protein	2	21	12.0561	0.574099	0.433631
phenylalanine--tRNA ligase beta subunit-related protein	1	15	12.052	0.803468	0.519353
CRISPR-associated protein Csm4	1	5	12.0413	2.40826	0.434472
serine--tRNA ligase	1	69	12.0407	0.174503	0.291322
DUF4007 family protein	2	11	12.0378	1.09435	0.420364
conjugative transfer ATPase	1	8	12.0311	1.50389	0.317636
DNA sulfur modification protein DndB	2	14	12.0283	0.859167	0.319179
BsuBI/PstI family type II restriction endonuclease	1	6	12.027	2.00451	0.32623
RepB family plasmid replication initiator protein	1	11	12.0267	1.09334	1.0022
bifunctional DNA-formamidopyrimidine glycosylase/DNA-(apurinic or apyrimidinic site) lyase	2	36	12.022	0.333943	0.32458
SOS response-associated peptidase family protein	2	34	12.0216	0.353576	0.192154
class II glutamine amidotransferase	2	26	11.9945	0.461327	0.31397
type III restriction-modification system endonuclease	2	7	11.9869	1.71242	0.181584
BREX-4 system phosphatase PglZ	2	6	11.9689	1.99481	0.382599
BREX system ATP-binding protein BrxD	2	10	11.9661	1.19661	0.275452
competence protein ComK	1	16	11.9563	0.747268	0.391935
LuxR C-terminal-related transcriptional regulator	2	305	11.9486	0.0391756	0.180466
tryptophan 2,3-dioxygenase family protein	2	17	11.9415	0.702438	0.252873
DNA-binding domain-containing protein	1	17	11.9263	0.701544	0.465596
RES domain-containing protein	1	12	11.875	0.989581	0.426491
terminase	1	14	11.8678	0.8477	0.652486
DUF2399 domain-containing protein	2	11	11.867	1.07882	0.294223
PD-(D/E)XK nuclease domain-containing protein	1	7	11.856	1.69371	0.313303
HIRAN domain-containing protein	1	22	11.853	0.538774	0.319597
TIGR04066 family peptide maturation system protein	2	35	11.82	0.337714	0.174636
SMEK domain-containing protein	1	4	11.8185	2.95463	1.12628
radical SAM protein	2	367	11.8164	0.0321973	0.261617
MbtH family protein	1	37	11.8115	0.31923	0.308583
phage/plasmid primase, P4 family	2	25	11.8051	0.472206	0.26723
DUF2384 domain-containing protein	1	18	11.7927	0.655152	0.348571
N-terminal phage integrase SAM-like domain-containing protein	1	18	11.7574	0.65319	0.250999
DISARM system helicase DrmA	2	9	11.7531	1.3059	0.392516
chromosome partition protein MukB	1	4	11.7508	2.9377	0.732071
KAP family NTPase	1	5	11.7464	2.34928	0.331618
DUF402 domain-containing protein	2	35	11.7355	0.335301	0.21734
class 1b ribonucleoside-diphosphate reductase subunit alpha	1	21	11.674	0.555905	0.295617
RNA 2'-phosphotransferase	2	24	11.6707	0.486279	0.245552
putative toxin-antitoxin system toxin component, PIN family	1	14	11.6683	0.83345	0.489589
class I adenylate cyclase	1	9	11.6537	1.29486	0.692687
CYTH domain-containing protein	1	17	11.6474	0.685142	0.45861
C4-type zinc ribbon domain-containing protein	2	27	11.6326	0.430836	0.222278
sulfate adenylyltransferase subunit CysD	2	31	11.6148	0.374671	0.25182
MobA/MobL family protein	1	17	11.6124	0.683084	0.443517
30S ribosomal protein S21	2	75	11.6059	0.154746	0.20604
nucleoside-diphosphate kinase	1	39	11.6056	0.297581	0.407833
M3 family oligoendopeptidase	1	29	11.5955	0.399843	0.402792
3-deoxy-7-phosphoheptulonate synthase class II	1	32	11.588	0.362126	0.267398
ligase-associated DNA damage response DEXH box helicase	1	9	11.5795	1.28661	0.536127
NB-ARC domain-containing protein	2	33	11.5736	0.350715	0.370771
IucA/IucC family siderophore biosynthesis protein	2	22	11.5473	0.524878	0.258852
DUF2130 domain-containing protein	2	21	11.5229	0.548707	0.296056
PIN-like domain-containing protein	2	10	11.4922	1.14922	0.224001
barstar family protein	1	14	11.4871	0.820509	0.379841
type IA DNA topoisomerase	1	12	11.4756	0.956303	0.206482
SEC-C domain-containing protein	2	28	11.4705	0.40966	0.324565
DUF4276 family protein	2	10	11.4684	1.14684	0.457658
CYTH domain-containing protein	2	27	11.4679	0.424737	0.338115
VRR-NUC domain-containing protein	2	20	11.4473	0.572367	0.377766
membrane protein insertion efficiency factor YidD	2	39	11.4465	0.293501	0.253064
DNA-directed RNA polymerase subunit beta'	1	34	11.4305	0.33619	0.26577
STY4851/ECs_5259 family protein	1	8	11.4184	1.4273	0.499793
transglutaminase-like domain-containing protein	1	44	11.4075	0.259262	0.460275
phosphoribosyl-AMP cyclohydrolase	1	26	11.3988	0.438415	0.394678
type IV secretory system conjugative DNA transfer family protein	2	40	11.373	0.284326	0.216781
HNH endonuclease domain-containing protein	1	4	11.3603	2.84008	0.391722
primase C-terminal domain-containing protein	1	7	11.3603	1.62289	0.445999
preQ(1) synthase	2	39	11.3601	0.291284	0.193455
exodeoxyribonuclease V subunit alpha	1	17	11.3541	0.667891	0.534066
helicase	2	16	11.343	0.708938	0.602168
30S ribosomal protein S10	1	24	11.3242	0.471841	0.287306
WbqC family protein	1	28	11.2922	0.403292	0.4178
BREX-1 system phosphatase PglZ type B	2	6	11.2769	1.87949	0.410365
integron integrase	1	18	11.2747	0.626373	0.349498
type III restriction-modification system endonuclease	1	3	11.2555	3.75185	0.629355
type I-F CRISPR-associated protein Csy3	2	23	11.2528	0.489251	0.335326
Dyp-type peroxidase	1	15	11.251	0.750065	0.662041
vitamin B12-dependent ribonucleotide reductase	1	28	11.2498	0.401777	0.267743
type IV secretion system DNA-binding domain-containing protein	2	28	11.2485	0.401731	0.195584
type I-U CRISPR-associated protein Csx17	1	5	11.2459	2.24918	0.239233
SseB family protein	1	28	11.2218	0.40078	0.432707
IS1 family transposase	2	33	11.211	0.339726	0.139159
A/G-specific adenine glycosylase	2	54	11.2104	0.2076	0.230937
malonate decarboxylase holo-[acyl-carrier-protein] synthase	1	8	11.1987	1.39984	0.574461
DUF3891 family protein	1	7	11.1941	1.59916	0.524737
DUF1963 domain-containing protein	2	17	11.1629	0.656644	0.304134
type IVB secretion system protein IcmH/DotU	1	41	11.152	0.271999	0.551257
tRNA uridine-5-carboxymethylaminomethyl(34) synthesis enzyme MnmG	2	45	11.1492	0.247761	0.250894
ECF-type sigma factor	2	49	11.1297	0.227136	0.272381
exodeoxyribonuclease V subunit beta	1	16	11.1246	0.695285	0.434914
WGR domain-containing protein	1	20	11.1107	0.555537	0.493887
relaxase domain-containing protein	2	26	11.0973	0.42682	0.314579
SapC family protein	1	17	11.0704	0.6512	0.263468
cysteine--tRNA ligase	2	75	11.0691	0.147588	0.191526
tRNA (guanosine(46)-N7)-methyltransferase TrmB	2	51	11.0631	0.216923	0.203911
Imm1 family immunity protein	1	15	11.0415	0.736097	0.402848
50S ribosomal protein L14	2	110	11.0189	0.100172	0.212949
NAD-glutamate dehydrogenase	2	29	11.0186	0.379951	0.251929
ribonuclease H-like domain-containing protein	1	16	10.9944	0.687151	0.528107
PHP domain-containing protein	2	85	10.9915	0.129312	0.194894
nucleotide pyrophosphohydrolase	1	31	10.9906	0.354536	0.462213
GPP34 family phosphoprotein	1	14	10.988	0.784857	0.385776
ribbon-helix-helix domain-containing protein	1	40	10.9875	0.274688	0.358893
DNA/RNA nuclease SfsA	2	28	10.9867	0.392382	0.290341
ribbon-helix-helix domain-containing protein	2	72	10.9512	0.1521	0.177328
integrase arm-type DNA-binding domain-containing protein	2	37	10.9399	0.295674	0.218722
anthranilate synthase component I	1	28	10.9171	0.389895	0.326732
DUF4372 domain-containing protein	1	24	10.9071	0.454463	0.31491
6-carboxytetrahydropterin synthase	2	42	10.9026	0.259586	0.208412
V-type ATPase subunit	1	12	10.8856	0.907135	0.575867
non-homologous end-joining DNA ligase	2	23	10.8755	0.472849	0.280276
DUF2087 domain-containing protein	2	17	10.8668	0.639226	0.331192
30S ribosomal protein S8	1	13	10.8306	0.833125	0.575839
NgoFVII family restriction endonuclease	1	6	10.8229	1.80382	0.654875
restriction endonuclease-like protein	2	8	10.7974	1.34968	0.387954
DUF4338 domain-containing protein	2	15	10.7868	0.719122	0.363453
RusA family crossover junction endodeoxyribonuclease	2	22	10.7664	0.489383	0.345988
DUF3387 domain-containing protein	1	10	10.7661	1.07661	1.01038
ISAzo13 family transposase	1	12	10.7497	0.895805	0.284048
transglutaminase family protein	2	54	10.7335	0.198768	0.261028
type I-F CRISPR-associated protein Cas7f/Csy3	1	7	10.7317	1.5331	0.696332
DUF2235 domain-containing protein	2	24	10.7177	0.44657	0.280944
tRNA (guanosine(46)-N7)-methyltransferase TrmB	1	31	10.6847	0.344668	0.379018
DUF3168 domain-containing protein	2	57	10.6789	0.187348	0.125163
DUF3644 domain-containing protein	2	11	10.6744	0.970397	0.257788
flagellar assembly protein FliW	2	73	10.6729	0.146204	0.157652
beta family protein	1	4	10.6606	2.66515	0.757022
TerB N-terminal domain-containing protein	1	9	10.6535	1.18372	0.496519
RNA ligase family protein	2	14	10.6502	0.76073	0.524122
DUF2461 domain-containing protein	2	20	10.6103	0.530514	0.285111
suppressor of fused domain protein	1	14	10.6036	0.757397	0.403129
SpoVR family protein	1	10	10.6035	1.06035	0.328301
type I-F CRISPR-associated protein Csy2	2	8	10.5981	1.32476	0.427898
type 2 lanthipeptide synthetase LanM	1	16	10.592	0.661998	0.392259
YraN family protein	1	36	10.5905	0.294181	0.393841
UTRA domain-containing protein	1	38	10.5785	0.278381	0.529097
Swt1 family HEPN domain-containing protein	2	10	10.5532	1.05532	0.413256
DNA repair protein RecN	1	41	10.5234	0.256668	0.365578
PaeR7I family type II restriction endonuclease	1	7	10.5117	1.50167	0.818533
three-Cys-motif partner protein TcmP	2	10	10.5075	1.05075	0.519389
KTSC domain-containing protein	1	16	10.5037	0.656483	0.37835
TM0106 family RecB-like putative nuclease	2	15	10.5011	0.700075	0.225953
DUF1887 family protein	1	4	10.4703	2.61759	0.877437
DUF927 domain-containing protein	2	16	10.4683	0.654269	0.177032
dCTP deaminase	1	42	10.453	0.24888	0.378041
DUF488 domain-containing protein	2	34	10.4481	0.307296	0.255803
cryptochrome/photolyase family protein	1	23	10.4248	0.45325	0.297545
polyphosphate kinase 1	2	26	10.4138	0.400531	0.220185
DUF1016 N-terminal domain-containing protein	1	10	10.4132	1.04132	0.573512
SWIM zinc finger domain-containing protein	2	13	10.4015	0.800113	0.387052
flagellar transcriptional regulator FlhC	2	14	10.3972	0.742656	0.307422
protein phosphatase 2C domain-containing protein	2	106	10.374	0.0978678	0.282106
chemotaxis protein	1	37	10.3635	0.280094	1.05776
IS200/IS605 family element transposase accessory protein TnpB	1	7	10.3617	1.48024	0.47737
dGTPase	1	5	10.3583	2.07166	0.467789
uracil-DNA glycosylase family protein	1	14	10.3515	0.739394	0.500593
plasmid recombination protein	1	22	10.3511	0.470504	0.421139
DUF5937 family protein	1	15	10.3503	0.690018	0.431527
competence protein CoiA family protein	2	13	10.35	0.796157	0.291439
deoxyribodipyrimidine photo-lyase	1	25	10.3332	0.413328	0.375952
alpha-amylase family glycosyl hydrolase	2	137	10.3284	0.0753896	0.273988
Cys-rich peptide radical SAM maturase CcpM	1	20	10.3066	0.515328	0.304475
DUF3322 domain-containing protein	1	5	10.2971	2.05941	0.796486
siphovirus ReqiPepy6 Gp37-like family protein	2	22	10.2796	0.467254	0.26038
23S rRNA (pseudouridine(1915)-N(3))-methyltransferase RlmH	1	88	10.2775	0.116789	0.266241
phage tail protein	1	354	10.2713	0.0290148	0.476992
TraM recognition domain-containing protein	2	22	10.2625	0.466479	0.261003
CHC2 zinc finger domain-containing protein	2	25	10.2623	0.410491	0.235372
malto-oligosyltrehalose synthase	2	21	10.2595	0.488549	0.305945
transcription-repair coupling factor	1	53	10.2448	0.193298	0.395478
endonuclease/exonuclease/phosphatase family protein	2	191	10.2407	0.0536164	0.29013
DUF2726 domain-containing protein	1	18	10.224	0.568001	0.454925
DNA ligase D	2	20	10.213	0.510652	0.264654
LytTR family transcriptional regulator	2	36	10.1801	0.282782	0.266702
helicase-associated domain-containing protein	1	8	10.1752	1.2719	0.60643
polysaccharide pyruvyl transferase family protein	1	47	10.1745	0.216479	0.418009
restriction endonuclease subunit M	1	6	10.1735	1.69558	0.476461
holo-ACP synthase	1	38	10.1666	0.267541	0.309497
MmcQ/YjbR family DNA-binding protein	2	44	10.1595	0.230897	0.155919
AbrB/MazE/SpoVT family DNA-binding domain-containing protein	1	94	10.1458	0.107934	0.334653
type I-MYXAN CRISPR-associated protein Cas5/Cmx5/DevS	1	3	10.1448	3.38159	0.238028
DUF3046 domain-containing protein	2	18	10.1193	0.562182	0.25729
type I-D CRISPR-associated protein Cas5/Csc1	2	17	10.1053	0.594429	0.628048
GPW/gp25 family protein	1	42	10.0961	0.240382	0.462062
exodeoxyribonuclease V subunit alpha	2	20	10.0953	0.504767	0.293174
tyrosine recombinase XerS	1	10	10.0864	1.00864	0.335481
Dna2/Cas4 domain-containing protein	1	11	10.0628	0.914797	0.92055
DUF4032 domain-containing protein	1	8	10.0627	1.25784	0.513347
DNA replication/repair protein RecF	2	40	10.0625	0.251563	0.191078
phage integrase SAM-like domain-containing protein	2	24	10.0619	0.419247	0.21637
replicative DNA helicase	2	77	10.0158	0.130075	0.19446
type I-F CRISPR-associated helicase Cas3f	2	6	10.0156	1.66927	0.385778
DUF6088 family protein	2	27	10.0136	0.370874	0.132764
Arm DNA-binding domain-containing protein	2	30	10.0129	0.333765	0.218745
type I-E CRISPR-associated endoribonuclease Cas2e	2	19	10.0056	0.526612	0.235974
nucleoside 2-deoxyribosyltransferase	1	20	9.99209	0.499604	0.563072
iron-containing redox enzyme family protein	2	33	9.98749	0.302651	0.240732
DNA gyrase subunit A	2	59	9.98333	0.169209	0.179697
holin	1	35	9.96993	0.284855	0.275117
Piwi domain-containing protein	2	9	9.96396	1.10711	0.301812
isochorismate synthase	1	26	9.96041	0.383093	0.343537
50S ribosomal protein L14	1	48	9.9603	0.207506	0.240962
DNA repair exonuclease	2	19	9.95258	0.52382	0.333673
DUF2169 domain-containing protein	1	31	9.94777	0.320896	0.379989
CRISPR-associated DxTHG motif protein	2	8	9.92826	1.24103	0.59567
HEPN/Toprim-associated domain-containing protein	1	4	9.92564	2.48141	0.44427
accessory Sec system protein Asp1	2	36	9.91874	0.275521	0.164734
glycogen/starch/alpha-glucan phosphorylase	1	47	9.91584	0.210975	0.348388
DUF370 domain-containing protein	2	41	9.91272	0.241774	0.212625
Mu transposase C-terminal domain-containing protein	2	19	9.89834	0.520965	0.208538
cell division protein ZapD	1	12	9.89718	0.824765	0.58884
NERD domain-containing protein/DEAD/DEAH box helicase	1	5	9.87504	1.97501	0.444955
formylglycine-generating enzyme family protein	2	54	9.85868	0.182568	0.229452
anthranilate synthase component I family protein	1	25	9.84205	0.393682	0.438773
ribonucleoside triphosphate reductase	1	14	9.83616	0.702583	0.45079
DUF5655 domain-containing protein	1	10	9.82828	0.982828	0.561839
TerB family tellurite resistance protein	1	44	9.82125	0.22321	0.50279
toxin-activating lysine-acyltransferase	1	20	9.82037	0.491018	0.373268
protein DpdE	1	6	9.80554	1.63426	0.561455
Gp15 family bacteriophage protein	1	12	9.8051	0.817091	0.339715
tyrosine recombinase XerC	2	37	9.8028	0.264941	0.13939
winged helix-turn-helix transcriptional regulator	1	58	9.799	0.168948	0.434458
DUF4917 family protein	1	5	9.77885	1.95577	0.65935
peptide-methionine (R)-S-oxide reductase MsrB	2	54	9.77339	0.180989	0.178813
ETC complex I subunit	1	26	9.76883	0.375724	0.334899
DUF3696 domain-containing protein	2	17	9.76821	0.574601	0.268175
1,2-phenylacetyl-CoA epoxidase subunit B	1	14	9.76505	0.697504	0.519934
anaerobic ribonucleoside-triphosphate reductase	2	24	9.76465	0.40686	0.220689
helicase C-terminal domain-containing protein	1	9	9.7603	1.08448	0.484315
RNA 2'-phosphotransferase	1	15	9.74958	0.649972	0.304671
Rha family transcriptional regulator	1	15	9.74562	0.649708	0.519975
phage gp6-like head-tail connector protein	1	21	9.7401	0.463814	0.540831
type II toxin-antitoxin system mRNA interferase toxin, RelE/StbE family	2	18	9.71691	0.539828	0.182378
proteasome accessory factor PafA2	1	4	9.71376	2.42844	0.217367
PaREP1 family protein	2	15	9.71264	0.647509	0.268212
exodeoxyribonuclease V subunit beta	2	15	9.71135	0.647424	0.310487
Fpg/Nei family DNA glycosylase	2	22	9.70043	0.440929	0.169484
WhiB family transcriptional regulator	1	32	9.67902	0.302469	0.350762
DUF3786 domain-containing protein	1	12	9.66018	0.805015	0.354332
phosphoenolpyruvate carboxykinase (GTP)	1	23	9.63177	0.418773	0.276257
type 2 lanthipeptide synthetase LanM	2	25	9.62716	0.385086	0.37529
WhiB family transcriptional regulator	2	46	9.62638	0.209269	0.237901
23S rRNA (adenine(2030)-N(6))-methyltransferase RlmJ	2	16	9.62442	0.601526	0.442729
EcsC family protein	1	19	9.62402	0.506527	0.367941
sce7726 family protein	1	4	9.6226	2.40565	0.460545
helicase-exonuclease AddAB subunit AddA	2	13	9.60388	0.73876	0.349085
RNA methyltransferase	2	112	9.58888	0.085615	0.204727
DHHA1 domain-containing protein	1	18	9.57195	0.531775	0.475117
isoleucine--tRNA ligase	2	60	9.5714	0.159523	0.20965
DUF4433 domain-containing protein	2	7	9.56947	1.36707	0.264234
DUF2461 domain-containing protein	1	12	9.56125	0.79677	0.30668
Flp pilus assembly complex ATPase component TadA	1	45	9.55264	0.212281	0.458622
[protein-PII] uridylyltransferase	1	20	9.54174	0.477087	0.272457
exonuclease domain-containing protein	2	55	9.54078	0.173469	0.25996
lysine--tRNA ligase	1	60	9.53983	0.158997	0.473852
glucosidase	2	14	9.53747	0.681248	0.280311
nucleoid-associated protein	2	21	9.53278	0.453942	0.312821
TIGR03936 family radical SAM-associated protein	1	22	9.52647	0.433021	0.446293
ATP-dependent DNA helicase DinG	1	11	9.51303	0.864821	0.585363
DUF3459 domain-containing protein	1	21	9.50973	0.452844	0.438338
citrate synthase	2	41	9.50225	0.231762	0.226695
zinc dependent phospholipase C family protein	2	17	9.5016	0.558918	0.289719
adenylosuccinate lyase	1	65	9.49667	0.146103	0.431647
inovirus-type Gp2 protein	1	6	9.48901	1.5815	0.494364
replication protein	1	11	9.48681	0.862437	0.756548
transcription termination/antitermination protein NusG	1	269	9.46779	0.0351962	0.312742
IS630 transposase-related protein	2	46	9.46316	0.205721	0.184914
methyltransferase domain-containing protein	2	414	9.45363	0.0228349	0.256238
CRISPR-associated ring nuclease	2	12	9.4424	0.786867	0.394906
endonuclease domain-containing protein	2	19	9.43916	0.496798	0.261565
proteasome ATPase	2	19	9.43743	0.496707	0.25075
RelA/SpoT domain-containing protein	2	13	9.42764	0.725203	0.398504
RNase LS family HEPN domain-containing protein	1	4	9.42641	2.3566	0.568181
prepilin-type N-terminal cleavage/methylation domain-containing protein	1	188	9.42552	0.0501357	0.440471
reverse transcriptase/maturase family protein	2	12	9.41866	0.784889	0.447828
LysR substrate-binding domain-containing protein	2	304	9.41356	0.0309657	0.212535
methionine adenosyltransferase	2	80	9.40882	0.11761	0.199704
recombinase RecA	2	63	9.40573	0.149297	0.180408
NAD-dependent DNA ligase LigA	1	92	9.39957	0.102169	0.388641
CHASE2 domain-containing protein	2	47	9.39303	0.199852	0.320218
DNA ligase	1	16	9.37681	0.586051	0.563191
UPF0236 family protein	1	14	9.37508	0.669649	0.409862
CRISPR-associated protein Csx19	2	19	9.36761	0.493032	0.225491
DNA mismatch repair endonuclease MutL	2	61	9.36165	0.15347	0.261604
ComF family protein	1	32	9.35566	0.292364	0.386413
very short patch repair endonuclease	1	50	9.35308	0.187062	0.449117
endonuclease	2	37	9.34067	0.25245	0.397725
ribbon-helix-helix protein, CopG family	2	50	9.33554	0.186711	0.218178
TROVE domain-containing protein	2	16	9.32866	0.583041	0.274896
P27 family phage terminase small subunit	2	27	9.32658	0.345429	0.26245
protein kinase	2	248	9.3199	0.0375803	0.283979
RecX family transcriptional regulator	1	18	9.30583	0.516991	0.399407
VWA-like domain-containing protein	2	16	9.30276	0.581422	0.22647
malto-oligosyltrehalose synthase	1	22	9.28529	0.422058	0.341048
TIGR02556 family CRISPR-associated protein	1	4	9.27969	2.31992	0.254536
DUF5819 family protein	1	13	9.25353	0.71181	0.424409
ISKra4 family transposase	2	11	9.25179	0.841071	0.150658
RNA polymerase sigma-70 factor	2	77	9.2498	0.120127	0.247147
tRNA glutamyl-Q(34) synthetase GluQRS	1	21	9.24587	0.44028	0.455573
ComF family protein	2	49	9.23523	0.188474	0.204088
heparinase II/III family protein	2	42	9.23423	0.219863	0.302547
C4-type zinc ribbon domain-containing protein	1	14	9.22436	0.658883	0.441639
phage terminase small subunit P27 family	2	37	9.22002	0.24919	0.22537
adenine-specific methyltransferase EcoRI family protein	1	7	9.21295	1.31614	0.692657
glycine--tRNA ligase	1	62	9.21278	0.148593	0.288393
RMD1 family protein	1	9	9.20805	1.02312	0.362123
integrase domain-containing protein	1	21	9.20703	0.43843	0.627434
DNA polymerase II	1	9	9.20199	1.02244	0.293321
DUF4297 domain-containing protein	2	4	9.19058	2.29765	0.271194
nitrile hydratase subunit beta	2	19	9.1862	0.483484	0.275196
GxxExxY protein	1	18	9.18484	0.510269	0.384144
2'-5' RNA ligase family protein	2	32	9.17829	0.286821	0.216247
type II toxin-antitoxin system MqsA family antitoxin	1	17	9.17081	0.539459	0.363782
GpE family phage tail protein	1	46	9.16133	0.199159	0.193171
F0F1 ATP synthase subunit gamma	1	21	9.15722	0.436058	0.578265
GUN4 domain-containing protein	1	9	9.1345	1.01494	0.568991
DnaT-like ssDNA-binding domain-containing protein	1	11	9.13295	0.830268	0.567689
urease subunit gamma	1	41	9.12941	0.222669	0.361951
CRISPR-associated protein Cmr3	2	6	9.12856	1.52143	0.310951
type VI secretion system baseplate subunit TssE	1	23	9.12677	0.396816	0.440244
DUF2220 domain-containing protein	1	5	9.10785	1.82157	0.860331
type VI secretion system contractile sheath small subunit	2	47	9.10192	0.193658	0.207651
DUF1835 domain-containing protein	2	16	9.09839	0.568649	0.347628
RES domain-containing protein	2	21	9.09565	0.433126	0.257172
DNA sulfur modification protein DndD	2	9	9.08868	1.00985	0.307989
nuclease-related domain-containing protein	2	19	9.08719	0.478273	0.345905
type II toxin-antitoxin system RnlB family antitoxin	1	12	9.082	0.756833	0.328966
DUF3891 family protein	2	8	9.07588	1.13449	0.452991
50S ribosomal protein L13	2	89	9.06356	0.101838	0.219293
DUF4411 family protein	2	12	9.05996	0.754997	0.275967
glutamine synthetase beta-grasp domain-containing protein	1	11	9.05861	0.82351	0.427071
amidoligase family protein	2	11	9.05167	0.822879	0.223714
Fpg/Nei family DNA glycosylase	1	17	9.05006	0.532356	0.371445
tyrosine recombinase XerC	1	40	9.03849	0.225962	0.27116
DGQHR domain-containing protein DpdB	2	7	9.0311	1.29016	0.236407
N-formylglutamate amidohydrolase	2	31	9.01917	0.290941	0.30998
DUF4160 domain-containing protein	1	13	9.00847	0.692959	0.47252
PH domain-containing protein	2	158	9.00332	0.0569831	0.196568
glutamate synthase large subunit	2	47	9.00157	0.191523	0.161414
PucR family transcriptional regulator	1	35	8.99425	0.256978	0.414933
DUF2336 domain-containing protein	1	13	8.98817	0.691397	0.487146
phosphoenolpyruvate carboxykinase (ATP)	2	26	8.97351	0.345135	0.283748
phage head closure protein	2	40	8.97347	0.224337	0.197366
phosphonate C-P lyase system protein PhnH	1	19	8.97269	0.472247	0.559415
flagellar export protein FliJ	1	13	8.95933	0.68918	0.389908
DUF5906 domain-containing protein	2	10	8.95729	0.895729	0.255996
DNA repair protein RecO	2	61	8.94739	0.146679	0.28431
type I restriction-modification system subunit M N-terminal domain-containing protein	1	13	8.94597	0.688152	0.399067
rubredoxin	2	36	8.94396	0.248443	0.209688
YbjN domain-containing protein	1	23	8.94146	0.388759	0.528188
leucyl/phenylalanyl-tRNA--protein transferase	1	20	8.94017	0.447009	0.230287
CesT family type III secretion system chaperone	1	33	8.93994	0.270907	0.426217
type II secretion system GspH family protein	1	24	8.91795	0.371581	0.371908
alpha-D-ribose 1-methylphosphonate 5-phosphate C-P-lyase PhnJ	2	14	8.91539	0.636813	0.356162
uracil-DNA glycosylase family protein	2	24	8.90354	0.370981	0.225857
alkaline phosphatase family protein	2	104	8.89446	0.0855237	0.289425
ESX secretion-associated protein EspG	2	20	8.86794	0.443397	0.254863
HEXXH motif-containing putative peptide modification protein	2	10	8.86511	0.886511	0.506255
endonuclease III	2	71	8.86163	0.124812	0.201199
WGR domain-containing protein	2	24	8.86064	0.369194	0.251645
glutamate--tRNA ligase family protein	1	17	8.8602	0.521188	0.430197
type IV CRISPR-associated protein Csf2	2	5	8.84341	1.76868	0.19595
YcjX family protein	1	4	8.83922	2.20981	0.879316
peptide deformylase	2	107	8.837	0.0825888	0.194493
PaaX family transcriptional regulator	1	8	8.80575	1.10072	0.442511
HRDC domain-containing protein	1	9	8.79552	0.97728	0.609308
DUF3987 domain-containing protein	2	14	8.7902	0.627871	0.32061
class II fumarate hydratase	2	74	8.78528	0.11872	0.191864
class I tRNA ligase family protein	2	41	8.78479	0.214263	0.305496
DNA/RNA nuclease SfsA	1	23	8.78379	0.381904	0.440362
DUF3037 domain-containing protein	1	6	8.76667	1.46111	0.703271
DUF1799 domain-containing protein	1	21	8.76183	0.41723	0.203292
YdiU family protein	2	40	8.7573	0.218932	0.223789
MbtH family NRPS accessory protein	1	19	8.74526	0.460277	0.341266
bifunctional phosphoribosyl-AMP cyclohydrolase/phosphoribosyl-ATP diphosphatase HisIE	2	24	8.74329	0.364304	0.24013
contact-dependent growth inhibition system immunity protein	1	9	8.7377	0.970856	0.232801
RNA ligase family protein	1	7	8.73085	1.24726	0.747543
phage terminase small subunit P27 family	1	12	8.72717	0.727264	0.369442
DUF6261 family protein	1	9	8.72446	0.969384	0.636784
barstar family protein	2	19	8.70887	0.458361	0.245805
dUTP diphosphatase	2	75	8.64996	0.115333	0.187054
HTH domain-containing protein	2	35	8.64625	0.247036	0.310799
DUF736 domain-containing protein	1	11	8.6364	0.785127	0.413786
DUF494 family protein	1	9	8.62365	0.958184	0.252838
MoaD/ThiS family protein	2	56	8.61764	0.153886	0.223085
molecular chaperone TorD family protein	2	20	8.59728	0.429864	0.282027
mannitol dehydrogenase family protein	2	23	8.58559	0.373286	0.275177
DNA methylase	2	11	8.58441	0.780401	0.360385
DUF2397 family protein	2	7	8.58265	1.22609	0.437508
alpha-glucosidase C-terminal domain-containing protein	1	21	8.57862	0.408506	0.456156
DUF309 domain-containing protein	2	16	8.56822	0.535513	0.346423
BrnT family toxin	2	32	8.56236	0.267574	0.19098
TfoX/Sxy family protein	1	26	8.55658	0.329099	0.29438
DNA phosphorothioation-dependent restriction protein DptH	1	6	8.54906	1.42484	0.462585
type II toxin-antitoxin system death-on-curing family toxin	1	26	8.54202	0.328539	0.381382
bacteriocin immunity protein	1	14	8.52845	0.609175	0.565115
7-cyano-7-deazaguanine synthase	1	18	8.52556	0.473642	0.745472
sporulation initiation factor Spo0A C-terminal domain-containing protein	1	8	8.51751	1.06469	0.983645
DUF790 family protein	1	5	8.50708	1.70142	1.26548
DUF2779 domain-containing protein	1	11	8.50666	0.773333	0.53185
type II toxin-antitoxin system Phd/YefM family antitoxin	1	80	8.50407	0.106301	0.339584
CRISPR-associated protein Cas6	1	4	8.48154	2.12038	0.610489
DUF4304 domain-containing protein	1	4	8.47898	2.11974	0.244688
DUF2442 domain-containing protein	2	41	8.4782	0.206785	0.178693
ATP-dependent DNA helicase RecG	2	56	8.46757	0.151207	0.244116
DUF2785 domain-containing protein	1	6	8.46623	1.41104	0.367192
YjcQ family protein	1	7	8.46332	1.20905	0.24444
flagellar transcriptional regulator FlhC	1	9	8.46061	0.940068	0.428169
DNA repair protein	1	6	8.44103	1.40684	1.19897
zinc-ribbon domain-containing protein	1	56	8.43896	0.150696	0.440824
peptide chain release factor 2	2	71	8.43525	0.118806	0.15775
DUF427 domain-containing protein	2	31	8.42664	0.271827	0.203911
DNA helicase PcrA	1	10	8.41726	0.841726	0.334213
stage IV sporulation protein A	1	9	8.41286	0.934762	0.215693
P1 family peptidase	2	36	8.40405	0.233446	0.271519
putative zinc-binding metallopeptidase	1	8	8.40264	1.05033	0.436149
type IV CRISPR-associated protein Csf3	1	3	8.40205	2.80068	0.483058
DUF1697 domain-containing protein	1	24	8.39978	0.349991	0.320863
M48 family metallopeptidase	1	129	8.39824	0.0651027	0.435969
helicase-associated domain-containing protein	2	11	8.37284	0.761168	0.474036
50S ribosomal protein L2	1	23	8.36838	0.363842	0.32016
exonuclease SbcCD subunit D	1	15	8.35968	0.557312	0.631898
LytTR family transcriptional regulator DNA-binding domain-containing protein	2	36	8.35671	0.232131	0.299815
RNA-guided endonuclease IscB	2	13	8.35559	0.642737	0.187161
replication-relaxation family protein	2	11	8.35271	0.759337	0.439906
DNA-directed RNA polymerase subunit beta	1	29	8.34705	0.287829	0.335505
LicD family protein	2	20	8.33435	0.416717	0.191081
bifunctional [glutamate--ammonia ligase]-adenylyl-L-tyrosine phosphorylase/[glutamate--ammonia-ligase] adenylyltransferase	1	11	8.3072	0.7552	0.288761
type II secretion system protein GspL	1	44	8.30342	0.188714	0.310996
preQ(1) synthase	1	25	8.30312	0.332125	0.297194
BsaWI family type II restriction enzyme	1	3	8.25699	2.75233	0.697318
bifunctional isocitrate dehydrogenase kinase/phosphatase	2	13	8.25698	0.635152	0.460849
nucleoside triphosphate pyrophosphohydrolase family protein	2	17	8.2494	0.485259	0.304678
putative virulence factor	1	2	8.24511	4.12255	0.120809
NaeI family type II restriction endonuclease	1	4	8.24087	2.06022	0.260834
type V CRISPR-associated protein Cas12a/Cpf1	1	3	8.22137	2.74046	1.05588
DUF4259 domain-containing protein	1	10	8.22114	0.822114	0.383174
DUF4011 domain-containing protein	2	11	8.22089	0.747354	0.375313
zincin-like metallopeptidase domain-containing protein	1	25	8.2178	0.328712	0.280342
DUF4258 domain-containing protein	1	12	8.2109	0.684242	0.310117
HAD domain-containing protein	2	16	8.20847	0.513029	0.23717
transcriptional regulator NrdR	1	47	8.20374	0.174548	0.466455
glucose-6-phosphate dehydrogenase assembly protein OpcA	1	8	8.20035	1.02504	0.232313
16S rRNA (uracil(1498)-N(3))-methyltransferase	2	64	8.19594	0.128062	0.220351
SpoVR family protein	2	13	8.19094	0.630072	0.254395
2,3,4,5-tetrahydropyridine-2,6-dicarboxylate N-succinyltransferase	1	30	8.17028	0.272343	0.239782
RtcB family protein	2	45	8.15839	0.181297	0.200592
phage replisome organizer N-terminal domain-containing protein	1	7	8.15704	1.16529	0.388822
type VII secretion protein EccE	1	7	8.15628	1.16518	0.507849
exonuclease SbcCD subunit D C-terminal domain-containing protein	1	13	8.14898	0.626845	0.291017
type VI secretion system membrane subunit TssM	1	18	8.1439	0.452439	0.346157
alpha-ketoglutarate-dependent dioxygenase AlkB	1	27	8.13866	0.301432	0.307386
SctK family type III secretion system sorting platform protein	2	17	8.13385	0.478462	0.385585
type II CRISPR RNA-guided endonuclease Cas9	2	8	8.133	1.01663	0.256266
catalase	2	56	8.13175	0.14521	0.285918
type II secretion system protein GspK	1	16	8.13034	0.508146	0.495822
tRNA-guanine transglycosylase DpdA	1	6	8.1251	1.35418	0.336396
chromosome partition protein MukE	1	4	8.12446	2.03111	0.145839
DNA phosphorothioation system sulfurtransferase DndC	1	8	8.11631	1.01454	0.379377
ATPase	1	30	8.11477	0.270492	1.01484
KilA-N domain-containing protein	2	19	8.11258	0.426978	0.155153
patatin-like protein	1	4	8.10063	2.02516	0.39077
phage head-tail connector protein	1	19	8.09025	0.425802	0.772004
DNA mismatch repair endonuclease MutH	1	4	8.07919	2.0198	0.337544
6-carboxytetrahydropterin synthase	1	31	8.07359	0.260438	0.323013
DUF4160 domain-containing protein	2	29	8.06792	0.278204	0.250227
chorismate-binding protein	2	29	8.06616	0.278143	0.248283
BREX-6 system phosphatase PglZ	1	2	8.05804	4.02902	1.57929
short-chain fatty acyl-CoA regulator family protein	1	5	8.04907	1.60981	0.967121
thiopeptide-type bacteriocin biosynthesis protein	2	13	8.0362	0.618169	0.388704
ArsR family transcriptional regulator	1	59	8.03505	0.136187	0.476481
TIGR02556 family CRISPR-associated protein	2	7	8.03001	1.14714	0.345477
IS200/IS605 family element RNA-guided endonuclease TnpB	2	13	8.02701	0.617463	0.244133
30S ribosomal protein S15	2	76	8.00077	0.105273	0.171733
YcaO-like family protein	2	40	7.99863	0.199966	0.234103
protein DpdE	2	8	7.98688	0.99836	0.168211
DTW domain-containing protein	1	19	7.98647	0.42034	0.453475
DNA ligase D	1	10	7.98117	0.798117	0.34303
TIGR03915 family putative DNA repair protein	1	7	7.97451	1.13922	0.456836
XamI family restriction endonuclease	1	4	7.96634	1.99158	0.870794
Eco29kI family restriction endonuclease	2	8	7.94182	0.992727	0.212074
type VI secretion system protein TssA	2	23	7.93567	0.345029	0.184904
Eco47II family restriction endonuclease	1	4	7.92812	1.98203	0.95409
peptidase	1	29	7.92467	0.273265	0.746211
integrase family protein	2	14	7.92403	0.566002	0.450676
virulence factor SrfB	2	5	7.91314	1.58263	0.188186
aspartate--ammonia ligase	1	13	7.91169	0.608591	0.339447
FapA family protein	1	28	7.91154	0.282555	0.383591
DNA phosphorothioation-dependent restriction protein DptF	2	6	7.88833	1.31472	0.378713
nitric oxide synthase oxygenase	1	11	7.88201	0.716546	0.423541
Pup--protein ligase	2	9	7.8792	0.875467	0.216555
DUF3631 domain-containing protein	1	8	7.86538	0.983173	0.595876
DUF6328 family protein	1	15	7.86166	0.52411	0.272538
type II toxin-antitoxin system HipA family toxin YjjJ	1	5	7.85714	1.57143	0.473446
DNA polymerase II	2	10	7.85125	0.785125	0.39757
type VI secretion system-associated protein TagF	1	15	7.84973	0.523315	0.359401
DUF945 domain-containing protein	1	8	7.83853	0.979816	0.610331
BREX-6 system BrxE protein	1	6	7.83254	1.30542	0.7162
type VII secretion protein EccE	2	18	7.83096	0.435054	0.233345
DUF4388 domain-containing protein	1	28	7.83023	0.279651	0.502464
helix-hairpin-helix domain-containing protein	1	69	7.81332	0.113237	0.533116
flagellar transcriptional regulator FlhD	1	24	7.81297	0.32554	0.374841
DNA polymerase I	2	57	7.81208	0.137054	0.184564
fructose-1,6-bisphosphatase	1	8	7.81131	0.976414	0.716025
SLATT domain-containing protein	2	19	7.80937	0.41102	0.183869
DUF309 domain-containing protein	1	11	7.79373	0.708521	0.301565
type II toxin-antitoxin system VapB family antitoxin	2	37	7.78984	0.210536	0.201805
MbtH family NRPS accessory protein	2	19	7.78772	0.40988	0.1978
PrkA family serine protein kinase	2	9	7.78756	0.865284	0.36847
iron-containing redox enzyme family protein	1	33	7.7875	0.235985	0.345873
DUF1266 domain-containing protein	1	8	7.78639	0.973299	0.63921
type I-D CRISPR-associated helicase Cas3'	2	8	7.77432	0.97179	0.312764
DUF4231 domain-containing protein	2	17	7.75382	0.456107	0.196133
nucleotide pyrophosphohydrolase	2	44	7.7533	0.176211	0.233325
nitrogen fixation protein NifQ	1	7	7.75273	1.10753	1.02118
PaREP1 family protein	1	6	7.75179	1.29196	0.614778
DUF3037 domain-containing protein	2	15	7.74379	0.516253	0.185807
metallophosphoesterase family protein	2	85	7.7348	0.0909977	0.239049
transposase domain-containing protein	2	22	7.72493	0.351133	0.236828
DUF488 family protein	2	20	7.71256	0.385628	0.245102
2OG-Fe dioxygenase family protein	1	15	7.68114	0.512076	0.447289
thiopeptide-type bacteriocin biosynthesis protein	1	6	7.66922	1.2782	0.530386
aminopeptidase N	2	30	7.66871	0.255624	0.184993
SpoIID/LytB domain-containing protein	1	42	7.66687	0.182545	0.379854
Y-family DNA polymerase	2	33	7.65709	0.232033	0.208392
DUF2254 domain-containing protein	1	22	7.63694	0.347134	0.420145
DUF6293 family protein	1	7	7.62112	1.08873	0.327669
Mov34/MPN/PAD-1 family protein	1	67	7.60895	0.113566	0.421171
DUF2312 domain-containing protein	1	17	7.60718	0.447481	0.373368
DUF4093 domain-containing protein	1	7	7.60024	1.08575	0.178678
ArsR family transcriptional regulator	2	51	7.59751	0.148971	0.341163
DUF4391 domain-containing protein	1	6	7.59413	1.26569	0.453589
glucosidase	1	9	7.58959	0.843288	0.447094
helicase-exonuclease AddAB subunit AddA	1	6	7.58626	1.26438	0.192237
DUF4917 family protein	2	6	7.58311	1.26385	0.259751
TRAFs-binding domain-containing protein	1	9	7.57756	0.841951	0.550497
glutamate-cysteine ligase family protein	1	14	7.56804	0.540574	0.51696
cell wall hydrolase	1	58	7.56074	0.130358	0.502272
nucleoid-associated protein YejK	1	5	7.55823	1.51165	0.183855
glutamine synthetase family protein	2	43	7.5531	0.175654	0.251764
urease accessory protein UreF	1	11	7.55009	0.686372	0.562977
DUF2750 domain-containing protein	1	13	7.54033	0.580025	0.247377
restriction system-associated AAA family ATPase	2	6	7.53408	1.25568	0.323572
DUF1852 domain-containing protein	1	5	7.53067	1.50613	0.893374
endonuclease MutS2	1	24	7.529	0.313709	0.363709
TIGR03915 family putative DNA repair protein	2	15	7.52761	0.501841	0.174691
MbtH family protein	2	22	7.52473	0.342033	0.27009
TrmB family transcriptional regulator	1	19	7.51929	0.395752	0.360793
recombinase RecT	1	33	7.51279	0.22766	0.482879
DUF4157 domain-containing protein	1	24	7.50201	0.312584	0.477392
DUF2188 domain-containing protein	1	25	7.49911	0.299964	0.295398
50S ribosomal protein L13	1	38	7.49575	0.197257	0.346164
IS5/IS1182 family transposase	1	17	7.49305	0.440768	0.240405
DUF2264 domain-containing protein	2	18	7.49299	0.416277	0.302509
DUF6308 family protein	1	5	7.48931	1.49786	0.671847
type I-F CRISPR-associated protein Csy1	1	7	7.48193	1.06885	0.396535
phage integrase N-terminal SAM-like domain-containing protein	2	24	7.4781	0.311587	0.215865
ATP-dependent RecD-like DNA helicase	2	31	7.4711	0.241003	0.359922
RNA-binding S4 domain-containing protein	2	52	7.46898	0.143634	0.208036
DUF3375 family protein	2	5	7.45834	1.49167	0.620555
YqzL family protein	1	9	7.45308	0.82812	0.416493
bifunctional 3'-5' exonuclease/DNA polymerase	1	8	7.44481	0.930601	0.477092
NFACT RNA binding domain-containing protein	1	7	7.44313	1.0633	0.430276
DUF6273 domain-containing protein	1	8	7.42637	0.928297	0.647214
conjugative transfer ATPase	2	14	7.41946	0.529962	0.187331
DUF6035 family protein	1	4	7.41236	1.85309	0.210576
polyphosphate polymerase domain-containing protein	2	16	7.40219	0.462637	0.216867
YerC/YecD family TrpR-related protein	1	16	7.40061	0.462538	0.323202
aminoglycoside 6-adenylyltransferase	2	15	7.39571	0.493047	0.297883
polyphosphate kinase 1	1	12	7.38918	0.615765	0.375518
MepB family protein	1	6	7.38449	1.23075	1.30168
P-II family nitrogen regulator	2	97	7.3802	0.0760846	0.199113
asparagine synthase C-terminal domain-containing protein	1	20	7.36925	0.368463	0.400754
sigma factor-like helix-turn-helix DNA-binding protein	1	74	7.34683	0.0992815	0.491977
RhuM family protein	1	8	7.34429	0.918037	0.490967
Mov34/MPN/PAD-1 family protein	2	23	7.34348	0.319282	0.253902
type II toxin-antitoxin system YhaV family toxin	2	8	7.32763	0.915954	0.252976
nuclease-related domain-containing DEAD/DEAH box helicase	1	3	7.31778	2.43926	0.630365
FkbM family methyltransferase	2	79	7.30737	0.0924984	0.219311
exodeoxyribonuclease I	1	13	7.30664	0.562049	0.228245
SMC-Scp complex subunit ScpB	2	70	7.2836	0.104051	0.245553
P27 family phage terminase small subunit	1	11	7.27868	0.661698	0.355474
phosphatidylserine/phosphatidylglycerophosphate/cardiolipin synthase family protein	1	13	7.27669	0.559746	0.512594
type VI secretion system contractile sheath small subunit	1	15	7.26931	0.48462	0.357433
peptidoglycan bridge formation glycyltransferase FemA/FemB family protein	1	25	7.26639	0.290656	0.416813
urease accessory protein UreF	2	26	7.2596	0.279215	0.262579
ribonucleoside triphosphate reductase	2	16	7.24916	0.453072	0.177461
DUF2913 family protein	1	9	7.24817	0.805353	0.489355
DUF4097 family beta strand repeat-containing protein	1	30	7.24115	0.241372	0.304991
thymidine kinase	2	49	7.22163	0.14738	0.259787
Smr/MutS family protein	2	31	7.21687	0.232802	0.231525
RepB family plasmid replication initiator protein	2	11	7.20598	0.655089	0.295697
TlyA family RNA methyltransferase	2	56	7.20045	0.128579	0.228712
helix-turn-helix domain containing protein	2	31	7.1927	0.232022	0.260459
triphosphoribosyl-dephospho-CoA synthase	1	14	7.18838	0.513456	0.613194
citrate/2-methylcitrate synthase	1	14	7.18796	0.513425	0.284267
peptide-methionine (S)-S-oxide reductase MsrA	2	61	7.18178	0.117734	0.149536
TIGR04141 family sporadically distributed protein	1	2	7.16551	3.58275	0.821944
MbcA/ParS/Xre antitoxin family protein	1	12	7.16526	0.597105	0.320853
HEXXH motif-containing putative peptide modification protein	1	7	7.13926	1.01989	0.490636
RloB domain-containing protein	2	7	7.1283	1.01833	0.601715
TIGR03936 family radical SAM-associated protein	2	27	7.12528	0.263899	0.207431
ATP/GTP-binding protein	1	12	7.124	0.593667	1.27559
peptide chain release factor 2	1	55	7.11708	0.129401	0.263233
DNA photolyase family protein	1	18	7.11694	0.395386	0.329558
GTPase domain-containing protein	2	19	7.10787	0.374098	0.450117
histidine ammonia-lyase	2	34	7.10785	0.209055	0.248172
amphi-Trp domain-containing protein	1	9	7.10033	0.788926	0.4478
VirB4 family type IV secretion/conjugal transfer ATPase	1	12	7.06458	0.588715	0.223973
adenylate/guanylate cyclase domain-containing protein	1	162	7.061	0.0435864	0.639158
CopG family transcriptional regulator	1	25	7.05451	0.282181	0.274552
glycogen/starch/alpha-glucan phosphorylase	2	42	7.04969	0.16785	0.189133
DNA photolyase family protein	2	21	7.03819	0.335152	0.26938
guanosine 5'-monophosphate oxidoreductase	1	2	7.01314	3.50657	0.287606
formate C-acetyltransferase	2	21	7.00563	0.333601	0.223462
DUF2252 family protein	2	7	7.00134	1.00019	0.594642
TROVE domain-containing protein	1	5	7.00115	1.40023	0.415435
chorismate lyase	1	11	7.00023	0.636385	0.304653
DNA-binding protein WhiA	2	18	6.99496	0.388609	0.21657
cryptochrome/photolyase family protein	2	15	6.98641	0.465761	0.318237
integrase domain-containing protein	2	18	6.97547	0.387526	0.23079
replication initiation protein RepC	1	9	6.965	0.773889	0.518354
DNA polymerase III subunit delta'	2	36	6.96244	0.193401	0.242526
DUF2325 domain-containing protein	1	14	6.96213	0.497295	0.39145
DUF1836 domain-containing protein	1	7	6.96101	0.99443	0.518455
glycine--tRNA ligase subunit beta	1	37	6.95959	0.188097	0.447083
DUF3102 domain-containing protein	1	7	6.95631	0.993758	0.436964
zeta toxin family protein	1	20	6.95523	0.347762	0.417963
DNA recombination protein RmuC	2	59	6.95301	0.117848	0.227242
LA2681 family HEPN domain-containing protein	1	4	6.94512	1.73628	0.271333
M14 family metallopeptidase	2	53	6.94248	0.13099	0.287337
DUF2274 domain-containing protein	1	12	6.94014	0.578345	0.397283
GPP34 family phosphoprotein	2	13	6.93421	0.533401	0.320188
cysteine--tRNA ligase	1	69	6.92129	0.100308	0.407945
FBP domain-containing protein	2	8	6.92051	0.865063	0.302089
SEC-C metal-binding domain-containing protein	2	19	6.92012	0.364217	0.328874
DUF1822 family protein	2	11	6.91741	0.628855	0.234225
type 2 lanthipeptide synthetase LanM family protein	1	18	6.91138	0.383965	0.310446
16S rRNA (uracil(1498)-N(3))-methyltransferase	1	41	6.90668	0.168456	0.386466
YlxR family protein	2	25	6.9064	0.276256	0.186583
type I-C CRISPR-associated endonuclease Cas1c	2	9	6.90209	0.766899	0.243926
DUF1853 family protein	2	7	6.89413	0.984876	0.281807
winged helix-turn-helix transcriptional regulator	2	72	6.87236	0.0954494	0.245011
DUF6194 family protein	1	9	6.86905	0.763228	0.389292
YafY family transcriptional regulator	2	48	6.85905	0.142897	0.20544
phosphomethylpyrimidine synthase ThiC	2	72	6.85731	0.0952405	0.189216
DUF4291 domain-containing protein	1	7	6.85013	0.97859	0.331852
YafY family protein	1	14	6.85	0.489286	0.363859
ABC-F type ribosomal protection protein	1	14	6.84789	0.489135	0.259132
putative zinc-binding metallopeptidase	2	10	6.83926	0.683926	0.253309
alpha-E domain-containing protein	2	17	6.83756	0.402209	0.415082
biliverdin-producing heme oxygenase	2	27	6.83687	0.253217	0.225894
ribonuclease H-like YkuK family protein	2	10	6.83113	0.683113	0.292125
polysaccharide pyruvyl transferase family protein	2	51	6.82973	0.133916	0.218999
DUF1852 domain-containing protein	2	9	6.82888	0.758764	0.34946
DUF1456 family protein	2	15	6.81583	0.454389	0.16067
DUF234 domain-containing protein	1	5	6.81152	1.3623	0.554264
protein DpdF	2	12	6.80705	0.567254	0.219524
triphosphoribosyl-dephospho-CoA synthase	2	18	6.80608	0.378116	0.285101
DUF2974 domain-containing protein	1	12	6.79327	0.566106	0.739412
DUF2220 domain-containing protein	2	7	6.78789	0.969699	0.195515
DUF3322 and DUF2220 domain-containing protein	1	3	6.78509	2.2617	0.464057
replication endonuclease	2	8	6.77013	0.846266	0.312389
ribonuclease H family protein	1	13	6.76369	0.520284	0.578381
HNH endonuclease family protein	2	32	6.7585	0.211203	0.435353
carbon storage regulator	1	24	6.75629	0.281512	0.329247
Abi-alpha family protein	1	3	6.75201	2.25067	0.143144
DUF1062 domain-containing protein	1	7	6.748	0.964	0.313017
DUF3788 domain-containing protein	1	6	6.74089	1.12348	0.543479
tryptophan 2,3-dioxygenase	1	8	6.74035	0.842544	0.254154
RNA ligase	1	5	6.73999	1.348	0.370404
DUF6493 family protein	2	7	6.73694	0.96242	0.520339
zinc ribbon domain-containing protein	2	206	6.73612	0.0326996	0.339584
YolD-like family protein	1	17	6.73582	0.396225	0.299498
S-4TM family putative pore-forming effector	2	9	6.72946	0.747717	0.363753
3-methyladenine DNA glycosylase	1	7	6.72881	0.961258	0.741935
50S ribosomal protein L5	1	17	6.72547	0.395616	0.419022
PucR family transcriptional regulator	2	49	6.72303	0.137205	0.208613
DUF3540 domain-containing protein	2	15	6.71641	0.44776	0.288752
DUF2806 domain-containing protein	1	3	6.71586	2.23862	0.722595
protein-export chaperone SecB	1	26	6.71547	0.258287	0.483763
alpha-galactosidase	2	65	6.70459	0.103148	0.287535
replication-associated recombination protein A	1	68	6.69011	0.0983839	0.270583
DNA damage-inducible protein D	1	8	6.68676	0.835845	0.471074
type I-A CRISPR-associated protein Cas8a2/Csa4	1	5	6.68182	1.33636	0.470707
CHAD domain-containing protein	2	12	6.68117	0.556764	0.22587
ribonuclease H-like YkuK family protein	1	6	6.67754	1.11292	0.403517
CopG family transcriptional regulator	2	35	6.67732	0.190781	0.188268
protein rep	2	10	6.67063	0.667063	0.469751
Rad52/Rad22 family DNA repair protein	1	9	6.66759	0.740844	0.353602
DUF4209 domain-containing protein	2	7	6.66698	0.952426	0.355251
replication protein RepA	2	8	6.65781	0.832227	0.170508
malonyl-CoA decarboxylase family protein	1	4	6.65225	1.66306	1.70165
peptide chain release factor H	1	9	6.65157	0.739063	0.371243
septum site-determining protein MinC	2	60	6.64934	0.110822	0.223665
AbiH family protein	2	8	6.64647	0.830809	0.139295
ribonuclease III	1	43	6.64478	0.15453	0.272947
EcsC family protein	2	27	6.63726	0.245824	0.347111
type I pantothenate kinase	1	18	6.63629	0.368683	0.430675
DNA methylase	1	5	6.62094	1.32419	1.09538
nicotinate phosphoribosyltransferase	2	69	6.62075	0.0959529	0.270405
DNA-directed RNA polymerase subunit omega	2	33	6.62038	0.200617	0.151103
tRNA pseudouridine(13) synthase TruD	2	16	6.61646	0.413529	0.260733
DUF115 domain-containing protein	1	19	6.60922	0.347854	0.522059
hydrolase-like protein	1	2	6.60856	3.30428	0.167948
DUF2207 domain-containing protein	1	15	6.60304	0.440203	0.404608
replication-associated recombination protein A	2	49	6.60256	0.134746	0.183982
putative phage abortive infection protein	1	4	6.59589	1.64897	0.412407
primase alpha helix C-terminal domain-containing protein	1	4	6.57871	1.64468	0.370579
endonuclease MutS2	2	43	6.5782	0.152981	0.228906
DNA2/NAM7 family helicase	1	3	6.57091	2.1903	0.485617
DUF2203 domain-containing protein	2	12	6.54687	0.545573	0.390193
phosphatidylglycerol lysyltransferase domain-containing protein	1	22	6.54588	0.29754	0.556127
MvaI/BcnI family restriction endonuclease	1	6	6.54329	1.09055	0.416805
DNA-deoxyinosine glycosylase	1	15	6.54081	0.436054	0.404318
DUF5312 family protein	1	4	6.53408	1.63352	0.198137
DrmB family protein	2	4	6.52925	1.63231	0.494052
FxSxx-COOH system tetratricopeptide repeat protein	1	11	6.52313	0.593012	0.492342
glutamine synthetase family protein	1	35	6.52107	0.186316	0.353786
DnaA/Hda family protein	1	17	6.51804	0.383414	0.610482
AMP nucleosidase	1	12	6.51678	0.543065	0.466078
oxidative damage protection protein	1	21	6.50866	0.309936	0.248245
group II intron maturase-specific domain-containing protein	2	7	6.50484	0.929263	0.197533
DUF1826 domain-containing protein	2	9	6.49796	0.721996	0.3124
leucyl/phenylalanyl-tRNA--protein transferase	2	17	6.4952	0.382071	0.213996
RhuM family protein	2	14	6.49129	0.463664	0.207693
DUF2285 domain-containing protein	1	7	6.48801	0.926858	0.356669
superoxide dismutase, Ni	1	17	6.47974	0.381161	0.324141
type VII secretion protein EsaA	1	28	6.47524	0.231258	0.269309
phage/plasmid replication protein, II/X family	1	7	6.47447	0.924924	0.786754
cobaltochelatase subunit CobN	2	41	6.47322	0.157884	0.233998
BLUF domain-containing protein	1	27	6.47264	0.239727	0.318988
RNA polymerase recycling motor ATPase HelR	1	3	6.47207	2.15736	0.64049
MmcB family DNA repair protein	1	4	6.468	1.617	0.80722
mismatch-specific DNA-glycosylase	1	8	6.4675	0.808438	0.186581
DNA topoisomerase 3	2	14	6.46488	0.461777	0.179359
V-type ATP synthase subunit D	1	9	6.46464	0.718293	0.414168
YaeQ family protein	2	12	6.46303	0.538585	0.284326
CYTH and CHAD domain-containing protein	1	8	6.45053	0.806317	0.443443
ribbon-helix-helix protein, CopG family	1	35	6.44153	0.184044	0.454574
TIGR03899 family protein	1	3	6.44132	2.14711	0.202605
DNA gyrase inhibitor YacG	1	22	6.43527	0.292512	0.365505
YaaA family protein	1	6	6.42929	1.07155	0.417221
TraI domain-containing protein	2	9	6.4122	0.712467	0.233415
nucleoside triphosphate pyrophosphohydrolase	2	43	6.40969	0.149063	0.218352
nitrate reductase molybdenum cofactor assembly chaperone	1	9	6.40214	0.711349	0.391171
response regulator receiver domain	1	2	6.39864	3.19932	0.273379
asparagine synthase-related protein	2	45	6.3969	0.142153	0.209637
glutamine synthetase III	2	21	6.39564	0.304554	0.175249
DNA-processing protein DprA	2	71	6.39346	0.0900487	0.170376
Tex family protein	2	16	6.39	0.399375	0.180874
inovirus-type Gp2 protein	2	6	6.37041	1.06173	0.155796
head completion/stabilization protein	2	8	6.36288	0.79536	0.23395
VWA-like domain-containing protein	1	6	6.35845	1.05974	0.601697
phage virion morphogenesis protein	1	24	6.35747	0.264895	0.370745
terminase	2	13	6.35742	0.489032	0.288108
DUF2264 domain-containing protein	1	14	6.33911	0.452793	0.532388
contractile injection system protein, VgrG/Pvc8 family	1	26	6.33817	0.243776	0.276284
type I-U CRISPR-associated RAMP protein Csb1/Cas7u	2	10	6.32779	0.632779	0.310164
glucuronate isomerase	2	27	6.32699	0.234333	0.332337
XisI protein	2	13	6.32491	0.486532	0.227065
DnaJ domain-containing protein	2	68	6.31486	0.0928656	0.230685
TIGR04423 family type III CRISPR-associated protein	1	8	6.31272	0.78909	0.372778
DUF480 domain-containing protein	1	6	6.3094	1.05157	0.578555
DUF1524 domain-containing protein	2	9	6.30919	0.701021	0.639216
bifunctional 3'-5' exonuclease/DNA polymerase	2	7	6.30723	0.901033	0.320198
DUF4351 domain-containing protein	1	7	6.3027	0.900385	0.471704
alpha-ketoglutarate-dependent dioxygenase AlkB	2	21	6.30237	0.300113	0.238238
chromate resistance protein	2	13	6.30205	0.484773	0.284682
selenocysteine-specific translation elongation factor	2	17	6.30171	0.370689	0.310739
DUF3046 domain-containing protein	1	9	6.29847	0.69983	0.360913
protein adenylyltransferase SelO family protein	1	7	6.29068	0.898669	0.627231
CRISPR-associated protein Cas7	1	2	6.29034	3.14517	0.00563144
DUF115 domain-containing protein	2	23	6.2898	0.27347	0.169966
exonuclease subunit SbcD	1	9	6.27489	0.69721	0.436032
LuxR family transcriptional regulator	2	112	6.27448	0.0560221	0.188955
DNA-protecting protein DprA	1	29	6.26972	0.216197	0.311916
class I SAM-dependent RNA methyltransferase	1	19	6.25183	0.329044	0.423328
16S rRNA (guanine(966)-N(2))-methyltransferase RsmD	2	33	6.25122	0.189431	0.23867
CRISPR-associated endonuclease Cas4/Cas1	1	4	6.2503	1.56257	0.217222
serine protease	2	101	6.2324	0.0617069	0.37922
Holliday junction resolvase RecU	2	7	6.23199	0.890284	0.267572
bis-aminopropyl spermidine synthase family protein	1	8	6.21597	0.776997	0.26097
HNH endonuclease domain-containing protein	2	4	6.21555	1.55389	0.553206
strawberry notch family protein	1	4	6.20393	1.55098	0.137843
DUF952 domain-containing protein	2	13	6.20273	0.477133	0.190857
DUF1643 domain-containing protein	2	10	6.20031	0.620031	0.25331
type I-MYXAN CRISPR-associated protein Cas6/Cmx6	2	8	6.19596	0.774495	0.228055
PHP domain-containing protein	1	83	6.19375	0.0746235	0.449738
deaminase	1	22	6.19315	0.281507	0.711349
DUF4351 domain-containing protein	2	13	6.19017	0.476167	0.308722
YolD-like family protein	2	20	6.18065	0.309032	0.233244
DUF2285 domain-containing protein	2	8	6.17998	0.772497	0.419406
CRISPR-associated protein Cmr1	1	1	6.17838	6.17838
ISLre2 family transposase	2	7	6.17419	0.882027	0.476469
plasmid replication initiator TrfA	1	5	6.17151	1.2343	0.680214
phenylalanine 4-monooxygenase	1	8	6.17088	0.77136	0.440473
ribulose bisphosphate carboxylase small subunit	2	11	6.1707	0.560973	0.253468
DUF6461 domain-containing protein	2	14	6.16627	0.440448	0.306866
BhlA/UviB family holin-like peptide	1	15	6.16341	0.410894	0.298226
chromate resistance protein	1	10	6.16306	0.616306	0.514824
type II toxin-antitoxin system YafQ family toxin	2	12	6.16299	0.513583	0.149068
AbiV family abortive infection protein	1	3	6.16229	2.0541	0.102095
DUF523 and DUF1722 domain-containing protein	1	15	6.15013	0.410009	0.558213
citrate synthase 2	1	6	6.14089	1.02348	0.508663
phage GP46 family protein	1	9	6.13436	0.681596	0.328266
Smr/MutS family protein	1	24	6.12943	0.255393	0.352011
formate C-acetyltransferase	1	12	6.12389	0.510324	0.270269
DUF559 domain-containing protein	2	15	6.11643	0.407762	0.167391
DUF2284 domain-containing protein	2	11	6.11455	0.555868	0.403562
CRISPR-associated RAMP Csx10 family protein	2	2	6.1041	3.05205	0.0908475
chromate resistance protein ChrB	1	3	6.08883	2.02961	0.814786
polynucleotide kinase-phosphatase	2	7	6.08832	0.86976	0.36583
DUF2460 domain-containing protein	1	15	6.08775	0.40585	0.559486
CRISPR-associated protein Csx20	2	12	6.08319	0.506933	0.244589
type I-D CRISPR-associated protein Cas10d/Csc3	2	8	6.08257	0.760322	0.438454
nuclease domain-containing protein	2	4	6.08184	1.52046	0.510152
DUF2000 family protein	1	7	6.06829	0.866898	0.495316
cobaltochelatase subunit CobN	1	69	6.06496	0.0878979	0.433687
N-glycosylase/DNA lyase	1	4	6.05747	1.51437	0.47167
ArdC-like ssDNA-binding domain-containing protein	1	11	6.05439	0.5504	0.343214
S-ribosylhomocysteine lyase	2	22	6.05355	0.275161	0.182661
sulfur carrier protein ThiS	2	53	6.04919	0.114136	0.217506
ATP-dependent protease ATPase subunit HslU	1	14	6.04416	0.431726	0.317379
metallopeptidase family protein	1	22	6.0436	0.274709	0.355566
suppressor of fused domain protein	2	11	6.0237	0.547609	0.446842
anaerobic ribonucleoside triphosphate reductase	1	7	6.02364	0.86052	0.319435
DUF4240 domain-containing protein	1	8	6.01573	0.751966	0.2993
DUF364 domain-containing protein	1	17	6.01502	0.353825	0.43593
flagellar biosynthesis anti-sigma factor FlgM	1	120	6.00827	0.0500689	0.331347
phage holin, LLH family	1	16	6.00686	0.375429	0.410339
DUF3616 domain-containing protein	1	8	6.00118	0.750148	0.799685
DUF1345 domain-containing protein	1	14	5.9953	0.428235	0.337865
hemin-degrading factor	1	11	5.99435	0.544941	0.309765
CotS family spore coat protein	1	10	5.99321	0.599321	0.22153
PIN domain nuclease	1	8	5.99319	0.749149	0.391011
DNA sulfur modification protein DndE	1	9	5.99318	0.665909	0.350347
arginine N-succinyltransferase	2	14	5.99125	0.427946	0.408827
YafY family protein	2	29	5.98419	0.206351	0.211611
ethanolamine ammonia-lyase subunit EutC	2	12	5.98366	0.498639	0.274745
NADH-quinone oxidoreductase subunit C	2	18	5.97793	0.332107	0.294108
primosomal protein N'	1	73	5.97776	0.0818871	0.418751
thiol-activated cytolysin family protein	1	7	5.97664	0.853805	0.583944
RsmB/NOP family class I SAM-dependent RNA methyltransferase	2	29	5.96958	0.205848	0.229202
phage tail family protein	2	27	5.96804	0.221039	0.23235
type VI secretion system ImpA family N-terminal domain-containing protein	1	7	5.96731	0.852474	0.480167
phosphoenolpyruvate carboxykinase (GTP)	2	15	5.96062	0.397374	0.228875
bifunctional isocitrate dehydrogenase kinase/phosphatase	1	16	5.95805	0.372378	0.735953
class 1b ribonucleoside-diphosphate reductase subunit alpha	2	18	5.95688	0.330938	0.119395
50S ribosomal protein L31	2	51	5.95651	0.116794	0.160723
TIGR04255 family protein	2	8	5.94955	0.743694	0.219374
glycoside hydrolase family 15 protein	1	48	5.94924	0.123942	0.472555
chorismate synthase	1	68	5.94535	0.0874317	0.343261
UDP-galactopyranose mutase	2	23	5.92469	0.257595	0.239142
replication/maintenance protein RepL	1	8	5.92447	0.740558	0.475192
type I-MYXAN CRISPR-associated protein Cas5/Cmx5/DevS	2	4	5.92096	1.48024	0.190403
CCA tRNA nucleotidyltransferase	2	28	5.91367	0.211202	0.328594
WYL domain-containing transcriptional regulator	1	8	5.91145	0.738931	0.319486
aminoglycoside phosphotransferase	1	5	5.91021	1.18204	1.1149
DnaB-like helicase C-terminal domain-containing protein	1	13	5.88305	0.452542	0.380238
adenosylcobalamin-dependent ribonucleoside-diphosphate reductase	1	24	5.8795	0.244979	0.285055
plasmid mobilization relaxosome protein MobC	2	27	5.87787	0.217699	0.157678
DUF4317 domain-containing protein	1	7	5.87226	0.838895	0.37168
DUF924 family protein	2	10	5.87035	0.587035	0.31379
DUF3854 domain-containing protein	1	4	5.86991	1.46748	0.697235
DUF3322 domain-containing protein	2	8	5.8689	0.733612	0.372206
DUF3795 domain-containing protein	1	14	5.86723	0.419088	0.322584
GTP-binding protein	2	129	5.86594	0.0454724	0.262692
DUF2461 family protein	1	4	5.86228	1.46557	0.41222
DUF5806 family protein	1	6	5.85669	0.976115	0.32153
TnpV protein	1	11	5.85197	0.531998	0.312123
aminoacyl-tRNA hydrolase	2	74	5.83904	0.078906	0.204313
DNA repair protein	2	9	5.83827	0.648696	0.76653
FapA family protein	2	22	5.83707	0.265322	0.284552
DUF5994 family protein	1	10	5.82827	0.582827	0.322506
DUF3095 domain-containing protein	1	3	5.82717	1.94239	0.442568
DUF4372 domain-containing protein	2	13	5.82658	0.448198	0.228826
50S ribosomal protein L2	2	38	5.82265	0.153228	0.257198
CD3324 family protein	1	11	5.81676	0.528796	0.340052
DUF6516 family protein	1	10	5.81666	0.581666	0.387548
adenylosuccinate synthetase	1	11	5.81612	0.528738	0.369155
DUF935 family protein	2	15	5.81319	0.387546	0.175431
GSCFA domain-containing protein	1	15	5.81099	0.3874	0.235454
DUF29 domain-containing protein	2	10	5.80436	0.580436	0.253118
DUF294 nucleotidyltransferase-like domain-containing protein	2	24	5.7975	0.241563	0.261775
rubredoxin	1	35	5.79677	0.165622	0.315595
DUF2851 family protein	1	3	5.79652	1.93217	0.440005
DNA polymerase III subunit delta	2	50	5.79537	0.115907	0.322424
[truncated: 27,231 more rows]
