# Supplementary material for: DefensePredictor: A Machine Learning Model to Discover Prokaryotic Immune Systems
Source: Science. Author manuscript; Available in PMC 2026 Apr 20. (PMC13092281; doi:10.1126/science.adv7924)
Supplement: Table S1 [file NIHMS2163519-supplement-Table_S1.xlsx]

## Sheet: Sheet1
product_accession	name	go_process	cog_id	ss_id	defensive	assembly_stub	defense_gene	defense_cluster	functional_group	cluster	test_fold	protein_context_id
WP_025279409.1					TRUE	GCF_000512915	Tiamat__TmtA	Tiamat__TmtA_2639564464	Tiamat__TmtA_2639564464	d1	0	WP_025279409.1|NZ_CP007034.1|2801950|+
WP_132988768.1					TRUE	GCF_004352915	Tiamat__TmtA	Tiamat__TmtA_2639564464	Tiamat__TmtA_2639564464	d1	0	WP_132988768.1|NZ_SJSY01000069.1|172964|+
WP_198443601.1					TRUE	GCF_016117655	Tiamat__TmtA	Tiamat__TmtA_2639564464	Tiamat__TmtA_2639564464	d1	0	WP_198443601.1|NZ_CP064936.1|1325751|+
WP_132001282.1					TRUE	GCF_004349355	Tiamat__TmtA	Tiamat__TmtA_2639564464	Tiamat__TmtA_2639564464	d1	0	WP_132001282.1|NZ_SMFK01000001.1|849873|+
WP_135462788.1					TRUE	GCF_004765605	Tiamat__TmtA	Tiamat__TmtA_2639564464	Tiamat__TmtA_2639564464	d1	0	WP_135462788.1|NZ_SRLC01000001.1|2064321|-
WP_167701190.1					TRUE	GCF_011812965	Tiamat__TmtA	Tiamat__TmtA_2639564464	Tiamat__TmtA_2639564464	d1	0	WP_167701190.1|NZ_JAATLJ010000005.1|14030|-
WP_126779642.1					TRUE	GCF_003987495	Tiamat__TmtA	Tiamat__TmtA_2639564464	Tiamat__TmtA_2639564464	d1	0	WP_126779642.1|NZ_NGJU01000009.1|97875|-
WP_238593403.1					TRUE	GCF_000226975	Tiamat__TmtA	Tiamat__TmtA_2639564464	Tiamat__TmtA_2639564464	d1	0	WP_238593403.1|NZ_CP019286.1|120270|-
WP_188501692.1					TRUE	GCF_014638845	Tiamat__TmtA	Tiamat__TmtA_2639564464	Tiamat__TmtA_2639564464	d1	0	WP_188501692.1|NZ_BMFP01000004.1|245376|+
WP_190924283.1					TRUE	GCF_014699055	Tiamat__TmtA	Tiamat__TmtA_2639564464	Tiamat__TmtA_2639564464	d1	0	WP_190924283.1|NZ_JACXAC010000003.1|549333|-
WP_092453414.1					TRUE	GCF_900111235	Tiamat__TmtA	Tiamat__TmtA_2639564464	Tiamat__TmtA_2639564464	d1	0	WP_092453414.1|NZ_FOJI01000006.1|192426|+
WP_038587385.1					TRUE	GCF_000731315	Tiamat__TmtA	Tiamat__TmtA_2639564464	Tiamat__TmtA_2639564464	d1	0	WP_038587385.1|NZ_HG938353.1|2044914|-
WP_015393759.1					TRUE	GCF_000340885	Tiamat__TmtA	Tiamat__TmtA_2639564464	Tiamat__TmtA_2639564464	d1	0	WP_015393759.1|NC_020291.1|3980691|-
WP_148257268.1					TRUE	GCF_000214375	Tiamat__TmtA	Tiamat__TmtA_2639564464	Tiamat__TmtA_2639564464	d1	0	WP_148257268.1|NC_015578.1|1967526|+
WP_223443841.1					TRUE	GCF_019968605	Tiamat__TmtA	Tiamat__TmtA_2639564464	Tiamat__TmtA_2639564464	d1	0	WP_223443841.1|NZ_CP082966.1|4054533|+
WP_011323651.1					TRUE	GCF_000026045	Tiamat__TmtA	Tiamat__TmtA_2639564464	Tiamat__TmtA_2639564464	d1	0	WP_011323651.1|NC_007426.1|1887229|+
WP_271413021.1					TRUE	GCF_028009925	Tiamat__TmtA	Tiamat__TmtA_2639564464	Tiamat__TmtA_2639564464	d1	0	WP_271413021.1|NZ_CP116297.1|1106267|-
WP_052323527.1					TRUE	GCF_000724775	Tiamat__TmtA	Tiamat__TmtA_2639564464	Tiamat__TmtA_2639564464	d1	0	WP_052323527.1|NZ_CP010820.1|984483|+
WP_007143063.1					TRUE	GCF_000226975	Tiamat__TmtA	Tiamat__TmtA_2639564464	Tiamat__TmtA_2639564464	d1	0	WP_007143063.1|NZ_CP019286.1|126578|-
WP_259448784.1					TRUE	GCF_024756225	Tiamat__TmtA	Tiamat__TmtA_2639564464	Tiamat__TmtA_2639564464	d1	0	WP_259448784.1|NZ_JANUHC010000003.1|338280|+
WP_066415301.1					TRUE	GCF_001542905	Tiamat__TmtA	Tiamat__TmtA_2639564464	Tiamat__TmtA_2639564464	d1	0	WP_066415301.1|NZ_LOAJ01000001.1|1779051|+
WP_128906317.1					TRUE	GCF_004114995	Tiamat__TmtA	Tiamat__TmtA_2639564464	Tiamat__TmtA_2639564464	d1	0	WP_128906317.1|NZ_SDJP01000029.1|19469|-
WP_041611097.1					TRUE	GCF_000214375	Tiamat__TmtA	Tiamat__TmtA_2639564464	Tiamat__TmtA_2639564464	d1	0	WP_041611097.1|NC_015578.1|1966524|+
WP_252793849.1					TRUE	GCF_024055575	Tiamat__TmtA	Tiamat__TmtA_2639564464	Tiamat__TmtA_2639564464	d1	0	WP_252793849.1|NZ_JAMXOE010000037.1|11078|+
WP_071625275.1					TRUE	GCF_013283835	Tiamat__TmtA	Tiamat__TmtA_2639564464	Tiamat__TmtA_2639564464	d1	0	WP_071625275.1|NZ_CP054052.1|2138143|-
WP_214447282.1					TRUE	GCF_018595685	Tiamat__TmtA	Tiamat__TmtA_2639564464	Tiamat__TmtA_2639564464	d1	0	WP_214447282.1|NZ_CP092334.1|2423636|+
WP_164925688.1					TRUE	GCF_000146165	Tiamat__TmtA	Tiamat__TmtA_2639564464	Tiamat__TmtA_2639564464	d1	0	WP_164925688.1|NC_004347.2|2239168|+
WP_072697975.1					TRUE	GCF_900143255	Tiamat__TmtA	Tiamat__TmtA_2639564464	Tiamat__TmtA_2639564464	d1	0	WP_072697975.1|NZ_FRDI01000017.1|8976|-
WP_126244181.1					TRUE	GCF_003958645	Tiamat__TmtA	Tiamat__TmtA_2639564464	Tiamat__TmtA_2639564464	d1	0	WP_126244181.1|NZ_RXLO01000002.1|258181|-
WP_091339367.1					TRUE	GCF_900107845	Tiamat__TmtA	Tiamat__TmtA_2639564464	Tiamat__TmtA_2639564464	d1	0	WP_091339367.1|NZ_FNRM01000001.1|728178|-
WP_008014523.1					TRUE	GCF_000337475	Tiamat__TmtA	Tiamat__TmtA_2639564464	Tiamat__TmtA_2639564464	d1	0	WP_008014523.1|NZ_AOIT01000062.1|5878|-
WP_194365952.1					TRUE	GCF_015265475	Menshen__NsnA	Menshen__NsnA	Menshen__NsnA	d1	0	WP_194365952.1|NZ_CP054493.1|1760827|-
WP_195353446.1					TRUE	GCF_018292125	Menshen__NsnA	Menshen__NsnA	Menshen__NsnA	d1	0	WP_195353446.1|NZ_CP072251.1|27381|+
WP_130855591.1					TRUE	GCF_900607235	Menshen__NsnA	Menshen__NsnA	Menshen__NsnA	d1	0	WP_130855591.1|NZ_LR027849.1|599124|+
WP_173279247.1					TRUE	GCF_013249045	Menshen__NsnA	Menshen__NsnA	Menshen__NsnA	d1	0	WP_173279247.1|NZ_JABRWP010000001.1|202301|-
WP_015831430.1					TRUE	GCF_000023705	Menshen__NsnA	Menshen__NsnA	Menshen__NsnA	d1	0	WP_015831430.1|NC_012968.1|515127|+
WP_173118985.1					TRUE	GCF_028746185	Menshen__NsnA	Menshen__NsnA	Menshen__NsnA	d1	0	WP_173118985.1|NZ_JAQIVH010000029.1|100945|+
WP_024292375.1					TRUE	GCF_000526995	Menshen__NsnA	Menshen__NsnA	Menshen__NsnA	d1	0	WP_024292375.1|NZ_AZUI01000001.1|1573372|-
WP_102408514.1					TRUE	GCF_900186615	Menshen__NsnA	Menshen__NsnA	Menshen__NsnA	d1	0	WP_102408514.1|NZ_LT896588.1|2806290|+
WP_139604422.1					TRUE	GCF_006265175	Menshen__NsnA	Menshen__NsnA	Menshen__NsnA	d1	0	WP_139604422.1|NZ_VDCQ01000034.1|9620|-
WP_016197056.1					TRUE	GCF_000403135	Menshen__NsnA	Menshen__NsnA	Menshen__NsnA	d1	0	WP_016197056.1|NZ_AQPN01000136.1|21658|+
WP_129130619.1					TRUE	GCF_004118265	Menshen__NsnA	Menshen__NsnA	Menshen__NsnA	d1	0	WP_129130619.1|NZ_SDHW01000002.1|386953|+
WP_054341417.1					TRUE	GCF_900156635	Menshen__NsnA	Menshen__NsnA	Menshen__NsnA	d1	0	WP_054341417.1|NZ_FTOE01000013.1|68260|-
WP_101508449.1					TRUE	GCF_002865995	Menshen__NsnA	Menshen__NsnA	Menshen__NsnA	d1	0	WP_101508449.1|NZ_CP014150.1|1208342|+
WP_210218839.1					TRUE	GCF_017901175	Menshen__NsnA	Menshen__NsnA	Menshen__NsnA	d1	0	WP_210218839.1|NZ_CP072793.1|3346022|+
WP_006741825.1					TRUE	GCF_000024825	Menshen__NsnA	Menshen__NsnA	Menshen__NsnA	d1	0	WP_006741825.1|NC_013456.1|221282|-
WP_120817043.1					TRUE	GCF_003634235	Menshen__NsnA	Menshen__NsnA	Menshen__NsnA	d1	0	WP_120817043.1|NZ_RBIZ01000005.1|122183|+
WP_064384918.1					TRUE	GCF_001596795	Menshen__NsnA	Menshen__NsnA	Menshen__NsnA	d1	0	WP_064384918.1|NZ_LVCM01000007.1|30606|+
WP_012383772.1					TRUE	GCF_000019845	Menshen__NsnA	Menshen__NsnA	Menshen__NsnA	d1	0	WP_012383772.1|NC_010581.1|856873|-
WP_113893728.1					TRUE	GCF_003316695	Menshen__NsnA	Menshen__NsnA	Menshen__NsnA	d1	0	WP_113893728.1|NZ_PDKB01000006.1|1061|+
WP_196097178.1					TRUE	GCF_015679185	Menshen__NsnA	Menshen__NsnA	Menshen__NsnA	d1	0	WP_196097178.1|NZ_CP064939.1|3001412|-
WP_103237454.1					TRUE	GCF_900248245	Menshen__NsnA	Menshen__NsnA	Menshen__NsnA	d1	0	WP_103237454.1|NZ_OFSM01000001.1|8141|-
WP_117881080.1					TRUE	GCF_003449015	Menshen__NsnA	Menshen__NsnA	Menshen__NsnA	d1	0	WP_117881080.1|NZ_QRGD01000002.1|690286|+
WP_215222682.1					TRUE	GCF_018642165	Menshen__NsnA	Menshen__NsnA	Menshen__NsnA	d1	0	WP_215222682.1|NZ_JAHHZM010000001.1|156167|-
WP_210226417.1					TRUE	GCF_017901155	Menshen__NsnA	Menshen__NsnA	Menshen__NsnA	d1	0	WP_210226417.1|NZ_CP072800.1|3060717|-
WP_188418534.1					TRUE	GCF_014635825	Menshen__NsnA	Menshen__NsnA	Menshen__NsnA	d1	0	WP_188418534.1|NZ_BMDO01000013.1|15955|+
WP_241937003.1					TRUE	GCF_022631375	Menshen__NsnA	Menshen__NsnA	Menshen__NsnA	d1	0	WP_241937003.1|NZ_JALBGC010000004.1|208319|-
WP_254250231.1					TRUE	GCF_024205945	Menshen__NsnA	Menshen__NsnA	Menshen__NsnA	d1	0	WP_254250231.1|NZ_CP073809.1|409162|+
WP_257121516.1					TRUE	GCF_024584745	Menshen__NsnA	Menshen__NsnA	Menshen__NsnA	d1	0	WP_257121516.1|NZ_CP099464.1|722153|-
WP_109926442.1					TRUE	GCF_003173595	Menshen__NsnA	Menshen__NsnA	Menshen__NsnA	d1	0	WP_109926442.1|NZ_QGNZ01000003.1|548456|+
WP_027399605.1					TRUE	GCF_000426305	Menshen__NsnA	Menshen__NsnA	Menshen__NsnA	d1	0	WP_027399605.1|NZ_AUFC01000022.1|47333|+
WP_257121515.1					TRUE	GCF_024584745	Menshen__NsnA	Menshen__NsnA	Menshen__NsnA	d1	0	WP_257121515.1|NZ_CP099464.1|721700|-
WP_256009103.1					TRUE	GCF_024436435	Menshen__NsnA	Menshen__NsnA	Menshen__NsnA	d1	0	WP_256009103.1|NZ_JAFMZP010000001.1|208267|+
WP_244350719.1					TRUE	GCF_022846515	Menshen__NsnA	Menshen__NsnA	Menshen__NsnA	d1	0	WP_244350719.1|NZ_AP025635.1|1842169|-
WP_024954346.1					TRUE	GCF_000597725	Menshen__NsnA	Menshen__NsnA	Menshen__NsnA	d1	0	WP_024954346.1|NZ_JFBL01000004.1|107380|+
WP_014085179.1					TRUE	GCF_000253275	Menshen__NsnA	Menshen__NsnA	Menshen__NsnA	d1	0	WP_014085179.1|NC_016001.1|3199647|+
WP_066888628.1					TRUE	GCF_001543925	Cas__csm3gr7_III-D_3	Cas__csm3gr7_III-D_2	Cas__csm3gr7_III-D_2	d2	4	WP_066888628.1|NZ_LAXD01000001.1|3465469|-
WP_015255913.1					TRUE	GCF_000227705	Cas__csm3gr7_III-D_3	Cas__csm3gr7_III-D_2	Cas__csm3gr7_III-D_2	d2	4	WP_015255913.1|NC_019897.1|3265128|-
WP_243113927.1					TRUE	GCF_003862485	Cas__csm3gr7_III-D_3	Cas__csm3gr7_III-D_2	Cas__csm3gr7_III-D_2	d2	4	WP_243113927.1|NZ_RRCM01000001.1|1305042|-
WP_262429085.1					TRUE	GCF_014385195	Cas__csm3gr7_III-D_3	Cas__csm3gr7_III-D_2	Cas__csm3gr7_III-D_2	d2	4	WP_262429085.1|NZ_JACRTG010000016.1|10688|+
WP_077893526.1					TRUE	GCF_002006355	Cas__csm3gr7_III-D_3	Cas__csm3gr7_III-D_2	Cas__csm3gr7_III-D_2	d2	4	WP_077893526.1|NZ_CP096980.1|1200017|+
WP_090891661.1					TRUE	GCF_900107275	Cas__csm3gr7_III-D_3	Cas__csm3gr7_III-D_2	Cas__csm3gr7_III-D_2	d2	4	WP_090891661.1|NZ_FNPI01000011.1|151229|+
WP_017614443.1					TRUE	GCF_000341025	Cas__csm3gr7_III-D_3	Cas__csm3gr7_III-D_2	Cas__csm3gr7_III-D_2	d2	4	WP_017614443.1|NZ_ANBF01000137.1|17926|+
WP_014667285.1					TRUE	GCF_000284635	Cas__csm3gr7_III-D_3	Cas__csm3gr7_III-D_2	Cas__csm3gr7_III-D_2	d2	4	WP_014667285.1|NC_017761.1|1742901|+
WP_009057569.1					TRUE	GCF_000265075	Cas__csm3gr7_III-D_3	Cas__csm3gr7_III-D_2	Cas__csm3gr7_III-D_2	d2	4	WP_009057569.1|NZ_AJYA01000081.1|2833|+
WP_012269228.1					TRUE	GCF_000175295	Cas__csm3gr7_III-D_3	Cas__csm3gr7_III-D_2	Cas__csm3gr7_III-D_2	d2	4	WP_012269228.1|NC_014964.1|963973|+
WP_232358061.1					TRUE	GCF_019900845	Cas__csm3gr7_III-D_3	Cas__csm3gr7_III-D_2	Cas__csm3gr7_III-D_2	d2	4	WP_232358061.1|NZ_CP074570.1|3021337|-
WP_132027449.1					TRUE	GCF_016767175	Cas__csm3gr7_III-D_3	Cas__csm3gr7_III-D_2	Cas__csm3gr7_III-D_2	d2	4	WP_132027449.1|NZ_CP068564.1|1755990|-
WP_112260089.1					TRUE	GCF_003287285	Cas__csm3gr7_III-D_3	Cas__csm3gr7_III-D_2	Cas__csm3gr7_III-D_2	d2	4	WP_112260089.1|NZ_QMIG01000031.1|35805|+
WP_025640715.1					TRUE	GCF_000511955	Cas__csm3gr7_III-D_3	Cas__csm3gr7_III-D_2	Cas__csm3gr7_III-D_2	d2	4	WP_025640715.1|NZ_AZSU01000002.1|467193|+
WP_149545186.1					TRUE	GCF_008274215	Cas__csm3gr7_III-D_3	Cas__csm3gr7_III-D_2	Cas__csm3gr7_III-D_2	d2	4	WP_149545186.1|NZ_VTPS01000008.1|94006|-
WP_137695831.1					TRUE	GCF_005473905	Cas__csm3gr7_III-D_3	Cas__csm3gr7_III-D_2	Cas__csm3gr7_III-D_2	d2	4	WP_137695831.1|NZ_CP061336.1|2776164|-
WP_115310235.1					TRUE	GCF_900460315	Cas__csm3gr7_III-D_3	Cas__csm3gr7_III-D_2	Cas__csm3gr7_III-D_2	d2	4	WP_115310235.1|NZ_UHIO01000001.1|1135506|-
WP_157725649.1					TRUE	GCF_002222655	Cas__csm3gr7_III-D_3	Cas__csm3gr7_III-D_2	Cas__csm3gr7_III-D_2	d2	4	WP_157725649.1|NZ_CP022423.1|2226767|+
WP_007890578.1					TRUE	GCF_020731525	Cas__csm3gr7_III-D_3	Cas__csm3gr7_III-D_2	Cas__csm3gr7_III-D_2	d2	4	WP_007890578.1|NZ_JAJFOJ010000001.1|1682303|+
WP_154571145.1					TRUE	GCF_009690845	Cas__csm3gr7_III-D_3	Cas__csm3gr7_III-D_2	Cas__csm3gr7_III-D_2	d2	4	WP_154571145.1|NZ_VWSJ01000027.1|56622|+
WP_080835327.1					TRUE	GCF_900169535	Cas__csm3gr7_III-D_3	Cas__csm3gr7_III-D_2	Cas__csm3gr7_III-D_2	d2	4	WP_080835327.1|NZ_LT821258.1|973090|+
WP_094925708.1					TRUE	GCF_002262935	Cas__csm3gr7_III-D_3	Cas__csm3gr7_III-D_2	Cas__csm3gr7_III-D_2	d2	4	WP_094925708.1|NZ_NPIA01000007.1|56648|-
WP_154519039.1					TRUE	GCF_009696045	Cas__csm3gr7_III-D_3	Cas__csm3gr7_III-D_2	Cas__csm3gr7_III-D_2	d2	4	WP_154519039.1|NZ_VUMT01000008.1|139422|-
WP_075494304.1					TRUE	GCF_900060165	Cas__csm3gr7_III-D_3	Cas__csm3gr7_III-D_2	Cas__csm3gr7_III-D_2	d2	4	WP_075494304.1|NZ_FIZQ01000005.1|94524|-
WP_045217686.1					TRUE	GCF_000934755	Cas__csm3gr7_III-D_3	Cas__csm3gr7_III-D_2	Cas__csm3gr7_III-D_2	d2	4	WP_045217686.1|NZ_KN882192.1|23415|-
WP_037617969.1					TRUE	GCF_000767835	Cas__csm3gr7_III-D_3	Cas__csm3gr7_III-D_2	Cas__csm3gr7_III-D_2	d2	4	WP_037617969.1|NZ_JPEN01000103.1|12331|+
WP_256129596.1					TRUE	GCF_024460155	Cas__csm3gr7_III-D_3	Cas__csm3gr7_III-D_2	Cas__csm3gr7_III-D_2	d2	4	WP_256129596.1|NZ_JANFXV010000001.1|438226|-
WP_038290996.1					TRUE	GCF_026155355	Cas__csm3gr7_III-D_3	Cas__csm3gr7_III-D_2	Cas__csm3gr7_III-D_2	d2	4	WP_038290996.1|NZ_JAJUXF010000015.1|54207|+
WP_011641895.1					TRUE	GCF_000014725	Cas__csm3gr7_III-D_3	Cas__csm3gr7_III-D_2	Cas__csm3gr7_III-D_2	d2	4	WP_011641895.1|NC_008346.1|2882993|-
WP_083642718.1					TRUE	GCF_001936615	AbiJ__AbiJ	AbiJ__AbiJ	AbiJ__AbiJ	d194	4	WP_083642718.1|NZ_MLBF01000037.1|24008|-
WP_161054958.1					TRUE	GCF_009857605	AbiJ__AbiJ	AbiJ__AbiJ	AbiJ__AbiJ	d194	4	WP_161054958.1|NZ_WWCT01000007.1|58684|+
WP_204398345.1					TRUE	GCF_016907845	AbiJ__AbiJ	AbiJ__AbiJ	AbiJ__AbiJ	d194	4	WP_204398345.1|NZ_JAFBCS010000001.1|610766|-
WP_112286453.1					TRUE	GCF_003288115	AbiJ__AbiJ	AbiJ__AbiJ	AbiJ__AbiJ	d194	4	WP_112286453.1|NZ_CP023565.1|1481675|-
WP_211360946.1					TRUE	GCF_003574475	AbiJ__AbiJ	AbiJ__AbiJ	AbiJ__AbiJ	d194	4	WP_211360946.1|NZ_QLIS02000002.1|42479|+
WP_155597051.1					TRUE	GCF_009725995	AbiJ__AbiJ	AbiJ__AbiJ	AbiJ__AbiJ	d194	4	WP_155597051.1|NZ_RCNS01000003.1|496954|+
WP_211105856.1					TRUE	GCF_013340935	AbiJ__AbiJ	AbiJ__AbiJ	AbiJ__AbiJ	d194	4	WP_211105856.1|NZ_WHOS01000034.1|36|+
WP_112286486.1					TRUE	GCF_003288115	AbiJ__AbiJ	AbiJ__AbiJ	AbiJ__AbiJ	d194	4	WP_112286486.1|NZ_CP023565.1|2158652|+
WP_220100663.1					TRUE	GCF_012516355	AbiJ__AbiJ	AbiJ__AbiJ	AbiJ__AbiJ	d194	4	WP_220100663.1|NZ_CP051205.1|7104014|-
WP_245341856.1					TRUE	GCF_001742285	AbiJ__AbiJ	AbiJ__AbiJ	AbiJ__AbiJ	d194	4	WP_245341856.1|NZ_MIEK01000003.1|12987|+
WP_025252287.1					TRUE	GCF_000550805	AbiJ__AbiJ	AbiJ__AbiJ	AbiJ__AbiJ	d194	4	WP_025252287.1|NZ_CP004353.1|914880|+
WP_188366187.1					TRUE	GCF_014636635	AbiJ__AbiJ	AbiJ__AbiJ	AbiJ__AbiJ	d194	4	WP_188366187.1|NZ_BMEO01000027.1|173|+
WP_223845650.1					TRUE	GCF_014748335	AbiJ__AbiJ	AbiJ__AbiJ	AbiJ__AbiJ	d194	4	WP_223845650.1|NZ_JAAVIY010000019.1|16553|+
WP_145437307.1					TRUE	GCF_007814115	AbiJ__AbiJ	AbiJ__AbiJ	AbiJ__AbiJ	d194	4	WP_145437307.1|NZ_CP031196.1|57540|+
WP_052408683.1					TRUE	GCF_000684975	AbiJ__AbiJ	AbiJ__AbiJ	AbiJ__AbiJ	d194	4	WP_052408683.1|NZ_BAXZ01000003.1|370210|+
WP_191281984.1					TRUE	GCF_014653215	AbiJ__AbiJ	AbiJ__AbiJ	AbiJ__AbiJ	d194	4	WP_191281984.1|NZ_BNAI01000001.1|736837|+
WP_231086931.1					TRUE	GCF_021044795	AbiJ__AbiJ	AbiJ__AbiJ	AbiJ__AbiJ	d194	4	WP_231086931.1|NZ_JAJNOP010000048.1|9696|+
WP_050756003.1					TRUE	GCF_000165465	AbiJ__AbiJ	AbiJ__AbiJ	AbiJ__AbiJ	d194	4	WP_050756003.1|NC_017455.1|1538369|-
WP_004857232.1					TRUE	GCF_900445535	AbiJ__AbiJ	AbiJ__AbiJ	AbiJ__AbiJ	d194	4	WP_004857232.1|NZ_UFTF01000001.1|1356922|+
WP_226593029.1					TRUE	GCF_020521235	AbiJ__AbiJ	AbiJ__AbiJ	AbiJ__AbiJ	d194	4	WP_226593029.1|NZ_BLAY01000258.1|6922|-
WP_211292707.1					TRUE	GCF_002924615	AbiJ__AbiJ	AbiJ__AbiJ	AbiJ__AbiJ	d194	4	WP_211292707.1|NZ_JALY01000249.1|4750|-
WP_081445868.1					TRUE	GCF_020735705	AbiJ__AbiJ	AbiJ__AbiJ	AbiJ__AbiJ	d194	4	WP_081445868.1|NZ_CP085930.1|1081122|-
WP_081728166.1					TRUE	GCF_000513115	AbiJ__AbiJ	AbiJ__AbiJ	AbiJ__AbiJ	d194	4	WP_081728166.1|NZ_BAUU01000064.1|434|+
WP_169818585.1					TRUE	GCF_001885995	AbiJ__AbiJ	AbiJ__AbiJ	AbiJ__AbiJ	d194	4	WP_169818585.1|NZ_JXKT01000053.1|1|+
WP_157945006.1					TRUE	GCF_002994005	AbiJ__AbiJ	AbiJ__AbiJ	AbiJ__AbiJ	d194	4	WP_157945006.1|NZ_POSN01000001.1|304911|+
WP_044230290.1					TRUE	GCF_000759025	AbiJ__AbiJ	AbiJ__AbiJ	AbiJ__AbiJ	d194	4	WP_044230290.1|NZ_JPOS01000125.1|105|+
WP_177199490.1					TRUE	GCF_900111985	AbiJ__AbiJ	AbiJ__AbiJ	AbiJ__AbiJ	d194	4	WP_177199490.1|NZ_FOKI01000054.1|15785|+
WP_218062325.1					TRUE	GCF_006239215	AbiJ__AbiJ	AbiJ__AbiJ	AbiJ__AbiJ	d194	4	WP_218062325.1|NZ_VDDC01000031.1|20493|-
WP_148296183.1					TRUE	GCF_000517385	AbiJ__AbiJ	AbiJ__AbiJ	AbiJ__AbiJ	d194	4	WP_148296183.1|NZ_BAUW01000234.1|274|-
WP_162259280.1					TRUE	GCF_016647595	AbiJ__AbiJ	AbiJ__AbiJ	AbiJ__AbiJ	d194	4	WP_162259280.1|NZ_CP059829.1|1922750|-
WP_073027150.1					TRUE	GCF_900129935	AbiJ__AbiJ	AbiJ__AbiJ	AbiJ__AbiJ	d194	4	WP_073027150.1|NZ_FQXJ01000003.1|186444|+
WP_215352083.1					TRUE	GCF_018682675	AbiJ__AbiJ	AbiJ__AbiJ	AbiJ__AbiJ	d194	4	WP_215352083.1|NZ_JAFMTR010000051.1|60396|+
WP_168134698.1					TRUE	GCF_012035195	AbiJ__AbiJ	AbiJ__AbiJ	AbiJ__AbiJ	d194	4	WP_168134698.1|NZ_JAAVJH010000006.1|83579|-
WP_275091156.1					TRUE	GCF_029025825	AbiJ__AbiJ	AbiJ__AbiJ	AbiJ__AbiJ	d194	4	WP_275091156.1|NZ_CP118745.1|2794974|-
WP_212689708.1					TRUE	GCF_018139685	AbiJ__AbiJ	AbiJ__AbiJ	AbiJ__AbiJ	d194	4	WP_212689708.1|NZ_JAGSPN010000304.1|1|+
WP_241437465.1					TRUE	GCF_022559585	AbiJ__AbiJ	AbiJ__AbiJ	AbiJ__AbiJ	d194	4	WP_241437465.1|NZ_CP087114.1|1980132|+
WP_052570677.1					TRUE	GCF_001027545	AbiJ__AbiJ	AbiJ__AbiJ	AbiJ__AbiJ	d194	4	WP_052570677.1|NZ_CP009498.1|922950|-
WP_245534330.1					TRUE	GCF_000255555	AbiJ__AbiJ	AbiJ__AbiJ	AbiJ__AbiJ	d194	4	WP_245534330.1|NZ_AGRW01000041.1|28340|-
WP_276030807.1					TRUE	GCF_025822605	AbiJ__AbiJ	AbiJ__AbiJ	AbiJ__AbiJ	d194	4	WP_276030807.1|NZ_JACKTY010000009.1|20803|-
WP_190786047.1					TRUE	GCF_014698995	AbiJ__AbiJ	AbiJ__AbiJ	AbiJ__AbiJ	d194	4	WP_190786047.1|NZ_JACWZZ010000005.1|48561|+
WP_078666638.1					TRUE	GCF_900167165	AbiJ__AbiJ	AbiJ__AbiJ	AbiJ__AbiJ	d194	4	WP_078666638.1|NZ_FUXM01000058.1|2589|+
WP_204518605.1					TRUE	GCF_016908525	AbiJ__AbiJ	AbiJ__AbiJ	AbiJ__AbiJ	d194	4	WP_204518605.1|NZ_JAFBEB010000008.1|14608|-
WP_008840871.1					TRUE	GCF_013127755	AbiJ__AbiJ	AbiJ__AbiJ	AbiJ__AbiJ	d194	4	WP_008840871.1|NZ_CP053421.1|926800|+
WP_186727223.1					TRUE	GCF_007954605	AbiJ__AbiJ	AbiJ__AbiJ	AbiJ__AbiJ	d194	4	WP_186727223.1|NZ_CP042387.1|1559181|+
WP_009196622.1					TRUE	GCF_000348925	AbiJ__AbiJ	AbiJ__AbiJ	AbiJ__AbiJ	d194	4	WP_009196622.1|NZ_AODQ01000101.1|112|+
WP_204464923.1					TRUE	GCF_016907895	AbiJ__AbiJ	AbiJ__AbiJ	AbiJ__AbiJ	d194	4	WP_204464923.1|NZ_JAFBCV010000002.1|345702|+
WP_124023160.1					TRUE	GCF_003818135	AbiJ__AbiJ	AbiJ__AbiJ	AbiJ__AbiJ	d194	4	WP_124023160.1|NZ_RPOH01000017.1|50038|+
WP_207771491.1					TRUE	GCF_900312995	AbiJ__AbiJ	AbiJ__AbiJ	AbiJ__AbiJ	d194	4	WP_207771491.1|NZ_ONZI01000004.1|373762|-
WP_250655124.1					TRUE	GCF_023650495	AbiJ__AbiJ	AbiJ__AbiJ	AbiJ__AbiJ	d194	4	WP_250655124.1|NZ_CP096017.1|1479397|-
WP_019224076.1					TRUE	GCF_000312565	AbiJ__AbiJ	AbiJ__AbiJ	AbiJ__AbiJ	d194	4	WP_019224076.1|NZ_CALW02000092.1|4984|+
WP_228738649.1					TRUE	GCF_019343495	AbiJ__AbiJ	AbiJ__AbiJ	AbiJ__AbiJ	d194	4	WP_228738649.1|NZ_CP072549.1|133314|+
WP_223399677.1					TRUE	GCF_019931675	AbiJ__AbiJ	AbiJ__AbiJ	AbiJ__AbiJ	d194	4	WP_223399677.1|NZ_CP082922.1|1991303|+
WP_269809953.1					TRUE	GCF_021277265	AbiJ__AbiJ	AbiJ__AbiJ	AbiJ__AbiJ	d194	4	WP_269809953.1|NZ_JAJSOH010000005.1|189773|+
WP_202943860.1					TRUE	GCF_000020005	AbiJ__AbiJ	AbiJ__AbiJ	AbiJ__AbiJ	d194	4	WP_202943860.1|NC_010718.1|385172|+
WP_199185565.1					TRUE	GCF_003363485	AbiJ__AbiJ	AbiJ__AbiJ	AbiJ__AbiJ	d194	4	WP_199185565.1|NZ_QRDH01000001.1|1004662|-
WP_228703027.1					TRUE	GCF_000372805	AbiJ__AbiJ	AbiJ__AbiJ	AbiJ__AbiJ	d194	4	WP_228703027.1|NZ_KB889940.1|3832|+
WP_223902471.1					TRUE	GCF_019972835	AbiJ__AbiJ	AbiJ__AbiJ	AbiJ__AbiJ	d194	4	WP_223902471.1|NZ_BPPB01000006.1|95521|+
WP_007083189.1					TRUE	GCF_000307875	AbiJ__AbiJ	AbiJ__AbiJ	AbiJ__AbiJ	d194	4	WP_007083189.1|NZ_AJLS01000004.1|3152|-
WP_105619992.1					TRUE	GCF_002964605	AbiJ__AbiJ	AbiJ__AbiJ	AbiJ__AbiJ	d194	4	WP_105619992.1|NZ_PQDH01000030.1|10759|+
WP_245190842.1					TRUE	GCF_001182725	AbiJ__AbiJ	AbiJ__AbiJ	AbiJ__AbiJ	d194	4	WP_245190842.1|NZ_CWHU01000005.1|460191|+
WP_142940918.1					TRUE	GCF_007004765	AbiJ__AbiJ	AbiJ__AbiJ	AbiJ__AbiJ	d194	4	WP_142940918.1|NZ_VIKR01000001.1|1184478|+
WP_050803404.1					TRUE	GCF_000234095	AbiJ__AbiJ	AbiJ__AbiJ	AbiJ__AbiJ	d194	4	WP_050803404.1|NZ_JH376798.1|207156|-
WP_217495390.1					TRUE	GCF_001614315	AbiJ__AbiJ	AbiJ__AbiJ	AbiJ__AbiJ	d194	4	WP_217495390.1|NZ_LVEG02000004.1|293930|+
WP_007622099.1					TRUE	GCF_000314995	RloC__RloC	RloC__RloC	RloC__RloC	d1	0	WP_007622099.1|NZ_BAEO01000051.1|72047|-
WP_202636054.1					TRUE	GCF_000934545	RloC__RloC	RloC__RloC	RloC__RloC	d1	0	WP_202636054.1|NZ_CP010554.1|689585|-
WP_149768170.1					TRUE	GCF_010994095	RloC__RloC	RloC__RloC	RloC__RloC	d1	0	WP_149768170.1|NZ_WJYO01000001.1|790119|-
WP_245599055.1					TRUE	GCF_000518565	RloC__RloC	RloC__RloC	RloC__RloC	d1	0	WP_245599055.1|NZ_JADV01000012.1|50784|+
WP_004648189.1					TRUE	GCF_000367925	RloC__RloC	RloC__RloC	RloC__RloC	d1	0	WP_004648189.1|NZ_KB849164.1|262912|+
WP_006591843.1					TRUE	GCF_000298215	RloC__RloC	RloC__RloC	RloC__RloC	d1	0	WP_006591843.1|NZ_BAHD01000018.1|56518|-
WP_257794014.1					TRUE	GCF_022230885	RloC__RloC	RloC__RloC	RloC__RloC	d1	0	WP_257794014.1|NZ_JAKGCT010000004.1|2366669|+
WP_157766553.1					TRUE	GCF_001544455	RloC__RloC	RloC__RloC	RloC__RloC	d1	0	WP_157766553.1|NZ_FCOC02000001.1|126953|-
WP_095660394.1					TRUE	GCF_002287505	RloC__RloC	RloC__RloC	RloC__RloC	d1	0	WP_095660394.1|NZ_CP019688.1|1844512|-
WP_267989476.1					TRUE	GCF_027944115	RloC__RloC	RloC__RloC	RloC__RloC	d1	0	WP_267989476.1|NZ_JAPJZI010000001.1|1214042|-
WP_124973019.1					TRUE	GCF_003865375	RloC__RloC	RloC__RloC	RloC__RloC	d1	0	WP_124973019.1|NZ_RQVS01000011.1|82460|-
WP_121365031.1					TRUE	GCF_003634755	RloC__RloC	RloC__RloC	RloC__RloC	d1	0	WP_121365031.1|NZ_RBXA01000002.1|57979|-
WP_150559465.1					TRUE	GCF_902459805	RloC__RloC	RloC__RloC	RloC__RloC	d1	0	WP_150559465.1|NZ_CABPST010000004.1|87953|+
WP_068760773.1					TRUE	GCF_001641085	RloC__RloC	RloC__RloC	RloC__RloC	d1	0	WP_068760773.1|NZ_LXIE01000001.1|460316|-
WP_115686095.1					TRUE	GCF_900411315	RloC__RloC	RloC__RloC	RloC__RloC	d1	0	WP_115686095.1|NZ_LS990887.1|2028402|+
WP_175557759.1					TRUE	GCF_900110435	RloC__RloC	RloC__RloC	RloC__RloC	d1	0	WP_175557759.1|NZ_FODT01000015.1|124941|-
WP_245872588.1					TRUE	GCF_002921145	RloC__RloC	RloC__RloC	RloC__RloC	d1	0	WP_245872588.1|NZ_PQVI01000092.1|9094|+
WP_240479952.1					TRUE	GCF_000954135	RloC__RloC	RloC__RloC	RloC__RloC	d1	0	WP_240479952.1|NZ_CP010799.1|1654417|-
WP_035846590.1					TRUE	GCF_000621625	RloC__RloC	RloC__RloC	RloC__RloC	d1	0	WP_035846590.1|NZ_KK211318.1|336935|-
WP_245785597.1					TRUE	GCF_900107845	RloC__RloC	RloC__RloC	RloC__RloC	d1	0	WP_245785597.1|NZ_FNRM01000001.1|407210|+
WP_187120056.1					TRUE	GCF_902375405	RloC__RloC	RloC__RloC	RloC__RloC	d1	0	WP_187120056.1|NZ_CABKTV010000019.1|1889|-
WP_027378212.1					TRUE	GCF_000430825	RloC__RloC	RloC__RloC	RloC__RloC	d1	0	WP_027378212.1|NZ_AUMT01000001.1|72503|-
WP_011577502.1					TRUE	GCF_000009305	RloC__RloC	RloC__RloC	RloC__RloC	d1	0	WP_011577502.1|NC_008229.1|504345|+
WP_075382273.1					TRUE	GCF_001936175	RloC__RloC	RloC__RloC	RloC__RloC	d1	0	WP_075382273.1|NZ_CP015370.1|10841|+
WP_152841285.1					TRUE	GCF_009380215	RloC__RloC	RloC__RloC	RloC__RloC	d1	0	WP_152841285.1|NZ_WHUG01000018.1|64084|-
WP_246233316.1					TRUE	GCF_010500835	RloC__RloC	RloC__RloC	RloC__RloC	d1	0	WP_246233316.1|NZ_JAAAMJ010000028.1|20418|-
WP_165271404.1					TRUE	GCF_011059105	RloC__RloC	RloC__RloC	RloC__RloC	d1	0	WP_165271404.1|NZ_JAALLS010000037.1|10785|+
WP_123849452.1					TRUE	GCF_003813775	RloC__RloC	RloC__RloC	RloC__RloC	d1	0	WP_123849452.1|NZ_RPDH01000003.1|613206|+
WP_237721159.1					TRUE	GCF_013372225	RloC__RloC	RloC__RloC	RloC__RloC	d1	0	WP_237721159.1|NZ_CP053832.1|698230|+
WP_135350174.1					TRUE	GCF_004684935	RloC__RloC	RloC__RloC	RloC__RloC	d1	0	WP_135350174.1|NZ_SRJD01000053.1|123|-
WP_089758389.1					TRUE	GCF_900103135	RloC__RloC	RloC__RloC	RloC__RloC	d1	0	WP_089758389.1|NZ_FNGO01000003.1|178827|-
WP_104809508.1					TRUE	GCF_002943715	RloC__RloC	RloC__RloC	RloC__RloC	d1	0	WP_104809508.1|NZ_MQUA01000013.1|1487402|+
WP_169495141.1					TRUE	GCF_012927405	RloC__RloC	RloC__RloC	RloC__RloC	d1	0	WP_169495141.1|NZ_JABBGM010000014.1|75065|-
WP_188683152.1					TRUE	GCF_014644555	RloC__RloC	RloC__RloC	RloC__RloC	d1	0	WP_188683152.1|NZ_BMKX01000001.1|309172|+
WP_035123923.1					TRUE	GCF_000757385	RloC__RloC	RloC__RloC	RloC__RloC	d1	0	WP_035123923.1|NZ_JRHH01000001.1|472969|+
WP_039953496.1					TRUE	GCF_001617355	RloC__RloC	RloC__RloC	RloC__RloC	d1	0	WP_039953496.1|NZ_LVJS01000103.1|154|-
WP_066390251.1					TRUE	GCF_001695395	RloC__RloC	RloC__RloC	RloC__RloC	d1	0	WP_066390251.1|NZ_LLKQ01000001.1|1162726|-
WP_267173980.1					TRUE	GCF_026410355	RloC__RloC	RloC__RloC	RloC__RloC	d1	0	WP_267173980.1|NZ_JAPMKY010000005.1|152696|-
WP_131171421.1					TRUE	GCF_900182665	RloC__RloC	RloC__RloC	RloC__RloC	d1	0	WP_131171421.1|NZ_FXTL01000004.1|15775|-
WP_237831573.1					TRUE	GCF_022014495	RloC__RloC	RloC__RloC	RloC__RloC	d1	0	WP_237831573.1|NZ_JAKLSQ010000023.1|51784|-
WP_083608183.1					TRUE	GCF_014211975	RloC__RloC	RloC__RloC	RloC__RloC	d1	0	WP_083608183.1|NZ_CP060084.1|3341574|+
WP_103052127.1					TRUE	GCF_002895005	RloC__RloC	RloC__RloC	RloC__RloC	d1	0	WP_103052127.1|NZ_POWF01000004.1|153925|+
WP_257721688.1					TRUE	GCF_001483945	RloC__RloC	RloC__RloC	RloC__RloC	d1	0	WP_257721688.1|NZ_CP013737.1|1676529|+
WP_091338549.1					TRUE	GCF_900107845	RloC__RloC	RloC__RloC	RloC__RloC	d1	0	WP_091338549.1|NZ_FNRM01000001.1|405461|+
WP_200865121.1					TRUE	GCF_002770575	RloC__RloC	RloC__RloC	RloC__RloC	d1	0	WP_200865121.1|NZ_BEWU01000013.1|21359|+
WP_245315608.1					TRUE	GCF_001641695	RloC__RloC	RloC__RloC	RloC__RloC	d1	0	WP_245315608.1|NZ_LSEF01000053.1|15933|+
WP_069585686.1					TRUE	GCF_002287175	RloC__RloC	RloC__RloC	RloC__RloC	d1	0	WP_069585686.1|NZ_LMVM01000003.1|74092|+
WP_006365149.1					TRUE	GCF_000168715	RloC__RloC	RloC__RloC	RloC__RloC	d1	0	WP_006365149.1|NZ_AASE01000001.1|25307|-
WP_259429840.1					TRUE	GCF_024918975	RloC__RloC	RloC__RloC	RloC__RloC	d1	0	WP_259429840.1|NZ_CP103424.1|559600|+
WP_240489198.1					TRUE	GCF_000429825	RloC__RloC	RloC__RloC	RloC__RloC	d1	0	WP_240489198.1|NZ_AUCP01000147.1|143|+
WP_013479918.1					TRUE	GCF_000175215	RloC__RloC	RloC__RloC	RloC__RloC	d1	0	WP_013479918.1|NC_014817.1|69024|+
WP_083608182.1					TRUE	GCF_014211975	RloC__RloC	RloC__RloC	RloC__RloC	d1	0	WP_083608182.1|NZ_CP060084.1|3342778|+
WP_121220506.1					TRUE	GCF_003633955	RloC__RloC	RloC__RloC	RloC__RloC	d1	0	WP_121220506.1|NZ_RBIG01000002.1|875979|+
WP_081967574.1					TRUE	GCF_900111785	RloC__RloC	RloC__RloC	RloC__RloC	d1	0	WP_081967574.1|NZ_FOJO01000023.1|108|+
WP_218652010.1					TRUE	GCF_013394855	RloC__RloC	RloC__RloC	RloC__RloC	d1	0	WP_218652010.1|NZ_JABMLK010000001.1|1694078|+
WP_057908439.1					TRUE	GCF_009025875	RloC__RloC	RloC__RloC	RloC__RloC	d1	0	WP_057908439.1|NZ_CP045007.1|727646|+
WP_231403246.1					TRUE	GCF_015773195	RloC__RloC	RloC__RloC	RloC__RloC	d1	0	WP_231403246.1|NZ_JADWYK010000019.1|1|+
WP_240634982.1					TRUE	GCF_003315515	RloC__RloC	RloC__RloC	RloC__RloC	d1	0	WP_240634982.1|NZ_QNRY01000015.1|64721|-
WP_119479695.1					TRUE	GCF_003583985	RloC__RloC	RloC__RloC	RloC__RloC	d1	0	WP_119479695.1|NZ_QXML01000036.1|284|-
WP_008878459.1					TRUE	GCF_000350085	RloC__RloC	RloC__RloC	RloC__RloC	d1	0	WP_008878459.1|NZ_CAUM01000191.1|33346|+
WP_127077130.1					TRUE	GCF_003992725	RloC__RloC	RloC__RloC	RloC__RloC	d1	0	WP_127077130.1|NZ_RZNF01000007.1|335731|+
WP_200288982.1					TRUE	GCF_016599755	RloC__RloC	RloC__RloC	RloC__RloC	d1	0	WP_200288982.1|NZ_CP067012.1|1208499|+
WP_141688534.1					TRUE	GCF_001693515	RloC__RloC	RloC__RloC	RloC__RloC	d1	0	WP_141688534.1|NZ_CP042968.1|5565555|-
WP_026962302.1					TRUE	GCF_000430585	RloC__RloC	RloC__RloC	RloC__RloC	d1	0	WP_026962302.1|NZ_AUMH01000014.1|20817|+
WP_245359263.1					TRUE	GCF_017876295	RloC__RloC	RloC__RloC	RloC__RloC	d1	0	WP_245359263.1|NZ_JAGINT010000001.1|4347578|-
WP_199382287.1					TRUE	GCF_016458275	RloC__RloC	RloC__RloC	RloC__RloC	d1	0	WP_199382287.1|NZ_JAEMHM010000002.1|12582|+
WP_148666414.1					TRUE	GCF_003097655	RloC__RloC	RloC__RloC	RloC__RloC	d1	0	WP_148666414.1|NZ_QCZH01000006.1|1|+
WP_148636979.1					TRUE	GCF_008107585	RloC__RloC	RloC__RloC	RloC__RloC	d1	0	WP_148636979.1|NZ_VSLA01000006.1|8082|-
WP_102344222.1					TRUE	GCF_900379685	RloC__RloC	RloC__RloC	RloC__RloC	d1	0	WP_102344222.1|NZ_ORXW01000001.1|669721|+
WP_239024891.1					TRUE	GCF_012035195	RloC__RloC	RloC__RloC	RloC__RloC	d1	0	WP_239024891.1|NZ_JAAVJH010000015.1|18629|-
WP_062397217.1					TRUE	GCF_001315945	RloC__RloC	RloC__RloC	RloC__RloC	d1	0	WP_062397217.1|NZ_BBBG01000003.1|120002|-
WP_100668753.1					TRUE	GCF_002804065	RloC__RloC	RloC__RloC	RloC__RloC	d1	0	WP_100668753.1|NZ_CP024955.1|2963911|+
WP_235781155.1					TRUE	GCF_021554725	RloC__RloC	RloC__RloC	RloC__RloC	d1	0	WP_235781155.1|NZ_JAIZDP010000011.1|60752|+
WP_197116296.1					TRUE	GCF_015863265	RloC__RloC	RloC__RloC	RloC__RloC	d1	0	WP_197116296.1|NZ_JACBXR010000001.1|130|+
WP_115596633.1					TRUE	GCF_900445365	RloC__RloC	RloC__RloC	RloC__RloC	d1	0	WP_115596633.1|NZ_UFTC01000001.1|194044|-
WP_184312413.1					TRUE	GCF_014205875	RloC__RloC	RloC__RloC	RloC__RloC	d1	0	WP_184312413.1|NZ_JACHEN010000030.1|17311|-
WP_221898093.1					TRUE	GCF_019721995	RloC__RloC	RloC__RloC	RloC__RloC	d1	0	WP_221898093.1|NZ_BLYC01000048.1|14937|-
WP_237452306.1					TRUE	GCF_009828025	RloC__RloC	RloC__RloC	RloC__RloC	d1	0	WP_237452306.1|NZ_WTYA01000010.1|134368|+
WP_240484703.1					TRUE	GCF_001482405	RloC__RloC	RloC__RloC	RloC__RloC	d1	0	WP_240484703.1|NZ_LPXO01000012.1|133284|+
WP_253725009.1					TRUE	GCF_024181585	RloC__RloC	RloC__RloC	RloC__RloC	d1	0	WP_253725009.1|NZ_CP054258.1|1811212|+
WP_208115147.1					TRUE	GCF_004362525	RloC__RloC	RloC__RloC	RloC__RloC	d1	0	WP_208115147.1|NZ_SNXS01000029.1|177|+
WP_235809448.1					TRUE	GCF_001436295	RloC__RloC	RloC__RloC	RloC__RloC	d1	0	WP_235809448.1|NZ_AYYY01000003.1|7479|-
WP_133702203.1					TRUE	GCF_004362525	RloC__RloC	RloC__RloC	RloC__RloC	d1	0	WP_133702203.1|NZ_SNXS01000005.1|63|-
WP_164711929.1					TRUE	GCF_003718735	RloC__RloC	RloC__RloC	RloC__RloC	d1	0	WP_164711929.1|NZ_CP033460.1|459543|+
WP_188405073.1					TRUE	GCF_014640175	RloC__RloC	RloC__RloC	RloC__RloC	d1	0	WP_188405073.1|NZ_BMGL01000002.1|166443|+
WP_008890250.1					TRUE	GCF_000300275	RloC__RloC	RloC__RloC	RloC__RloC	d1	0	WP_008890250.1|NZ_AMRN01000004.1|167607|+
WP_185120925.1					TRUE	GCF_017874075	RloC__RloC	RloC__RloC	RloC__RloC	d1	0	WP_185120925.1|NZ_JAGGKW010000011.1|57607|+
WP_149569489.1					TRUE	GCF_008329945	RloC__RloC	RloC__RloC	RloC__RloC	d1	0	WP_149569489.1|NZ_CP035807.1|3601462|-
WP_226966201.1					TRUE	GCF_014489575	RloC__RloC	RloC__RloC	RloC__RloC	d1	0	WP_226966201.1|NZ_CP060789.1|1566699|-
WP_169624221.1					TRUE	GCF_012926505	RloC__RloC	RloC__RloC	RloC__RloC	d1	0	WP_169624221.1|NZ_JABBNT010000002.1|31569|-
WP_012140992.1					TRUE	GCF_000018025	RloC__RloC	RloC__RloC	RloC__RloC	d1	0	WP_012140992.1|NC_009831.1|781024|-
WP_100909045.1					TRUE	GCF_002813695	RloC__RloC	RloC__RloC	RloC__RloC	d1	0	WP_100909045.1|NZ_CP017768.1|718620|+
WP_209975707.1					TRUE	GCF_017874215	RloC__RloC	RloC__RloC	RloC__RloC	d1	0	WP_209975707.1|NZ_JAGGLB010000021.1|138316|+
WP_006591842.1					TRUE	GCF_000298215	RloC__RloC	RloC__RloC	RloC__RloC	d1	0	WP_006591842.1|NZ_BAHD01000018.1|55770|-
WP_243443897.1					TRUE	GCF_000613885	RloC__RloC	RloC__RloC	RloC__RloC	d1	0	WP_243443897.1|NZ_BAJV01000004.1|73811|-
WP_251212603.1					TRUE	GCF_943192905	RloC__RloC	RloC__RloC	RloC__RloC	d1	0	WP_251212603.1|NZ_CALPCC010000010.1|19409|+
WP_168489232.1					TRUE	GCF_012395835	RloC__RloC	RloC__RloC	RloC__RloC	d1	0	WP_168489232.1|NZ_JAAZSQ010000034.1|11682|-
WP_160176399.1					TRUE	GCF_000007245	RloC__RloC	RloC__RloC	RloC__RloC	d1	0	WP_160176399.1|NC_004556.1|1664911|-
WP_039478769.1					TRUE	GCF_000812965	RloC__RloC	RloC__RloC	RloC__RloC	d1	0	WP_039478769.1|NZ_JSYN01000021.1|47558|-
WP_219871539.1					TRUE	GCF_019443105	RloC__RloC	RloC__RloC	RloC__RloC	d1	0	WP_219871539.1|NZ_JAHZIJ010000002.1|442275|+
WP_238704922.1					TRUE	GCF_004006175	RloC__RloC	RloC__RloC	RloC__RloC	d1	0	WP_238704922.1|NZ_CP033219.1|3057471|+
WP_244531235.1					TRUE	GCF_900116175	RloC__RloC	RloC__RloC	RloC__RloC	d1	0	WP_244531235.1|NZ_FPCH01000002.1|857607|+
WP_214202211.1					TRUE	GCF_018491765	RloC__RloC	RloC__RloC	RloC__RloC	d1	0	WP_214202211.1|NZ_JABWCU010000026.1|7068|+
WP_166331820.1					TRUE	GCF_011382985	RloC__RloC	RloC__RloC	RloC__RloC	d1	0	WP_166331820.1|NZ_CP049933.1|3214522|-
WP_137610238.1					TRUE	GCF_005404815	RloC__RloC	RloC__RloC	RloC__RloC	d1	0	WP_137610238.1|NZ_BJDF01000001.1|133624|+
WP_232501245.1					TRUE	GCF_000146025	RloC__RloC	RloC__RloC	RloC__RloC	d1	0	WP_232501245.1|NC_020419.1|189016|+
WP_226389886.1					TRUE	GCF_016464625	RloC__RloC	RloC__RloC	RloC__RloC	d1	0	WP_226389886.1|NZ_JAEAGO010000002.1|455712|+
WP_140414020.1					TRUE	GCF_002189065	RloC__RloC	RloC__RloC	RloC__RloC	d1	0	WP_140414020.1|NZ_BDMN01000200.1|1344|+
WP_246055392.1					TRUE	GCF_006539925	RloC__RloC	RloC__RloC	RloC__RloC	d1	0	WP_246055392.1|NZ_BJNY01000005.1|54412|-
WP_070807539.1					TRUE	GCF_001494635	RloC__RloC	RloC__RloC	RloC__RloC	d1	0	WP_070807539.1|NZ_LOJF01000001.1|758640|+
WP_024795032.1					TRUE	GCF_000524475	RloC__RloC	RloC__RloC	RloC__RloC	d1	0	WP_024795032.1|NZ_BAVQ01000035.1|128645|+
WP_177331431.1					TRUE	GCF_024296925	RloC__RloC	RloC__RloC	RloC__RloC	d1	0	WP_177331431.1|NZ_CP101125.1|2489831|+
WP_158225938.1					TRUE	GCF_900163545	RloC__RloC	RloC__RloC	RloC__RloC	d1	0	WP_158225938.1|NZ_FUHW01000020.1|103974|-
WP_194785108.1					TRUE	GCF_015355765	RloC__RloC	RloC__RloC	RloC__RloC	d1	0	WP_194785108.1|NZ_JACWNA010000005.1|66582|-
WP_252761901.1					TRUE	GCF_024054555	RloC__RloC	RloC__RloC	RloC__RloC	d1	0	WP_252761901.1|NZ_JAMXLY010000074.1|218|+
WP_241710536.1					TRUE	GCF_022606295	RloC__RloC	RloC__RloC	RloC__RloC	d1	0	WP_241710536.1|NZ_JAHHZS010000041.1|1|-
WP_074600115.1					TRUE	GCF_900103695	RloC__RloC	RloC__RloC	RloC__RloC	d1	0	WP_074600115.1|NZ_FNHF01000004.1|14026|-
WP_135678005.1					TRUE	GCF_004768525	RloC__RloC	RloC__RloC	RloC__RloC	d1	0	WP_135678005.1|NZ_CP038613.1|3232035|-
WP_246007697.1					TRUE	GCF_003797185	RloC__RloC	RloC__RloC	RloC__RloC	d1	0	WP_246007697.1|NZ_RKMH01000003.1|366273|-
WP_242161088.1					TRUE	GCF_022669045	RloC__RloC	RloC__RloC	RloC__RloC	d1	0	WP_242161088.1|NZ_JAKJPQ010000017.1|40556|+
WP_118919542.1					TRUE	GCF_003515685	RloC__RloC	RloC__RloC	RloC__RloC	d1	0	WP_118919542.1|NZ_QWEG01000002.1|400116|-
WP_231859827.1					TRUE	GCF_001042675	RloC__RloC	RloC__RloC	RloC__RloC	d1	0	WP_231859827.1|NZ_AP012333.1|96524|+
WP_055010213.1					TRUE	GCF_001400735	RloC__RloC	RloC__RloC	RloC__RloC	d1	0	WP_055010213.1|NZ_LJPW01000141.1|1|+
WP_034968379.1					TRUE	GCF_013372205	RloC__RloC	RloC__RloC	RloC__RloC	d1	0	WP_034968379.1|NZ_CP053831.1|1496378|-
WP_242080471.1					TRUE	GCF_022647505	RloC__RloC	RloC__RloC	RloC__RloC	d1	0	WP_242080471.1|NZ_CP071409.1|1158424|+
WP_162501806.1					TRUE	GCF_007164725	RloC__RloC	RloC__RloC	RloC__RloC	d1	0	WP_162501806.1|NZ_AP019697.1|2247595|+
WP_244378829.1					TRUE	GCF_022836935	RloC__RloC	RloC__RloC	RloC__RloC	d1	0	WP_244378829.1|NZ_CP083239.1|485486|+
WP_061082593.1					TRUE	GCF_001552695	RloC__RloC	RloC__RloC	RloC__RloC	d1	0	WP_061082593.1|NZ_BCRR01000080.1|34451|+
WP_140413996.1					TRUE	GCF_002189065	RloC__RloC	RloC__RloC	RloC__RloC	d1	0	WP_140413996.1|NZ_BDMN01000172.1|29914|+
WP_137597013.1					TRUE	GCF_005405145	RloC__RloC	RloC__RloC	RloC__RloC	d1	0	WP_137597013.1|NZ_BJDM01000002.1|107764|-
WP_058858981.1					TRUE	GCF_001482365	RloC__RloC	RloC__RloC	RloC__RloC	d1	0	WP_058858981.1|NZ_CP013254.1|2584337|-
WP_175113142.1					TRUE	GCF_902859875	RloC__RloC	RloC__RloC	RloC__RloC	d1	0	WP_175113142.1|NZ_CADIKF010000037.1|74540|+
WP_022963022.1					TRUE	GCF_000410875	RloC__RloC	RloC__RloC	RloC__RloC	d1	0	WP_022963022.1|NZ_AROI01000014.1|61830|+
WP_235898020.1					TRUE	GCF_009695995	RloC__RloC	RloC__RloC	RloC__RloC	d1	0	WP_235898020.1|NZ_VUMU01000015.1|21204|-
WP_087709228.1					TRUE	GCF_002177115	RloC__RloC	RloC__RloC	RloC__RloC	d1	0	WP_087709228.1|NZ_MVAG01000114.1|141751|-
WP_158606159.1					TRUE	GCF_003570885	RloC__RloC	RloC__RloC	RloC__RloC	d1	0	WP_158606159.1|NZ_QXJC01000004.1|104|+
WP_141424471.1					TRUE	GCF_006546835	RloC__RloC	RloC__RloC	RloC__RloC	d1	0	WP_141424471.1|NZ_VICB01000013.1|66670|-
WP_158295676.1					TRUE	GCF_006376675	RloC__RloC	RloC__RloC	RloC__RloC	d1	0	WP_158295676.1|NZ_VEWK01000001.1|78265|-
WP_092278339.1					TRUE	GCF_900105155	RloC__RloC	RloC__RloC	RloC__RloC	d1	0	WP_092278339.1|NZ_LT629762.1|4112209|-
WP_186842160.1					TRUE	GCF_014284475	RloC__RloC	RloC__RloC	RloC__RloC	d1	0	WP_186842160.1|NZ_WJBC01000009.1|2195|-
WP_082686002.1					TRUE	GCF_001483945	RloC__RloC	RloC__RloC	RloC__RloC	d1	0	WP_082686002.1|NZ_CP013737.1|1674107|+
WP_158099104.1					TRUE	GCF_002158995	RloC__RloC	RloC__RloC	RloC__RloC	d1	0	WP_158099104.1|NZ_LOHF01000005.1|1|+
WP_245636173.1					TRUE	GCF_001592265	RloC__RloC	RloC__RloC	RloC__RloC	d1	0	WP_245636173.1|NZ_BCWP01000029.1|38651|-
WP_158099165.1					TRUE	GCF_002158995	RloC__RloC	RloC__RloC	RloC__RloC	d1	0	WP_158099165.1|NZ_LOHF01000045.1|12398|+
WP_078059627.1					TRUE	GCF_900018785	RloC__RloC	RloC__RloC	RloC__RloC	d1	0	WP_078059627.1|NZ_FCOY01000006.1|817166|-
WP_272780485.1					TRUE	GCF_028550555	RloC__RloC	RloC__RloC	RloC__RloC	d1	0	WP_272780485.1|NZ_JAQQLI010000084.1|490|-
WP_095558635.1					TRUE	GCF_000146025	RloC__RloC	RloC__RloC	RloC__RloC	d1	0	WP_095558635.1|NC_020419.1|38220|-
WP_215492105.1					TRUE	GCF_943169635	RloC__RloC	RloC__RloC	RloC__RloC	d1	0	WP_215492105.1|NZ_CALPBT010000001.1|694169|+
WP_153742335.1					TRUE	GCF_009649915	RloC__RloC	RloC__RloC	RloC__RloC	d1	0	WP_153742335.1|NZ_CP045845.1|1111352|+
WP_003856185.1					TRUE	GCF_000404185	RloC__RloC	RloC__RloC	RloC__RloC	d1	0	WP_003856185.1|NC_021352.1|1756470|-
WP_148291519.1					TRUE	GCF_000466985	RloC__RloC	RloC__RloC	RloC__RloC	d1	0	WP_148291519.1|NZ_BATC01000050.1|12461|+
WP_157206816.1					TRUE	GCF_009746565	RloC__RloC	RloC__RloC	RloC__RloC	d1	0	WP_157206816.1|NZ_WRPN01000002.1|23|-
WP_111899259.1					TRUE	GCF_003265305	RloC__RloC	RloC__RloC	RloC__RloC	d1	0	WP_111899259.1|NZ_CP033459.1|863622|-
WP_057781707.1					TRUE	GCF_017872935	RloC__RloC	RloC__RloC	RloC__RloC	d1	0	WP_057781707.1|NZ_JAGGJQ010000008.1|33924|-
WP_193326494.1					TRUE	GCF_017603605	RloC__RloC	RloC__RloC	RloC__RloC	d1	0	WP_193326494.1|NZ_CP071974.1|195472|+
WP_221897217.1					TRUE	GCF_019721995	RloC__RloC	RloC__RloC	RloC__RloC	d1	0	WP_221897217.1|NZ_BLYC01000021.1|46147|+
WP_169282592.1					TRUE	GCF_012849095	RloC__RloC	RloC__RloC	RloC__RloC	d1	0	WP_169282592.1|NZ_CP051680.1|6193035|+
WP_182387312.1					TRUE	GCF_021602025	RloC__RloC	RloC__RloC	RloC__RloC	d1	0	WP_182387312.1|NZ_BQHW01000006.1|294363|+
WP_213656313.1					TRUE	GCF_018403325	RloC__RloC	RloC__RloC	RloC__RloC	d1	0	WP_213656313.1|NZ_BOSL01000017.1|71230|-
WP_232905536.1					TRUE	GCF_024520475	RloC__RloC	RloC__RloC	RloC__RloC	d1	0	WP_232905536.1|NZ_JALKHE010000002.1|58404|+
WP_131171420.1					TRUE	GCF_900182665	RloC__RloC	RloC__RloC	RloC__RloC	d1	0	WP_131171420.1|NZ_FXTL01000004.1|14370|-
WP_014254265.1					TRUE	GCF_000237085	RloC__RloC	RloC__RloC	RloC__RloC	d1	0	WP_014254265.1|NC_016627.1|1125335|+
WP_262501578.1					TRUE	GCF_000318215	RloC__RloC	RloC__RloC	RloC__RloC	d1	0	WP_262501578.1|NZ_KB291043.1|357418|+
WP_242341327.1					TRUE	GCF_000020985	RloC__RloC	RloC__RloC	RloC__RloC	d1	0	WP_242341327.1|NC_011296.1|811636|-
WP_163516805.1					TRUE	GCF_010725055	RloC__RloC	RloC__RloC	RloC__RloC	d1	0	WP_163516805.1|NZ_BJKB01000009.1|180316|+
WP_243286695.1					TRUE	GCF_022808775	RloC__RloC	RloC__RloC	RloC__RloC	d1	0	WP_243286695.1|NZ_JAKZLA010000002.1|317487|+
WP_260762761.1					TRUE	GCF_025273655	RloC__RloC	RloC__RloC	RloC__RloC	d1	0	WP_260762761.1|NZ_CP045921.1|744536|-
WP_027378213.1					TRUE	GCF_000430825	RloC__RloC	RloC__RloC	RloC__RloC	d1	0	WP_027378213.1|NZ_AUMT01000001.1|73423|-
WP_062397218.1					TRUE	GCF_001315945	RloC__RloC	RloC__RloC	RloC__RloC	d1	0	WP_062397218.1|NZ_BBBG01000003.1|120930|-
WP_169495142.1					TRUE	GCF_012927405	RloC__RloC	RloC__RloC	RloC__RloC	d1	0	WP_169495142.1|NZ_JABBGM010000014.1|76435|-
WP_262507967.1					TRUE	GCF_900105425	RloC__RloC	RloC__RloC	RloC__RloC	d1	0	WP_262507967.1|NZ_LT629774.1|2926913|-
WP_175399300.1					TRUE	GCF_013359935	RloC__RloC	RloC__RloC	RloC__RloC	d1	0	WP_175399300.1|NZ_JABMCB010000204.1|14584|+
WP_208800366.1					TRUE	GCF_009883735	RloC__RloC	RloC__RloC	RloC__RloC	d1	0	WP_208800366.1|NZ_CP033326.1|2807398|+
WP_234611203.1					TRUE	GCF_023822005	RloC__RloC	RloC__RloC	RloC__RloC	d1	0	WP_234611203.1|NZ_CP098806.1|4204029|-
WP_249249540.1					TRUE	GCF_023349125	RloC__RloC	RloC__RloC	RloC__RloC	d1	0	WP_249249540.1|NZ_JAKIKT010000005.1|230616|+
WP_071136080.1					TRUE	GCF_900095795	RloC__RloC	RloC__RloC	RloC__RloC	d1	0	WP_071136080.1|NZ_LT608328.1|677672|-
WP_165271429.1					TRUE	GCF_011059105	RloC__RloC	RloC__RloC	RloC__RloC	d1	0	WP_165271429.1|NZ_JAALLS010000040.1|7661|-
WP_004338076.1					TRUE	GCF_000262545	RloC__RloC	RloC__RloC	RloC__RloC	d1	0	WP_004338076.1|NZ_JH660660.1|1275784|+
WP_189349187.1					TRUE	GCF_014651715	RloC__RloC	RloC__RloC	RloC__RloC	d1	0	WP_189349187.1|NZ_BMXK01000004.1|209073|+
WP_232086016.1					TRUE	GCF_902810445	RloC__RloC	RloC__RloC	RloC__RloC	d1	0	WP_232086016.1|NZ_LR778175.1|1702935|-
WP_164044224.1					TRUE	GCF_010747415	RloC__RloC	RloC__RloC	RloC__RloC	d1	0	WP_164044224.1|NZ_JAAGNZ010000011.1|43833|+
WP_216529566.1					TRUE	GCF_021044775	RloC__RloC	RloC__RloC	RloC__RloC	d1	0	WP_216529566.1|NZ_JAJNOQ010000008.1|138530|+
WP_218930165.1					TRUE	GCF_014049385	RloC__RloC	RloC__RloC	RloC__RloC	d1	0	WP_218930165.1|NZ_JACAOA010000002.1|133217|+
WP_250506948.1					TRUE	GCF_023634005	RM__Type_I_REases	RM__Type_I_REases	RM__Type_I_REases	d128	4	WP_250506948.1|NZ_JALIQR010000022.1|23784|+
WP_206444834.1					TRUE	GCF_009828925	RM__Type_I_REases	RM__Type_I_REases	RM__Type_I_REases	d128	4	WP_206444834.1|NZ_WUTY02000001.1|1053532|+
WP_241861706.1					TRUE	GCF_006385795	RM__Type_I_REases	RM__Type_I_REases	RM__Type_I_REases	d128	4	WP_241861706.1|NZ_VFSS01000012.1|12924|+
WP_047814021.1					TRUE	GCF_001027925	RM__Type_I_REases	RM__Type_I_REases	RM__Type_I_REases	d128	4	WP_047814021.1|NZ_LECT01000017.1|294789|-
WP_201092265.1					TRUE	GCF_016653615	RM__Type_I_REases	RM__Type_I_REases	RM__Type_I_REases	d128	4	WP_201092265.1|NZ_CP067393.1|3060563|-
WP_030433557.1					TRUE	GCF_900103775	RM__Type_I_REases	RM__Type_I_REases	RM__Type_I_REases	d128	4	WP_030433557.1|NZ_LT629701.1|5143535|+
WP_230241930.1					TRUE	GCF_020971565	RM__Type_I_REases	RM__Type_I_REases	RM__Type_I_REases	d128	4	WP_230241930.1|NZ_CP087392.1|2435861|-
WP_262920024.1					TRUE	GCF_022512515	RM__Type_I_REases	RM__Type_I_REases	RM__Type_I_REases	d128	4	WP_262920024.1|NZ_JAKWBK010000002.1|18890|-
WP_207860327.1					TRUE	GCF_017377855	RM__Type_I_REases	RM__Type_I_REases	RM__Type_I_REases	d128	4	WP_207860327.1|NZ_JAFREP010000017.1|19612|+
WP_129719670.1					TRUE	GCF_900660485	RM__Type_I_REases	RM__Type_I_REases	RM__Type_I_REases	d128	4	WP_129719670.1|NZ_LR214951.1|267240|-
WP_106456479.1					TRUE	GCF_003007785	RM__Type_I_REases	RM__Type_I_REases	RM__Type_I_REases	d128	4	WP_106456479.1|NZ_PXOH01000007.1|33040|-
WP_230460173.1					TRUE	GCF_009711465	RM__Type_I_REases	RM__Type_I_REases	RM__Type_I_REases	d128	4	WP_230460173.1|NZ_SMME01000744.1|6505|-
WP_245787924.1					TRUE	GCF_900141915	RM__Type_I_REases	RM__Type_I_REases	RM__Type_I_REases	d128	4	WP_245787924.1|NZ_FQZG01000024.1|49840|+
WP_241861711.1					TRUE	GCF_006385795	RM__Type_I_REases	RM__Type_I_REases	RM__Type_I_REases	d128	4	WP_241861711.1|NZ_VFSS01000012.1|12447|+
WP_205224771.1					TRUE	GCF_016918565	RM__Type_I_REases	RM__Type_I_REases	RM__Type_I_REases	d128	4	WP_205224771.1|NZ_JAFFQD010000066.1|9440|-
WP_219350109.1					TRUE	GCF_900188395	RM__Type_I_REases	RM__Type_I_REases	RM__Type_I_REases	d128	4	WP_219350109.1|NZ_FZOB01000014.1|4858|+
WP_008680545.1					TRUE	GCF_000346505	RM__Type_I_REases	RM__Type_I_REases	RM__Type_I_REases	d128	4	WP_008680545.1|NZ_ANOH01000228.1|14694|-
WP_074723559.1					TRUE	GCF_900111075	RM__Type_I_REases	RM__Type_I_REases	RM__Type_I_REases	d128	4	WP_074723559.1|NZ_FOFZ01000007.1|160949|-
WP_206611726.1					TRUE	GCF_003721225	RM__Type_I_REases	RM__Type_I_REases	RM__Type_I_REases	d128	4	WP_206611726.1|NZ_RIZI01000113.1|8889|-
WP_243092779.1					TRUE	GCF_022760925	RM__Type_I_REases	RM__Type_I_REases	RM__Type_I_REases	d128	4	WP_243092779.1|NZ_JAKTNT010000021.1|128|+
WP_009887450.1					TRUE	GCF_000152265	RM__Type_I_REases	RM__Type_I_REases	RM__Type_I_REases	d128	4	WP_009887450.1|NC_021592.1|1383832|+
WP_159901331.1					TRUE	GCF_009858245	RM__Type_I_REases	RM__Type_I_REases	RM__Type_I_REases	d128	4	WP_159901331.1|NZ_VMSB01000001.1|1852210|-
WP_157478804.1					TRUE	GCF_009740285	RM__Type_I_REases	RM__Type_I_REases	RM__Type_I_REases	d128	4	WP_157478804.1|NZ_CP046566.1|2394535|+
WP_008295235.1					TRUE	GCF_000153125	RM__Type_I_REases	RM__Type_I_REases	RM__Type_I_REases	d128	4	WP_008295235.1|NZ_CM002299.1|2513901|-
WP_026440718.1					TRUE	GCF_000687875	RM__Type_I_REases	RM__Type_I_REases	RM__Type_I_REases	d128	4	WP_026440718.1|NZ_JHYG01000022.1|11098|-
WP_238767207.1					TRUE	GCF_022267315	RM__Type_I_REases	RM__Type_I_REases	RM__Type_I_REases	d128	4	WP_238767207.1|NZ_JAIKLE010000017.1|136819|-
WP_155322889.1					TRUE	GCF_009688985	RM__Type_I_REases	RM__Type_I_REases	RM__Type_I_REases	d128	4	WP_155322889.1|NZ_AP021876.1|3368003|-
WP_238149393.1					TRUE	GCF_900343025	RM__Type_I_REases	RM__Type_I_REases	RM__Type_I_REases	d128	4	WP_238149393.1|NZ_OUND01000003.1|175864|-
WP_013608932.1					TRUE	GCF_000203215	RM__Type_I_REases	RM__Type_I_REases	RM__Type_I_REases	d128	4	WP_013608932.1|NC_015153.1|181333|+
WP_121345871.1					TRUE	GCF_003634585	RM__Type_I_REases	RM__Type_I_REases	RM__Type_I_REases	d128	4	WP_121345871.1|NZ_RBLG01000002.1|944643|-
WP_158706374.1					TRUE	GCF_000725565	RM__Type_I_REases	RM__Type_I_REases	RM__Type_I_REases	d128	4	WP_158706374.1|NZ_JOCK01000001.1|72737|-
WP_242447304.1					TRUE	GCF_003011925	RM__Type_I_REases	RM__Type_I_REases	RM__Type_I_REases	d128	4	WP_242447304.1|NZ_PXXU01000053.1|1|-
WP_114912688.1					TRUE	GCF_003352165	RM__Type_I_REases	RM__Type_I_REases	RM__Type_I_REases	d128	4	WP_114912688.1|NZ_CP029176.1|2698954|-
WP_242447300.1					TRUE	GCF_003011925	RM__Type_I_REases	RM__Type_I_REases	RM__Type_I_REases	d128	4	WP_242447300.1|NZ_PXXU01000050.1|260|+
WP_149502202.1					TRUE	GCF_008329925	RM__Type_I_REases	RM__Type_I_REases	RM__Type_I_REases	d128	4	WP_149502202.1|NZ_CP035708.1|122391|-
WP_262595458.1					TRUE	GCF_025562755	RM__Type_I_REases	RM__Type_I_REases	RM__Type_I_REases	d128	4	WP_262595458.1|NZ_CP103300.1|3493159|+
WP_258393052.1					TRUE	GCF_023169545	RM__Type_I_REases	RM__Type_I_REases	RM__Type_I_REases	d128	4	WP_258393052.1|NZ_AP019769.1|510393|-
WP_105618624.1					TRUE	GCF_002964605	RM__Type_I_REases	RM__Type_I_REases	RM__Type_I_REases	d128	4	WP_105618624.1|NZ_PQDH01000010.1|27641|+
WP_160802661.1					TRUE	GCF_009831235	RM__Type_I_REases	RM__Type_I_REases	RM__Type_I_REases	d128	4	WP_160802661.1|NZ_WUUL01000013.1|50098|-
WP_174626798.1					TRUE	GCF_902806695	RM__Type_I_REases	RM__Type_I_REases	RM__Type_I_REases	d128	4	WP_174626798.1|NZ_CADCXN010000086.1|7794|-
WP_018616661.1					TRUE	GCF_000374045	RM__Type_I_REases	RM__Type_I_REases	RM__Type_I_REases	d128	4	WP_018616661.1|NZ_KB893367.1|1|+
WP_262600950.1					TRUE	GCF_025562755	RM__Type_I_REases	RM__Type_I_REases	RM__Type_I_REases	d128	4	WP_262600950.1|NZ_CP103300.1|2586349|+
WP_183551802.1					TRUE	GCF_014648255	RM__Type_I_REases	RM__Type_I_REases	RM__Type_I_REases	d128	4	WP_183551802.1|NZ_BMQT01000017.1|51412|-
WP_180703464.1					TRUE	GCF_900015215	RM__Type_I_REases	RM__Type_I_REases	RM__Type_I_REases	d128	4	WP_180703464.1|NZ_LN555523.1|1092359|+
WP_206444837.1					TRUE	GCF_009828925	RM__Type_I_REases	RM__Type_I_REases	RM__Type_I_REases	d128	4	WP_206444837.1|NZ_WUTY02000001.1|1055135|+
WP_025250972.1					TRUE	GCF_000565215	RM__Type_I_REases	RM__Type_I_REases	RM__Type_I_REases	d128	4	WP_025250972.1|NZ_CP006934.1|476928|-
WP_202901949.1					TRUE	GCF_000702505	RM__Type_I_REases	RM__Type_I_REases	RM__Type_I_REases	d128	4	WP_202901949.1|NZ_JNIM01000001.1|4243066|+
WP_080793471.1					TRUE	GCF_900169525	RM__Type_I_REases	RM__Type_I_REases	RM__Type_I_REases	d128	4	WP_080793471.1|NZ_LT821239.1|945364|+
WP_110188589.1					TRUE	GCF_003194385	RM__Type_I_REases	RM__Type_I_REases	RM__Type_I_REases	d128	4	WP_110188589.1|NZ_LAPT01000087.1|35275|-
WP_217926224.1					TRUE	GCF_020859625	RM__Type_I_REases	RM__Type_I_REases	RM__Type_I_REases	d128	4	WP_217926224.1|NZ_JAJHUJ010000011.1|250463|+
WP_029215058.1					TRUE	GCF_000526415	RM__Type_I_REases	RM__Type_I_REases	RM__Type_I_REases	d128	4	WP_029215058.1|NZ_JAGA01000003.1|795376|-
WP_119356852.1					TRUE	GCF_007990995	RM__Type_I_REases	RM__Type_I_REases	RM__Type_I_REases	d128	4	WP_119356852.1|NZ_BJXM01000014.1|40912|-
WP_157478803.1					TRUE	GCF_009740285	RM__Type_I_REases	RM__Type_I_REases	RM__Type_I_REases	d128	4	WP_157478803.1|NZ_CP046566.1|2393903|+
WP_013193948.1					TRUE	GCF_000196655	RM__Type_I_REases	RM__Type_I_REases	RM__Type_I_REases	d128	4	WP_013193948.1|NC_014253.1|459560|+
WP_127080264.1					TRUE	GCF_007830875	RM__Type_I_REases	RM__Type_I_REases	RM__Type_I_REases	d128	4	WP_127080264.1|NZ_VLKB01000010.1|1755264|+
WP_241861705.1					TRUE	GCF_006385795	RM__Type_I_REases	RM__Type_I_REases	RM__Type_I_REases	d128	4	WP_241861705.1|NZ_VFSS01000012.1|12033|+
WP_095637106.1					TRUE	GCF_002286985	RM__Type_I_REases	RM__Type_I_REases	RM__Type_I_REases	d128	4	WP_095637106.1|NZ_NSKC01000005.1|39713|-
WP_124176969.1					TRUE	GCF_003841485	RM__Type_I_REases	RM__Type_I_REases	RM__Type_I_REases	d128	4	WP_124176969.1|NZ_REFY01000001.1|496831|-
WP_075659806.1					TRUE	GCF_001940285	RM__Type_I_REases	RM__Type_I_REases	RM__Type_I_REases	d128	4	WP_075659806.1|NZ_MJIH01000001.1|1311302|+
WP_238473207.1					TRUE	GCF_002607855	RM__Type_I_REases	RM__Type_I_REases	RM__Type_I_REases	d128	4	WP_238473207.1|NZ_AWQQ01000087.1|48181|-
WP_242530107.1					TRUE	GCF_017310015	RM__Type_I_REases	RM__Type_I_REases	RM__Type_I_REases	d128	4	WP_242530107.1|NZ_CP022297.1|896274|-
WP_265579931.1					TRUE	GCF_015207255	RM__Type_I_REases	RM__Type_I_REases	RM__Type_I_REases	d128	4	WP_265579931.1|NZ_JADEXG010000088.1|8496|+
WP_091980561.1					TRUE	GCF_900112265	RM__Type_I_REases	RM__Type_I_REases	RM__Type_I_REases	d128	4	WP_091980561.1|NZ_FOLO01000004.1|209302|+
WP_209143833.1					TRUE	GCF_017742245	RM__Type_I_REases	RM__Type_I_REases	RM__Type_I_REases	d128	4	WP_209143833.1|NZ_JAGHKO010000017.1|150555|+
WP_014325477.1					TRUE	GCF_900660465	RM__Type_I_REases	RM__Type_I_REases	RM__Type_I_REases	d128	4	WP_014325477.1|NZ_LR214945.1|402203|-
WP_041235441.1					TRUE	GCF_000317615	RM__Type_I_REases	RM__Type_I_REases	RM__Type_I_REases	d128	4	WP_041235441.1|NC_019780.1|2113635|+
WP_170034805.1					TRUE	GCF_014198875	RM__Type_I_REases	RM__Type_I_REases	RM__Type_I_REases	d128	4	WP_170034805.1|NZ_JACHOW010000012.1|46454|-
WP_024893664.1					TRUE	GCF_001931655	RM__Type_I_REases	RM__Type_I_REases	RM__Type_I_REases	d128	4	WP_024893664.1|NZ_MOAD01000001.1|1685580|+
WP_117314882.1					TRUE	GCF_003429285	RM__Type_I_REases	RM__Type_I_REases	RM__Type_I_REases	d128	4	WP_117314882.1|NZ_CP031769.1|27431|-
WP_218185103.1					TRUE	GCF_001315945	RM__Type_I_REases	RM__Type_I_REases	RM__Type_I_REases	d128	4	WP_218185103.1|NZ_BBBG01000003.1|58685|-
WP_219908564.1					TRUE	GCF_003046585	RM__Type_I_REases	RM__Type_I_REases	RM__Type_I_REases	d128	4	WP_219908564.1|NZ_QAAE01000007.1|135643|+
WP_012467346.1					TRUE	GCF_000020465	RM__Type_I_REases	RM__Type_I_REases	RM__Type_I_REases	d128	4	WP_012467346.1|NC_010803.1|2694087|-
WP_029165528.1					TRUE	GCF_000526375	RM__Type_I_REases	RM__Type_I_REases	RM__Type_I_REases	d128	4	WP_029165528.1|NZ_JAFY01000005.1|410995|-
WP_153165066.1					TRUE	GCF_009467805	RM__Type_I_REases	RM__Type_I_REases	RM__Type_I_REases	d128	4	WP_153165066.1|NZ_WIAY01000004.1|158439|+
WP_147409546.1					TRUE	GCF_003546845	RM__Type_I_REases	RM__Type_I_REases	RM__Type_I_REases	d128	4	WP_147409546.1|NZ_NWVA01000001.1|289499|-
WP_189570493.1					TRUE	GCF_014651675	RM__Type_I_REases	RM__Type_I_REases	RM__Type_I_REases	d128	4	WP_189570493.1|NZ_BMXI01000010.1|207664|-
WP_004797591.1					TRUE	GCF_902373665	RM__Type_I_REases	RM__Type_I_REases	RM__Type_I_REases	d128	4	WP_004797591.1|NZ_CABKNA010000016.1|58538|-
WP_144372235.1					TRUE	GCF_007644045	RM__Type_I_REases	RM__Type_I_REases	RM__Type_I_REases	d128	4	WP_144372235.1|NZ_VMDW02000090.1|137558|+
WP_091476418.1					TRUE	GCF_900110815	RM__Type_I_REases	RM__Type_I_REases	RM__Type_I_REases	d128	4	WP_091476418.1|NZ_FOIT01000007.1|30903|-
WP_008863165.1					TRUE	GCF_000296465	RM__Type_I_REases	RM__Type_I_REases	RM__Type_I_REases	d128	4	WP_008863165.1|NZ_JH815206.1|423044|+
WP_208789120.1					TRUE	GCF_002019225	RM__Type_I_REases	RM__Type_I_REases	RM__Type_I_REases	d128	4	WP_208789120.1|NZ_LOJT01000251.1|80303|+
WP_021171239.1					TRUE	GCF_000445445	RM__Type_I_REases	RM__Type_I_REases	RM__Type_I_REases	d128	4	WP_021171239.1|NZ_ASXP01000006.1|62104|-
WP_014147878.1					TRUE	GCF_000968535	RM__Type_I_REases	RM__Type_I_REases	RM__Type_I_REases	d128	4	WP_014147878.1|NC_016112.1|1569853|+
WP_259132725.1					TRUE	GCF_024807225	RM__Type_I_REases	RM__Type_I_REases	RM__Type_I_REases	d128	4	WP_259132725.1|NZ_JANUCO010000001.1|3695198|+
WP_276890479.1					TRUE	GCF_947428325	RM__Type_I_REases	RM__Type_I_REases	RM__Type_I_REases	d128	4	WP_276890479.1|NZ_CANELH010000002.1|169435|-
WP_010227358.1					TRUE	GCF_000258765	RM__Type_I_REases	RM__Type_I_REases	RM__Type_I_REases	d128	4	WP_010227358.1|NZ_AJLT01000002.1|81339|-
WP_189569802.1					TRUE	GCF_014651675	RM__Type_I_REases	RM__Type_I_REases	RM__Type_I_REases	d128	4	WP_189569802.1|NZ_BMXI01000008.1|5748|-
WP_238417450.1					TRUE	GCF_022200785	RM__Type_I_REases	RM__Type_I_REases	RM__Type_I_REases	d128	4	WP_238417450.1|NZ_CP087585.1|2061584|-
WP_129690238.1					TRUE	GCF_900660575	RM__Type_I_REases	RM__Type_I_REases	RM__Type_I_REases	d128	4	WP_129690238.1|NZ_LR215008.1|500223|+
WP_072545985.1					TRUE	GCF_900128475	RM__Type_I_REases	RM__Type_I_REases	RM__Type_I_REases	d128	4	WP_072545985.1|NZ_LT635838.1|348235|-
WP_025755615.1					TRUE	GCF_000526955	RM__Type_I_REases	RM__Type_I_REases	RM__Type_I_REases	d128	4	WP_025755615.1|NZ_JAHB01000011.1|20609|+
WP_225978718.1					TRUE	GCF_005405885	RM__Type_I_REases	RM__Type_I_REases	RM__Type_I_REases	d128	4	WP_225978718.1|NZ_BJFL01000040.1|7847|+
WP_007312536.1					TRUE	GCF_000235665	RM__Type_I_REases	RM__Type_I_REases	RM__Type_I_REases	d128	4	WP_007312536.1|NZ_AESD01000704.1|37076|-
WP_220635588.1					TRUE	GCF_907163265	RM__Type_I_REases	RM__Type_I_REases	RM__Type_I_REases	d128	4	WP_220635588.1|NZ_CAJQUM010000001.1|1627601|-
WP_201303588.1					TRUE	GCF_016725865	RM__Type_I_REases	RM__Type_I_REases	RM__Type_I_REases	d128	4	WP_201303588.1|NZ_CP068086.1|3294977|+
WP_066469780.1					TRUE	GCF_001544075	RM__Type_I_REases	RM__Type_I_REases	RM__Type_I_REases	d128	4	WP_066469780.1|NZ_BCNT01000001.1|33665|+
WP_013705088.1					TRUE	GCF_000195295	RM__Type_I_REases	RM__Type_I_REases	RM__Type_I_REases	d128	4	WP_013705088.1|NC_015388.1|73338|-
WP_234173633.1					TRUE	GCF_021432085	RM__Type_I_REases	RM__Type_I_REases	RM__Type_I_REases	d128	4	WP_234173633.1|NZ_CP090366.1|4030349|+
WP_245927771.1					TRUE	GCF_003007785	RM__Type_I_REases	RM__Type_I_REases	RM__Type_I_REases	d128	4	WP_245927771.1|NZ_PXOH01000064.1|9848|+
WP_127607779.1					TRUE	GCF_004001045	RM__Type_I_REases	RM__Type_I_REases	RM__Type_I_REases	d128	4	WP_127607779.1|NZ_BIMK01000060.1|1|-
WP_014858678.1					TRUE	GCF_000281235	RM__Type_I_REases	RM__Type_I_REases	RM__Type_I_REases	d128	4	WP_014858678.1|NC_018219.1|458894|-
WP_012504905.1					TRUE	GCF_000020625	RM__Type_I_REases	RM__Type_I_REases	RM__Type_I_REases	d128	4	WP_012504905.1|NC_011059.1|331973|+
WP_244904063.1					TRUE	GCF_002894165	RM__Type_I_REases	RM__Type_I_REases	RM__Type_I_REases	d128	4	WP_244904063.1|NZ_NBAX01000007.1|127883|-
WP_087679179.1					TRUE	GCF_900167305	RM__Type_I_REases	RM__Type_I_REases	RM__Type_I_REases	d128	4	WP_087679179.1|NZ_FUWV01000012.1|66520|-
WP_006696295.1					TRUE	GCF_000234135	RM__Type_I_REases	RM__Type_I_REases	RM__Type_I_REases	d128	4	WP_006696295.1|NZ_JH376858.1|376504|-
WP_181407970.1					TRUE	GCF_006517625	RM__Type_I_REases	RM__Type_I_REases	RM__Type_I_REases	d128	4	WP_181407970.1|NZ_VHQI01000052.1|1|+
WP_208789121.1					TRUE	GCF_002019225	RM__Type_I_REases	RM__Type_I_REases	RM__Type_I_REases	d128	4	WP_208789121.1|NZ_LOJT01000251.1|81142|+
WP_029013336.1					TRUE	GCF_000429645	RM__Type_I_REases	RM__Type_I_REases	RM__Type_I_REases	d128	4	WP_029013336.1|NZ_AUCG01000022.1|377554|-
WP_015954121.1					TRUE	GCF_000021825	RM__Type_I_REases	RM__Type_I_REases	RM__Type_I_REases	d128	4	WP_015954121.1|NC_011729.1|2342984|-
WP_229425837.1					TRUE	GCF_015207425	RM__Type_I_REases	RM__Type_I_REases	RM__Type_I_REases	d128	4	WP_229425837.1|NZ_JADEWZ010000016.1|99040|+
WP_011918161.1					TRUE	GCF_000016545	RM__Type_I_REases	RM__Type_I_REases	RM__Type_I_REases	d128	4	WP_011918161.1|NC_009437.1|2841388|-
WP_011918160.1					TRUE	GCF_000016545	RM__Type_I_REases	RM__Type_I_REases	RM__Type_I_REases	d128	4	WP_011918160.1|NC_009437.1|2839094|-
WP_262563605.1					TRUE	GCF_025562715	RM__Type_I_REases	RM__Type_I_REases	RM__Type_I_REases	d128	4	WP_262563605.1|NZ_JAPFCC010000001.1|3194988|+
WP_253308330.1					TRUE	GCF_918308855	RM__Type_I_REases	RM__Type_I_REases	RM__Type_I_REases	d128	4	WP_253308330.1|NZ_OU906081.1|3564985|+
WP_200890813.1					TRUE	GCF_000832545	RM__Type_I_REases	RM__Type_I_REases	RM__Type_I_REases	d128	4	WP_200890813.1|NZ_JXRA01000128.1|2058|-
WP_238149392.1					TRUE	GCF_900343025	RM__Type_I_REases	RM__Type_I_REases	RM__Type_I_REases	d128	4	WP_238149392.1|NZ_OUND01000003.1|175148|-
WP_210954658.1					TRUE	GCF_018024475	RM__Type_I_REases	RM__Type_I_REases	RM__Type_I_REases	d128	4	WP_210954658.1|NZ_CP054393.1|697822|-
WP_240905512.1					TRUE	GCF_010915725	RM__Type_I_REases	RM__Type_I_REases	RM__Type_I_REases	d128	4	WP_240905512.1|NZ_JAAIJR010000002.1|80457|-
WP_091348529.1					TRUE	GCF_900111575	RM__Type_I_REases	RM__Type_I_REases	RM__Type_I_REases	d128	4	WP_091348529.1|NZ_FOIF01000003.1|84966|-
WP_096573644.1					TRUE	GCF_002368295	RM__Type_I_REases	RM__Type_I_REases	RM__Type_I_REases	d128	4	WP_096573644.1|NZ_AP018248.1|449172|+
WP_241125546.1					TRUE	GCF_022538055	RM__Type_I_REases	RM__Type_I_REases	RM__Type_I_REases	d128	4	WP_241125546.1|NZ_JAKZAM010000010.1|153067|+
WP_211469621.1					TRUE	GCF_018283645	RM__Type_I_REases	RM__Type_I_REases	RM__Type_I_REases	d128	4	WP_211469621.1|NZ_JAGSXH010000076.1|1|-
WP_004360016.1					TRUE	GCF_000310225	RM__Type_I_REases	RM__Type_I_REases	RM__Type_I_REases	d128	4	WP_004360016.1|NZ_AMXF01000040.1|17440|-
WP_174484581.1					TRUE	GCF_900128525	RM__Type_I_REases	RM__Type_I_REases	RM__Type_I_REases	d128	4	WP_174484581.1|NZ_FQTQ01000206.1|103621|-
WP_147006041.1					TRUE	GCF_007990635	RM__Type_I_REases	RM__Type_I_REases	RM__Type_I_REases	d128	4	WP_147006041.1|NZ_AP019846.1|1753170|-
WP_089386120.1					TRUE	GCF_900188065	RM__Type_I_REases	RM__Type_I_REases	RM__Type_I_REases	d128	4	WP_089386120.1|NZ_FZNQ01000054.1|1973|-
WP_233418845.1					TRUE	GCF_000751075	RM__Type_I_REases	RM__Type_I_REases	RM__Type_I_REases	d128	4	WP_233418845.1|NZ_CCMG01000007.1|117270|-
WP_044453175.1					TRUE	GCF_000934605	RM__Type_I_REases	RM__Type_I_REases	RM__Type_I_REases	d128	4	WP_044453175.1|NZ_CP010897.2|20080|+
WP_014147877.1					TRUE	GCF_000968535	RM__Type_I_REases	RM__Type_I_REases	RM__Type_I_REases	d128	4	WP_014147877.1|NC_016112.1|1568648|+
WP_122481279.1					TRUE	GCF_003703885	RM__Type_I_REases	RM__Type_I_REases	RM__Type_I_REases	d128	4	WP_122481279.1|NZ_PUXG01000020.1|209624|-
WP_095045659.1					TRUE	GCF_900066015	RM__Type_I_REases	RM__Type_I_REases	RM__Type_I_REases	d128	4	WP_095045659.1|NZ_LN890656.1|982549|-
WP_176965128.1					TRUE	GCF_013388255	RM__Type_I_REases	RM__Type_I_REases	RM__Type_I_REases	d128	4	WP_176965128.1|NZ_CP058215.1|1495648|+
WP_147409548.1					TRUE	GCF_003546845	RM__Type_I_REases	RM__Type_I_REases	RM__Type_I_REases	d128	4	WP_147409548.1|NZ_NWVA01000001.1|291899|-
WP_213526858.1					TRUE	GCF_018403665	RM__Type_I_REases	RM__Type_I_REases	RM__Type_I_REases	d128	4	WP_213526858.1|NZ_BOVJ01000006.1|28106|+
WP_066633954.1					TRUE	GCF_001592105	Lamassu-Fam__LmuA_effector_hypothetical	Lamassu-Fam__LmuA_effector_Mrr	Lamassu-Fam__LmuA_effector_Mrr	d1	0	WP_066633954.1|NZ_BCWE01000003.1|65726|+
WP_022867975.1					TRUE	GCF_000420425	Lamassu-Fam__LmuA_effector_hypothetical	Lamassu-Fam__LmuA_effector_Mrr	Lamassu-Fam__LmuA_effector_Mrr	d1	0	WP_022867975.1|NZ_ATUX01000006.1|313260|+
WP_002563357.1					TRUE	GCF_000364325	Lamassu-Fam__LmuA_effector_hypothetical	Lamassu-Fam__LmuA_effector_Mrr	Lamassu-Fam__LmuA_effector_Mrr	d1	0	WP_002563357.1|NZ_KB822533.1|631703|+
WP_022744209.1					TRUE	GCF_000473995	Lamassu-Fam__LmuA_effector_hypothetical	Lamassu-Fam__LmuA_effector_Mrr	Lamassu-Fam__LmuA_effector_Mrr	d1	0	WP_022744209.1|NC_022571.1|1002185|-
WP_154562498.1					TRUE	GCF_009696315	Lamassu-Fam__LmuA_effector_hypothetical	Lamassu-Fam__LmuA_effector_Mrr	Lamassu-Fam__LmuA_effector_Mrr	d1	0	WP_154562498.1|NZ_VUMG01000002.1|111961|+
WP_251573994.1					TRUE	GCF_943193105	Lamassu-Fam__LmuA_effector_hypothetical	Lamassu-Fam__LmuA_effector_Mrr	Lamassu-Fam__LmuA_effector_Mrr	d1	0	WP_251573994.1|NZ_CALPCW010000001.1|184444|-
WP_148637184.1					TRUE	GCF_008107585	Lamassu-Fam__LmuA_effector_hypothetical	Lamassu-Fam__LmuA_effector_Mrr	Lamassu-Fam__LmuA_effector_Mrr	d1	0	WP_148637184.1|NZ_VSLA01000010.1|10377|-
WP_207763365.1					TRUE	GCF_002860355	Lamassu-Fam__LmuA_effector_hypothetical	Lamassu-Fam__LmuA_effector_Mrr	Lamassu-Fam__LmuA_effector_Mrr	d1	0	WP_207763365.1|NZ_NMWU01000008.1|2685|-
WP_122821158.1					TRUE	GCF_900604285	Lamassu-Fam__LmuA_effector_hypothetical	Lamassu-Fam__LmuA_effector_Mrr	Lamassu-Fam__LmuA_effector_Mrr	d1	0	WP_122821158.1|NZ_UWNY01000003.1|135677|-
WP_253359015.1					TRUE	GCF_024160875	Lamassu-Fam__LmuA_effector_hypothetical	Lamassu-Fam__LmuA_effector_Mrr	Lamassu-Fam__LmuA_effector_Mrr	d1	0	WP_253359015.1|NZ_JAIULA010000002.1|139451|-
WP_008901281.1					TRUE	GCF_000146345	Lamassu-Fam__LmuA_effector_hypothetical	Lamassu-Fam__LmuA_effector_Mrr	Lamassu-Fam__LmuA_effector_Mrr	d1	0	WP_008901281.1|NZ_GL397071.1|471244|-
WP_087453551.1					TRUE	GCF_002162115	Lamassu-Fam__LmuA_effector_hypothetical	Lamassu-Fam__LmuA_effector_Mrr	Lamassu-Fam__LmuA_effector_Mrr	d1	0	WP_087453551.1|NZ_CP021417.2|700916|-
WP_024834020.1					TRUE	GCF_000526495	RM_Type_III__Type_III_MTases	RM_Type_III__Type_III_MTases	RM_Type_III__Type_III_MTases	d1	0	WP_024834020.1|NZ_JAGE01000001.1|3515747|+
WP_246003945.1					TRUE	GCF_900660525	RM_Type_III__Type_III_MTases	RM_Type_III__Type_III_MTases	RM_Type_III__Type_III_MTases	d1	0	WP_246003945.1|NZ_LR214970.1|371815|-
WP_006573573.1					TRUE	GCF_000169255	RM_Type_III__Type_III_MTases	RM_Type_III__Type_III_MTases	RM_Type_III__Type_III_MTases	d1	0	WP_006573573.1|NZ_AAXG02000028.1|163345|+
WP_104755271.1					TRUE	GCF_002943495	RM_Type_III__Type_III_MTases	RM_Type_III__Type_III_MTases	RM_Type_III__Type_III_MTases	d1	0	WP_104755271.1|NZ_PTRC01000013.1|58028|+
WP_007000768.1					TRUE	GCF_000315465	RM_Type_III__Type_III_MTases	RM_Type_III__Type_III_MTases	RM_Type_III__Type_III_MTases	d1	0	WP_007000768.1|NZ_JH992955.1|661082|+
WP_210652521.1					TRUE	GCF_017939745	RM_Type_III__Type_III_MTases	RM_Type_III__Type_III_MTases	RM_Type_III__Type_III_MTases	d1	0	WP_210652521.1|NZ_JAGKQQ010000001.1|902417|-
WP_203545955.1					TRUE	GCF_016865215	RM_Type_III__Type_III_MTases	RM_Type_III__Type_III_MTases	RM_Type_III__Type_III_MTases	d1	0	WP_203545955.1|NZ_CP054482.1|73873|+
WP_207972179.1					TRUE	GCF_017498485	RM_Type_III__Type_III_MTases	RM_Type_III__Type_III_MTases	RM_Type_III__Type_III_MTases	d1	0	WP_207972179.1|NZ_CP071795.1|361793|+
WP_245269259.1					TRUE	GCF_000636015	RM_Type_III__Type_III_MTases	RM_Type_III__Type_III_MTases	RM_Type_III__Type_III_MTases	d1	0	WP_245269259.1|NZ_JFZJ01000136.1|4870|+
WP_242847747.1					TRUE	GCF_000601455	RM_Type_III__Type_III_MTases	RM_Type_III__Type_III_MTases	RM_Type_III__Type_III_MTases	d1	0	WP_242847747.1|NZ_AZQP01000003.1|55891|-
WP_011577625.1					TRUE	GCF_000009305	RM_Type_III__Type_III_MTases	RM_Type_III__Type_III_MTases	RM_Type_III__Type_III_MTases	d1	0	WP_011577625.1|NC_008229.1|623081|+
WP_201328884.1					TRUE	GCF_016592575	RM_Type_III__Type_III_MTases	RM_Type_III__Type_III_MTases	RM_Type_III__Type_III_MTases	d1	0	WP_201328884.1|NZ_AP017470.1|1037028|-
WP_004016548.1					TRUE	GCF_000146895	RM_Type_III__Type_III_MTases	RM_Type_III__Type_III_MTases	RM_Type_III__Type_III_MTases	d1	0	WP_004016548.1|NZ_GL405260.1|1210538|-
WP_004016681.1					TRUE	GCF_000146895	RM_Type_III__Type_III_MTases	RM_Type_III__Type_III_MTases	RM_Type_III__Type_III_MTases	d1	0	WP_004016681.1|NZ_GL405260.1|1441013|+
WP_066923113.1					TRUE	GCF_900059565	RM_Type_III__Type_III_MTases	RM_Type_III__Type_III_MTases	RM_Type_III__Type_III_MTases	d1	0	WP_066923113.1|NZ_FIZW01000001.1|91028|-
WP_052296383.1					TRUE	GCF_000219725	RM_Type_III__Type_III_MTases	RM_Type_III__Type_III_MTases	RM_Type_III__Type_III_MTases	d1	0	WP_052296383.1|NC_015732.1|2767937|+
WP_196293958.1					TRUE	GCF_015694525	RM_Type_III__Type_III_MTases	RM_Type_III__Type_III_MTases	RM_Type_III__Type_III_MTases	d1	0	WP_196293958.1|NZ_JADQDM010000007.1|281587|-
WP_005038120.1					TRUE	GCF_000242615	RM_Type_III__Type_III_MTases	RM_Type_III__Type_III_MTases	RM_Type_III__Type_III_MTases	d1	0	WP_005038120.1|NZ_KI912268.1|2089047|+
WP_142409994.1					TRUE	GCF_006874605	RM_Type_III__Type_III_MTases	RM_Type_III__Type_III_MTases	RM_Type_III__Type_III_MTases	d1	0	WP_142409994.1|NZ_CP030035.1|2977410|-
WP_210115223.1					TRUE	GCF_900240265	RM_Type_III__Type_III_MTases	RM_Type_III__Type_III_MTases	RM_Type_III__Type_III_MTases	d1	0	WP_210115223.1|NZ_LT964739.1|242628|-
WP_180551001.1					TRUE	GCF_013423955	RM_Type_III__Type_III_MTases	RM_Type_III__Type_III_MTases	RM_Type_III__Type_III_MTases	d1	0	WP_180551001.1|NZ_JACCKX010000001.1|2945427|-
WP_133618450.1					TRUE	GCF_004363195	RM_Type_III__Type_III_MTases	RM_Type_III__Type_III_MTases	RM_Type_III__Type_III_MTases	d1	0	WP_133618450.1|NZ_SNYP01000014.1|522|+
WP_092449933.1					TRUE	GCF_900111235	RM_Type_III__Type_III_MTases	RM_Type_III__Type_III_MTases	RM_Type_III__Type_III_MTases	d1	0	WP_092449933.1|NZ_FOJI01000001.1|389447|+
WP_086620185.1					TRUE	GCF_002155695	RM_Type_III__Type_III_MTases	RM_Type_III__Type_III_MTases	RM_Type_III__Type_III_MTases	d1	0	WP_086620185.1|NZ_MUYJ01000032.1|587|+
WP_087356790.1					TRUE	GCF_002160865	RM_Type_III__Type_III_MTases	RM_Type_III__Type_III_MTases	RM_Type_III__Type_III_MTases	d1	0	WP_087356790.1|NZ_NFLJ01000001.1|19815|+
WP_165271427.1					TRUE	GCF_011059105	RM_Type_III__Type_III_MTases	RM_Type_III__Type_III_MTases	RM_Type_III__Type_III_MTases	d1	0	WP_165271427.1|NZ_JAALLS010000040.1|5669|-
WP_234977716.1					TRUE	GCF_900129405	RM_Type_III__Type_III_MTases	RM_Type_III__Type_III_MTases	RM_Type_III__Type_III_MTases	d1	0	WP_234977716.1|NZ_FQVQ01000018.1|44200|+
WP_246424701.1					TRUE	GCF_013409935	RM_Type_III__Type_III_MTases	RM_Type_III__Type_III_MTases	RM_Type_III__Type_III_MTases	d1	0	WP_246424701.1|NZ_JACCCO010000002.1|1521506|-
WP_263822066.1					TRUE	GCF_025780085	RM_Type_III__Type_III_MTases	RM_Type_III__Type_III_MTases	RM_Type_III__Type_III_MTases	d1	0	WP_263822066.1|NZ_JAOXHL010000008.1|1|-
WP_078054693.1					TRUE	GCF_002008345	RM_Type_III__Type_III_MTases	RM_Type_III__Type_III_MTases	RM_Type_III__Type_III_MTases	d1	0	WP_078054693.1|NZ_MRAE01000027.1|20824|+
WP_004632178.1					TRUE	GCF_009730315	RM_Type_III__Type_III_MTases	RM_Type_III__Type_III_MTases	RM_Type_III__Type_III_MTases	d1	0	WP_004632178.1|NZ_CP046314.1|1345826|+
WP_265632893.1					TRUE	GCF_026210475	RM_Type_III__Type_III_MTases	RM_Type_III__Type_III_MTases	RM_Type_III__Type_III_MTases	d1	0	WP_265632893.1|NZ_CP080293.1|381343|+
WP_071675877.1					TRUE	GCF_001879715	RM_Type_III__Type_III_MTases	RM_Type_III__Type_III_MTases	RM_Type_III__Type_III_MTases	d1	0	WP_071675877.1|NZ_MNBW01000029.1|8437|+
WP_006928786.1					TRUE	GCF_001886815	RM_Type_III__Type_III_MTases	RM_Type_III__Type_III_MTases	RM_Type_III__Type_III_MTases	d1	0	WP_006928786.1|NZ_CP018099.1|897138|+
WP_066094161.1					TRUE	GCF_900018785	RM_Type_III__Type_III_MTases	RM_Type_III__Type_III_MTases	RM_Type_III__Type_III_MTases	d1	0	WP_066094161.1|NZ_FCOY01000006.1|380424|-
WP_242980263.1					TRUE	GCF_003287895	RM_Type_III__Type_III_MTases	RM_Type_III__Type_III_MTases	RM_Type_III__Type_III_MTases	d1	0	WP_242980263.1|NZ_CP030280.1|1674645|+
WP_250228679.1					TRUE	GCF_940670685	RM_Type_III__Type_III_MTases	RM_Type_III__Type_III_MTases	RM_Type_III__Type_III_MTases	d1	0	WP_250228679.1|NZ_OW711693.1|3686052|-
WP_165271428.1					TRUE	GCF_011059105	RM_Type_III__Type_III_MTases	RM_Type_III__Type_III_MTases	RM_Type_III__Type_III_MTases	d1	0	WP_165271428.1|NZ_JAALLS010000040.1|6854|-
WP_207972176.1					TRUE	GCF_017498485	RM_Type_III__Type_III_MTases	RM_Type_III__Type_III_MTases	RM_Type_III__Type_III_MTases	d1	0	WP_207972176.1|NZ_CP071795.1|358243|+
WP_101834630.1					TRUE	GCF_900197875	RM_Type_III__Type_III_MTases	RM_Type_III__Type_III_MTases	RM_Type_III__Type_III_MTases	d1	0	WP_101834630.1|NZ_FZMO01000524.1|14910|-
WP_188594291.1					TRUE	GCF_014639235	RM_Type_III__Type_III_MTases	RM_Type_III__Type_III_MTases	RM_Type_III__Type_III_MTases	d1	0	WP_188594291.1|NZ_BMFU01000011.1|33439|+
WP_232100070.1					TRUE	GCF_015999465	RM_Type_III__Type_III_MTases	RM_Type_III__Type_III_MTases	RM_Type_III__Type_III_MTases	d1	0	WP_232100070.1|NZ_CP065534.1|3301831|-
WP_252506926.1					TRUE	GCF_023653015	RM_Type_III__Type_III_MTases	RM_Type_III__Type_III_MTases	RM_Type_III__Type_III_MTases	d1	0	WP_252506926.1|NZ_JALLIW010000098.1|1|+
WP_140885308.1					TRUE	GCF_006438825	RM_Type_III__Type_III_MTases	RM_Type_III__Type_III_MTases	RM_Type_III__Type_III_MTases	d1	0	WP_140885308.1|NZ_RCZP01000022.1|65727|-
WP_210653150.1					TRUE	GCF_017939745	RM_Type_III__Type_III_MTases	RM_Type_III__Type_III_MTases	RM_Type_III__Type_III_MTases	d1	0	WP_210653150.1|NZ_JAGKQQ010000001.1|1766960|+
WP_122031344.1					TRUE	GCF_900465355	RM_Type_III__Type_III_MTases	RM_Type_III__Type_III_MTases	RM_Type_III__Type_III_MTases	d1	0	WP_122031344.1|NZ_LS483254.1|949488|+
WP_263818155.1					TRUE	GCF_025780055	RM_Type_III__Type_III_MTases	RM_Type_III__Type_III_MTases	RM_Type_III__Type_III_MTases	d1	0	WP_263818155.1|NZ_JAOXHJ010000010.1|4360|-
WP_229770928.1					TRUE	GCF_009690845	RM_Type_III__Type_III_MTases	RM_Type_III__Type_III_MTases	RM_Type_III__Type_III_MTases	d1	0	WP_229770928.1|NZ_VWSJ01000012.1|39840|-
WP_034663023.1					TRUE	GCF_000759055	RM_Type_III__Type_III_MTases	RM_Type_III__Type_III_MTases	RM_Type_III__Type_III_MTases	d1	0	WP_034663023.1|NZ_JRNG01000010.1|37330|+
WP_266218378.1					TRUE	GCF_026337845	RM_Type_III__Type_III_MTases	RM_Type_III__Type_III_MTases	RM_Type_III__Type_III_MTases	d1	0	WP_266218378.1|NZ_JAOVZF010000153.1|233508|+
WP_207356326.1					TRUE	GCF_017354945	RM_Type_III__Type_III_MTases	RM_Type_III__Type_III_MTases	RM_Type_III__Type_III_MTases	d1	0	WP_207356326.1|NZ_CP071503.1|1791792|+
WP_078054694.1					TRUE	GCF_002008345	RM_Type_III__Type_III_MTases	RM_Type_III__Type_III_MTases	RM_Type_III__Type_III_MTases	d1	0	WP_078054694.1|NZ_MRAE01000027.1|21699|+
WP_051940431.1					TRUE	GCF_000745895	RM_Type_III__Type_III_MTases	RM_Type_III__Type_III_MTases	RM_Type_III__Type_III_MTases	d1	0	WP_051940431.1|NZ_JQKE01000022.1|24890|-
WP_241857129.1					TRUE	GCF_003688445	RM_Type_III__Type_III_MTases	RM_Type_III__Type_III_MTases	RM_Type_III__Type_III_MTases	d1	0	WP_241857129.1|NZ_REFI01000005.1|57906|+
WP_106844918.1					TRUE	GCF_003013695	RM_Type_III__Type_III_MTases	RM_Type_III__Type_III_MTases	RM_Type_III__Type_III_MTases	d1	0	WP_106844918.1|NZ_CP027792.1|184265|+
WP_011057322.1					TRUE	GCF_000011345	RM_Type_III__Type_III_MTases	RM_Type_III__Type_III_MTases	RM_Type_III__Type_III_MTases	d1	0	WP_011057322.1|NC_004113.1|1546975|-
WP_018674914.1					TRUE	GCF_000374405	RM_Type_III__Type_III_MTases	RM_Type_III__Type_III_MTases	RM_Type_III__Type_III_MTases	d1	0	WP_018674914.1|NZ_KB894219.1|64896|-
WP_251319136.1					TRUE	GCF_943192995	RM_Type_III__Type_III_MTases	RM_Type_III__Type_III_MTases	RM_Type_III__Type_III_MTases	d1	0	WP_251319136.1|NZ_CALPCP010000034.1|21387|+
WP_103265943.1					TRUE	GCF_902387165	RM_Type_III__Type_III_MTases	RM_Type_III__Type_III_MTases	RM_Type_III__Type_III_MTases	d1	0	WP_103265943.1|NZ_CABMLE010000027.1|8092|-
WP_066387055.1					TRUE	GCF_001602095	RM_Type_III__Type_III_MTases	RM_Type_III__Type_III_MTases	RM_Type_III__Type_III_MTases	d1	0	WP_066387055.1|NZ_CP014991.1|283536|+
WP_162454820.1					TRUE	GCF_010211745	RM_Type_III__Type_III_MTases	RM_Type_III__Type_III_MTases	RM_Type_III__Type_III_MTases	d1	0	WP_162454820.1|NZ_PDWQ01000001.1|283281|-
WP_055666322.1					TRUE	GCF_001403615	RM_Type_III__Type_III_MTases	RM_Type_III__Type_III_MTases	RM_Type_III__Type_III_MTases	d1	0	WP_055666322.1|NZ_LN879454.1|631458|+
WP_176269830.1					TRUE	GCF_013371425	RM_Type_III__Type_III_MTases	RM_Type_III__Type_III_MTases	RM_Type_III__Type_III_MTases	d1	0	WP_176269830.1|NZ_JABVBA010000006.1|79560|+
WP_125975160.1					TRUE	GCF_003952345	RM_Type_III__Type_III_MTases	RM_Type_III__Type_III_MTases	RM_Type_III__Type_III_MTases	d1	0	WP_125975160.1|NZ_CP034433.1|3185084|+
WP_145113233.1					TRUE	GCF_007748015	pAgo__pAgo_Short	pAgo__pAgo_LongB	pAgo__pAgo_LongB	d178	3	WP_145113233.1|NZ_CP036277.1|6194865|-
WP_244648666.1					TRUE	GCF_013240295	pAgo__pAgo_Short	pAgo__pAgo_LongB	pAgo__pAgo_LongB	d178	3	WP_244648666.1|NZ_JABETK010000001.1|2279246|+
WP_023173056.1					TRUE	GCF_000484535	pAgo__pAgo_Short	pAgo__pAgo_LongB	pAgo__pAgo_LongB	d178	3	WP_023173056.1|NC_022600.1|1736816|-
WP_229571445.1					TRUE	GCF_020886315	pAgo__pAgo_Short	pAgo__pAgo_LongB	pAgo__pAgo_LongB	d178	3	WP_229571445.1|NZ_AP025226.1|407421|-
WP_261405027.1					TRUE	GCF_019797865	pAgo__pAgo_Short	pAgo__pAgo_LongB	pAgo__pAgo_LongB	d178	3	WP_261405027.1|NZ_CP081869.1|2058704|-
WP_139170091.1					TRUE	GCF_007992695	pAgo__pAgo_Short	pAgo__pAgo_LongB	pAgo__pAgo_LongB	d178	3	WP_139170091.1|NZ_BKAT01000011.1|112244|+
WP_164930417.1					TRUE	GCF_000007985	pAgo__pAgo_Short	pAgo__pAgo_LongB	pAgo__pAgo_LongB	d178	3	WP_164930417.1|NC_002939.5|590340|+
WP_145086182.1					TRUE	GCF_007830175	pAgo__pAgo_Short	pAgo__pAgo_LongB	pAgo__pAgo_LongB	d178	3	WP_145086182.1|NZ_VLKH01000012.1|69354|-
WP_199229156.1					TRUE	GCF_003116815	pAgo__pAgo_Short	pAgo__pAgo_LongB	pAgo__pAgo_LongB	d178	3	WP_199229156.1|NZ_QDKQ01000024.1|25794|-
WP_110797085.1					TRUE	GCF_003205515	pAgo__pAgo_Short	pAgo__pAgo_LongB	pAgo__pAgo_LongB	d178	3	WP_110797085.1|NZ_KZ826492.1|96|-
WP_158963699.1					TRUE	GCF_009792295	pAgo__pAgo_Short	pAgo__pAgo_LongB	pAgo__pAgo_LongB	d178	3	WP_158963699.1|NZ_CP039934.1|3501872|+
WP_226334587.1					TRUE	GCF_020463795	pAgo__pAgo_Short	pAgo__pAgo_LongB	pAgo__pAgo_LongB	d178	3	WP_226334587.1|NZ_CP080025.1|610140|-
WP_143204032.1					TRUE	GCF_001906585	pAgo__pAgo_Short	pAgo__pAgo_LongB	pAgo__pAgo_LongB	d178	3	WP_143204032.1|NZ_JUJA01000116.1|1173|+
WP_194909045.1					TRUE	GCF_015356825	pAgo__pAgo_Short	pAgo__pAgo_LongB	pAgo__pAgo_LongB	d178	3	WP_194909045.1|NZ_JAACYW010000044.1|55525|-
WP_208454635.1					TRUE	GCF_013404595	pAgo__pAgo_Short	pAgo__pAgo_LongB	pAgo__pAgo_LongB	d178	3	WP_208454635.1|NZ_JABVAX010000012.1|76509|-
WP_226334585.1					TRUE	GCF_020463795	pAgo__pAgo_Short	pAgo__pAgo_LongB	pAgo__pAgo_LongB	d178	3	WP_226334585.1|NZ_CP080025.1|606418|-
WP_235782870.1					TRUE	GCF_000472965	pAgo__pAgo_Short	pAgo__pAgo_LongB	pAgo__pAgo_LongB	d178	3	WP_235782870.1|NZ_AXAU01000021.1|79320|-
WP_196924218.1					TRUE	GCF_015751785	pAgo__pAgo_Short	pAgo__pAgo_LongB	pAgo__pAgo_LongB	d178	3	WP_196924218.1|NZ_JADOTY010000001.1|6896470|+
WP_229825933.1					TRUE	GCF_014652195	pAgo__pAgo_Short	pAgo__pAgo_LongB	pAgo__pAgo_LongB	d178	3	WP_229825933.1|NZ_BMYI01000048.1|2472|-
WP_209312147.1					TRUE	GCF_004571025	pAgo__pAgo_Short	pAgo__pAgo_LongB	pAgo__pAgo_LongB	d178	3	WP_209312147.1|NZ_SPQT01000047.1|15130|+
WP_246230971.1					TRUE	GCF_010669145	pAgo__pAgo_Short	pAgo__pAgo_LongB	pAgo__pAgo_LongB	d178	3	WP_246230971.1|NZ_CP048632.1|1935998|+
WP_026808685.1					TRUE	GCF_000424985	pAgo__pAgo_Short	pAgo__pAgo_LongB	pAgo__pAgo_LongB	d178	3	WP_026808685.1|NZ_AUKX01000002.1|163351|-
WP_209316604.1					TRUE	GCF_012070395	pAgo__pAgo_Short	pAgo__pAgo_LongB	pAgo__pAgo_LongB	d178	3	WP_209316604.1|NZ_JAAFYS010000001.1|526536|+
WP_153218103.1					TRUE	GCF_009496005	pAgo__pAgo_Short	pAgo__pAgo_LongB	pAgo__pAgo_LongB	d178	3	WP_153218103.1|NZ_WIBF01000027.1|11847|+
WP_131811175.1					TRUE	GCF_001518015	pAgo__pAgo_Short	pAgo__pAgo_LongB	pAgo__pAgo_LongB	d178	3	WP_131811175.1|NZ_LPUY01000025.1|69239|+
WP_131390053.1					TRUE	GCF_004328555	pAgo__pAgo_Short	pAgo__pAgo_LongB	pAgo__pAgo_LongB	d178	3	WP_131390053.1|NZ_CP035515.1|141981|+
WP_140903610.1					TRUE	GCF_006476605	pAgo__pAgo_Short	pAgo__pAgo_LongB	pAgo__pAgo_LongB	d178	3	WP_140903610.1|NZ_ML636801.1|69145|+
WP_015911556.1					TRUE	GCF_000022205	pAgo__pAgo_Short	pAgo__pAgo_LongB	pAgo__pAgo_LongB	d178	3	WP_015911556.1|NC_012028.1|357664|+
WP_179372055.1					TRUE	GCF_013407185	pAgo__pAgo_Short	pAgo__pAgo_LongB	pAgo__pAgo_LongB	d178	3	WP_179372055.1|NZ_CP026995.1|365836|-
WP_272831016.1					TRUE	GCF_028561565	pAgo__pAgo_Short	pAgo__pAgo_LongB	pAgo__pAgo_LongB	d178	3	WP_272831016.1|NZ_JAQQTE010000001.1|597278|-
WP_067840396.1					TRUE	GCF_001613045	pAgo__pAgo_Short	pAgo__pAgo_LongB	pAgo__pAgo_LongB	d178	3	WP_067840396.1|NZ_BDBP01000041.1|74336|+
WP_041534868.1					TRUE	GCF_000152825	pAgo__pAgo_Short	pAgo__pAgo_LongB	pAgo__pAgo_LongB	d178	3	WP_041534868.1|NC_014414.1|628523|-
WP_235782869.1					TRUE	GCF_000472965	pAgo__pAgo_Short	pAgo__pAgo_LongB	pAgo__pAgo_LongB	d178	3	WP_235782869.1|NZ_AXAU01000021.1|78504|-
WP_215792060.1					TRUE	GCF_018829635	pAgo__pAgo_Short	pAgo__pAgo_LongB	pAgo__pAgo_LongB	d178	3	WP_215792060.1|NZ_JAHKKG010000010.1|3002|+
WP_143813333.1					TRUE	GCF_900232875	pAgo__pAgo_Short	pAgo__pAgo_LongB	pAgo__pAgo_LongB	d178	3	WP_143813333.1|NZ_LT960488.1|762850|-
WP_199725337.1					TRUE	GCF_003570715	pAgo__pAgo_Short	pAgo__pAgo_LongB	pAgo__pAgo_LongB	d178	3	WP_199725337.1|NZ_QXXQ01000030.1|125|-
WP_199200278.1					TRUE	GCF_003023845	pAgo__pAgo_Short	pAgo__pAgo_LongB	pAgo__pAgo_LongB	d178	3	WP_199200278.1|NZ_PYFT01000001.1|5131202|+
WP_196813158.1					TRUE	GCF_007827425	pAgo__pAgo_Short	pAgo__pAgo_LongB	pAgo__pAgo_LongB	d178	3	WP_196813158.1|NZ_VISK01000019.1|241365|+
WP_192730401.1					TRUE	GCF_014873945	pAgo__pAgo_Short	pAgo__pAgo_LongB	pAgo__pAgo_LongB	d178	3	WP_192730401.1|NZ_JADBEC010000001.1|3974174|-
WP_157869259.1					TRUE	GCF_001418415	pAgo__pAgo_Short	pAgo__pAgo_LongB	pAgo__pAgo_LongB	d178	3	WP_157869259.1|NZ_LIQT01000018.1|13446|-
WP_030621705.1					TRUE	GCF_000718165	pAgo__pAgo_Short	pAgo__pAgo_LongB	pAgo__pAgo_LongB	d178	3	WP_030621705.1|NZ_JOEY01000110.1|11829|+
WP_026927916.1					TRUE	GCF_001552335	pAgo__pAgo_Short	pAgo__pAgo_LongB	pAgo__pAgo_LongB	d178	3	WP_026927916.1|NZ_BCQZ01000015.1|87524|+
WP_149827339.1					TRUE	GCF_008386495	pAgo__pAgo_Short	pAgo__pAgo_LongB	pAgo__pAgo_LongB	d178	3	WP_149827339.1|NZ_VTHJ01000029.1|60042|-
WP_145113223.1					TRUE	GCF_007748015	pAgo__pAgo_Short	pAgo__pAgo_LongB	pAgo__pAgo_LongB	d178	3	WP_145113223.1|NZ_CP036277.1|6191111|+
WP_197952019.1					TRUE	GCF_016031655	pAgo__pAgo_Short	pAgo__pAgo_LongB	pAgo__pAgo_LongB	d178	3	WP_197952019.1|NZ_JACCHQ010000017.1|36242|-
WP_119632180.1					TRUE	GCF_003584645	pAgo__pAgo_Short	pAgo__pAgo_LongB	pAgo__pAgo_LongB	d178	3	WP_119632180.1|NZ_AP017928.1|5636704|-
WP_254022529.1					TRUE	GCF_935825525	pAgo__pAgo_Short	pAgo__pAgo_LongB	pAgo__pAgo_LongB	d178	3	WP_254022529.1|NZ_CAKXZT010000188.1|1815|-
WP_196289350.1					TRUE	GCF_900104515	pAgo__pAgo_Short	pAgo__pAgo_LongB	pAgo__pAgo_LongB	d178	3	WP_196289350.1|NZ_FNJL01000003.1|223324|+
WP_174464471.1					TRUE	GCF_000685035	pAgo__pAgo_Short	pAgo__pAgo_LongB	pAgo__pAgo_LongB	d178	3	WP_174464471.1|NZ_BAYB01000034.1|95833|+
WP_208413406.1					TRUE	GCF_011761945	pAgo__pAgo_Short	pAgo__pAgo_LongB	pAgo__pAgo_LongB	d178	3	WP_208413406.1|NZ_JAASQV010000001.1|1057766|+
WP_073173841.1					TRUE	GCF_900141875	pAgo__pAgo_Short	pAgo__pAgo_LongB	pAgo__pAgo_LongB	d178	3	WP_073173841.1|NZ_FQZE01000051.1|517|-
WP_225883557.1					TRUE	GCF_016743815	pAgo__pAgo_Short	pAgo__pAgo_LongB	pAgo__pAgo_LongB	d178	3	WP_225883557.1|NZ_CP061036.1|141401|-
WP_221227583.1					TRUE	GCF_014199335	pAgo__pAgo_Short	pAgo__pAgo_LongB	pAgo__pAgo_LongB	d178	3	WP_221227583.1|NZ_JACIJI010000010.1|63538|+
WP_175578052.1					TRUE	GCF_002849875	pAgo__pAgo_Short	pAgo__pAgo_LongB	pAgo__pAgo_LongB	d178	3	WP_175578052.1|NZ_CP018322.1|168587|-
WP_018594123.1					TRUE	GCF_010669205	pAgo__pAgo_Short	pAgo__pAgo_LongB	pAgo__pAgo_LongB	d178	3	WP_018594123.1|NZ_CP048626.1|4626406|+
WP_165311030.1					TRUE	GCF_011064285	AbiZ__AbiZ	AbiZ__AbiZ	AbiZ__AbiZ	d115	3	WP_165311030.1|NZ_CP049331.1|1158826|+
WP_152560310.1					TRUE	GCF_000743535	AbiZ__AbiZ	AbiZ__AbiZ	AbiZ__AbiZ	d115	3	WP_152560310.1|NZ_AVCJ01000001.1|125949|+
WP_184676776.1					TRUE	GCF_014207595	AbiZ__AbiZ	AbiZ__AbiZ	AbiZ__AbiZ	d115	3	WP_184676776.1|NZ_JACHGY010000001.1|1178423|+
WP_161337301.1					TRUE	GCF_009882935	AbiZ__AbiZ	AbiZ__AbiZ	AbiZ__AbiZ	d115	3	WP_161337301.1|NZ_WTVA01000001.1|178174|-
WP_157578414.1					TRUE	GCF_000378125	AbiZ__AbiZ	AbiZ__AbiZ	AbiZ__AbiZ	d115	3	WP_157578414.1|NZ_KB899241.1|896158|+
WP_200758404.1					TRUE	GCF_015097055	AbiZ__AbiZ	AbiZ__AbiZ	AbiZ__AbiZ	d115	3	WP_200758404.1|NZ_AP023366.1|2777244|-
WP_255586976.1					TRUE	GCF_019880555	AbiZ__AbiZ	AbiZ__AbiZ	AbiZ__AbiZ	d115	3	WP_255586976.1|NZ_JAINVU010000004.1|122614|-
WP_061777555.1					TRUE	GCF_001592085	AbiZ__AbiZ	AbiZ__AbiZ	AbiZ__AbiZ	d115	3	WP_061777555.1|NZ_BCWD01000042.1|2628|-
WP_103874003.1					TRUE	GCF_900108245	AbiZ__AbiZ	AbiZ__AbiZ	AbiZ__AbiZ	d115	3	WP_103874003.1|NZ_FNUY01000008.1|31443|-
WP_239000590.1					TRUE	GCF_000767465	AbiZ__AbiZ	AbiZ__AbiZ	AbiZ__AbiZ	d115	3	WP_239000590.1|NZ_CP009291.1|946921|-
WP_200278263.1					TRUE	GCF_016595525	AbiZ__AbiZ	AbiZ__AbiZ	AbiZ__AbiZ	d115	3	WP_200278263.1|NZ_JAENII010000004.1|353446|-
WP_103789450.1					TRUE	GCF_002920915	AbiZ__AbiZ	AbiZ__AbiZ	AbiZ__AbiZ	d115	3	WP_103789450.1|NZ_PQVF01000008.1|76084|+
WP_238720552.1					TRUE	GCF_019042275	AbiZ__AbiZ	AbiZ__AbiZ	AbiZ__AbiZ	d115	3	WP_238720552.1|NZ_JAHQCW010000003.1|87076|+
WP_074881782.1					TRUE	GCF_900114725	AbiZ__AbiZ	AbiZ__AbiZ	AbiZ__AbiZ	d115	3	WP_074881782.1|NZ_FOTZ01000007.1|247656|+
WP_150910990.1					TRUE	GCF_008795985	AbiZ__AbiZ	AbiZ__AbiZ	AbiZ__AbiZ	d115	3	WP_150910990.1|NZ_VMHP01000001.1|948714|-
WP_073079212.1					TRUE	GCF_900130065	AbiZ__AbiZ	AbiZ__AbiZ	AbiZ__AbiZ	d115	3	WP_073079212.1|NZ_FQXV01000008.1|22639|-
WP_052245418.1					TRUE	GCF_000812685	AbiZ__AbiZ	AbiZ__AbiZ	AbiZ__AbiZ	d115	3	WP_052245418.1|NZ_JWIF01000065.1|32109|-
WP_194725314.1					TRUE	GCF_015352985	AbiZ__AbiZ	AbiZ__AbiZ	AbiZ__AbiZ	d115	3	WP_194725314.1|NZ_JACYXF010000035.1|40530|+
WP_041666787.1					TRUE	GCF_000183725	AbiZ__AbiZ	AbiZ__AbiZ	AbiZ__AbiZ	d115	3	WP_041666787.1|NC_014762.1|1698332|+
WP_187504188.1					TRUE	GCF_014358075	AbiZ__AbiZ	AbiZ__AbiZ	AbiZ__AbiZ	d115	3	WP_187504188.1|NZ_JACONT010000026.1|41662|+
WP_014448243.1					TRUE	GCF_000284315	AbiZ__AbiZ	AbiZ__AbiZ	AbiZ__AbiZ	d115	3	WP_014448243.1|NC_017094.1|19829|+
WP_075776559.1					TRUE	GCF_001940525	AbiZ__AbiZ	AbiZ__AbiZ	AbiZ__AbiZ	d115	3	WP_075776559.1|NZ_CP019437.1|2071553|-
WP_052661818.1					TRUE	GCF_000955725	AbiZ__AbiZ	AbiZ__AbiZ	AbiZ__AbiZ	d115	3	WP_052661818.1|NZ_LACM01000001.1|2324381|-
WP_051601244.1					TRUE	GCF_000682755	AbiZ__AbiZ	AbiZ__AbiZ	AbiZ__AbiZ	d115	3	WP_051601244.1|NZ_AWFF01000032.1|137225|+
WP_077927764.1					TRUE	GCF_002006795	AbiZ__AbiZ	AbiZ__AbiZ	AbiZ__AbiZ	d115	3	WP_077927764.1|NZ_MVDN01000003.1|78108|-
WP_078557120.1					TRUE	GCF_002019795	AbiZ__AbiZ	AbiZ__AbiZ	AbiZ__AbiZ	d115	3	WP_078557120.1|NZ_KV917382.1|65788|+
WP_068497361.1					TRUE	GCF_001650635	AbiZ__AbiZ	AbiZ__AbiZ	AbiZ__AbiZ	d115	3	WP_068497361.1|NZ_LWQU01000054.1|63210|+
WP_132545694.1					TRUE	GCF_004341245	AbiZ__AbiZ	AbiZ__AbiZ	AbiZ__AbiZ	d115	3	WP_132545694.1|NZ_SLWY01000032.1|3908|+
WP_275402036.1					TRUE	GCF_004022465	AbiZ__AbiZ	AbiZ__AbiZ	AbiZ__AbiZ	d115	3	WP_275402036.1|NZ_SAVA01000002.1|278606|-
WP_013409584.1					TRUE	GCF_000166395	AbiZ__AbiZ	AbiZ__AbiZ	AbiZ__AbiZ	d115	3	WP_013409584.1|NC_014655.1|3252347|-
WP_138239899.1					TRUE	GCF_005818865	AbiZ__AbiZ	AbiZ__AbiZ	AbiZ__AbiZ	d115	3	WP_138239899.1|NZ_VBRY01000011.1|33084|+
WP_045023606.1					TRUE	GCF_000949865	AbiZ__AbiZ	AbiZ__AbiZ	AbiZ__AbiZ	d115	3	WP_045023606.1|NZ_JWJH01000019.1|217747|-
NP_820355.1					TRUE	GCF_000007765	AbiZ__AbiZ	AbiZ__AbiZ	AbiZ__AbiZ	d115	3	NP_820355.1|NC_002971.4|1315939|-
WP_272846869.1					TRUE	GCF_028561705	AbiZ__AbiZ	AbiZ__AbiZ	AbiZ__AbiZ	d115	3	WP_272846869.1|NZ_JAQQTB010000291.1|1|+
WP_201829217.1					TRUE	GCF_016735695	AbiZ__AbiZ	AbiZ__AbiZ	AbiZ__AbiZ	d115	3	WP_201829217.1|NZ_JAERQD010000001.1|115059|+
WP_249029058.1					TRUE	GCF_021054785	AbiZ__AbiZ	AbiZ__AbiZ	AbiZ__AbiZ	d115	3	WP_249029058.1|NZ_CP088239.1|1813836|-
WP_010585471.1					TRUE	GCF_000255655	AbiZ__AbiZ	AbiZ__AbiZ	AbiZ__AbiZ	d115	3	WP_010585471.1|NZ_JH636435.1|1360724|+
WP_099035705.1					TRUE	GCF_002591895	AbiZ__AbiZ	AbiZ__AbiZ	AbiZ__AbiZ	d115	3	WP_099035705.1|NZ_NISX01000015.1|47090|-
WP_244388638.1					TRUE	GCF_022846135	AbiZ__AbiZ	AbiZ__AbiZ	AbiZ__AbiZ	d115	3	WP_244388638.1|NZ_AP025585.1|2255313|+
WP_074881675.1					TRUE	GCF_900114725	AbiZ__AbiZ	AbiZ__AbiZ	AbiZ__AbiZ	d115	3	WP_074881675.1|NZ_FOTZ01000003.1|369186|-
WP_115325094.1					TRUE	GCF_900459175	AbiZ__AbiZ	AbiZ__AbiZ	AbiZ__AbiZ	d115	3	WP_115325094.1|NZ_UHFA01000002.1|1620518|-
WP_144250467.1					TRUE	GCF_007558865	AbiZ__AbiZ	AbiZ__AbiZ	AbiZ__AbiZ	d115	3	WP_144250467.1|NZ_VLPK01000006.1|52173|-
WP_189413095.1					TRUE	GCF_014652215	AbiZ__AbiZ	AbiZ__AbiZ	AbiZ__AbiZ	d115	3	WP_189413095.1|NZ_BMYJ01000013.1|1272|+
WP_189398891.1					TRUE	GCF_014651515	AbiZ__AbiZ	AbiZ__AbiZ	AbiZ__AbiZ	d115	3	WP_189398891.1|NZ_BMXA01000001.1|1203595|+
WP_139186662.1					TRUE	GCF_900102535	AbiZ__AbiZ	AbiZ__AbiZ	AbiZ__AbiZ	d115	3	WP_139186662.1|NZ_FNBP01000013.1|17566|+
WP_145929221.1					TRUE	GCF_001855275	AbiZ__AbiZ	AbiZ__AbiZ	AbiZ__AbiZ	d115	3	WP_145929221.1|NZ_CP017707.1|416198|+
WP_210310617.1					TRUE	GCF_014640905	AbiZ__AbiZ	AbiZ__AbiZ	AbiZ__AbiZ	d115	3	WP_210310617.1|NZ_BMHN01000001.1|2665176|-
WP_215916480.1					TRUE	GCF_018860155	AbiZ__AbiZ	AbiZ__AbiZ	AbiZ__AbiZ	d115	3	WP_215916480.1|NZ_JAHKNI010000002.1|648356|-
WP_228848372.1					TRUE	GCF_016123485	AbiZ__AbiZ	AbiZ__AbiZ	AbiZ__AbiZ	d115	3	WP_228848372.1|NZ_JADCKQ010000004.1|160799|-
WP_006022937.1					TRUE	GCF_000314675	AbiZ__AbiZ	AbiZ__AbiZ	AbiZ__AbiZ	d115	3	WP_006022937.1|NZ_KB375284.1|344716|+
WP_016476630.1					TRUE	GCF_902375065	AbiZ__AbiZ	AbiZ__AbiZ	AbiZ__AbiZ	d115	3	WP_016476630.1|NZ_CABKSO010000001.1|2043153|+
WP_129014360.1					TRUE	GCF_013201935	AbiZ__AbiZ	AbiZ__AbiZ	AbiZ__AbiZ	d115	3	WP_129014360.1|NZ_CP053833.1|1613051|-
WP_092347923.1					TRUE	GCF_001536065	AbiZ__AbiZ	AbiZ__AbiZ	AbiZ__AbiZ	d115	3	WP_092347923.1|NZ_CZVW01000004.1|64008|+
WP_192729007.1					TRUE	GCF_014873945	AbiZ__AbiZ	AbiZ__AbiZ	AbiZ__AbiZ	d115	3	WP_192729007.1|NZ_JADBEC010000001.1|2294690|+
WP_121443260.1					TRUE	GCF_003660105	AbiZ__AbiZ	AbiZ__AbiZ	AbiZ__AbiZ	d115	3	WP_121443260.1|NZ_CP032823.1|117938|+
WP_075185372.1					TRUE	GCF_014211975	AbiZ__AbiZ	AbiZ__AbiZ	AbiZ__AbiZ	d115	3	WP_075185372.1|NZ_CP060084.1|1333634|+
WP_157013405.1					TRUE	GCF_000820025	AbiZ__AbiZ	AbiZ__AbiZ	AbiZ__AbiZ	d115	3	WP_157013405.1|NZ_CDBI01000066.1|5430|-
WP_005606272.1					TRUE	GCF_019931005	AbiZ__AbiZ	AbiZ__AbiZ	AbiZ__AbiZ	d115	3	WP_005606272.1|NZ_CP082858.1|1191158|+
WP_037585754.1					TRUE	GCF_000745895	AbiZ__AbiZ	AbiZ__AbiZ	AbiZ__AbiZ	d115	3	WP_037585754.1|NZ_JQKE01000015.1|20112|-
WP_275980245.1					TRUE	GCF_023555415	AbiZ__AbiZ	AbiZ__AbiZ	AbiZ__AbiZ	d115	3	WP_275980245.1|NZ_JAKRYL010000006.1|153519|+
WP_207275312.1					TRUE	GCF_017349295	AbiZ__AbiZ	AbiZ__AbiZ	AbiZ__AbiZ	d115	3	WP_207275312.1|NZ_JAFMPK010000040.1|7527|+
WP_187966987.1					TRUE	GCF_018863395	AbiZ__AbiZ	AbiZ__AbiZ	AbiZ__AbiZ	d115	3	WP_187966987.1|NZ_JAHKRR010000001.1|548722|-
WP_141624491.1					TRUE	GCF_006547045	AbiZ__AbiZ	AbiZ__AbiZ	AbiZ__AbiZ	d115	3	WP_141624491.1|NZ_CP041242.1|3253782|-
WP_269333500.1					TRUE	GCF_024158125	AbiZ__AbiZ	AbiZ__AbiZ	AbiZ__AbiZ	d115	3	WP_269333500.1|NZ_JAMZFT010000003.1|276006|+
WP_249796142.1					TRUE	GCF_020329495	AbiZ__AbiZ	AbiZ__AbiZ	AbiZ__AbiZ	d115	3	WP_249796142.1|NZ_JAGKJL010000025.1|120807|-
WP_018674447.1					TRUE	GCF_000374405	AbiZ__AbiZ	AbiZ__AbiZ	AbiZ__AbiZ	d115	3	WP_018674447.1|NZ_KB894217.1|18559|-
WP_067211294.1					TRUE	GCF_900089755	AbiZ__AbiZ	AbiZ__AbiZ	AbiZ__AbiZ	d115	3	WP_067211294.1|NZ_FLOC01000015.1|51886|+
WP_012539718.1					TRUE	GCF_000019705	AbiZ__AbiZ	AbiZ__AbiZ	AbiZ__AbiZ	d115	3	WP_012539718.1|NC_011260.1|850|-
WP_264503667.1					TRUE	GCF_025950085	AbiZ__AbiZ	AbiZ__AbiZ	AbiZ__AbiZ	d115	3	WP_264503667.1|NZ_JAPDDS010000021.1|42900|+
WP_169727001.1					TRUE	GCF_000430005	AbiZ__AbiZ	AbiZ__AbiZ	AbiZ__AbiZ	d115	3	WP_169727001.1|NZ_AUCY01000048.1|270|+
WP_193162331.1					TRUE	GCF_014904735	AbiZ__AbiZ	AbiZ__AbiZ	AbiZ__AbiZ	d115	3	WP_193162331.1|NZ_JACZCR010000014.1|9239|+
WP_249332972.1					TRUE	GCF_014384995	AbiZ__AbiZ	AbiZ__AbiZ	AbiZ__AbiZ	d115	3	WP_249332972.1|NZ_JACRSY010000016.1|80922|-
WP_207763309.1					TRUE	GCF_002811955	AbiZ__AbiZ	AbiZ__AbiZ	AbiZ__AbiZ	d115	3	WP_207763309.1|NZ_NPEF01000502.1|46|-
WP_014453686.1					TRUE	GCF_000284335	AbiZ__AbiZ	AbiZ__AbiZ	AbiZ__AbiZ	d115	3	WP_014453686.1|NC_017096.1|1124187|-
WP_121047425.1					TRUE	GCF_003634215	AbiZ__AbiZ	AbiZ__AbiZ	AbiZ__AbiZ	d115	3	WP_121047425.1|NZ_RBWX01000007.1|394882|+
WP_243463128.1					TRUE	GCF_000517385	AbiZ__AbiZ	AbiZ__AbiZ	AbiZ__AbiZ	d115	3	WP_243463128.1|NZ_BAUW01000228.1|121|-
WP_014448242.1					TRUE	GCF_000284315	AbiZ__AbiZ	AbiZ__AbiZ	AbiZ__AbiZ	d115	3	WP_014448242.1|NC_017094.1|18945|+
WP_072504850.1					TRUE	GCF_001888185	AbiZ__AbiZ	AbiZ__AbiZ	AbiZ__AbiZ	d115	3	WP_072504850.1|NZ_CP016364.1|1947890|-
WP_014801738.1					TRUE	GCF_000266885	AbiZ__AbiZ	AbiZ__AbiZ	AbiZ__AbiZ	d115	3	WP_014801738.1|NC_018020.1|562863|+
WP_015486618.1					TRUE	GCF_000355675	AbiZ__AbiZ	AbiZ__AbiZ	AbiZ__AbiZ	d115	3	WP_015486618.1|NC_020888.1|1565407|+
WP_145244994.1					TRUE	GCF_007748035	AbiZ__AbiZ	AbiZ__AbiZ	AbiZ__AbiZ	d115	3	WP_145244994.1|NZ_CP036278.1|158414|-
WP_179243319.1					TRUE	GCF_013402795	Shedu__SduA	Shedu__SduA	Shedu__SduA	d1	0	WP_179243319.1|NZ_CP058595.1|3772018|-
WP_166131843.1					TRUE	GCF_011305415	Shedu__SduA	Shedu__SduA	Shedu__SduA	d1	0	WP_166131843.1|NZ_JAANOQ010000026.1|1695|-
WP_154355825.1					TRUE	GCF_009674565	Shedu__SduA	Shedu__SduA	Shedu__SduA	d1	0	WP_154355825.1|NZ_WKJL01000001.1|360453|+
WP_149092693.1					TRUE	GCF_008271695	Shedu__SduA	Shedu__SduA	Shedu__SduA	d1	0	WP_149092693.1|NZ_VKKY01000003.1|968380|+
WP_081468306.1					TRUE	GCF_000062885	Shedu__SduA	Shedu__SduA	Shedu__SduA	d1	0	WP_081468306.1|NC_009142.1|1261789|-
WP_136919341.1					TRUE	GCF_005144635	Shedu__SduA	Shedu__SduA	Shedu__SduA	d1	0	WP_136919341.1|NZ_CP079217.1|4915711|+
WP_213519655.1					TRUE	GCF_018403185	Shedu__SduA	Shedu__SduA	Shedu__SduA	d1	0	WP_213519655.1|NZ_BOSE01000011.1|179939|+
WP_121450781.1					TRUE	GCF_003627965	Shedu__SduA	Shedu__SduA	Shedu__SduA	d1	0	WP_121450781.1|NZ_RBWE01000001.1|960322|+
WP_083639452.1					TRUE	GCF_001938935	Shedu__SduA	Shedu__SduA	Shedu__SduA	d1	0	WP_083639452.1|NZ_MKIP01000044.1|31280|-
WP_244316625.1					TRUE	GCF_009363135	Shedu__SduA	Shedu__SduA	Shedu__SduA	d1	0	WP_244316625.1|NZ_CP045300.1|2564183|+
WP_249366562.1					TRUE	GCF_018343535	Shedu__SduA	Shedu__SduA	Shedu__SduA	d1	0	WP_249366562.1|NZ_JAGYPF010000002.1|73691|+
WP_059040733.1					TRUE	GCF_001486505	Shedu__SduA	Shedu__SduA	Shedu__SduA	d1	0	WP_059040733.1|NZ_LN909059.1|153845|-
WP_180145481.1					TRUE	GCF_900699765	Shedu__SduA	Shedu__SduA	Shedu__SduA	d1	0	WP_180145481.1|NZ_CAADHO010000011.1|186225|-
WP_259087743.1					TRUE	GCF_024808255	Shedu__SduA	Shedu__SduA	Shedu__SduA	d1	0	WP_259087743.1|NZ_JANTYS010000002.1|415480|+
WP_144914397.1					TRUE	GCF_007830615	Shedu__SduA	Shedu__SduA	Shedu__SduA	d1	0	WP_144914397.1|NZ_VLLI01000010.1|101438|+
WP_191052755.1					TRUE	GCF_014712745	Shedu__SduA	Shedu__SduA	Shedu__SduA	d1	0	WP_191052755.1|NZ_JACXRZ010000013.1|196674|+
WP_048080961.1					TRUE	GCF_000745485	Shedu__SduA	Shedu__SduA	Shedu__SduA	d1	0	WP_048080961.1|NZ_KN050693.1|305528|-
WP_073388112.1					TRUE	GCF_900129455	Shedu__SduA	Shedu__SduA	Shedu__SduA	d1	0	WP_073388112.1|NZ_FQVU01000002.1|401071|-
WP_159015024.1					TRUE	GCF_000988945	Shedu__SduA	Shedu__SduA	Shedu__SduA	d1	0	WP_159015024.1|NZ_LCTL01000058.1|22938|+
WP_026399787.1					TRUE	GCF_000687735	Shedu__SduA	Shedu__SduA	Shedu__SduA	d1	0	WP_026399787.1|NZ_JHXL01000003.1|70627|+
WP_136837230.1					TRUE	GCF_005116445	Shedu__SduA	Shedu__SduA	Shedu__SduA	d1	0	WP_136837230.1|NZ_SWBQ01000005.1|132685|+
WP_143227489.1					TRUE	GCF_900188105	Shedu__SduA	Shedu__SduA	Shedu__SduA	d1	0	WP_143227489.1|NZ_FZNP01000033.1|35310|+
WP_154172131.1					TRUE	GCF_009668025	Shedu__SduA	Shedu__SduA	Shedu__SduA	d1	0	WP_154172131.1|NZ_WJXZ01000001.1|183006|+
WP_189346006.1					TRUE	GCF_014652415	Shedu__SduA	Shedu__SduA	Shedu__SduA	d1	0	WP_189346006.1|NZ_BMYT01000003.1|287884|-
WP_131905843.1					TRUE	GCF_004339015	Shedu__SduA	Shedu__SduA	Shedu__SduA	d1	0	WP_131905843.1|NZ_SMFQ01000003.1|956907|+
WP_238731960.1					TRUE	GCF_022267325	Shedu__SduA	Shedu__SduA	Shedu__SduA	d1	0	WP_238731960.1|NZ_JAIZBG010000002.1|348900|-
WP_173490303.1					TRUE	GCF_013283745	Shedu__SduA	Shedu__SduA	Shedu__SduA	d1	0	WP_173490303.1|NZ_JABSTZ010000001.1|1043836|+
WP_184039424.1					TRUE	GCF_014202905	Shedu__SduA	Shedu__SduA	Shedu__SduA	d1	0	WP_184039424.1|NZ_JACHHY010000014.1|19608|+
WP_229862561.1					TRUE	GCF_014649395	Shedu__SduA	Shedu__SduA	Shedu__SduA	d1	0	WP_229862561.1|NZ_BMSY01000003.1|605081|+
WP_245236259.1					TRUE	GCF_001044425	Shedu__SduA	Shedu__SduA	Shedu__SduA	d1	0	WP_245236259.1|NZ_LFML01000012.1|30463|+
WP_201739445.1					TRUE	GCF_003688895	Shedu__SduA	Shedu__SduA	Shedu__SduA	d1	0	WP_201739445.1|NZ_REFV01000009.1|56051|-
WP_002746235.1					TRUE	GCF_000306675	Shedu__SduA	Shedu__SduA	Shedu__SduA	d1	0	WP_002746235.1|NZ_CP024873.1|76954|+
WP_172977941.1					TRUE	GCF_014206975	Shedu__SduA	Shedu__SduA	Shedu__SduA	d1	0	WP_172977941.1|NZ_JACHOU010000037.1|2780|+
WP_218318513.1					TRUE	GCF_019207025	Shedu__SduA	Shedu__SduA	Shedu__SduA	d1	0	WP_218318513.1|NZ_JAEEGC010000004.1|65003|+
WP_013554797.1					TRUE	GCF_000186245	Shedu__SduA	Shedu__SduA	Shedu__SduA	d1	0	WP_013554797.1|NC_014935.1|1840445|-
WP_194532387.1					TRUE	GCF_015330125	Shedu__SduA	Shedu__SduA	Shedu__SduA	d1	0	WP_194532387.1|NZ_JADDXR010000002.1|409491|+
WP_104479237.1					TRUE	GCF_002934265	Shedu__SduA	Shedu__SduA	Shedu__SduA	d1	0	WP_104479237.1|NZ_PTIX01000006.1|181976|-
WP_132218316.1					TRUE	GCF_004341235	Shedu__SduA	Shedu__SduA	Shedu__SduA	d1	0	WP_132218316.1|NZ_SLUP01000006.1|258088|-
WP_183820176.1					TRUE	GCF_902502825	Shedu__SduA	Shedu__SduA	Shedu__SduA	d1	0	WP_183820176.1|NZ_LR723672.1|198564|+
WP_220640068.1					TRUE	GCF_019613795	Shedu__SduA	Shedu__SduA	Shedu__SduA	d1	0	WP_220640068.1|NZ_CP080429.1|2032445|-
WP_135781553.1					TRUE	GCF_004770555	Shedu__SduA	Shedu__SduA	Shedu__SduA	d1	0	WP_135781553.1|NZ_RQHU01000029.1|3692|+
WP_188443884.1					TRUE	GCF_014637795	Shedu__SduA	Shedu__SduA	Shedu__SduA	d1	0	WP_188443884.1|NZ_BMFD01000013.1|15681|-
WP_028746963.1					TRUE	GCF_001542405	Shedu__SduA	Shedu__SduA	Shedu__SduA	d1	0	WP_028746963.1|NZ_LNCD01000075.1|12026|+
WP_220209144.1					TRUE	GCF_016587455	Shedu__SduA	Shedu__SduA	Shedu__SduA	d1	0	WP_220209144.1|NZ_BNJK01000002.1|854664|+
WP_131565252.1					TRUE	GCF_004331745	Shedu__SduA	Shedu__SduA	Shedu__SduA	d1	0	WP_131565252.1|NZ_SJST01000001.1|610195|-
WP_268907919.1					TRUE	GCF_018274385	Shedu__SduA	Shedu__SduA	Shedu__SduA	d1	0	WP_268907919.1|NZ_JAAFYZ010000077.1|30975|-
WP_129967734.1					TRUE	GCF_004153445	Shedu__SduA	Shedu__SduA	Shedu__SduA	d1	0	WP_129967734.1|NZ_SDQC01000001.1|581552|-
WP_184956007.1					TRUE	GCF_016861995	Shedu__SduA	Shedu__SduA	Shedu__SduA	d1	0	WP_184956007.1|NZ_BOMC01000025.1|261605|+
WP_249162083.1					TRUE	GCF_018139625	Shedu__SduA	Shedu__SduA	Shedu__SduA	d1	0	WP_249162083.1|NZ_JAGSOH010000131.1|14881|-
WP_237142260.1					TRUE	GCF_017114825	Shedu__SduA	Shedu__SduA	Shedu__SduA	d1	0	WP_237142260.1|NZ_JADEVO010000012.1|130621|-
WP_009629224.1					TRUE	GCF_000332215	Shedu__SduA	Shedu__SduA	Shedu__SduA	d1	0	WP_009629224.1|NZ_ALWB01000263.1|6708|+
WP_254721808.1					TRUE	GCF_020091585	Shedu__SduA	Shedu__SduA	Shedu__SduA	d1	0	WP_254721808.1|NZ_CP083582.1|271874|-
WP_167406351.1					TRUE	GCF_002234405	Shedu__SduA	Shedu__SduA	Shedu__SduA	d1	0	WP_167406351.1|NZ_NMQT01000123.1|34918|+
WP_179371548.1					TRUE	GCF_013407185	Shedu__SduA	Shedu__SduA	Shedu__SduA	d1	0	WP_179371548.1|NZ_CP026995.1|2019223|-
WP_220253069.1					TRUE	GCF_019492185	Shedu__SduA	Shedu__SduA	Shedu__SduA	d1	0	WP_220253069.1|NZ_JAICCF010000005.1|341952|-
WP_072789208.1					TRUE	GCF_900143065	Shedu__SduA	Shedu__SduA	Shedu__SduA	d1	0	WP_072789208.1|NZ_FRCX01000015.1|159047|-
WP_246352594.1					TRUE	GCF_014199255	Shedu__SduA	Shedu__SduA	Shedu__SduA	d1	0	WP_246352594.1|NZ_JACIJF010000031.1|14906|+
WP_084515674.1					TRUE	GCF_001625085	Shedu__SduA	Shedu__SduA	Shedu__SduA	d1	0	WP_084515674.1|NZ_BDAW01000121.1|1720|-
WP_034087950.1					TRUE	GCF_000744705	Shedu__SduA	Shedu__SduA	Shedu__SduA	d1	0	WP_034087950.1|NZ_JQML01000001.1|2278269|-
WP_190616427.1					TRUE	GCF_014696315	Shedu__SduA	Shedu__SduA	Shedu__SduA	d1	0	WP_190616427.1|NZ_JACJPX010000002.1|69430|+
WP_244447774.1					TRUE	GCF_000757795	Shedu__SduA	Shedu__SduA	Shedu__SduA	d1	0	WP_244447774.1|NZ_CP003811.1|3054700|-
WP_239596514.1					TRUE	GCF_022352215	Shedu__SduA	Shedu__SduA	Shedu__SduA	d1	0	WP_239596514.1|NZ_JAKRWF010000001.1|1227615|-
WP_108781242.1					TRUE	GCF_900302495	Shedu__SduA	Shedu__SduA	Shedu__SduA	d1	0	WP_108781242.1|NZ_OMKW01000001.1|907611|-
WP_162834162.1					TRUE	GCF_003385235	Shedu__SduA	Shedu__SduA	Shedu__SduA	d1	0	WP_162834162.1|NZ_PQIA01000021.1|15726|+
WP_097152203.1					TRUE	GCF_900215605	Shedu__SduA	Shedu__SduA	Shedu__SduA	d1	0	WP_097152203.1|NZ_OBEL01000001.1|1041277|-
WP_168404531.1					TRUE	GCF_003369445	Shedu__SduA	Shedu__SduA	Shedu__SduA	d1	0	WP_168404531.1|NZ_QRCU01000016.1|40808|-
WP_162850180.1					TRUE	GCF_004363245	Shedu__SduA	Shedu__SduA	Shedu__SduA	d1	0	WP_162850180.1|NZ_SNYV01000018.1|225205|-
WP_158634886.1					TRUE	GCF_003675955	Shedu__SduA	Shedu__SduA	Shedu__SduA	d1	0	WP_158634886.1|NZ_QYCY01000001.1|4429914|-
WP_052470212.1					TRUE	GCF_000828615	Shedu__SduA	Shedu__SduA	Shedu__SduA	d1	0	WP_052470212.1|NZ_AP012273.1|2955856|-
WP_067882253.1					TRUE	GCF_001613265	Shedu__SduA	Shedu__SduA	Shedu__SduA	d1	0	WP_067882253.1|NZ_BDCA01000055.1|3316|-
WP_196238085.1					TRUE	GCF_003298795	Shedu__SduA	Shedu__SduA	Shedu__SduA	d1	0	WP_196238085.1|NZ_QNTU01000005.1|54959|+
WP_150993573.1					TRUE	GCF_008801925	Shedu__SduA	Shedu__SduA	Shedu__SduA	d1	0	WP_150993573.1|NZ_CP062803.1|4295943|-
WP_170293644.1					TRUE	GCF_001998325	Shedu__SduA	Shedu__SduA	Shedu__SduA	d1	0	WP_170293644.1|NZ_MCOK01000001.1|2600039|-
WP_084403278.1					TRUE	GCF_008369725	Shedu__SduA	Shedu__SduA	Shedu__SduA	d1	0	WP_084403278.1|NZ_CP043611.1|545405|-
WP_011123349.1					TRUE	GCF_000196115	Shedu__SduA	Shedu__SduA	Shedu__SduA	d1	0	WP_011123349.1|NC_005027.1|6269998|+
WP_106092895.1					TRUE	GCF_002994635	Shedu__SduA	Shedu__SduA	Shedu__SduA	d1	0	WP_106092895.1|NZ_PVNL01000118.1|156521|+
WP_198165482.1					TRUE	GCF_001618425	Shedu__SduA	Shedu__SduA	Shedu__SduA	d1	0	WP_198165482.1|NZ_BDCU01000040.1|105838|+
WP_229924161.1					TRUE	GCF_007829875	Shedu__SduA	Shedu__SduA	Shedu__SduA	d1	0	WP_229924161.1|NZ_VIWV01000001.1|1994957|-
WP_073683706.1					TRUE	GCF_025215495	Shedu__SduA	Shedu__SduA	Shedu__SduA	d1	0	WP_073683706.1|NZ_CP104302.1|1851373|-
WP_265006634.1					TRUE	GCF_026013475	Shedu__SduA	Shedu__SduA	Shedu__SduA	d1	0	WP_265006634.1|NZ_JAPDPH010000047.1|24335|+
WP_187466963.1					TRUE	GCF_014349155	Shedu__SduA	Shedu__SduA	Shedu__SduA	d1	0	WP_187466963.1|NZ_JACSIT010000107.1|1014|+
WP_230574604.1					TRUE	GCF_917563915	Shedu__SduA	Shedu__SduA	Shedu__SduA	d1	0	WP_230574604.1|NZ_CAKJTI010000006.1|18717|+
WP_081673739.1					TRUE	GCF_000425745	Shedu__SduA	Shedu__SduA	Shedu__SduA	d1	0	WP_081673739.1|NZ_AUEA01000007.1|14254|+
WP_125081075.1					TRUE	GCF_003931855	Shedu__SduA	Shedu__SduA	Shedu__SduA	d1	0	WP_125081075.1|NZ_CP034248.1|180793|+
WP_184611047.1					TRUE	GCF_016863355	Shedu__SduA	Shedu__SduA	Shedu__SduA	d1	0	WP_184611047.1|NZ_BOOS01000079.1|28540|-
WP_183507668.1					TRUE	GCF_014196345	Shedu__SduA	Shedu__SduA	Shedu__SduA	d1	0	WP_183507668.1|NZ_JACIDN010000006.1|417251|+
WP_240627674.1					TRUE	GCF_000718095	Shedu__SduA	Shedu__SduA	Shedu__SduA	d1	0	WP_240627674.1|NZ_JOEI01000016.1|4329|+
WP_168708978.1					TRUE	GCF_002077135	Shedu__SduA	Shedu__SduA	Shedu__SduA	d1	0	WP_168708978.1|NZ_LDOS01000001.1|629506|-
WP_234343232.1					TRUE	GCF_000718165	Shedu__SduA	Shedu__SduA	Shedu__SduA	d1	0	WP_234343232.1|NZ_JOEY01000109.1|642|-
WP_012507178.1					TRUE	GCF_000020645	Shedu__SduA	Shedu__SduA	Shedu__SduA	d1	0	WP_012507178.1|NC_011060.1|339588|+
WP_140743817.1					TRUE	GCF_006438965	Shedu__SduA	Shedu__SduA	Shedu__SduA	d1	0	WP_140743817.1|NZ_RCZM01000008.1|48412|+
WP_234786190.1					TRUE	GCF_025215495	Shedu__SduA	Shedu__SduA	Shedu__SduA	d1	0	WP_234786190.1|NZ_CP104302.1|3018414|+
WP_046762734.1					TRUE	GCF_001005725	Shedu__SduA	Shedu__SduA	Shedu__SduA	d1	0	WP_046762734.1|NZ_LBIC01000003.1|30800|+
WP_080644464.1					TRUE	GCF_900560965	Shedu__SduA	Shedu__SduA	Shedu__SduA	d1	0	WP_080644464.1|NZ_LS999205.1|4327769|+
WP_188451010.1					TRUE	GCF_014639075	Shedu__SduA	Shedu__SduA	Shedu__SduA	d1	0	WP_188451010.1|NZ_BMFS01000002.1|79268|+
WP_071929360.1					TRUE	GCF_001886715	Shedu__SduA	Shedu__SduA	Shedu__SduA	d1	0	WP_071929360.1|NZ_CP018082.1|4924223|-
WP_017660532.1					TRUE	GCF_000332355	Shedu__SduA	Shedu__SduA	Shedu__SduA	d1	0	WP_017660532.1|NZ_KB235958.1|2017727|-
WP_157098427.1					TRUE	GCF_001747405	Shedu__SduA	Shedu__SduA	Shedu__SduA	d1	0	WP_157098427.1|NZ_CP017305.1|2191620|+
WP_269146260.1					TRUE	GCF_016741935	Shedu__SduA	Shedu__SduA	Shedu__SduA	d1	0	WP_269146260.1|NZ_JAERRG010000005.1|419144|-
WP_051500536.1					TRUE	GCF_018966525	Shedu__SduA	Shedu__SduA	Shedu__SduA	d1	0	WP_051500536.1|NZ_CP076607.1|3031243|+
WP_166175394.1					TRUE	GCF_011492945	Shedu__SduA	Shedu__SduA	Shedu__SduA	d1	0	WP_166175394.1|NZ_CP045119.1|1822798|+
WP_165485788.1					TRUE	GCF_902812655	Shedu__SduA	Shedu__SduA	Shedu__SduA	d1	0	WP_165485788.1|NZ_CADDZT010000010.1|101264|-
WP_253884515.1					TRUE	GCF_024171925	Shedu__SduA	Shedu__SduA	Shedu__SduA	d1	0	WP_253884515.1|NZ_JAMTCO010000001.1|72011|-
WP_188880039.1					TRUE	GCF_014647155	Shedu__SduA	Shedu__SduA	Shedu__SduA	d1	0	WP_188880039.1|NZ_BMOQ01000011.1|9723|+
WP_152422608.1					TRUE	GCF_000230735	Shedu__SduA	Shedu__SduA	Shedu__SduA	d1	0	WP_152422608.1|NC_019962.1|1932132|-
WP_189308680.1					TRUE	GCF_014648695	Shedu__SduA	Shedu__SduA	Shedu__SduA	d1	0	WP_189308680.1|NZ_BMRP01000095.1|256|+
WP_167333899.1					TRUE	GCF_025200715	Shedu__SduA	Shedu__SduA	Shedu__SduA	d1	0	WP_167333899.1|NZ_CP104143.1|2696475|+
WP_073082203.1					TRUE	GCF_900130065	Shedu__SduA	Shedu__SduA	Shedu__SduA	d1	0	WP_073082203.1|NZ_FQXV01000017.1|15359|+
WP_112438298.1					TRUE	GCF_003261055	Shedu__SduA	Shedu__SduA	Shedu__SduA	d1	0	WP_112438298.1|NZ_CP030073.1|1784483|-
WP_119072060.1					TRUE	GCF_003569045	Shedu__SduA	Shedu__SduA	Shedu__SduA	d1	0	WP_119072060.1|NZ_BFCB01000003.1|2162943|+
WP_052565983.1					TRUE	GCF_000949635	Shedu__SduA	Shedu__SduA	Shedu__SduA	d1	0	WP_052565983.1|NZ_BAFN01000002.1|7367|+
WP_203708466.1					TRUE	GCF_016862515	Shedu__SduA	Shedu__SduA	Shedu__SduA	d1	0	WP_203708466.1|NZ_BONC01000118.1|10030|+
WP_100766692.1					TRUE	GCF_002812205	Shedu__SduA	Shedu__SduA	Shedu__SduA	d1	0	WP_100766692.1|NZ_NPEA01000001.1|153138|+
WP_039402512.1					TRUE	GCF_000802305	Shedu__SduA	Shedu__SduA	Shedu__SduA	d1	0	WP_039402512.1|NZ_JTDK01000018.1|61225|+
WP_028746962.1					TRUE	GCF_001542405	Shedu__SduA	Shedu__SduA	Shedu__SduA	d1	0	WP_028746962.1|NZ_LNCD01000075.1|12984|+
WP_076085273.1					TRUE	GCF_001956695	Shedu__SduA	Shedu__SduA	Shedu__SduA	d1	0	WP_076085273.1|NZ_CP019070.1|1030027|+
WP_071472712.1					TRUE	GCF_001870485	Shedu__SduA	Shedu__SduA	Shedu__SduA	d1	0	WP_071472712.1|NZ_MDKE01000022.1|9592|+
WP_081598434.1					TRUE	GCF_000359745	Shedu__SduA	Shedu__SduA	Shedu__SduA	d1	0	WP_081598434.1|NZ_AQHN01000078.1|2238|-
WP_221985464.1					TRUE	GCF_019778565	Shedu__SduA	Shedu__SduA	Shedu__SduA	d1	0	WP_221985464.1|NZ_JAAXQT010000009.1|343593|+
WP_028775646.1					TRUE	GCF_000428065	Shedu__SduA	Shedu__SduA	Shedu__SduA	d1	0	WP_028775646.1|NZ_ATZF01000001.1|368860|-
WP_229912486.1					TRUE	GCF_014655715	Shedu__SduA	Shedu__SduA	Shedu__SduA	d1	0	WP_229912486.1|NZ_BNBM01000028.1|8953|+
WP_007846514.1					TRUE	GCF_000282115	Shedu__SduA	Shedu__SduA	Shedu__SduA	d1	0	WP_007846514.1|NZ_AKJY01000100.1|3453|+
WP_089677409.1					TRUE	GCF_900104135	Shedu__SduA	Shedu__SduA	Shedu__SduA	d1	0	WP_089677409.1|NZ_FNIV01000003.1|118295|+
WP_011498709.1					TRUE	GCF_000013725	Shedu__SduA	Shedu__SduA	Shedu__SduA	d1	0	WP_011498709.1|NC_007955.1|584836|+
WP_128911874.1					TRUE	GCF_004115155	Shedu__SduA	Shedu__SduA	Shedu__SduA	d1	0	WP_128911874.1|NZ_RDSM01000001.1|1184266|-
WP_184135479.1					TRUE	GCF_014204325	Shedu__SduA	Shedu__SduA	Shedu__SduA	d1	0	WP_184135479.1|NZ_JACHKT010000024.1|27538|-
WP_229293099.1					TRUE	GCF_020883535	Shedu__SduA	Shedu__SduA	Shedu__SduA	d1	0	WP_229293099.1|NZ_CP086654.1|627118|+
WP_150875411.1					TRUE	GCF_008727875	Shedu__SduA	Shedu__SduA	Shedu__SduA	d1	0	WP_150875411.1|NZ_VTWS01000001.1|1373459|+
WP_244186798.1					TRUE	GCF_900100565	Shedu__SduA	Shedu__SduA	Shedu__SduA	d1	0	WP_244186798.1|NZ_FNDI01000022.1|58605|+
WP_144118367.1					TRUE	GCF_007483665	Shedu__SduA	Shedu__SduA	Shedu__SduA	d1	0	WP_144118367.1|NZ_ML660183.1|95561|-
WP_204664937.1					TRUE	GCF_016908355	Shedu__SduA	Shedu__SduA	Shedu__SduA	d1	0	WP_204664937.1|NZ_JAFBDT010000020.1|20768|+
WP_095646040.1					TRUE	GCF_002287235	Shedu__SduA	Shedu__SduA	Shedu__SduA	d1	0	WP_095646040.1|NZ_LMVP01000545.1|5440|-
WP_246375352.1					TRUE	GCF_014204755	Shedu__SduA	Shedu__SduA	Shedu__SduA	d1	0	WP_246375352.1|NZ_JACHLZ010000001.1|419031|+
WP_089937518.1					TRUE	GCF_003096575	Shedu__SduA	Shedu__SduA	Shedu__SduA	d1	0	WP_089937518.1|NZ_QEKT01000001.1|182018|+
WP_167356329.1					TRUE	GCF_900107285	Shedu__SduA	Shedu__SduA	Shedu__SduA	d1	0	WP_167356329.1|NZ_FNPK01000014.1|89386|-
WP_172402027.1					TRUE	GCF_002078505	Shedu__SduA	Shedu__SduA	Shedu__SduA	d1	0	WP_172402027.1|NZ_LUAV01000022.1|79900|-
WP_195900367.1					TRUE	GCF_015645445	Shedu__SduA	Shedu__SduA	Shedu__SduA	d1	0	WP_195900367.1|NZ_JADOGI010000161.1|24049|+
WP_119377379.1					TRUE	GCF_003576285	Shedu__SduA	Shedu__SduA	Shedu__SduA	d1	0	WP_119377379.1|NZ_QWFX01000016.1|44511|-
WP_058523926.1					TRUE	GCF_900452515	Shedu__SduA	Shedu__SduA	Shedu__SduA	d1	0	WP_058523926.1|NZ_UGNW01000001.1|2294404|-
WP_160382222.1					TRUE	GCF_009789075	Shedu__SduA	Shedu__SduA	Shedu__SduA	d1	0	WP_160382222.1|NZ_WNXQ01000003.1|487696|+
WP_152899215.1					TRUE	GCF_009380155	Shedu__SduA	Shedu__SduA	Shedu__SduA	d1	0	WP_152899215.1|NZ_WHUV01000005.1|6814|+
WP_182985709.1					TRUE	GCF_014174395	Shedu__SduA	Shedu__SduA	Shedu__SduA	d1	0	WP_182985709.1|NZ_JABEQD010000003.1|454605|+
WP_245637202.1					TRUE	GCF_001523725	Shedu__SduA	Shedu__SduA	Shedu__SduA	d1	0	WP_245637202.1|NZ_LOWA01000037.1|27660|+
WP_121394943.1					TRUE	GCF_003663795	Shedu__SduA	Shedu__SduA	Shedu__SduA	d1	0	WP_121394943.1|NZ_RCDD01000012.1|364|-
WP_079701694.1					TRUE	GCF_900168015	Shedu__SduA	Shedu__SduA	Shedu__SduA	d1	0	WP_079701694.1|NZ_FUYR01000001.1|1321624|+
WP_247745587.1					TRUE	GCF_017676365	Shedu__SduA	Shedu__SduA	Shedu__SduA	d1	0	WP_247745587.1|NZ_JADKMA010000022.1|3477|+
WP_075207436.1					TRUE	GCF_000733295	Shedu__SduA	Shedu__SduA	Shedu__SduA	d1	0	WP_075207436.1|NZ_JPMI01000094.1|39869|+
WP_247745586.1					TRUE	GCF_017676365	Shedu__SduA	Shedu__SduA	Shedu__SduA	d1	0	WP_247745586.1|NZ_JADKMA010000022.1|2966|+
WP_237866881.1					TRUE	GCF_022012555	Shedu__SduA	Shedu__SduA	Shedu__SduA	d1	0	WP_237866881.1|NZ_JAKLTZ010000025.1|2511|-
WP_070454643.1					TRUE	GCF_002860625	Shedu__SduA	Shedu__SduA	Shedu__SduA	d1	0	WP_070454643.1|NZ_PKKO01000001.1|204227|+
WP_072712113.1					TRUE	GCF_001895265	Shedu__SduA	Shedu__SduA	Shedu__SduA	d1	0	WP_072712113.1|NZ_CP016796.1|945627|+
WP_162300816.1					TRUE	GCF_003350345	Shedu__SduA	Shedu__SduA	Shedu__SduA	d1	0	WP_162300816.1|NZ_QNVJ01000064.1|23406|+
WP_093822901.1					TRUE	GCF_900112365	Shedu__SduA	Shedu__SduA	Shedu__SduA	d1	0	WP_093822901.1|NZ_FOLQ01000001.1|691449|+
WP_252551114.1					TRUE	GCF_023923245	Shedu__SduA	Shedu__SduA	Shedu__SduA	d1	0	WP_252551114.1|NZ_CP099468.1|4547102|+
WP_220720603.1					TRUE	GCF_019649015	Shedu__SduA	Shedu__SduA	Shedu__SduA	d1	0	WP_220720603.1|NZ_BLPI01000001.1|3318320|+
WP_135845462.1					TRUE	GCF_004786035	Shedu__SduA	Shedu__SduA	Shedu__SduA	d1	0	WP_135845462.1|NZ_CP035088.1|3261080|+
WP_233698777.1					TRUE	GCF_021369635	Shedu__SduA	Shedu__SduA	Shedu__SduA	d1	0	WP_233698777.1|NZ_JAJNBZ010000032.1|60807|+
WP_053391601.1					TRUE	GCF_001274875	Shedu__SduA	Shedu__SduA	Shedu__SduA	d1	0	WP_053391601.1|NZ_CP012423.1|20010|-
WP_127192302.1					TRUE	GCF_003994475	Shedu__SduA	Shedu__SduA	Shedu__SduA	d1	0	WP_127192302.1|NZ_RZNY01000008.1|176944|+
WP_133251882.1					TRUE	GCF_003096675	Shedu__SduA	Shedu__SduA	Shedu__SduA	d1	0	WP_133251882.1|NZ_QEKW01000005.1|86224|+
WP_216304878.1					TRUE	GCF_018861735	Shedu__SduA	Shedu__SduA	Shedu__SduA	d1	0	WP_216304878.1|NZ_JAHLEB010000001.1|244920|+
WP_078503558.1					TRUE	GCF_000381025	Shedu__SduA	Shedu__SduA	Shedu__SduA	d1	0	WP_078503558.1|NZ_KB905814.1|270938|-
WP_090171566.1					TRUE	GCF_900110645	Shedu__SduA	Shedu__SduA	Shedu__SduA	d1	0	WP_090171566.1|NZ_FOFB01000024.1|137|+
WP_157727195.1					TRUE	GCF_002214585	Shedu__SduA	Shedu__SduA	Shedu__SduA	d1	0	WP_157727195.1|NZ_CP014862.1|629405|+
WP_252556579.1					TRUE	GCF_023923245	Shedu__SduA	Shedu__SduA	Shedu__SduA	d1	0	WP_252556579.1|NZ_CP099468.1|4428849|+
WP_275540497.1					TRUE	GCF_003240585	Shedu__SduA	Shedu__SduA	Shedu__SduA	d1	0	WP_275540497.1|NZ_PCDP01000049.1|2588|+
WP_066839547.1					TRUE	GCF_001647275	Shedu__SduA	Shedu__SduA	Shedu__SduA	d1	0	WP_066839547.1|NZ_LRMM01000109.1|876|+
WP_158334249.1					TRUE	GCF_020861475	Shedu__SduA	Shedu__SduA	Shedu__SduA	d1	0	WP_158334249.1|NZ_JAJIRK010000004.1|6106|-
WP_084740600.1					TRUE	GCF_900143005	Shedu__SduA	Shedu__SduA	Shedu__SduA	d1	0	WP_084740600.1|NZ_FRCS01000002.1|622610|-
WP_245666069.1					TRUE	GCF_000721705	Shedu__SduA	Shedu__SduA	Shedu__SduA	d1	0	WP_245666069.1|NZ_JOJL01000087.1|1893|-
WP_015722877.1					TRUE	GCF_000186885	Shedu__SduA	Shedu__SduA	Shedu__SduA	d1	0	WP_015722877.1|NC_014972.1|146499|-
WP_090290909.1					TRUE	GCF_900105815	Shedu__SduA	Shedu__SduA	Shedu__SduA	d1	0	WP_090290909.1|NZ_LT629800.1|1416638|+
WP_159443733.1					TRUE	GCF_900167375	Shedu__SduA	Shedu__SduA	Shedu__SduA	d1	0	WP_159443733.1|NZ_FUWY01000002.1|458574|+
WP_170215897.1					TRUE	GCF_003387075	Shedu__SduA	Shedu__SduA	Shedu__SduA	d1	0	WP_170215897.1|NZ_QUMQ01000001.1|3700359|+
WP_110973203.1					TRUE	GCF_003231275	Shedu__SduA	Shedu__SduA	Shedu__SduA	d1	0	WP_110973203.1|NZ_QKVL01000059.1|18442|+
WP_103944378.1					TRUE	GCF_900108175	Shedu__SduA	Shedu__SduA	Shedu__SduA	d1	0	WP_103944378.1|NZ_FNVO01000032.1|50153|-
WP_039753445.1					TRUE	GCF_000817785	Shedu__SduA	Shedu__SduA	Shedu__SduA	d1	0	WP_039753445.1|NZ_JTCM02000013.1|65431|-
WP_089796313.1					TRUE	GCF_900116705	Shedu__SduA	Shedu__SduA	Shedu__SduA	d1	0	WP_089796313.1|NZ_FPBP01000008.1|194400|-
WP_073168874.1					TRUE	GCF_900143095	Shedu__SduA	Shedu__SduA	Shedu__SduA	d1	0	WP_073168874.1|NZ_FRDA01000009.1|203537|+
WP_237567539.1					TRUE	GCF_902374985	Shedu__SduA	Shedu__SduA	Shedu__SduA	d1	0	WP_237567539.1|NZ_CABKSF010000008.1|64393|-
WP_247851712.1					TRUE	GCF_023094245	Shedu__SduA	Shedu__SduA	Shedu__SduA	d1	0	WP_247851712.1|NZ_JALMEW010000001.1|423720|+
WP_157233714.1					TRUE	GCF_001302585	Shedu__SduA	Shedu__SduA	Shedu__SduA	d1	0	WP_157233714.1|NZ_CP012752.1|11625652|+
WP_089909047.1					TRUE	GCF_900111005	Shedu__SduA	Shedu__SduA	Shedu__SduA	d1	0	WP_089909047.1|NZ_FOFV01000001.1|639492|+
WP_045054798.1					TRUE	GCF_000952155	Shedu__SduA	Shedu__SduA	Shedu__SduA	d1	0	WP_045054798.1|NZ_JYON01000010.1|144805|+
WP_169748024.1					TRUE	GCF_000620785	Shedu__SduA	Shedu__SduA	Shedu__SduA	d1	0	WP_169748024.1|NZ_JIAI01000012.1|113765|-
WP_219912111.1					TRUE	GCF_003001935	Shedu__SduA	Shedu__SduA	Shedu__SduA	d1	0	WP_219912111.1|NZ_PVNG01000015.1|287148|+
WP_113693217.1					TRUE	GCF_003312875	Shedu__SduA	Shedu__SduA	Shedu__SduA	d1	0	WP_113693217.1|NZ_CP015163.1|3652163|+
WP_246399366.1					TRUE	GCF_014138605	Shedu__SduA	Shedu__SduA	Shedu__SduA	d1	0	WP_246399366.1|NZ_JACJHX010000008.1|171731|+
WP_179241583.1					TRUE	GCF_013402795	Shedu__SduA	Shedu__SduA	Shedu__SduA	d1	0	WP_179241583.1|NZ_CP058595.1|1750372|-
WP_243146326.1					TRUE	GCF_003675955	Shedu__SduA	Shedu__SduA	Shedu__SduA	d1	0	WP_243146326.1|NZ_QYCY01000001.1|6379207|+
WP_165555456.1					TRUE	GCF_004331465	Shedu__SduA	Shedu__SduA	Shedu__SduA	d1	0	WP_165555456.1|NZ_SJKB01000001.1|376618|-
WP_171654151.1					TRUE	GCF_013141765	Shedu__SduA	Shedu__SduA	Shedu__SduA	d1	0	WP_171654151.1|NZ_WHOD01000084.1|4409|+
WP_080667893.1					TRUE	GCF_000730645	Shedu__SduA	Shedu__SduA	Shedu__SduA	d1	0	WP_080667893.1|NZ_BBIU01000013.1|27275|+
WP_157172205.1					TRUE	GCF_000308755	Shedu__SduA	Shedu__SduA	Shedu__SduA	d1	0	WP_157172205.1|NZ_BAGF01000027.1|88069|-
WP_073617330.1					TRUE	GCF_900143695	Shedu__SduA	Shedu__SduA	Shedu__SduA	d1	0	WP_073617330.1|NZ_FRFE01000082.1|3596|-
WP_144247995.1					TRUE	GCF_007558865	RM_Type_II__Type_II_REases	RM_Type_II__Type_II_REases	RM_Type_II__Type_II_REases	d1	0	WP_144247995.1|NZ_VLPK01000001.1|2198471|+
WP_165071841.1					TRUE	GCF_011065895	RM_Type_II__Type_II_REases	RM_Type_II__Type_II_REases	RM_Type_II__Type_II_REases	d1	0	WP_165071841.1|NZ_JAALCR010000014.1|133940|-
WP_052008828.1					TRUE	GCF_000525995	RM_Type_II__Type_II_REases	RM_Type_II__Type_II_REases	RM_Type_II__Type_II_REases	d1	0	WP_052008828.1|NZ_AODL01000011.1|34599|+
WP_214304562.1					TRUE	GCF_019331675	RM_Type_II__Type_II_REases	RM_Type_II__Type_II_REases	RM_Type_II__Type_II_REases	d1	0	WP_214304562.1|NZ_JAHBBJ010000008.1|4705|+
WP_161821642.1					TRUE	GCF_009932395	RM_Type_II__Type_II_REases	RM_Type_II__Type_II_REases	RM_Type_II__Type_II_REases	d1	0	WP_161821642.1|NZ_LSRS01000003.1|275917|-
WP_008181737.1					TRUE	GCF_000211815	RM_Type_II__Type_II_REases	RM_Type_II__Type_II_REases	RM_Type_II__Type_II_REases	d1	0	WP_008181737.1|NZ_GL890842.1|1977|-
WP_263377189.1					TRUE	GCF_025685565	RM_Type_II__Type_II_REases	RM_Type_II__Type_II_REases	RM_Type_II__Type_II_REases	d1	0	WP_263377189.1|NZ_JAGSYE010000008.1|9643|-
WP_012781099.1					TRUE	GCF_000023825	RM_Type_II__Type_II_REases	RM_Type_II__Type_II_REases	RM_Type_II__Type_II_REases	d1	0	WP_012781099.1|NC_013061.1|1085865|+
WP_008055458.1					TRUE	GCF_000973065	RM_Type_II__Type_II_REases	RM_Type_II__Type_II_REases	RM_Type_II__Type_II_REases	d1	0	WP_008055458.1|NZ_FO818640.1|5527238|-
WP_010866033.1					TRUE	GCF_000011125	RM_Type_II__Type_II_REases	RM_Type_II__Type_II_REases	RM_Type_II__Type_II_REases	d1	0	WP_010866033.1|NC_000854.2|572452|-
WP_020104549.1					TRUE	GCF_000383515	RM_Type_II__Type_II_REases	RM_Type_II__Type_II_REases	RM_Type_II__Type_II_REases	d1	0	WP_020104549.1|NZ_KB911489.1|21275|-
WP_207292296.1					TRUE	GCF_017348915	RM_Type_II__Type_II_REases	RM_Type_II__Type_II_REases	RM_Type_II__Type_II_REases	d1	0	WP_207292296.1|NZ_CP071383.1|3361205|+
WP_045433908.1					TRUE	GCF_000828855	RM_Type_II__Type_II_REases	RM_Type_II__Type_II_REases	RM_Type_II__Type_II_REases	d1	0	WP_045433908.1|NZ_AP014631.1|459557|-
WP_262397042.1					TRUE	GCF_014385095	RM_Type_II__Type_II_REases	RM_Type_II__Type_II_REases	RM_Type_II__Type_II_REases	d1	0	WP_262397042.1|NZ_JACRTC010000002.1|75056|-
WP_154430417.1					TRUE	GCF_009695765	RM_Type_II__Type_II_REases	RM_Type_II__Type_II_REases	RM_Type_II__Type_II_REases	d1	0	WP_154430417.1|NZ_VUNI01000019.1|5233|+
WP_128221591.1					TRUE	GCF_004023645	RM_Type_II__Type_II_REases	RM_Type_II__Type_II_REases	RM_Type_II__Type_II_REases	d1	0	WP_128221591.1|NZ_SAYL01000002.1|394234|-
WP_224134243.1					TRUE	GCF_020084865	RM_Type_II__Type_II_REases	RM_Type_II__Type_II_REases	RM_Type_II__Type_II_REases	d1	0	WP_224134243.1|NZ_CP071953.1|1468752|-
WP_190197748.1					TRUE	GCF_014651075	RM_Type_II__Type_II_REases	RM_Type_II__Type_II_REases	RM_Type_II__Type_II_REases	d1	0	WP_190197748.1|NZ_BMWE01000006.1|43200|-
WP_221531456.1					TRUE	GCF_019711735	RM_Type_II__Type_II_REases	RM_Type_II__Type_II_REases	RM_Type_II__Type_II_REases	d1	0	WP_221531456.1|NZ_JAIGYP010000002.1|16674|+
WP_218152951.1					TRUE	GCF_900112755	RM_Type_II__Type_II_REases	RM_Type_II__Type_II_REases	RM_Type_II__Type_II_REases	d1	0	WP_218152951.1|NZ_FOMW01000026.1|2326|-
WP_092870708.1					TRUE	GCF_900112085	RM_Type_II__Type_II_REases	RM_Type_II__Type_II_REases	RM_Type_II__Type_II_REases	d1	0	WP_092870708.1|NZ_FOJY01000004.1|35388|-
WP_100725295.1					TRUE	GCF_002812225	RM_Type_II__Type_II_REases	RM_Type_II__Type_II_REases	RM_Type_II__Type_II_REases	d1	0	WP_100725295.1|NZ_NPEI01000020.1|12656|-
WP_104892797.1					TRUE	GCF_003056405	RM_Type_II__Type_II_REases	RM_Type_II__Type_II_REases	RM_Type_II__Type_II_REases	d1	0	WP_104892797.1|NZ_PYVZ01000032.1|5256|+
WP_018498828.1					TRUE	GCF_007990545	RM_Type_II__Type_II_REases	RM_Type_II__Type_II_REases	RM_Type_II__Type_II_REases	d1	0	WP_018498828.1|NZ_AP019829.2|505495|+
WP_012407800.1					TRUE	GCF_000020025	RM_Type_II__Type_II_REases	RM_Type_II__Type_II_REases	RM_Type_II__Type_II_REases	d1	0	WP_012407800.1|NC_010628.1|1251606|+
WP_011067738.1					TRUE	GCF_000011245	RM_Type_II__Type_II_REases	RM_Type_II__Type_II_REases	RM_Type_II__Type_II_REases	d1	0	WP_011067738.1|NC_004193.1|3478277|-
WP_218184521.1					TRUE	GCF_000506865	RM_Type_II__Type_II_REases	RM_Type_II__Type_II_REases	RM_Type_II__Type_II_REases	d1	0	WP_218184521.1|NZ_AYSV01000133.1|3433|-
WP_103761042.1					TRUE	GCF_002917925	RM_Type_II__Type_II_REases	RM_Type_II__Type_II_REases	RM_Type_II__Type_II_REases	d1	0	WP_103761042.1|NZ_PPFE01000001.1|54555|-
WP_002948283.1					TRUE	GCF_004803815	RM_Type_II__Type_II_REases	RM_Type_II__Type_II_REases	RM_Type_II__Type_II_REases	d1	0	WP_002948283.1|NZ_CP012544.1|568721|+
WP_249747181.1					TRUE	GCF_023497905	RM_Type_II__Type_II_REases	RM_Type_II__Type_II_REases	RM_Type_II__Type_II_REases	d1	0	WP_249747181.1|NZ_CP097284.1|1572234|-
WP_151895328.1					TRUE	GCF_009014635	RM_Type_II__Type_II_REases	RM_Type_II__Type_II_REases	RM_Type_II__Type_II_REases	d1	0	WP_151895328.1|NZ_BKCF01000010.1|1669|+
WP_263362472.1					TRUE	GCF_946903285	RM_Type_II__Type_II_REases	RM_Type_II__Type_II_REases	RM_Type_II__Type_II_REases	d1	0	WP_263362472.1|NZ_OX336425.1|1405272|-
WP_249098228.1					TRUE	GCF_023333595	RM_Type_II__Type_II_REases	RM_Type_II__Type_II_REases	RM_Type_II__Type_II_REases	d1	0	WP_249098228.1|NZ_JAIQZM010000010.1|159985|-
WP_193994485.1					TRUE	GCF_015207065	RM_Type_II__Type_II_REases	RM_Type_II__Type_II_REases	RM_Type_II__Type_II_REases	d1	0	WP_193994485.1|NZ_JADEXP010000178.1|3807|+
WP_217352483.1					TRUE	GCF_002532535	RM_Type_II__Type_II_REases	RM_Type_II__Type_II_REases	RM_Type_II__Type_II_REases	d1	0	WP_217352483.1|NZ_NQWI01000124.1|11718|+
WP_015925969.1					TRUE	GCF_000022065	RM_Type_II__Type_II_REases	RM_Type_II__Type_II_REases	RM_Type_II__Type_II_REases	d1	0	WP_015925969.1|NC_011898.1|3078625|-
WP_262397041.1					TRUE	GCF_014385095	RM_Type_II__Type_II_REases	RM_Type_II__Type_II_REases	RM_Type_II__Type_II_REases	d1	0	WP_262397041.1|NZ_JACRTC010000002.1|67052|-
WP_263436176.1					TRUE	GCF_916098265	RM_Type_II__Type_II_REases	RM_Type_II__Type_II_REases	RM_Type_II__Type_II_REases	d1	0	WP_263436176.1|NZ_OU701459.1|1090959|-
WP_217469855.1					TRUE	GCF_019090985	RM_Type_II__Type_II_REases	RM_Type_II__Type_II_REases	RM_Type_II__Type_II_REases	d1	0	WP_217469855.1|NZ_CP020335.1|3913379|+
WP_014659590.1					TRUE	GCF_000259275	RM_Type_II__Type_II_REases	RM_Type_II__Type_II_REases	RM_Type_II__Type_II_REases	d1	0	WP_014659590.1|NC_017735.1|1161690|-
WP_019211956.1					TRUE	GCF_000312485	RM_Type_II__Type_II_REases	RM_Type_II__Type_II_REases	RM_Type_II__Type_II_REases	d1	0	WP_019211956.1|NZ_HE997646.1|6882|+
WP_018476991.1					TRUE	GCF_000373265	RM_Type_II__Type_II_REases	RM_Type_II__Type_II_REases	RM_Type_II__Type_II_REases	d1	0	WP_018476991.1|NZ_KB890761.1|954098|-
WP_089332418.1					TRUE	GCF_900188255	RM_Type_II__Type_II_REases	RM_Type_II__Type_II_REases	RM_Type_II__Type_II_REases	d1	0	WP_089332418.1|NZ_FZNS01000003.1|474636|-
WP_173491533.1					TRUE	GCF_013283745	RM_Type_II__Type_II_REases	RM_Type_II__Type_II_REases	RM_Type_II__Type_II_REases	d1	0	WP_173491533.1|NZ_JABSTZ010000002.1|440446|-
WP_006564165.1					TRUE	GCF_013374215	RM_Type_II__Type_II_REases	RM_Type_II__Type_II_REases	RM_Type_II__Type_II_REases	d1	0	WP_006564165.1|NZ_AP023046.1|474878|-
WP_233787702.1					TRUE	GCF_007830875	RM_Type_II__Type_II_REases	RM_Type_II__Type_II_REases	RM_Type_II__Type_II_REases	d1	0	WP_233787702.1|NZ_VLKB01000010.1|742306|-
WP_153345275.1					TRUE	GCF_009601025	RM_Type_II__Type_II_REases	RM_Type_II__Type_II_REases	RM_Type_II__Type_II_REases	d1	0	WP_153345275.1|NZ_WIVE01000049.1|7842|-
WP_106140899.1					TRUE	GCF_003002825	RM_Type_II__Type_II_REases	RM_Type_II__Type_II_REases	RM_Type_II__Type_II_REases	d1	0	WP_106140899.1|NZ_PVTE01000044.1|10555|+
WP_119161974.1					TRUE	GCF_900637915	RM_Type_II__Type_II_REases	RM_Type_II__Type_II_REases	RM_Type_II__Type_II_REases	d1	0	WP_119161974.1|NZ_LR134442.1|192953|+
WP_100425628.1					TRUE	GCF_002797675	RM_Type_II__Type_II_REases	RM_Type_II__Type_II_REases	RM_Type_II__Type_II_REases	d1	0	WP_100425628.1|NZ_PGEX01000001.1|1822562|-
WP_182298900.1					TRUE	GCF_014107495	RM_Type_II__Type_II_REases	RM_Type_II__Type_II_REases	RM_Type_II__Type_II_REases	d1	0	WP_182298900.1|NZ_CP041969.1|3637053|+
WP_167271725.1					TRUE	GCF_011762185	RM_Type_II__Type_II_REases	RM_Type_II__Type_II_REases	RM_Type_II__Type_II_REases	d1	0	WP_167271725.1|NZ_JAASQJ010000003.1|479515|-
WP_208108590.1					TRUE	GCF_004359955	RM_Type_II__Type_II_REases	RM_Type_II__Type_II_REases	RM_Type_II__Type_II_REases	d1	0	WP_208108590.1|NZ_SMSC01000015.1|48735|+
WP_015443631.1					TRUE	GCF_000348785	RM_Type_II__Type_II_REases	RM_Type_II__Type_II_REases	RM_Type_II__Type_II_REases	d1	0	WP_015443631.1|NC_020520.1|4591778|+
WP_103333405.1					TRUE	GCF_002900965	RM_Type_II__Type_II_REases	RM_Type_II__Type_II_REases	RM_Type_II__Type_II_REases	d1	0	WP_103333405.1|NZ_PJOM01000002.1|734101|-
WP_211430175.1					TRUE	GCF_018304825	RM_Type_II__Type_II_REases	RM_Type_II__Type_II_REases	RM_Type_II__Type_II_REases	d1	0	WP_211430175.1|NZ_CP072649.1|885500|-
WP_197535530.1					TRUE	GCF_000253275	RM_Type_II__Type_II_REases	RM_Type_II__Type_II_REases	RM_Type_II__Type_II_REases	d1	0	WP_197535530.1|NC_016001.1|2883749|+
WP_154532752.1					TRUE	GCF_009696465	RM_Type_II__Type_II_REases	RM_Type_II__Type_II_REases	RM_Type_II__Type_II_REases	d1	0	WP_154532752.1|NZ_VULX01000042.1|11735|-
WP_175371648.1					TRUE	GCF_013359945	RM_Type_II__Type_II_REases	RM_Type_II__Type_II_REases	RM_Type_II__Type_II_REases	d1	0	WP_175371648.1|NZ_JABWCS010000206.1|102991|-
WP_082230079.1					TRUE	GCF_000337375	RM_Type_II__Type_II_REases	RM_Type_II__Type_II_REases	RM_Type_II__Type_II_REases	d1	0	WP_082230079.1|NZ_AOJG01000001.1|141131|-
WP_139592391.1					TRUE	GCF_006228185	RM_Type_II__Type_II_REases	RM_Type_II__Type_II_REases	RM_Type_II__Type_II_REases	d1	0	WP_139592391.1|NZ_CP040825.1|678173|+
WP_217426397.1					TRUE	GCF_902806695	RM_Type_II__Type_II_REases	RM_Type_II__Type_II_REases	RM_Type_II__Type_II_REases	d1	0	WP_217426397.1|NZ_CADCXN010000011.1|4012|-
WP_146622193.1					TRUE	GCF_004309355	RM_Type_II__Type_II_REases	RM_Type_II__Type_II_REases	RM_Type_II__Type_II_REases	d1	0	WP_146622193.1|NZ_BJCC01000013.1|6266|+
WP_008608729.1					TRUE	GCF_000280055	RM_Type_II__Type_II_REases	RM_Type_II__Type_II_REases	RM_Type_II__Type_II_REases	d1	0	WP_008608729.1|NZ_ALAB01000026.1|65401|+
WP_006101472.1					TRUE	GCF_000155555	RM_Type_II__Type_II_REases	RM_Type_II__Type_II_REases	RM_Type_II__Type_II_REases	d1	0	WP_006101472.1|NZ_DS989850.1|221304|+
WP_110309879.1					TRUE	GCF_003201355	RM_Type_II__Type_II_REases	RM_Type_II__Type_II_REases	RM_Type_II__Type_II_REases	d1	0	WP_110309879.1|NZ_QICL01000004.1|198339|-
WP_256130022.1					TRUE	GCF_024460155	RM_Type_II__Type_II_REases	RM_Type_II__Type_II_REases	RM_Type_II__Type_II_REases	d1	0	WP_256130022.1|NZ_JANFXV010000027.1|86843|+
WP_248537813.1					TRUE	GCF_023195735	RM_Type_II__Type_II_REases	RM_Type_II__Type_II_REases	RM_Type_II__Type_II_REases	d1	0	WP_248537813.1|NZ_CP096201.1|4406255|-
WP_265854761.1					TRUE	GCF_026240095	RM_Type_II__Type_II_REases	RM_Type_II__Type_II_REases	RM_Type_II__Type_II_REases	d1	0	WP_265854761.1|NZ_JAPIVG010000001.1|882659|-
WP_188878559.1					TRUE	GCF_014647155	RM_Type_II__Type_II_REases	RM_Type_II__Type_II_REases	RM_Type_II__Type_II_REases	d1	0	WP_188878559.1|NZ_BMOQ01000005.1|71493|+
WP_217924455.1					TRUE	GCF_018141545	RM_Type_II__Type_II_REases	RM_Type_II__Type_II_REases	RM_Type_II__Type_II_REases	d1	0	WP_217924455.1|NZ_CP064357.1|469387|+
WP_004653689.1					TRUE	GCF_000367945	RM_Type_II__Type_II_REases	RM_Type_II__Type_II_REases	RM_Type_II__Type_II_REases	d1	0	WP_004653689.1|NZ_KB849179.1|1018942|+
WP_103853433.1					TRUE	GCF_004362535	RM_Type_II__Type_II_REases	RM_Type_II__Type_II_REases	RM_Type_II__Type_II_REases	d1	0	WP_103853433.1|NZ_SNXJ01000001.1|587755|-
WP_231860214.1					TRUE	GCF_001602095	RM_Type_II__Type_II_REases	RM_Type_II__Type_II_REases	RM_Type_II__Type_II_REases	d1	0	WP_231860214.1|NZ_CP014991.1|1210675|+
WP_188056683.1					TRUE	GCF_014524625	RM_Type_II__Type_II_REases	RM_Type_II__Type_II_REases	RM_Type_II__Type_II_REases	d1	0	WP_188056683.1|NZ_CP061079.1|2651396|+
WP_231860213.1					TRUE	GCF_001602095	RM_Type_II__Type_II_REases	RM_Type_II__Type_II_REases	RM_Type_II__Type_II_REases	d1	0	WP_231860213.1|NZ_CP014991.1|1210230|+
WP_224134242.1					TRUE	GCF_020084865	RM_Type_II__Type_II_REases	RM_Type_II__Type_II_REases	RM_Type_II__Type_II_REases	d1	0	WP_224134242.1|NZ_CP071953.1|1468380|-
WP_004089158.1					TRUE	GCF_000364285	RM_Type_II__Type_II_REases	RM_Type_II__Type_II_REases	RM_Type_II__Type_II_REases	d1	0	WP_004089158.1|NZ_KB822520.1|49597|-
WP_253802623.1					TRUE	GCF_024172095	RM_Type_II__Type_II_REases	RM_Type_II__Type_II_REases	RM_Type_II__Type_II_REases	d1	0	WP_253802623.1|NZ_JAMZDX010000006.1|408655|-
WP_042154229.1					TRUE	GCF_904830935	RM_Type_II__Type_II_REases	RM_Type_II__Type_II_REases	RM_Type_II__Type_II_REases	d1	0	WP_042154229.1|NZ_LR882952.1|3313546|+
WP_154375380.1					TRUE	GCF_009674535	RM_Type_II__Type_II_REases	RM_Type_II__Type_II_REases	RM_Type_II__Type_II_REases	d1	0	WP_154375380.1|NZ_WKJK01000004.1|143294|+
WP_105722432.1					TRUE	GCF_002980575	RM_Type_II__Type_II_REases	RM_Type_II__Type_II_REases	RM_Type_II__Type_II_REases	d1	0	WP_105722432.1|NZ_PVBS01000001.1|374902|+
WP_165138009.1					TRUE	GCF_011059145	RM_Type_II__Type_II_REases	RM_Type_II__Type_II_REases	RM_Type_II__Type_II_REases	d1	0	WP_165138009.1|NZ_JAALLT010000001.1|30186|+
WP_016341001.1					TRUE	GCF_000400955	RM_Type_II__Type_II_REases	RM_Type_II__Type_II_REases	RM_Type_II__Type_II_REases	d1	0	WP_016341001.1|NC_021284.1|822878|-
WP_062306826.1					TRUE	GCF_001595985	RM_Type_II__Type_II_REases	RM_Type_II__Type_II_REases	RM_Type_II__Type_II_REases	d1	0	WP_062306826.1|NZ_LOJJ01000001.1|168941|+
WP_250812251.1					TRUE	GCF_023656515	RM_Type_II__Type_II_REases	RM_Type_II__Type_II_REases	RM_Type_II__Type_II_REases	d1	0	WP_250812251.1|NZ_JAMOFV010000006.1|511967|+
WP_051500483.1					TRUE	GCF_018966525	RM_Type_II__Type_II_REases	RM_Type_II__Type_II_REases	RM_Type_II__Type_II_REases	d1	0	WP_051500483.1|NZ_CP076607.1|593904|-
WP_262427330.1					TRUE	GCF_014385265	RM_Type_II__Type_II_REases	RM_Type_II__Type_II_REases	RM_Type_II__Type_II_REases	d1	0	WP_262427330.1|NZ_JACRTJ010000014.1|77716|-
WP_277639579.1					TRUE	GCF_029265535	RM_Type_II__Type_II_REases	RM_Type_II__Type_II_REases	RM_Type_II__Type_II_REases	d1	0	WP_277639579.1|NZ_JAJUIH010000008.1|173305|-
WP_027458702.1					TRUE	GCF_000519045	RM_Type_II__Type_II_REases	RM_Type_II__Type_II_REases	RM_Type_II__Type_II_REases	d1	0	WP_027458702.1|NZ_KI912532.1|2964936|+
WP_158302779.1					TRUE	GCF_000146025	RM_Type_II__Type_II_REases	RM_Type_II__Type_II_REases	RM_Type_II__Type_II_REases	d1	0	WP_158302779.1|NC_020419.1|413141|+
WP_093426784.1					TRUE	GCF_900112605	RM_Type_II__Type_II_REases	RM_Type_II__Type_II_REases	RM_Type_II__Type_II_REases	d1	0	WP_093426784.1|NZ_FOMJ01000001.1|77964|+
WP_250839220.1					TRUE	GCF_000364225	RM_Type_II__Type_II_REases	RM_Type_II__Type_II_REases	RM_Type_II__Type_II_REases	d1	0	WP_250839220.1|NZ_AQFT02000001.1|2355276|-
WP_158998369.1					TRUE	GCF_009792895	RM_Type_II__Type_II_REases	RM_Type_II__Type_II_REases	RM_Type_II__Type_II_REases	d1	0	WP_158998369.1|NZ_WSSC01000002.1|342371|-
WP_212569940.1					TRUE	GCF_018137985	RM_Type_II__Type_II_REases	RM_Type_II__Type_II_REases	RM_Type_II__Type_II_REases	d1	0	WP_212569940.1|NZ_CP073084.1|1581647|+
WP_168661669.1					TRUE	GCF_012295575	RM_Type_II__Type_II_REases	RM_Type_II__Type_II_REases	RM_Type_II__Type_II_REases	d1	0	WP_168661669.1|NZ_CP051180.1|3264562|+
WP_008277506.1					TRUE	GCF_000169335	RM_Type_II__Type_II_REases	RM_Type_II__Type_II_REases	RM_Type_II__Type_II_REases	d1	0	WP_008277506.1|NZ_AAXW01000045.1|23602|+
WP_234287376.1					TRUE	GCF_016599815	RM_Type_II__Type_II_REases	RM_Type_II__Type_II_REases	RM_Type_II__Type_II_REases	d1	0	WP_234287376.1|NZ_CP067016.1|188134|-
WP_208197089.1					TRUE	GCF_018623035	RM_Type_II__Type_II_REases	RM_Type_II__Type_II_REases	RM_Type_II__Type_II_REases	d1	0	WP_208197089.1|NZ_CP076023.1|487031|-
WP_090678463.1					TRUE	GCF_900114085	RM_Type_II__Type_II_REases	RM_Type_II__Type_II_REases	RM_Type_II__Type_II_REases	d1	0	WP_090678463.1|NZ_FORU01000004.1|204942|+
WP_163916109.1					TRUE	GCF_010731815	RM_Type_II__Type_II_REases	RM_Type_II__Type_II_REases	RM_Type_II__Type_II_REases	d1	0	WP_163916109.1|NZ_AP022592.1|60750|+
WP_229807877.1					TRUE	GCF_014648675	RM_Type_II__Type_II_REases	RM_Type_II__Type_II_REases	RM_Type_II__Type_II_REases	d1	0	WP_229807877.1|NZ_BMRO01000001.1|109884|-
WP_180136026.1					TRUE	GCF_013421525	RM_Type_II__Type_II_REases	RM_Type_II__Type_II_REases	RM_Type_II__Type_II_REases	d1	0	WP_180136026.1|NZ_JABMKT010000016.1|8762|+
WP_096578923.1					TRUE	GCF_002368295	RM_Type_II__Type_II_REases	RM_Type_II__Type_II_REases	RM_Type_II__Type_II_REases	d1	0	WP_096578923.1|NZ_AP018248.1|5307439|+
WP_096570803.1					TRUE	GCF_002368075	RM_Type_II__Type_II_REases	RM_Type_II__Type_II_REases	RM_Type_II__Type_II_REases	d1	0	WP_096570803.1|NZ_AP018314.1|3624600|-
WP_140833446.1					TRUE	GCF_006385785	RM_Type_II__Type_II_REases	RM_Type_II__Type_II_REases	RM_Type_II__Type_II_REases	d1	0	WP_140833446.1|NZ_VFSH01000004.1|2390|-
WP_261805535.1					TRUE	GCF_024345205	RM_Type_II__Type_II_REases	RM_Type_II__Type_II_REases	RM_Type_II__Type_II_REases	d1	0	WP_261805535.1|NZ_BROC01000001.1|101440|+
WP_024333269.1					TRUE	GCF_000421285	RM_Type_II__Type_II_REases	RM_Type_II__Type_II_REases	RM_Type_II__Type_II_REases	d1	0	WP_024333269.1|NZ_ATWO01000001.1|321827|-
WP_012645679.1					TRUE	GCF_000022265	RM_Type_II__Type_II_REases	RM_Type_II__Type_II_REases	RM_Type_II__Type_II_REases	d1	0	WP_012645679.1|NC_011979.1|656934|-
WP_012151706.1					TRUE	GCF_002078315	RM_Type_II__Type_II_REases	RM_Type_II__Type_II_REases	RM_Type_II__Type_II_REases	d1	0	WP_012151706.1|NZ_CP015010.1|996193|+
WP_235853044.1					TRUE	GCF_003660285	RM_Type_II__Type_II_REases	RM_Type_II__Type_II_REases	RM_Type_II__Type_II_REases	d1	0	WP_235853044.1|NZ_QXQQ01000008.1|46616|-
WP_206932556.1					TRUE	GCF_017311575	RM_Type_II__Type_II_REases	RM_Type_II__Type_II_REases	RM_Type_II__Type_II_REases	d1	0	WP_206932556.1|NZ_JAFFQY010000027.1|8916|-
WP_216417054.1					TRUE	GCF_018919215	RM_Type_II__Type_II_REases	RM_Type_II__Type_II_REases	RM_Type_II__Type_II_REases	d1	0	WP_216417054.1|NZ_JAHLQK010000004.1|29507|-
WP_198002596.1					TRUE	GCF_000017585	RM_Type_II__Type_II_REases	RM_Type_II__Type_II_REases	RM_Type_II__Type_II_REases	d1	0	WP_198002596.1|NC_009714.1|578681|-
WP_014660167.1					TRUE	GCF_000259275	RM_Type_II__Type_II_REases	RM_Type_II__Type_II_REases	RM_Type_II__Type_II_REases	d1	0	WP_014660167.1|NC_017735.1|1831293|+
WP_119015831.1					TRUE	GCF_003550015	RM_Type_II__Type_II_REases	RM_Type_II__Type_II_REases	RM_Type_II__Type_II_REases	d1	0	WP_119015831.1|NZ_QXEV01000005.1|712|-
WP_013295754.1					TRUE	GCF_000145295	RM_Type_II__Type_II_REases	RM_Type_II__Type_II_REases	RM_Type_II__Type_II_REases	d1	0	WP_013295754.1|NC_014408.1|875357|-
WP_128674571.1					TRUE	GCF_003862475	RM_Type_II__Type_II_REases	RM_Type_II__Type_II_REases	RM_Type_II__Type_II_REases	d1	0	WP_128674571.1|NZ_RRCO01000004.1|325296|+
WP_006364290.1					TRUE	GCF_009730295	RM_Type_II__Type_II_REases	RM_Type_II__Type_II_REases	RM_Type_II__Type_II_REases	d1	0	WP_006364290.1|NZ_CP046313.1|107218|-
WP_216156522.1					TRUE	GCF_020176155	RM_Type_II__Type_II_REases	RM_Type_II__Type_II_REases	RM_Type_II__Type_II_REases	d1	0	WP_216156522.1|NZ_JAIRAZ010000003.1|137483|+
WP_251546906.1					TRUE	GCF_943193005	RM_Type_II__Type_II_REases	RM_Type_II__Type_II_REases	RM_Type_II__Type_II_REases	d1	0	WP_251546906.1|NZ_CALPCH010000007.1|75678|-
WP_126652981.1					TRUE	GCF_003971235	RM_Type_II__Type_II_REases	RM_Type_II__Type_II_REases	RM_Type_II__Type_II_REases	d1	0	WP_126652981.1|NZ_CP034661.1|3339338|+
WP_168030792.1					TRUE	GCF_012103215	RM_Type_II__Type_II_REases	RM_Type_II__Type_II_REases	RM_Type_II__Type_II_REases	d1	0	WP_168030792.1|NZ_JAAVNE010000017.1|20636|-
WP_233435460.1					TRUE	GCF_005061465	RM_Type_II__Type_II_REases	RM_Type_II__Type_II_REases	RM_Type_II__Type_II_REases	d1	0	WP_233435460.1|NZ_LAUS01000007.1|122774|-
WP_068960579.1					TRUE	GCF_001688845	RM_Type_II__Type_II_REases	RM_Type_II__Type_II_REases	RM_Type_II__Type_II_REases	d1	0	WP_068960579.1|NZ_CP015402.2|1314877|+
WP_162085351.1					TRUE	GCF_009937995	RM_Type_II__Type_II_REases	RM_Type_II__Type_II_REases	RM_Type_II__Type_II_REases	d1	0	WP_162085351.1|NZ_AP021881.1|2414298|-
WP_121840904.1					TRUE	GCF_003675895	RM_Type_II__Type_II_REases	RM_Type_II__Type_II_REases	RM_Type_II__Type_II_REases	d1	0	WP_121840904.1|NZ_ML014901.1|1271|+
WP_018669192.1					TRUE	GCF_000374365	RM_Type_II__Type_II_REases	RM_Type_II__Type_II_REases	RM_Type_II__Type_II_REases	d1	0	WP_018669192.1|NZ_KB894168.1|15373|+
WP_015151820.1					TRUE	GCF_000317105	RM_Type_II__Type_II_REases	RM_Type_II__Type_II_REases	RM_Type_II__Type_II_REases	d1	0	WP_015151820.1|NC_019693.1|7367837|-
WP_238977586.1					TRUE	GCF_022341425	RM_Type_II__Type_II_REases	RM_Type_II__Type_II_REases	RM_Type_II__Type_II_REases	d1	0	WP_238977586.1|NZ_JABFUC010000008.1|227269|+
WP_251615270.1					TRUE	GCF_943193045	RM_Type_II__Type_II_REases	RM_Type_II__Type_II_REases	RM_Type_II__Type_II_REases	d1	0	WP_251615270.1|NZ_CALPCN010000003.1|126500|+
WP_248360515.1					TRUE	GCF_023169945	RM_Type_II__Type_II_REases	RM_Type_II__Type_II_REases	RM_Type_II__Type_II_REases	d1	0	WP_248360515.1|NZ_AP025591.1|2109914|+
WP_010917672.1					TRUE	GCF_000011185	RM_Type_II__Type_II_REases	RM_Type_II__Type_II_REases	RM_Type_II__Type_II_REases	d1	0	WP_010917672.1|NC_002689.2|1488041|+
WP_179387723.1					TRUE	GCF_013408295	RM_Type_II__Type_II_REases	RM_Type_II__Type_II_REases	RM_Type_II__Type_II_REases	d1	0	WP_179387723.1|NZ_JACBYQ010000001.1|105080|+
WP_242060816.1					TRUE	GCF_014698035	RM_Type_II__Type_II_REases	RM_Type_II__Type_II_REases	RM_Type_II__Type_II_REases	d1	0	WP_242060816.1|NZ_JACJSF010000048.1|56550|-
WP_115551848.1					TRUE	GCF_003364315	RM_Type_II__Type_II_REases	RM_Type_II__Type_II_REases	RM_Type_II__Type_II_REases	d1	0	WP_115551848.1|NZ_NXLS01000006.1|109830|+
WP_172207590.1					TRUE	GCF_011170085	RM_Type_II__Type_II_REases	RM_Type_II__Type_II_REases	RM_Type_II__Type_II_REases	d1	0	WP_172207590.1|NZ_BLLI01000006.1|57995|+
WP_236502592.1					TRUE	GCF_023278125	RM_Type_II__Type_II_REases	RM_Type_II__Type_II_REases	RM_Type_II__Type_II_REases	d1	0	WP_236502592.1|NZ_CP066270.1|1331913|+
WP_023403543.1					TRUE	GCF_003568965	RM_Type_II__Type_II_REases	RM_Type_II__Type_II_REases	RM_Type_II__Type_II_REases	d1	0	WP_023403543.1|NZ_BCUP01000002.1|211554|-
WP_013142453.1					TRUE	GCF_000092465	RM_Type_II__Type_II_REases	RM_Type_II__Type_II_REases	RM_Type_II__Type_II_REases	d1	0	WP_013142453.1|NC_014205.1|93106|+
WP_243397699.1					TRUE	GCF_004362535	RM_Type_II__Type_II_REases	RM_Type_II__Type_II_REases	RM_Type_II__Type_II_REases	d1	0	WP_243397699.1|NZ_SNXJ01000016.1|13684|+
WP_081149740.1					TRUE	GCF_002076895	RM_Type_II__Type_II_REases	RM_Type_II__Type_II_REases	RM_Type_II__Type_II_REases	d1	0	WP_081149740.1|NZ_CP020465.1|1228855|+
WP_122086195.1					TRUE	GCF_003693265	RM_Type_II__Type_II_REases	RM_Type_II__Type_II_REases	RM_Type_II__Type_II_REases	d1	0	WP_122086195.1|NZ_RDRE01000015.1|11022|+
WP_166508340.1					TRUE	GCF_008086545	RM_Type_II__Type_II_REases	RM_Type_II__Type_II_REases	RM_Type_II__Type_II_REases	d1	0	WP_166508340.1|NZ_CP043026.1|869547|+
WP_014947573.1					TRUE	GCF_000298875	RM_Type_II__Type_II_REases	RM_Type_II__Type_II_REases	RM_Type_II__Type_II_REases	d1	0	WP_014947573.1|NC_018631.1|853690|+
WP_268874989.1					TRUE	GCF_002019225	RM_Type_II__Type_II_REases	RM_Type_II__Type_II_REases	RM_Type_II__Type_II_REases	d1	0	WP_268874989.1|NZ_LOJT01000251.1|1|+
WP_027186846.1					TRUE	GCF_000430005	RM_Type_II__Type_II_REases	RM_Type_II__Type_II_REases	RM_Type_II__Type_II_REases	d1	0	WP_027186846.1|NZ_AUCY01000011.1|19248|-
WP_144605542.1					TRUE	GCF_007655305	RM_Type_II__Type_II_REases	RM_Type_II__Type_II_REases	RM_Type_II__Type_II_REases	d1	0	WP_144605542.1|NZ_VLOG01000045.1|15889|+
WP_197702519.1					TRUE	GCF_002356115	RM_Type_II__Type_II_REases	RM_Type_II__Type_II_REases	RM_Type_II__Type_II_REases	d1	0	WP_197702519.1|NZ_AP014836.1|957259|-
WP_010916980.1					TRUE	GCF_000011185	RM_Type_II__Type_II_REases	RM_Type_II__Type_II_REases	RM_Type_II__Type_II_REases	d1	0	WP_010916980.1|NC_002689.2|732760|-
WP_166536200.1					TRUE	GCF_009915155	RM_Type_II__Type_II_REases	RM_Type_II__Type_II_REases	RM_Type_II__Type_II_REases	d1	0	WP_166536200.1|NZ_JAABLM010000004.1|4796|-
WP_207154371.1					TRUE	GCF_017347605	RM_Type_II__Type_II_REases	RM_Type_II__Type_II_REases	RM_Type_II__Type_II_REases	d1	0	WP_207154371.1|NZ_AP024484.1|78535|-
WP_133062939.1					TRUE	GCF_002259525	RM_Type_II__Type_II_REases	RM_Type_II__Type_II_REases	RM_Type_II__Type_II_REases	d1	0	WP_133062939.1|NZ_MWZE01000047.1|1362|+
WP_115558657.1					TRUE	GCF_003363775	RM_Type_II__Type_II_REases	RM_Type_II__Type_II_REases	RM_Type_II__Type_II_REases	d1	0	WP_115558657.1|NZ_CP031376.1|1285120|+
WP_087373501.1					TRUE	GCF_002160355	RM_Type_II__Type_II_REases	RM_Type_II__Type_II_REases	RM_Type_II__Type_II_REases	d1	0	WP_087373501.1|NZ_NFKK01000011.1|92017|-
WP_015582333.1					TRUE	GCF_000367205	RM_Type_II__Type_II_REases	RM_Type_II__Type_II_REases	RM_Type_II__Type_II_REases	d1	0	WP_015582333.1|NC_021064.1|614235|-
WP_043067405.1					TRUE	GCF_001274715	RM_Type_II__Type_II_REases	RM_Type_II__Type_II_REases	RM_Type_II__Type_II_REases	d1	0	WP_043067405.1|NZ_LGUG01000004.1|973612|-
WP_249297495.1					TRUE	GCF_014384985	RM_Type_II__Type_II_REases	RM_Type_II__Type_II_REases	RM_Type_II__Type_II_REases	d1	0	WP_249297495.1|NZ_JACRSX010000003.1|214066|-
WP_092728032.1					TRUE	GCF_900103735	RM_Type_II__Type_II_REases	RM_Type_II__Type_II_REases	RM_Type_II__Type_II_REases	d1	0	WP_092728032.1|NZ_FMXE01000002.1|152057|-
WP_022791463.1					TRUE	GCF_000420365	RM_Type_II__Type_II_REases	RM_Type_II__Type_II_REases	RM_Type_II__Type_II_REases	d1	0	WP_022791463.1|NZ_ATUU01000002.1|176156|-
WP_135819778.1					TRUE	GCF_004785955	RM_Type_II__Type_II_REases	RM_Type_II__Type_II_REases	RM_Type_II__Type_II_REases	d1	0	WP_135819778.1|NZ_ML214300.1|212510|+
WP_082351029.1					TRUE	GCF_001278055	RM_Type_II__Type_II_REases	RM_Type_II__Type_II_REases	RM_Type_II__Type_II_REases	d1	0	WP_082351029.1|NZ_CP010802.1|616235|+
WP_022791462.1					TRUE	GCF_000420365	RM_Type_II__Type_II_REases	RM_Type_II__Type_II_REases	RM_Type_II__Type_II_REases	d1	0	WP_022791462.1|NZ_ATUU01000002.1|175097|-
WP_262601098.1					TRUE	GCF_025562755	RM_Type_II__Type_II_REases	RM_Type_II__Type_II_REases	RM_Type_II__Type_II_REases	d1	0	WP_262601098.1|NZ_CP103300.1|2764473|-
WP_251353906.1					TRUE	GCF_943193015	RM_Type_II__Type_II_REases	RM_Type_II__Type_II_REases	RM_Type_II__Type_II_REases	d1	0	WP_251353906.1|NZ_CALPCM010000058.1|4709|-
WP_087458813.1					TRUE	GCF_002162355	RM_Type_II__Type_II_REases	RM_Type_II__Type_II_REases	RM_Type_II__Type_II_REases	d1	0	WP_087458813.1|NZ_CP021434.1|4854938|-
WP_270626753.1					TRUE	GCF_027694345	RM_Type_II__Type_II_REases	RM_Type_II__Type_II_REases	RM_Type_II__Type_II_REases	d1	0	WP_270626753.1|NZ_JAQEVU010000007.1|110163|-
WP_217992517.1					TRUE	GCF_002554705	RM_Type_II__Type_II_REases	RM_Type_II__Type_II_REases	RM_Type_II__Type_II_REases	d1	0	WP_217992517.1|NZ_PDEP01000007.1|60998|-
WP_198930614.1					TRUE	GCF_001955735	RM_Type_II__Type_II_REases	RM_Type_II__Type_II_REases	RM_Type_II__Type_II_REases	d1	0	WP_198930614.1|NZ_CP019240.1|673135|+
WP_082805517.1					TRUE	GCF_900014995	RM_Type_II__Type_II_REases	RM_Type_II__Type_II_REases	RM_Type_II__Type_II_REases	d1	0	WP_082805517.1|NZ_CZJY01000028.1|508|+
WP_104699618.1					TRUE	GCF_003364255	RM_Type_II__Type_II_REases	RM_Type_II__Type_II_REases	RM_Type_II__Type_II_REases	d1	0	WP_104699618.1|NZ_NXLR01000012.1|3247|+
WP_187551285.1					TRUE	GCF_014652775	RM_Type_II__Type_II_REases	RM_Type_II__Type_II_REases	RM_Type_II__Type_II_REases	d1	0	WP_187551285.1|NZ_BMZL01000002.1|701059|-
WP_119535086.1					TRUE	GCF_003585965	RM_Type_II__Type_II_REases	RM_Type_II__Type_II_REases	RM_Type_II__Type_II_REases	d1	0	WP_119535086.1|NZ_NRJF01000187.1|1789|-
WP_146682658.1					TRUE	GCF_001999965	RM_Type_II__Type_II_REases	RM_Type_II__Type_II_REases	RM_Type_II__Type_II_REases	d1	0	WP_146682658.1|NZ_CP019646.1|952105|+
WP_143157825.1					TRUE	GCF_900141815	RM_Type_II__Type_II_REases	RM_Type_II__Type_II_REases	RM_Type_II__Type_II_REases	d1	0	WP_143157825.1|NZ_FQYR01000002.1|384713|-
WP_207103759.1					TRUE	GCF_017329545	RM_Type_II__Type_II_REases	RM_Type_II__Type_II_REases	RM_Type_II__Type_II_REases	d1	0	WP_207103759.1|NZ_CP071326.1|1201817|-
WP_235441099.1					TRUE	GCF_000972705	RM_Type_II__Type_II_REases	RM_Type_II__Type_II_REases	RM_Type_II__Type_II_REases	d1	0	WP_235441099.1|NZ_LATL02000272.1|553|-
WP_011733952.1					TRUE	GCF_000015045	RM_Type_II__Type_II_REases	RM_Type_II__Type_II_REases	RM_Type_II__Type_II_REases	d1	0	WP_011733952.1|NC_008608.1|26740|-
WP_002209171.1					TRUE	GCF_000222975	RM_Type_II__Type_II_REases	RM_Type_II__Type_II_REases	RM_Type_II__Type_II_REases	d1	0	WP_002209171.1|NC_017168.1|694923|-
WP_128975739.1					TRUE	GCF_004116025	RM_Type_II__Type_II_REases	RM_Type_II__Type_II_REases	RM_Type_II__Type_II_REases	d1	0	WP_128975739.1|NZ_SDFS01000009.1|61557|+
WP_024029874.1					TRUE	GCF_001026695	RM_Type_II__Type_II_REases	RM_Type_II__Type_II_REases	RM_Type_II__Type_II_REases	d1	0	WP_024029874.1|NZ_LDNB01000002.1|645545|-
WP_166331213.1					TRUE	GCF_011382985	RM_Type_II__Type_II_REases	RM_Type_II__Type_II_REases	RM_Type_II__Type_II_REases	d1	0	WP_166331213.1|NZ_CP049933.1|2443789|-
WP_186605998.1					TRUE	GCF_014268375	RM_Type_II__Type_II_REases	RM_Type_II__Type_II_REases	RM_Type_II__Type_II_REases	d1	0	WP_186605998.1|NZ_CP077083.1|5319406|-
WP_038071679.1					TRUE	GCF_000760695	RM_Type_II__Type_II_REases	RM_Type_II__Type_II_REases	RM_Type_II__Type_II_REases	d1	0	WP_038071679.1|NZ_JHEG04000001.1|676051|-
WP_252848602.1					TRUE	GCF_024054035	RM_Type_II__Type_II_REases	RM_Type_II__Type_II_REases	RM_Type_II__Type_II_REases	d1	0	WP_252848602.1|NZ_JAMXQU010000002.1|186793|+
WP_202976774.1					TRUE	GCF_004138135	RM_Type_II__Type_II_REases	RM_Type_II__Type_II_REases	RM_Type_II__Type_II_REases	d1	0	WP_202976774.1|NZ_RYFD01000013.1|4978|+
WP_189090841.1					TRUE	GCF_014648095	RM_Type_II__Type_II_REases	RM_Type_II__Type_II_REases	RM_Type_II__Type_II_REases	d1	0	WP_189090841.1|NZ_BMQL01000013.1|18360|+
WP_232588927.1					TRUE	GCF_021233435	RM_Type_II__Type_II_REases	RM_Type_II__Type_II_REases	RM_Type_II__Type_II_REases	d1	0	WP_232588927.1|NZ_CP089468.1|304076|+
WP_217063632.1					TRUE	GCF_019042115	RM_Type_II__Type_II_REases	RM_Type_II__Type_II_REases	RM_Type_II__Type_II_REases	d1	0	WP_217063632.1|NZ_JAHPZN010000007.1|90800|+
WP_088053192.1					TRUE	GCF_900155625	RM_Type_II__Type_II_REases	RM_Type_II__Type_II_REases	RM_Type_II__Type_II_REases	d1	0	WP_088053192.1|NZ_LT732554.1|2574552|+
WP_110241658.1					TRUE	GCF_003194605	RM_Type_II__Type_II_REases	RM_Type_II__Type_II_REases	RM_Type_II__Type_II_REases	d1	0	WP_110241658.1|NZ_QHKY01000005.1|3216|-
WP_006197066.1					TRUE	GCF_003054475	RM_Type_II__Type_II_REases	RM_Type_II__Type_II_REases	RM_Type_II__Type_II_REases	d1	0	WP_006197066.1|NZ_CP020114.1|843857|-
WP_202803680.1					TRUE	GCF_000314005	RM_Type_II__Type_II_REases	RM_Type_II__Type_II_REases	RM_Type_II__Type_II_REases	d1	0	WP_202803680.1|NZ_JH980292.1|2416565|+
WP_172233796.1					TRUE	GCF_013177655	RM_Type_II__Type_II_REases	RM_Type_II__Type_II_REases	RM_Type_II__Type_II_REases	d1	0	WP_172233796.1|NZ_CP035946.1|1640233|-
WP_158334651.1					TRUE	GCF_020861475	RM_Type_II__Type_II_REases	RM_Type_II__Type_II_REases	RM_Type_II__Type_II_REases	d1	0	WP_158334651.1|NZ_JAJIRK010000007.1|64608|-
WP_086544063.1					TRUE	GCF_002150685	RM_Type_II__Type_II_REases	RM_Type_II__Type_II_REases	RM_Type_II__Type_II_REases	d1	0	WP_086544063.1|NZ_MSSW01000108.1|12694|+
WP_224198210.1					TRUE	GCF_916098265	RM_Type_II__Type_II_REases	RM_Type_II__Type_II_REases	RM_Type_II__Type_II_REases	d1	0	WP_224198210.1|NZ_OU701459.1|1553707|+
WP_217256930.1					TRUE	GCF_019052655	RM_Type_II__Type_II_REases	RM_Type_II__Type_II_REases	RM_Type_II__Type_II_REases	d1	0	WP_217256930.1|NZ_JAHQVB010000121.1|317|+
WP_219070931.1					TRUE	GCF_023515995	RM_Type_II__Type_II_REases	RM_Type_II__Type_II_REases	RM_Type_II__Type_II_REases	d1	0	WP_219070931.1|NZ_CP097321.1|63477|+
WP_008788663.1					TRUE	GCF_000269565	RM_Type_II__Type_II_REases	RM_Type_II__Type_II_REases	RM_Type_II__Type_II_REases	d1	0	WP_008788663.1|NZ_AKCB01000003.1|182704|+
WP_121302805.1					TRUE	GCF_003634715	RM_Type_II__Type_II_REases	RM_Type_II__Type_II_REases	RM_Type_II__Type_II_REases	d1	0	WP_121302805.1|NZ_RBWW01000001.1|1331430|+
WP_206610435.1					TRUE	GCF_004010955	RM_Type_II__Type_II_REases	RM_Type_II__Type_II_REases	RM_Type_II__Type_II_REases	d1	0	WP_206610435.1|NZ_CP025227.1|231952|+
WP_128686742.1					TRUE	GCF_004102045	RM_Type_II__Type_II_REases	RM_Type_II__Type_II_REases	RM_Type_II__Type_II_REases	d1	0	WP_128686742.1|NZ_CP029684.2|1331972|+
WP_202872114.1					TRUE	GCF_004564725	RM_Type_II__Type_II_REases	RM_Type_II__Type_II_REases	RM_Type_II__Type_II_REases	d1	0	WP_202872114.1|NZ_NRPS01000013.1|77021|-
WP_006561114.1					TRUE	GCF_000152145	RM_Type_II__Type_II_REases	RM_Type_II__Type_II_REases	RM_Type_II__Type_II_REases	d1	0	WP_006561114.1|NZ_GL501401.1|640147|-
WP_069939962.1					TRUE	GCF_001750285	RM_Type_II__Type_II_REases	RM_Type_II__Type_II_REases	RM_Type_II__Type_II_REases	d1	0	WP_069939962.1|NZ_MAMP01000026.1|7579|+
WP_146682064.1					TRUE	GCF_001999965	RM_Type_II__Type_II_REases	RM_Type_II__Type_II_REases	RM_Type_II__Type_II_REases	d1	0	WP_146682064.1|NZ_CP019646.1|117970|+
WP_008580622.1					TRUE	GCF_000337075	RM_Type_II__Type_II_REases	RM_Type_II__Type_II_REases	RM_Type_II__Type_II_REases	d1	0	WP_008580622.1|NZ_AOJO01000003.1|75286|-
WP_110999167.1					TRUE	GCF_003236175	RM_Type_II__Type_II_REases	RM_Type_II__Type_II_REases	RM_Type_II__Type_II_REases	d1	0	WP_110999167.1|NZ_QKTW01000017.1|113869|-
WP_258811619.1					TRUE	GCF_024753145	RM_Type_II__Type_II_REases	RM_Type_II__Type_II_REases	RM_Type_II__Type_II_REases	d1	0	WP_258811619.1|NZ_JANUGU010000002.1|670577|+
WP_007312616.1					TRUE	GCF_000235665	RM_Type_II__Type_II_REases	RM_Type_II__Type_II_REases	RM_Type_II__Type_II_REases	d1	0	WP_007312616.1|NZ_AESD01000717.1|6946|+
WP_015107147.1					TRUE	GCF_001283065	RM_Type_II__Type_II_REases	RM_Type_II__Type_II_REases	RM_Type_II__Type_II_REases	d1	0	WP_015107147.1|NZ_CDMK01000002.1|257529|-
WP_204914184.1					TRUE	GCF_016901015	RM_Type_II__Type_II_REases	RM_Type_II__Type_II_REases	RM_Type_II__Type_II_REases	d1	0	WP_204914184.1|NZ_JAFEUP010000001.1|292263|+
WP_078786193.1					TRUE	GCF_900167085	RM_Type_II__Type_II_REases	RM_Type_II__Type_II_REases	RM_Type_II__Type_II_REases	d1	0	WP_078786193.1|NZ_FUXA01000004.1|281647|+
WP_011808323.1					TRUE	GCF_000015565	RM_Type_II__Type_II_REases	RM_Type_II__Type_II_REases	RM_Type_II__Type_II_REases	d1	0	WP_011808323.1|NC_008786.1|590086|+
WP_244963375.1					TRUE	GCF_015711475	RM_Type_II__Type_II_REases	RM_Type_II__Type_II_REases	RM_Type_II__Type_II_REases	d1	0	WP_244963375.1|NZ_CP065027.1|808216|-
WP_079505577.1					TRUE	GCF_006770265	RM_Type_II__Type_II_REases	RM_Type_II__Type_II_REases	RM_Type_II__Type_II_REases	d1	0	WP_079505577.1|NZ_CP017194.1|1411009|-
WP_246506775.1					TRUE	GCF_018283645	RM_Type_II__Type_II_REases	RM_Type_II__Type_II_REases	RM_Type_II__Type_II_REases	d1	0	WP_246506775.1|NZ_JAGSXH010000001.1|8495|-
WP_091237136.1					TRUE	GCF_900096945	RM_Type_II__Type_II_REases	RM_Type_II__Type_II_REases	RM_Type_II__Type_II_REases	d1	0	WP_091237136.1|NZ_FMKA01000076.1|1639|+
WP_093989844.1					TRUE	GCF_900186585	RM_Type_II__Type_II_REases	RM_Type_II__Type_II_REases	RM_Type_II__Type_II_REases	d1	0	WP_093989844.1|NZ_FYDD01000004.1|983746|-
WP_020894700.1					TRUE	GCF_000427335	RM_Type_II__Type_II_REases	RM_Type_II__Type_II_REases	RM_Type_II__Type_II_REases	d1	0	WP_020894700.1|NZ_ATMR01000098.1|78775|-
WP_214437378.1					TRUE	GCF_016056295	RM_Type_II__Type_II_REases	RM_Type_II__Type_II_REases	RM_Type_II__Type_II_REases	d1	0	WP_214437378.1|NZ_JAECZB010000002.1|22210|-
WP_206421704.1					TRUE	GCF_017167965	RM_Type_II__Type_II_REases	RM_Type_II__Type_II_REases	RM_Type_II__Type_II_REases	d1	0	WP_206421704.1|NZ_CP070503.1|1613417|+
WP_233031396.1					TRUE	GCF_021183825	RM_Type_II__Type_II_REases	RM_Type_II__Type_II_REases	RM_Type_II__Type_II_REases	d1	0	WP_233031396.1|NZ_CP089211.1|2181811|+
WP_190835282.1					TRUE	GCF_014698965	RM_Type_II__Type_II_REases	RM_Type_II__Type_II_REases	RM_Type_II__Type_II_REases	d1	0	WP_190835282.1|NZ_JACXAE010000088.1|82649|+
WP_087145021.1					TRUE	GCF_900163755	RM_Type_II__Type_II_REases	RM_Type_II__Type_II_REases	RM_Type_II__Type_II_REases	d1	0	WP_087145021.1|NZ_FUKI01000162.1|10279|+
WP_038672099.1					TRUE	GCF_000723465	RM_Type_II__Type_II_REases	RM_Type_II__Type_II_REases	RM_Type_II__Type_II_REases	d1	0	WP_038672099.1|NZ_HF545616.1|1667878|+
WP_013655288.1					TRUE	GCF_000178835	RM_Type_II__Type_II_REases	RM_Type_II__Type_II_REases	RM_Type_II__Type_II_REases	d1	0	WP_013655288.1|NC_015275.1|309133|+
WP_218914866.1					TRUE	GCF_000312025	RM_Type_II__Type_II_REases	RM_Type_II__Type_II_REases	RM_Type_II__Type_II_REases	d1	0	WP_218914866.1|NZ_HE978597.1|75431|-
WP_023069459.1					TRUE	GCF_000478195	RM_Type_II__Type_II_REases	RM_Type_II__Type_II_REases	RM_Type_II__Type_II_REases	d1	0	WP_023069459.1|NZ_AUZM01000109.1|4108|+
WP_092867687.1					TRUE	GCF_900116175	RM_Type_II__Type_II_REases	RM_Type_II__Type_II_REases	RM_Type_II__Type_II_REases	d1	0	WP_092867687.1|NZ_FPCH01000002.1|809531|+
WP_042219559.1					TRUE	GCF_016026695	RM_Type_II__Type_II_REases	RM_Type_II__Type_II_REases	RM_Type_II__Type_II_REases	d1	0	WP_042219559.1|NZ_CP065637.1|701269|+
WP_233787701.1					TRUE	GCF_007830875	RM_Type_II__Type_II_REases	RM_Type_II__Type_II_REases	RM_Type_II__Type_II_REases	d1	0	WP_233787701.1|NZ_VLKB01000010.1|741898|-
WP_205763983.1					TRUE	GCF_002998925	RM_Type_II__Type_II_REases	RM_Type_II__Type_II_REases	RM_Type_II__Type_II_REases	d1	0	WP_205763983.1|NZ_CP027228.1|960525|-
WP_014545677.1					TRUE	GCF_000146505	RM_Type_II__Type_II_REases	RM_Type_II__Type_II_REases	RM_Type_II__Type_II_REases	d1	0	WP_014545677.1|NC_017448.1|1608107|-
WP_008864463.1					TRUE	GCF_000205025	RM_Type_II__Type_II_REases	RM_Type_II__Type_II_REases	RM_Type_II__Type_II_REases	d1	0	WP_008864463.1|NZ_GL883727.1|12887|-
WP_118169431.1					TRUE	GCF_003443655	RM_Type_II__Type_II_REases	RM_Type_II__Type_II_REases	RM_Type_II__Type_II_REases	d1	0	WP_118169431.1|NZ_CP031941.1|5818510|+
WP_159753210.1					TRUE	GCF_009830285	RM_Type_II__Type_II_REases	RM_Type_II__Type_II_REases	RM_Type_II__Type_II_REases	d1	0	WP_159753210.1|NZ_WUQX01000001.1|4071505|-
WP_157706070.1					TRUE	GCF_009762325	RM_Type_II__Type_II_REases	RM_Type_II__Type_II_REases	RM_Type_II__Type_II_REases	d1	0	WP_157706070.1|NZ_CP034348.1|693918|+
WP_234287375.1					TRUE	GCF_016599815	RM_Type_II__Type_II_REases	RM_Type_II__Type_II_REases	RM_Type_II__Type_II_REases	d1	0	WP_234287375.1|NZ_CP067016.1|187649|-
WP_069980208.1					TRUE	GCF_001750685	RM_Type_II__Type_II_REases	RM_Type_II__Type_II_REases	RM_Type_II__Type_II_REases	d1	0	WP_069980208.1|NZ_CP017269.1|4608757|+
WP_025316690.1					TRUE	GCF_000599985	RM_Type_II__Type_II_REases	RM_Type_II__Type_II_REases	RM_Type_II__Type_II_REases	d1	0	WP_025316690.1|NZ_CP007445.1|2956532|-
WP_206060387.1					TRUE	GCF_003660425	RM_Type_II__Type_II_REases	RM_Type_II__Type_II_REases	RM_Type_II__Type_II_REases	d1	0	WP_206060387.1|NZ_QZNE01000003.1|137653|-
WP_008305331.1					TRUE	GCF_000314935	RM_Type_II__Type_II_REases	RM_Type_II__Type_II_REases	RM_Type_II__Type_II_REases	d1	0	WP_008305331.1|NZ_BAEK01000068.1|82|-
WP_205622123.1					TRUE	GCF_000377505	RM_Type_II__Type_II_REases	RM_Type_II__Type_II_REases	RM_Type_II__Type_II_REases	d1	0	WP_205622123.1|NZ_KB898189.1|348911|-
WP_069446144.1					TRUE	GCF_001723385	RM_Type_II__Type_II_REases	RM_Type_II__Type_II_REases	RM_Type_II__Type_II_REases	d1	0	WP_069446144.1|NZ_MDCJ01000002.1|791434|-
WP_137620354.1					TRUE	GCF_005406205	RM_Type_II__Type_II_REases	RM_Type_II__Type_II_REases	RM_Type_II__Type_II_REases	d1	0	WP_137620354.1|NZ_NXLZ01000004.1|15324|+
WP_023947608.1					TRUE	GCF_900451005	RM_Type_II__Type_II_REases	RM_Type_II__Type_II_REases	RM_Type_II__Type_II_REases	d1	0	WP_023947608.1|NZ_UGIB01000001.1|547572|-
WP_223270749.1					TRUE	GCF_007997225	RM_Type_II__Type_II_REases	RM_Type_II__Type_II_REases	RM_Type_II__Type_II_REases	d1	0	WP_223270749.1|NZ_VORM01000005.1|218987|+
WP_230098051.1					TRUE	GCF_918814755	RM_Type_II__Type_II_REases	RM_Type_II__Type_II_REases	RM_Type_II__Type_II_REases	d1	0	WP_230098051.1|NZ_CAKKNT010000003.1|24071|-
WP_013499502.1					TRUE	GCF_000179635	RM_Type_II__Type_II_REases	RM_Type_II__Type_II_REases	RM_Type_II__Type_II_REases	d1	0	WP_013499502.1|NC_014833.1|3294928|+
WP_096862720.1					TRUE	GCF_002441935	RM_Type_II__Type_II_REases	RM_Type_II__Type_II_REases	RM_Type_II__Type_II_REases	d1	0	WP_096862720.1|NZ_CP023668.1|348950|-
WP_099469468.1					TRUE	GCF_900184995	RM_Type_II__Type_II_REases	RM_Type_II__Type_II_REases	RM_Type_II__Type_II_REases	d1	0	WP_099469468.1|NZ_LT860099.1|2255791|-
WP_244963376.1					TRUE	GCF_015711475	RM_Type_II__Type_II_REases	RM_Type_II__Type_II_REases	RM_Type_II__Type_II_REases	d1	0	WP_244963376.1|NZ_CP065027.1|808673|-
WP_079505579.1					TRUE	GCF_006770265	RM_Type_II__Type_II_REases	RM_Type_II__Type_II_REases	RM_Type_II__Type_II_REases	d1	0	WP_079505579.1|NZ_CP017194.1|1409252|-
WP_190721047.1					TRUE	GCF_014698305	RM_Type_II__Type_II_REases	RM_Type_II__Type_II_REases	RM_Type_II__Type_II_REases	d1	0	WP_190721047.1|NZ_JACJST010000053.1|2194|+
WP_023928240.1					TRUE	GCF_000507845	RM_Type_II__Type_II_REases	RM_Type_II__Type_II_REases	RM_Type_II__Type_II_REases	d1	0	WP_023928240.1|NZ_KI669455.1|89054|-
WP_076949636.1					TRUE	GCF_900104915	RM_Type_II__Type_II_REases	RM_Type_II__Type_II_REases	RM_Type_II__Type_II_REases	d1	0	WP_076949636.1|NZ_LT629753.1|4247328|-
WP_019959514.1					TRUE	GCF_022870945	RM_Type_II__Type_II_REases	RM_Type_II__Type_II_REases	RM_Type_II__Type_II_REases	d1	0	WP_019959514.1|NZ_CP091513.1|2759|+
WP_120584441.1					TRUE	GCF_003612125	RM_Type_II__Type_II_REases	RM_Type_II__Type_II_REases	RM_Type_II__Type_II_REases	d1	0	WP_120584441.1|NZ_RAWI01000184.1|7915|-
WP_084232710.1					TRUE	GCF_002272945	RM_Type_II__Type_II_REases	RM_Type_II__Type_II_REases	RM_Type_II__Type_II_REases	d1	0	WP_084232710.1|NZ_NQMN01000001.1|39007|+
WP_250828749.1					TRUE	GCF_023656415	RM_Type_II__Type_II_REases	RM_Type_II__Type_II_REases	RM_Type_II__Type_II_REases	d1	0	WP_250828749.1|NZ_JAMOIL010000038.1|21615|-
WP_008276868.1					TRUE	GCF_000169335	RM_Type_II__Type_II_REases	RM_Type_II__Type_II_REases	RM_Type_II__Type_II_REases	d1	0	WP_008276868.1|NZ_AAXW01000032.1|3434|+
WP_251158073.1					TRUE	GCF_943193035	RM_Type_II__Type_II_REases	RM_Type_II__Type_II_REases	RM_Type_II__Type_II_REases	d1	0	WP_251158073.1|NZ_CALPCK010000001.1|531813|-
WP_127025293.1					TRUE	GCF_003990335	RM_Type_II__Type_II_REases	RM_Type_II__Type_II_REases	RM_Type_II__Type_II_REases	d1	0	WP_127025293.1|NZ_CP034683.1|3321454|+
WP_234885601.1					TRUE	GCF_017352235	RM_Type_II__Type_II_REases	RM_Type_II__Type_II_REases	RM_Type_II__Type_II_REases	d1	0	WP_234885601.1|NZ_CP071487.1|231316|+
WP_015179960.1					TRUE	GCF_000317495	RM_Type_II__Type_II_REases	RM_Type_II__Type_II_REases	RM_Type_II__Type_II_REases	d1	0	WP_015179960.1|NC_019734.1|4901|-
WP_188661811.1					TRUE	GCF_014641495	RM_Type_II__Type_II_REases	RM_Type_II__Type_II_REases	RM_Type_II__Type_II_REases	d1	0	WP_188661811.1|NZ_BMHV01000004.1|156997|-
WP_207896015.1					TRUE	GCF_003970915	RM_Type_II__Type_II_REases	RM_Type_II__Type_II_REases	RM_Type_II__Type_II_REases	d1	0	WP_207896015.1|NZ_RXOF01000026.1|1|+
WP_126169219.1					TRUE	GCF_003957745	RM_Type_II__Type_II_REases	RM_Type_II__Type_II_REases	RM_Type_II__Type_II_REases	d1	0	WP_126169219.1|NZ_CP020373.1|4630406|+
WP_231102857.1					TRUE	GCF_013374215	RM_Type_II__Type_II_REases	RM_Type_II__Type_II_REases	RM_Type_II__Type_II_REases	d1	0	WP_231102857.1|NZ_AP023046.1|652570|-
WP_246584478.1					TRUE	GCF_019430925	RM_Type_II__Type_II_REases	RM_Type_II__Type_II_REases	RM_Type_II__Type_II_REases	d1	0	WP_246584478.1|NZ_JAHXRS010000030.1|9570|+
WP_235853045.1					TRUE	GCF_003660285	RM_Type_II__Type_II_REases	RM_Type_II__Type_II_REases	RM_Type_II__Type_II_REases	d1	0	WP_235853045.1|NZ_QXQQ01000008.1|46870|-
WP_057810137.1					TRUE	GCF_024397795	RM_Type_II__Type_II_REases	RM_Type_II__Type_II_REases	RM_Type_II__Type_II_REases	d1	0	WP_057810137.1|NZ_CP072983.1|1332690|-
WP_242943952.1					TRUE	GCF_001940005	RM_Type_II__Type_II_REases	RM_Type_II__Type_II_REases	RM_Type_II__Type_II_REases	d1	0	WP_242943952.1|NZ_MJII01000001.1|1814749|+
WP_151736719.1					TRUE	GCF_008973665	RM_Type_II__Type_II_REases	RM_Type_II__Type_II_REases	RM_Type_II__Type_II_REases	d1	0	WP_151736719.1|NZ_WACP01000013.1|53839|+
WP_026763318.1					TRUE	GCF_000511175	RM_Type_II__Type_II_REases	RM_Type_II__Type_II_REases	RM_Type_II__Type_II_REases	d1	0	WP_026763318.1|NZ_KI866530.1|550945|-
WP_242283018.1					TRUE	GCF_022669015	RM_Type_II__Type_II_REases	RM_Type_II__Type_II_REases	RM_Type_II__Type_II_REases	d1	0	WP_242283018.1|NZ_JAKKSL010000001.1|367138|+
WP_018222513.1					TRUE	GCF_000378845	RM_Type_II__Type_II_REases	RM_Type_II__Type_II_REases	RM_Type_II__Type_II_REases	d1	0	WP_018222513.1|NZ_KB905359.1|3849136|-
WP_118167780.1					TRUE	GCF_003443655	RM_Type_II__Type_II_REases	RM_Type_II__Type_II_REases	RM_Type_II__Type_II_REases	d1	0	WP_118167780.1|NZ_CP031941.1|4281959|-
WP_010011118.1					TRUE	GCF_002706425	RM_Type_II__Type_II_REases	RM_Type_II__Type_II_REases	RM_Type_II__Type_II_REases	d1	0	WP_010011118.1|NZ_CP017713.1|1673020|+
WP_066759163.1					TRUE	GCF_001648155	RM_Type_II__Type_II_REases	RM_Type_II__Type_II_REases	RM_Type_II__Type_II_REases	d1	0	WP_066759163.1|NZ_CP015199.1|4708870|-
WP_255948039.1					TRUE	GCF_022376835	RM_Type_II__Type_II_REases	RM_Type_II__Type_II_REases	RM_Type_II__Type_II_REases	d1	0	WP_255948039.1|NZ_CP084606.1|758172|-
WP_121726704.1					TRUE	GCF_003670275	RM_Type_II__Type_II_REases	RM_Type_II__Type_II_REases	RM_Type_II__Type_II_REases	d1	0	WP_121726704.1|NZ_QXJF01000008.1|34372|+
WP_153735220.1					TRUE	GCF_009649745	RM_Type_II__Type_II_REases	RM_Type_II__Type_II_REases	RM_Type_II__Type_II_REases	d1	0	WP_153735220.1|NZ_WJNG01000002.1|299072|+
WP_011833553.1					TRUE	GCF_000015765	RM_Type_II__Type_II_REases	RM_Type_II__Type_II_REases	RM_Type_II__Type_II_REases	d1	0	WP_011833553.1|NC_008942.1|1204709|+
WP_197737043.1					TRUE	GCF_009936335	RM_Type_II__Type_II_REases	RM_Type_II__Type_II_REases	RM_Type_II__Type_II_REases	d1	0	WP_197737043.1|NZ_AP022325.1|805565|+
WP_238445203.1					TRUE	GCF_019798055	RM_Type_II__Type_II_REases	RM_Type_II__Type_II_REases	RM_Type_II__Type_II_REases	d1	0	WP_238445203.1|NZ_JAHOPH010000022.1|29934|-
WP_200225942.1					TRUE	GCF_016599815	RM_Type_II__Type_II_REases	RM_Type_II__Type_II_REases	RM_Type_II__Type_II_REases	d1	0	WP_200225942.1|NZ_CP067016.1|185479|-
WP_207896019.1					TRUE	GCF_003970915	RM_Type_II__Type_II_REases	RM_Type_II__Type_II_REases	RM_Type_II__Type_II_REases	d1	0	WP_207896019.1|NZ_RXOF01000026.1|13033|+
WP_188843876.1					TRUE	GCF_014647215	RM_Type_II__Type_II_REases	RM_Type_II__Type_II_REases	RM_Type_II__Type_II_REases	d1	0	WP_188843876.1|NZ_BMOT01000020.1|12101|+
WP_205680251.1					TRUE	GCF_003315515	RM_Type_II__Type_II_REases	RM_Type_II__Type_II_REases	RM_Type_II__Type_II_REases	d1	0	WP_205680251.1|NZ_QNRY01000085.1|84|+
WP_048378112.1					TRUE	GCF_900104825	RM_Type_II__Type_II_REases	RM_Type_II__Type_II_REases	RM_Type_II__Type_II_REases	d1	0	WP_048378112.1|NZ_FNRS01000001.1|1009514|+
WP_062648620.1					TRUE	GCF_001563495	RM_Type_II__Type_II_REases	RM_Type_II__Type_II_REases	RM_Type_II__Type_II_REases	d1	0	WP_062648620.1|NZ_LPUR01000001.1|1128224|-
WP_205144393.1					TRUE	GCF_023701865	RM_Type_II__Type_II_REases	RM_Type_II__Type_II_REases	RM_Type_II__Type_II_REases	d1	0	WP_205144393.1|NZ_JAGMVS010000002.1|4687|+
WP_103925658.1					TRUE	GCF_900108085	RM_Type_II__Type_II_REases	RM_Type_II__Type_II_REases	RM_Type_II__Type_II_REases	d1	0	WP_103925658.1|NZ_FNVR01000019.1|52768|-
WP_270626871.1					TRUE	GCF_027694345	RM_Type_II__Type_II_REases	RM_Type_II__Type_II_REases	RM_Type_II__Type_II_REases	d1	0	WP_270626871.1|NZ_JAQEVU010000008.1|76630|-
WP_017293407.1					TRUE	GCF_000332235	RM_Type_II__Type_II_REases	RM_Type_II__Type_II_REases	RM_Type_II__Type_II_REases	d1	0	WP_017293407.1|NZ_CM001775.1|1064060|-
WP_146273362.1					TRUE	GCF_007846095	RM_Type_II__Type_II_REases	RM_Type_II__Type_II_REases	RM_Type_II__Type_II_REases	d1	0	WP_146273362.1|NZ_VOEI01000008.1|153481|-
WP_132226288.1					TRUE	GCF_004343035	RM_Type_II__Type_II_REases	RM_Type_II__Type_II_REases	RM_Type_II__Type_II_REases	d1	0	WP_132226288.1|NZ_SMCQ01000004.1|88450|+
WP_263436174.1					TRUE	GCF_916098265	RM_Type_II__Type_II_REases	RM_Type_II__Type_II_REases	RM_Type_II__Type_II_REases	d1	0	WP_263436174.1|NZ_OU701459.1|1090363|-
WP_132127989.1					TRUE	GCF_004346135	RM_Type_II__Type_II_REases	RM_Type_II__Type_II_REases	RM_Type_II__Type_II_REases	d1	0	WP_132127989.1|NZ_SMAD01000002.1|71671|+
WP_087458814.1					TRUE	GCF_002162355	RM_Type_II__Type_II_REases	RM_Type_II__Type_II_REases	RM_Type_II__Type_II_REases	d1	0	WP_087458814.1|NZ_CP021434.1|4859320|-
WP_026470404.1					TRUE	GCF_000619845	RM_Type_II__Type_II_REases	RM_Type_II__Type_II_REases	RM_Type_II__Type_II_REases	d1	0	WP_026470404.1|NZ_JHUX01000003.1|652311|-
WP_066387069.1					TRUE	GCF_001602095	RM_Type_II__Type_II_REases	RM_Type_II__Type_II_REases	RM_Type_II__Type_II_REases	d1	0	WP_066387069.1|NZ_CP014991.1|302680|+
WP_014660151.1					TRUE	GCF_000259275	RM_Type_II__Type_II_REases	RM_Type_II__Type_II_REases	RM_Type_II__Type_II_REases	d1	0	WP_014660151.1|NC_017735.1|1814810|-
WP_160672523.1					TRUE	GCF_009911795	RM_Type_II__Type_II_REases	RM_Type_II__Type_II_REases	RM_Type_II__Type_II_REases	d1	0	WP_160672523.1|NZ_CP047898.1|1761869|-
NP_388490.1					TRUE	GCF_000009045	RM_Type_II__Type_II_REases	RM_Type_II__Type_II_REases	RM_Type_II__Type_II_REases	d1	0	NP_388490.1|NC_000964.3|659623|+
WP_206570647.1					TRUE	GCF_017254835	RM_Type_II__Type_II_REases	RM_Type_II__Type_II_REases	RM_Type_II__Type_II_REases	d1	0	WP_206570647.1|NZ_JAFKCW010000004.1|249904|+
WP_274803959.1					TRUE	GCF_028885455	RM_Type_II__Type_II_REases	RM_Type_II__Type_II_REases	RM_Type_II__Type_II_REases	d1	0	WP_274803959.1|NZ_CP118496.1|4743679|-
WP_055122092.1					TRUE	GCF_001412105	RM_Type_II__Type_II_REases	RM_Type_II__Type_II_REases	RM_Type_II__Type_II_REases	d1	0	WP_055122092.1|NZ_LKST01000002.1|70908|-
WP_126785281.1					TRUE	GCF_003987275	RM_Type_II__Type_II_REases	RM_Type_II__Type_II_REases	RM_Type_II__Type_II_REases	d1	0	WP_126785281.1|NZ_PIQF01000003.1|335707|-
WP_235588346.1					TRUE	GCF_001534645	RM_Type_II__Type_II_REases	RM_Type_II__Type_II_REases	RM_Type_II__Type_II_REases	d1	0	WP_235588346.1|NZ_CP013992.1|1149183|+
WP_251497390.1					TRUE	GCF_943193115	RM_Type_II__Type_II_REases	RM_Type_II__Type_II_REases	RM_Type_II__Type_II_REases	d1	0	WP_251497390.1|NZ_CALPCY010000030.1|5701|-
WP_237166336.1					TRUE	GCF_010723735	RM_Type_II__Type_II_REases	RM_Type_II__Type_II_REases	RM_Type_II__Type_II_REases	d1	0	WP_237166336.1|NZ_BLLB01000002.1|297966|-
WP_010291227.1					TRUE	GCF_000285555	RM_Type_II__Type_II_REases	RM_Type_II__Type_II_REases	RM_Type_II__Type_II_REases	d1	0	WP_010291227.1|NZ_HE611008.1|18964|+
WP_207086464.1					TRUE	GCF_017313335	RM_Type_II__Type_II_REases	RM_Type_II__Type_II_REases	RM_Type_II__Type_II_REases	d1	0	WP_207086464.1|NZ_JAFLQW010000050.1|6344|-
WP_026711876.1					TRUE	GCF_000425465	RM_Type_II__Type_II_REases	RM_Type_II__Type_II_REases	RM_Type_II__Type_II_REases	d1	0	WP_026711876.1|NZ_AUDM01000044.1|737|+
WP_202950983.1					TRUE	GCF_000332315	RM_Type_II__Type_II_REases	RM_Type_II__Type_II_REases	RM_Type_II__Type_II_REases	d1	0	WP_202950983.1|NZ_KB235944.1|212707|-
WP_144867508.1					TRUE	GCF_900659865	RM_Type_II__Type_II_REases	RM_Type_II__Type_II_REases	RM_Type_II__Type_II_REases	d1	0	WP_144867508.1|NZ_LR213831.1|22739|-
WP_026767153.1					TRUE	GCF_000424065	RM_Type_II__Type_II_REases	RM_Type_II__Type_II_REases	RM_Type_II__Type_II_REases	d1	0	WP_026767153.1|NZ_AUJE01000031.1|51049|-
WP_023069103.1					TRUE	GCF_000478195	RM_Type_II__Type_II_REases	RM_Type_II__Type_II_REases	RM_Type_II__Type_II_REases	d1	0	WP_023069103.1|NZ_AUZM01000087.1|9276|-
WP_138206468.1					TRUE	GCF_901447495	RM_Type_II__Type_II_REases	RM_Type_II__Type_II_REases	RM_Type_II__Type_II_REases	d1	0	WP_138206468.1|NZ_CABDWS010000053.1|20200|+
WP_057879344.1					TRUE	GCF_001437125	RM_Type_II__Type_II_REases	RM_Type_II__Type_II_REases	RM_Type_II__Type_II_REases	d1	0	WP_057879344.1|NZ_JQCA01000165.1|25|-
WP_252663542.1					TRUE	GCF_023983615	RM_Type_II__Type_II_REases	RM_Type_II__Type_II_REases	RM_Type_II__Type_II_REases	d1	0	WP_252663542.1|NZ_CP098611.1|497243|-
WP_213890723.1					TRUE	GCF_018457175	RM_Type_II__Type_II_REases	RM_Type_II__Type_II_REases	RM_Type_II__Type_II_REases	d1	0	WP_213890723.1|NZ_JAGFNU010000013.1|92257|-
WP_115817002.1					TRUE	GCF_003386165	RM_Type_II__Type_II_REases	RM_Type_II__Type_II_REases	RM_Type_II__Type_II_REases	d1	0	WP_115817002.1|NZ_QRDV01000003.1|103849|+
WP_012914003.1					TRUE	GCF_003397705	RM_Type_II__Type_II_REases	RM_Type_II__Type_II_REases	RM_Type_II__Type_II_REases	d1	0	WP_012914003.1|NZ_QJVB01000003.1|115967|+
WP_078232030.1					TRUE	GCF_002018015	RM_Type_II__Type_II_REases	RM_Type_II__Type_II_REases	RM_Type_II__Type_II_REases	d1	0	WP_078232030.1|NZ_MWLE01000036.1|7813|+
WP_137645943.1					TRUE	GCF_005405405	RM_Type_II__Type_II_REases	RM_Type_II__Type_II_REases	RM_Type_II__Type_II_REases	d1	0	WP_137645943.1|NZ_BJDZ01000031.1|5353|-
WP_138950894.1					TRUE	GCF_006065315	RM_Type_II__Type_II_REases	RM_Type_II__Type_II_REases	RM_Type_II__Type_II_REases	d1	0	WP_138950894.1|NZ_CP040749.1|3988334|+
WP_205514357.1					TRUE	GCF_016924755	RM_Type_II__Type_II_REases	RM_Type_II__Type_II_REases	RM_Type_II__Type_II_REases	d1	0	WP_205514357.1|NZ_JAFFJX010000025.1|62607|+
WP_185674750.1					TRUE	GCF_014230085	RM_Type_II__Type_II_REases	RM_Type_II__Type_II_REases	RM_Type_II__Type_II_REases	d1	0	WP_185674750.1|NZ_JACHVB010000014.1|295700|-
WP_154424698.1					TRUE	GCF_009695635	RM_Type_II__Type_II_REases	RM_Type_II__Type_II_REases	RM_Type_II__Type_II_REases	d1	0	WP_154424698.1|NZ_VUNN01000004.1|22744|-
WP_179919877.1					TRUE	GCF_013415905	RM_Type_II__Type_II_REases	RM_Type_II__Type_II_REases	RM_Type_II__Type_II_REases	d1	0	WP_179919877.1|NZ_CP058909.1|5120327|+
WP_008364332.1					TRUE	GCF_000327395	RM_Type_II__Type_II_REases	RM_Type_II__Type_II_REases	RM_Type_II__Type_II_REases	d1	0	WP_008364332.1|NZ_CP091032.1|509002|-
WP_238985131.1					TRUE	GCF_001375515	RM_Type_II__Type_II_REases	RM_Type_II__Type_II_REases	RM_Type_II__Type_II_REases	d1	0	WP_238985131.1|NZ_CTDX01000016.1|97374|+
WP_262551125.1					TRUE	GCF_025561465	RM_Type_II__Type_II_REases	RM_Type_II__Type_II_REases	RM_Type_II__Type_II_REases	d1	0	WP_262551125.1|NZ_CP095100.1|250086|+
WP_136413627.1					TRUE	GCF_004803915	RM_Type_II__Type_II_REases	RM_Type_II__Type_II_REases	RM_Type_II__Type_II_REases	d1	0	WP_136413627.1|NZ_CP039396.1|330278|-
WP_012198298.1					TRUE	GCF_000018685	RM_Type_II__Type_II_REases	RM_Type_II__Type_II_REases	RM_Type_II__Type_II_REases	d1	0	WP_012198298.1|NC_010001.1|335347|+
WP_241856312.1					TRUE	GCF_003253435	RM_Type_II__Type_II_REases	RM_Type_II__Type_II_REases	RM_Type_II__Type_II_REases	d1	0	WP_241856312.1|NZ_QKUB01000001.1|83104|+
WP_136827601.1					TRUE	GCF_005116455	RM_Type_II__Type_II_REases	RM_Type_II__Type_II_REases	RM_Type_II__Type_II_REases	d1	0	WP_136827601.1|NZ_SWBP01000008.1|53441|+
WP_221531455.1					TRUE	GCF_019711735	RM_Type_II__Type_II_REases	RM_Type_II__Type_II_REases	RM_Type_II__Type_II_REases	d1	0	WP_221531455.1|NZ_JAIGYP010000002.1|16294|+
WP_271422751.1					TRUE	GCF_028023675	RM_Type_II__Type_II_REases	RM_Type_II__Type_II_REases	RM_Type_II__Type_II_REases	d1	0	WP_271422751.1|NZ_JAQIOZ010000019.1|1776|+
WP_231860238.1					TRUE	GCF_001602095	RM_Type_II__Type_II_REases	RM_Type_II__Type_II_REases	RM_Type_II__Type_II_REases	d1	0	WP_231860238.1|NZ_CP014991.1|1742843|-
WP_245722005.1					TRUE	GCF_001613405	RM_Type_II__Type_II_REases	RM_Type_II__Type_II_REases	RM_Type_II__Type_II_REases	d1	0	WP_245722005.1|NZ_BDCH01000029.1|251143|-
WP_094924341.1					TRUE	GCF_002262935	RM_Type_II__Type_II_REases	RM_Type_II__Type_II_REases	RM_Type_II__Type_II_REases	d1	0	WP_094924341.1|NZ_NPIA01000004.1|55997|+
WP_122643419.1					TRUE	GCF_900604355	RM_Type_II__Type_II_REases	RM_Type_II__Type_II_REases	RM_Type_II__Type_II_REases	d1	0	WP_122643419.1|NZ_UWOE01000001.1|2510877|-
WP_008827431.1					TRUE	GCF_000215935	RM_Type_II__Type_II_REases	RM_Type_II__Type_II_REases	RM_Type_II__Type_II_REases	d1	0	WP_008827431.1|NZ_AFNU02000007.1|127998|-
WP_214337522.1					TRUE	GCF_018531145	RM_Type_II__Type_II_REases	RM_Type_II__Type_II_REases	RM_Type_II__Type_II_REases	d1	0	WP_214337522.1|NZ_JAHDSZ010000010.1|7653|+
WP_007313322.1					TRUE	GCF_000235665	RM_Type_II__Type_II_REases	RM_Type_II__Type_II_REases	RM_Type_II__Type_II_REases	d1	0	WP_007313322.1|NZ_AESD01000883.1|36|-
WP_204755457.1					TRUE	GCF_016907925	RM_Type_II__Type_II_REases	RM_Type_II__Type_II_REases	RM_Type_II__Type_II_REases	d1	0	WP_204755457.1|NZ_JAFBCZ010000011.1|40676|-
WP_231551242.1					TRUE	GCF_900174455	RM_Type_II__Type_II_REases	RM_Type_II__Type_II_REases	RM_Type_II__Type_II_REases	d1	0	WP_231551242.1|NZ_LT841305.1|1991663|+
WP_018920945.1					TRUE	GCF_900637655	RM_Type_II__Type_II_REases	RM_Type_II__Type_II_REases	RM_Type_II__Type_II_REases	d1	0	WP_018920945.1|NZ_LR134384.1|883524|+
WP_186426163.1					TRUE	GCF_900185755	RM_Type_II__Type_II_REases	RM_Type_II__Type_II_REases	RM_Type_II__Type_II_REases	d1	0	WP_186426163.1|NZ_FYAX01000032.1|32583|+
WP_124144902.1					TRUE	GCF_003838225	RM_Type_II__Type_II_REases	RM_Type_II__Type_II_REases	RM_Type_II__Type_II_REases	d1	0	WP_124144902.1|NZ_RCBZ01000141.1|8630|+
WP_189775107.1					TRUE	GCF_014650955	RM_Type_II__Type_II_REases	RM_Type_II__Type_II_REases	RM_Type_II__Type_II_REases	d1	0	WP_189775107.1|NZ_BMVY01000015.1|61036|-
WP_138145747.1					TRUE	GCF_900180345	RM_Type_II__Type_II_REases	RM_Type_II__Type_II_REases	RM_Type_II__Type_II_REases	d1	0	WP_138145747.1|NZ_FXLV01000005.1|6836|-
WP_079414653.1					TRUE	GCF_002027705	RM_Type_II__Type_II_REases	RM_Type_II__Type_II_REases	RM_Type_II__Type_II_REases	d1	0	WP_079414653.1|NZ_MBTG01000019.1|85100|+
WP_175632354.1					TRUE	GCF_903166585	RM_Type_II__Type_II_REases	RM_Type_II__Type_II_REases	RM_Type_II__Type_II_REases	d1	0	WP_175632354.1|NZ_CAESCM010000001.1|332732|+
WP_154470994.1					TRUE	GCF_009696375	RM_Type_II__Type_II_REases	RM_Type_II__Type_II_REases	RM_Type_II__Type_II_REases	d1	0	WP_154470994.1|NZ_VUMD01000002.1|183745|+
WP_026935161.1					TRUE	GCF_000423065	RM_Type_II__Type_II_REases	RM_Type_II__Type_II_REases	RM_Type_II__Type_II_REases	d1	0	WP_026935161.1|NZ_AUHG01000018.1|130119|+
WP_198442944.1					TRUE	GCF_016117655	RM_Type_II__Type_II_REases	RM_Type_II__Type_II_REases	RM_Type_II__Type_II_REases	d1	0	WP_198442944.1|NZ_CP064936.1|379952|+
WP_171626343.1					TRUE	GCF_013140855	RM_Type_II__Type_II_REases	RM_Type_II__Type_II_REases	RM_Type_II__Type_II_REases	d1	0	WP_171626343.1|NZ_JABBPG010000004.1|287935|+
WP_233060532.1					TRUE	GCF_021183645	RM_Type_II__Type_II_REases	RM_Type_II__Type_II_REases	RM_Type_II__Type_II_REases	d1	0	WP_233060532.1|NZ_CP089225.1|5017024|+
WP_010651628.1					TRUE	GCF_000285495	RM_Type_II__Type_II_REases	RM_Type_II__Type_II_REases	RM_Type_II__Type_II_REases	d1	0	WP_010651628.1|NZ_HE610979.1|192204|+
WP_077808094.1					TRUE	GCF_002005465	RM_Type_II__Type_II_REases	RM_Type_II__Type_II_REases	RM_Type_II__Type_II_REases	d1	0	WP_077808094.1|NZ_CP014691.1|3272948|-
WP_136413428.1					TRUE	GCF_004803915	RM_Type_II__Type_II_REases	RM_Type_II__Type_II_REases	RM_Type_II__Type_II_REases	d1	0	WP_136413428.1|NZ_CP039396.1|169950|-
WP_104847884.1					TRUE	GCF_002946355	RM_Type_II__Type_II_REases	RM_Type_II__Type_II_REases	RM_Type_II__Type_II_REases	d1	0	WP_104847884.1|NZ_PKOZ01000001.1|516739|-
WP_210221676.1					TRUE	GCF_017901135	RM_Type_II__Type_II_REases	RM_Type_II__Type_II_REases	RM_Type_II__Type_II_REases	d1	0	WP_210221676.1|NZ_CP072801.1|3043279|-
WP_004087719.1					TRUE	GCF_000364285	RM_Type_II__Type_II_REases	RM_Type_II__Type_II_REases	RM_Type_II__Type_II_REases	d1	0	WP_004087719.1|NZ_KB822516.1|154774|+
WP_216470449.1					TRUE	GCF_018918345	RM_Type_II__Type_II_REases	RM_Type_II__Type_II_REases	RM_Type_II__Type_II_REases	d1	0	WP_216470449.1|NZ_JAHLQI010000004.1|126213|-
WP_262432807.1					TRUE	GCF_014385105	RM_Type_II__Type_II_REases	RM_Type_II__Type_II_REases	RM_Type_II__Type_II_REases	d1	0	WP_262432807.1|NZ_JACRTE010000051.1|1603|+
WP_003322230.1					TRUE	GCF_004802515	RM_Type_II__Type_II_REases	RM_Type_II__Type_II_REases	RM_Type_II__Type_II_REases	d1	0	WP_003322230.1|NZ_JALP01000019.1|507|-
WP_083051846.1					TRUE	GCF_002087085	RM_Type_II__Type_II_REases	RM_Type_II__Type_II_REases	RM_Type_II__Type_II_REases	d1	0	WP_083051846.1|NZ_MWQY01000017.1|1327|-
WP_119652455.1					TRUE	GCF_003585975	RM_Type_II__Type_II_REases	RM_Type_II__Type_II_REases	RM_Type_II__Type_II_REases	d1	0	WP_119652455.1|NZ_NSDI01000004.1|42832|+
WP_008580624.1					TRUE	GCF_000337075	RM_Type_II__Type_II_REases	RM_Type_II__Type_II_REases	RM_Type_II__Type_II_REases	d1	0	WP_008580624.1|NZ_AOJO01000003.1|80017|-
WP_267194025.1					TRUE	GCF_023161965	RM_Type_II__Type_II_REases	RM_Type_II__Type_II_REases	RM_Type_II__Type_II_REases	d1	0	WP_267194025.1|NZ_JALNTY010000001.1|933062|-
WP_115558512.1					TRUE	GCF_003363775	RM_Type_II__Type_II_REases	RM_Type_II__Type_II_REases	RM_Type_II__Type_II_REases	d1	0	WP_115558512.1|NZ_CP031376.1|1085367|-
WP_207787805.1					TRUE	GCF_004359955	RM_Type_II__Type_II_REases	RM_Type_II__Type_II_REases	RM_Type_II__Type_II_REases	d1	0	WP_207787805.1|NZ_SMSC01000015.1|48377|+
WP_104389091.1					TRUE	GCF_002934005	RM_Type_II__Type_II_REases	RM_Type_II__Type_II_REases	RM_Type_II__Type_II_REases	d1	0	WP_104389091.1|NZ_PGEM01000147.1|11306|+
WP_169153416.1					TRUE	GCF_012912135	RM_Type_II__Type_II_REases	RM_Type_II__Type_II_REases	RM_Type_II__Type_II_REases	d1	0	WP_169153416.1|NZ_QMEB01000004.1|40312|-
WP_184090954.1					TRUE	GCF_014218335	RM_Type_II__Type_II_REases	RM_Type_II__Type_II_REases	RM_Type_II__Type_II_REases	d1	0	WP_184090954.1|NZ_AP023367.1|1336764|+
WP_199399877.1					TRUE	GCF_003217575	RM_Type_II__Type_II_REases	RM_Type_II__Type_II_REases	RM_Type_II__Type_II_REases	d1	0	WP_199399877.1|NZ_QJTC01000020.1|68704|+
WP_176238546.1					TRUE	GCF_016865445	RM_Type_II__Type_II_REases	RM_Type_II__Type_II_REases	RM_Type_II__Type_II_REases	d1	0	WP_176238546.1|NZ_AP024412.1|624117|+
WP_095896452.1					TRUE	GCF_002302635	RM_Type_II__Type_II_REases	RM_Type_II__Type_II_REases	RM_Type_II__Type_II_REases	d1	0	WP_095896452.1|NZ_CP022387.1|2087752|+
WP_023947610.1					TRUE	GCF_900451005	RM_Type_II__Type_II_REases	RM_Type_II__Type_II_REases	RM_Type_II__Type_II_REases	d1	0	WP_023947610.1|NZ_UGIB01000001.1|547265|-
WP_174193550.1					TRUE	GCF_013315815	RM_Type_II__Type_II_REases	RM_Type_II__Type_II_REases	RM_Type_II__Type_II_REases	d1	0	WP_174193550.1|NZ_CP046051.1|1859945|+
WP_202593328.1					TRUE	GCF_900447205	RM_Type_II__Type_II_REases	RM_Type_II__Type_II_REases	RM_Type_II__Type_II_REases	d1	0	WP_202593328.1|NZ_UFXQ01000001.1|1668937|-
WP_034796804.1					TRUE	GCF_000697965	RM_Type_II__Type_II_REases	RM_Type_II__Type_II_REases	RM_Type_II__Type_II_REases	d1	0	WP_034796804.1|NZ_CP015882.1|30721|-
WP_190970958.1					TRUE	GCF_014698475	RM_Type_II__Type_II_REases	RM_Type_II__Type_II_REases	RM_Type_II__Type_II_REases	d1	0	WP_190970958.1|NZ_JACJTB010000066.1|10211|+
WP_127124362.1					TRUE	GCF_003990915	RM_Type_II__Type_II_REases	RM_Type_II__Type_II_REases	RM_Type_II__Type_II_REases	d1	0	WP_127124362.1|NZ_BHXQ01000013.1|311|-
WP_121834497.1					TRUE	GCF_003686955	RM_Type_II__Type_II_REases	RM_Type_II__Type_II_REases	RM_Type_II__Type_II_REases	d1	0	WP_121834497.1|NZ_RCVM01000001.1|306725|-
WP_096644333.1					TRUE	GCF_002367995	RM_Type_II__Type_II_REases	RM_Type_II__Type_II_REases	RM_Type_II__Type_II_REases	d1	0	WP_096644333.1|NZ_AP018207.1|4025123|-
WP_129197911.1					TRUE	GCF_004124235	RM_Type_II__Type_II_REases	RM_Type_II__Type_II_REases	RM_Type_II__Type_II_REases	d1	0	WP_129197911.1|NZ_CP032487.1|3494968|+
WP_054449502.1					TRUE	GCF_019575995	RM_Type_II__Type_II_REases	RM_Type_II__Type_II_REases	RM_Type_II__Type_II_REases	d1	0	WP_054449502.1|NZ_CP080568.1|55565|-
WP_142608021.1					TRUE	GCF_006861775	RM_Type_II__Type_II_REases	RM_Type_II__Type_II_REases	RM_Type_II__Type_II_REases	d1	0	WP_142608021.1|NZ_VDGG01000030.1|40215|+
WP_093574685.1					TRUE	GCF_900115345	RM_Type_II__Type_II_REases	RM_Type_II__Type_II_REases	RM_Type_II__Type_II_REases	d1	0	WP_093574685.1|NZ_FOWC01000006.1|392755|-
WP_025839378.1					TRUE	GCF_001683355	RM_Type_II__Type_II_REases	RM_Type_II__Type_II_REases	RM_Type_II__Type_II_REases	d1	0	WP_025839378.1|NZ_CP016205.1|623906|-
WP_207679646.1					TRUE	GCF_017377395	RM_Type_II__Type_II_REases	RM_Type_II__Type_II_REases	RM_Type_II__Type_II_REases	d1	0	WP_207679646.1|NZ_CP061800.1|6575387|-
WP_189442455.1					TRUE	GCF_014651895	RM_Type_II__Type_II_REases	RM_Type_II__Type_II_REases	RM_Type_II__Type_II_REases	d1	0	WP_189442455.1|NZ_BMXT01000005.1|70096|+
WP_084435298.1					TRUE	GCF_001651875	RM_Type_II__Type_II_REases	RM_Type_II__Type_II_REases	RM_Type_II__Type_II_REases	d1	0	WP_084435298.1|NZ_LNQB01000058.1|82018|+
WP_204730856.1					TRUE	GCF_016908195	RM_Type_II__Type_II_REases	RM_Type_II__Type_II_REases	RM_Type_II__Type_II_REases	d1	0	WP_204730856.1|NZ_JAFBDK010000027.1|52|-
WP_141361801.1					TRUE	GCF_006539925	RM_Type_II__Type_II_REases	RM_Type_II__Type_II_REases	RM_Type_II__Type_II_REases	d1	0	WP_141361801.1|NZ_BJNY01000002.1|274385|-
WP_006624485.1					TRUE	GCF_000973065	RM_Type_II__Type_II_REases	RM_Type_II__Type_II_REases	RM_Type_II__Type_II_REases	d1	0	WP_006624485.1|NZ_FO818640.1|4097955|-
WP_257121246.1					TRUE	GCF_024584745	RM_Type_II__Type_II_REases	RM_Type_II__Type_II_REases	RM_Type_II__Type_II_REases	d1	0	WP_257121246.1|NZ_CP099464.1|71460|-
WP_047979901.1					TRUE	GCF_001038425	RM_Type_II__Type_II_REases	RM_Type_II__Type_II_REases	RM_Type_II__Type_II_REases	d1	0	WP_047979901.1|NZ_LDPV02000022.1|6166|-
WP_150905759.1					TRUE	GCF_008727925	RM_Type_II__Type_II_REases	RM_Type_II__Type_II_REases	RM_Type_II__Type_II_REases	d1	0	WP_150905759.1|NZ_VTWT01000013.1|38605|+
WP_008723793.1					TRUE	GCF_000316195	RM_Type_II__Type_II_REases	RM_Type_II__Type_II_REases	RM_Type_II__Type_II_REases	d1	0	WP_008723793.1|NZ_JH994111.1|361627|-
WP_201573136.1					TRUE	GCF_904846365	RM_Type_II__Type_II_REases	RM_Type_II__Type_II_REases	RM_Type_II__Type_II_REases	d1	0	WP_201573136.1|NZ_CAJHAL010000060.1|4556|+
WP_188627995.1					TRUE	GCF_014642175	RM_Type_II__Type_II_REases	RM_Type_II__Type_II_REases	RM_Type_II__Type_II_REases	d1	0	WP_188627995.1|NZ_BMIL01000015.1|14698|-
WP_071122332.1					TRUE	GCF_900106785	RM_Type_II__Type_II_REases	RM_Type_II__Type_II_REases	RM_Type_II__Type_II_REases	d1	0	WP_071122332.1|NZ_LT629843.1|138770|+
WP_217978429.1					TRUE	GCF_019168305	RM_Type_II__Type_II_REases	RM_Type_II__Type_II_REases	RM_Type_II__Type_II_REases	d1	0	WP_217978429.1|NZ_JAHTBI010000150.1|2332|-
WP_146682660.1					TRUE	GCF_001999965	RM_Type_II__Type_II_REases	RM_Type_II__Type_II_REases	RM_Type_II__Type_II_REases	d1	0	WP_146682660.1|NZ_CP019646.1|954518|+
WP_193403787.1					TRUE	GCF_014946725	RM_Type_II__Type_II_REases	RM_Type_II__Type_II_REases	RM_Type_II__Type_II_REases	d1	0	WP_193403787.1|NZ_JACFXY010000001.1|679373|+
WP_094691949.1					TRUE	GCF_002797875	RM_Type_II__Type_II_REases	RM_Type_II__Type_II_REases	RM_Type_II__Type_II_REases	d1	0	WP_094691949.1|NZ_PGFC01000007.1|48079|-
WP_208289658.1					TRUE	GCF_018388465	RM_Type_II__Type_II_REases	RM_Type_II__Type_II_REases	RM_Type_II__Type_II_REases	d1	0	WP_208289658.1|NZ_CP074404.1|224840|-
WP_103061755.1					TRUE	GCF_004102025	RM_Type_II__Type_II_REases	RM_Type_II__Type_II_REases	RM_Type_II__Type_II_REases	d1	0	WP_103061755.1|NZ_CP025228.1|3855157|+
WP_010074016.1					TRUE	GCF_000145275	RM_Type_II__Type_II_REases	RM_Type_II__Type_II_REases	RM_Type_II__Type_II_REases	d1	0	WP_010074016.1|NC_014393.1|4829138|-
WP_223038988.1					TRUE	GCF_019884785	RM_Type_II__Type_II_REases	RM_Type_II__Type_II_REases	RM_Type_II__Type_II_REases	d1	0	WP_223038988.1|NZ_CP082326.1|1337338|+
WP_173059067.1					TRUE	GCF_013248975	RM_Type_II__Type_II_REases	RM_Type_II__Type_II_REases	RM_Type_II__Type_II_REases	d1	0	WP_173059067.1|NZ_JABRWH010000001.1|333790|-
WP_096571747.1					TRUE	GCF_002368075	RM_Type_II__Type_II_REases	RM_Type_II__Type_II_REases	RM_Type_II__Type_II_REases	d1	0	WP_096571747.1|NZ_AP018314.1|4287175|-
WP_227324034.1					TRUE	GCF_020618775	RM_Type_II__Type_II_REases	RM_Type_II__Type_II_REases	RM_Type_II__Type_II_REases	d1	0	WP_227324034.1|NZ_JAESVB010000033.1|1795|+
WP_163906417.1					TRUE	GCF_010450895	RM_Type_II__Type_II_REases	RM_Type_II__Type_II_REases	RM_Type_II__Type_II_REases	d1	0	WP_163906417.1|NZ_CP048428.1|42554|+
WP_217202040.1					TRUE	GCF_019038595	RM_Type_II__Type_II_REases	RM_Type_II__Type_II_REases	RM_Type_II__Type_II_REases	d1	0	WP_217202040.1|NZ_JAHOPF010000008.1|36139|+
WP_099463883.1					TRUE	GCF_900232875	RM_Type_II__Type_II_REases	RM_Type_II__Type_II_REases	RM_Type_II__Type_II_REases	d1	0	WP_099463883.1|NZ_LT960488.1|1390545|-
WP_028244679.1					TRUE	GCF_000423505	RM_Type_II__Type_II_REases	RM_Type_II__Type_II_REases	RM_Type_II__Type_II_REases	d1	0	WP_028244679.1|NZ_AUIC01000003.1|298957|+
WP_236170347.1					TRUE	GCF_021602155	RM_Type_II__Type_II_REases	RM_Type_II__Type_II_REases	RM_Type_II__Type_II_REases	d1	0	WP_236170347.1|NZ_BQHY01000008.1|307276|-
WP_233060535.1					TRUE	GCF_021183645	RM_Type_II__Type_II_REases	RM_Type_II__Type_II_REases	RM_Type_II__Type_II_REases	d1	0	WP_233060535.1|NZ_CP089225.1|5018514|-
WP_109585638.1					TRUE	GCF_003151025	RM_Type_II__Type_II_REases	RM_Type_II__Type_II_REases	RM_Type_II__Type_II_REases	d1	0	WP_109585638.1|NZ_CP029477.1|19369|+
WP_092309198.1					TRUE	GCF_900116065	RM_Type_II__Type_II_REases	RM_Type_II__Type_II_REases	RM_Type_II__Type_II_REases	d1	0	WP_092309198.1|NZ_FOZV01000003.1|213685|-
WP_103294777.1					TRUE	GCF_003019255	RM_Type_II__Type_II_REases	RM_Type_II__Type_II_REases	RM_Type_II__Type_II_REases	d1	0	WP_103294777.1|NZ_CP027847.1|2038|-
WP_230242723.1					TRUE	GCF_020971565	RM_Type_II__Type_II_REases	RM_Type_II__Type_II_REases	RM_Type_II__Type_II_REases	d1	0	WP_230242723.1|NZ_CP087392.1|4605981|-
WP_249097087.1					TRUE	GCF_023333595	RM_Type_II__Type_II_REases	RM_Type_II__Type_II_REases	RM_Type_II__Type_II_REases	d1	0	WP_249097087.1|NZ_JAIQZM010000007.1|173044|-
WP_115218062.1					TRUE	GCF_900460215	RM_Type_II__Type_II_REases	RM_Type_II__Type_II_REases	RM_Type_II__Type_II_REases	d1	0	WP_115218062.1|NZ_UHIA01000004.1|18827|-
WP_206660842.1					TRUE	GCF_004138445	RM_Type_II__Type_II_REases	RM_Type_II__Type_II_REases	RM_Type_II__Type_II_REases	d1	0	WP_206660842.1|NZ_PRLN01000008.1|19487|+
WP_034346656.1					TRUE	GCF_900198465	RM_Type_II__Type_II_REases	RM_Type_II__Type_II_REases	RM_Type_II__Type_II_REases	d1	0	WP_034346656.1|NZ_FZNG01000030.1|3745|+
WP_277639581.1					TRUE	GCF_029265535	RM_Type_II__Type_II_REases	RM_Type_II__Type_II_REases	RM_Type_II__Type_II_REases	d1	0	WP_277639581.1|NZ_JAJUIH010000008.1|178653|-
WP_213863270.1					TRUE	GCF_018454475	RM_Type_II__Type_II_REases	RM_Type_II__Type_II_REases	RM_Type_II__Type_II_REases	d1	0	WP_213863270.1|NZ_JADCNC010000015.1|26054|-
WP_012407799.1					TRUE	GCF_000020025	RM_Type_II__Type_II_REases	RM_Type_II__Type_II_REases	RM_Type_II__Type_II_REases	d1	0	WP_012407799.1|NC_010628.1|1250997|+
WP_217992516.1					TRUE	GCF_002554705	RM_Type_II__Type_II_REases	RM_Type_II__Type_II_REases	RM_Type_II__Type_II_REases	d1	0	WP_217992516.1|NZ_PDEP01000007.1|60412|-
WP_240378175.1					TRUE	GCF_022458745	RM_Type_II__Type_II_REases	RM_Type_II__Type_II_REases	RM_Type_II__Type_II_REases	d1	0	WP_240378175.1|NZ_JAJJJF010000025.1|679|+
WP_007312066.1					TRUE	GCF_000235665	RM_Type_II__Type_II_REases	RM_Type_II__Type_II_REases	RM_Type_II__Type_II_REases	d1	0	WP_007312066.1|NZ_AESD01000628.1|2908|+
WP_138518831.1					TRUE	GCF_005871185	RM_Type_II__Type_II_REases	RM_Type_II__Type_II_REases	RM_Type_II__Type_II_REases	d1	0	WP_138518831.1|NZ_SWKN01000009.1|237050|-
WP_160850818.1					TRUE	GCF_009833495	RM_Type_II__Type_II_REases	RM_Type_II__Type_II_REases	RM_Type_II__Type_II_REases	d1	0	WP_160850818.1|NZ_WUWG01000001.1|5808|+
WP_013617536.1					TRUE	GCF_000190575	RM_Type_II__Type_II_REases	RM_Type_II__Type_II_REases	RM_Type_II__Type_II_REases	d1	0	WP_013617536.1|NC_015164.1|1729441|+
WP_206573887.1					TRUE	GCF_017254865	RM_Type_II__Type_II_REases	RM_Type_II__Type_II_REases	RM_Type_II__Type_II_REases	d1	0	WP_206573887.1|NZ_JAFKCV010000005.1|194295|+
WP_216697169.1					TRUE	GCF_018982945	RM_Type_II__Type_II_REases	RM_Type_II__Type_II_REases	RM_Type_II__Type_II_REases	d1	0	WP_216697169.1|NZ_JABRXE010000005.1|148828|-
WP_190356705.1					TRUE	GCF_014696875	RM_Type_II__Type_II_REases	RM_Type_II__Type_II_REases	RM_Type_II__Type_II_REases	d1	0	WP_190356705.1|NZ_JACJQV010000059.1|19620|+
WP_095558942.1					TRUE	GCF_000146025	RM_Type_II__Type_II_REases	RM_Type_II__Type_II_REases	RM_Type_II__Type_II_REases	d1	0	WP_095558942.1|NC_020419.1|1058986|+
WP_224198043.1					TRUE	GCF_916098265	RM_Type_II__Type_II_REases	RM_Type_II__Type_II_REases	RM_Type_II__Type_II_REases	d1	0	WP_224198043.1|NZ_OU701459.1|1089165|-
WP_012781101.1					TRUE	GCF_000023825	RM_Type_II__Type_II_REases	RM_Type_II__Type_II_REases	RM_Type_II__Type_II_REases	d1	0	WP_012781101.1|NC_013061.1|1088455|+
WP_134572598.1					TRUE	GCF_004403345	RM_Type_II__Type_II_REases	RM_Type_II__Type_II_REases	RM_Type_II__Type_II_REases	d1	0	WP_134572598.1|NZ_SOGT01000012.1|121358|-
WP_261522507.1					TRUE	GCF_025398255	RM_Type_II__Type_II_REases	RM_Type_II__Type_II_REases	RM_Type_II__Type_II_REases	d1	0	WP_261522507.1|NZ_JAODNW010000029.1|18270|-
WP_211517686.1					TRUE	GCF_900129585	RM_Type_II__Type_II_REases	RM_Type_II__Type_II_REases	RM_Type_II__Type_II_REases	d1	0	WP_211517686.1|NZ_FQWF01000011.1|106748|-
WP_095558716.1					TRUE	GCF_000146025	RM_Type_II__Type_II_REases	RM_Type_II__Type_II_REases	RM_Type_II__Type_II_REases	d1	0	WP_095558716.1|NC_020419.1|412651|+
WP_272816571.1					TRUE	GCF_021295095	RM_Type_II__Type_II_REases	RM_Type_II__Type_II_REases	RM_Type_II__Type_II_REases	d1	0	WP_272816571.1|NZ_JAJLQX010000002.1|3135|+
WP_016251591.1					TRUE	GCF_900474605	RM_Type_II__Type_II_REases	RM_Type_II__Type_II_REases	RM_Type_II__Type_II_REases	d1	0	WP_016251591.1|NZ_LS483306.1|545661|+
WP_070113439.1					TRUE	GCF_001756615	RM_Type_II__Type_II_REases	RM_Type_II__Type_II_REases	RM_Type_II__Type_II_REases	d1	0	WP_070113439.1|NZ_LZXY01000018.1|15587|+
WP_017754396.1					TRUE	GCF_000331575	RM_Type_II__Type_II_REases	RM_Type_II__Type_II_REases	RM_Type_II__Type_II_REases	d1	0	WP_017754396.1|NZ_ANOK01000005.1|101928|-
WP_019034330.1					TRUE	GCF_900454715	RM_Type_II__Type_II_REases	RM_Type_II__Type_II_REases	RM_Type_II__Type_II_REases	d1	0	WP_019034330.1|NZ_UGSZ01000001.1|1200521|-
WP_173118997.1					TRUE	GCF_028746185	RM_Type_II__Type_II_REases	RM_Type_II__Type_II_REases	RM_Type_II__Type_II_REases	d1	0	WP_173118997.1|NZ_JAQIVH010000029.1|85955|+
WP_120944521.1					TRUE	GCF_003660285	RM_Type_II__Type_II_REases	RM_Type_II__Type_II_REases	RM_Type_II__Type_II_REases	d1	0	WP_120944521.1|NZ_QXQQ01000003.1|106337|-
WP_072622744.1					TRUE	GCF_001890765	RM_Type_II__Type_II_REases	RM_Type_II__Type_II_REases	RM_Type_II__Type_II_REases	d1	0	WP_072622744.1|NZ_KV878783.1|4732104|-
WP_011745942.1					TRUE	GCF_000015125	RM_Type_II__Type_II_REases	RM_Type_II__Type_II_REases	RM_Type_II__Type_II_REases	d1	0	WP_011745942.1|NC_008639.1|2474978|-
WP_185961807.1					TRUE	GCF_007018965	RM_Type_II__Type_II_REases	RM_Type_II__Type_II_REases	RM_Type_II__Type_II_REases	d1	0	WP_185961807.1|NZ_VJYZ01000002.1|9583|+
WP_064089647.1					TRUE	GCF_001648475	RM_Type_II__Type_II_REases	RM_Type_II__Type_II_REases	RM_Type_II__Type_II_REases	d1	0	WP_064089647.1|NZ_LXSQ01000014.1|96310|+
WP_073970655.1					TRUE	GCF_019048385	RM_Type_II__Type_II_REases	RM_Type_II__Type_II_REases	RM_Type_II__Type_II_REases	d1	0	WP_073970655.1|NZ_CP077366.1|3514736|-
WP_121302807.1					TRUE	GCF_003634715	RM_Type_II__Type_II_REases	RM_Type_II__Type_II_REases	RM_Type_II__Type_II_REases	d1	0	WP_121302807.1|NZ_RBWW01000001.1|1333942|+
WP_173491530.1					TRUE	GCF_013283745	RM_Type_II__Type_II_REases	RM_Type_II__Type_II_REases	RM_Type_II__Type_II_REases	d1	0	WP_173491530.1|NZ_JABSTZ010000002.1|435980|+
WP_168660527.1					TRUE	GCF_012295575	RM_Type_II__Type_II_REases	RM_Type_II__Type_II_REases	RM_Type_II__Type_II_REases	d1	0	WP_168660527.1|NZ_CP051180.1|2271604|-
WP_138431354.1					TRUE	GCF_005869845	RM_Type_II__Type_II_REases	RM_Type_II__Type_II_REases	RM_Type_II__Type_II_REases	d1	0	WP_138431354.1|NZ_VAWF01000003.1|99183|-
WP_013520401.1					TRUE	GCF_000179015	RM_Type_II__Type_II_REases	RM_Type_II__Type_II_REases	RM_Type_II__Type_II_REases	d1	0	WP_013520401.1|NC_014910.1|3745535|+
WP_223804664.1					TRUE	GCF_006965445	RM_Type_II__Type_II_REases	RM_Type_II__Type_II_REases	RM_Type_II__Type_II_REases	d1	0	WP_223804664.1|NZ_CP041356.1|63562|-
WP_176269649.1					TRUE	GCF_013371425	RM_Type_II__Type_II_REases	RM_Type_II__Type_II_REases	RM_Type_II__Type_II_REases	d1	0	WP_176269649.1|NZ_JABVBA010000004.1|3352|-
WP_246993051.1					TRUE	GCF_023017165	RM_Type_II__Type_II_REases	RM_Type_II__Type_II_REases	RM_Type_II__Type_II_REases	d1	0	WP_246993051.1|NZ_JALKBW010000001.1|1310790|+
WP_131733470.1					TRUE	GCF_900683595	RM_Type_II__Type_II_REases	RM_Type_II__Type_II_REases	RM_Type_II__Type_II_REases	d1	0	WP_131733470.1|NZ_CAACYD010000005.1|248267|+
WP_130332294.1					TRUE	GCF_004217615	RM_Type_II__Type_II_REases	RM_Type_II__Type_II_REases	RM_Type_II__Type_II_REases	d1	0	WP_130332294.1|NZ_SHLD01000001.1|2081247|-
WP_200987891.1					TRUE	GCF_015245355	RM_Type_II__Type_II_REases	RM_Type_II__Type_II_REases	RM_Type_II__Type_II_REases	d1	0	WP_200987891.1|NZ_CP063311.1|3784395|+
WP_240142876.1					TRUE	GCF_009711055	RM_Type_II__Type_II_REases	RM_Type_II__Type_II_REases	RM_Type_II__Type_II_REases	d1	0	WP_240142876.1|NZ_WMJY01000042.1|19|-
WP_131581925.1					TRUE	GCF_004337475	RM_Type_II__Type_II_REases	RM_Type_II__Type_II_REases	RM_Type_II__Type_II_REases	d1	0	WP_131581925.1|NZ_SJZJ01000004.1|159162|+
WP_162085350.1					TRUE	GCF_009937995	RM_Type_II__Type_II_REases	RM_Type_II__Type_II_REases	RM_Type_II__Type_II_REases	d1	0	WP_162085350.1|NZ_AP021881.1|2411219|-
WP_265788790.1					TRUE	GCF_026228885	RM_Type_II__Type_II_REases	RM_Type_II__Type_II_REases	RM_Type_II__Type_II_REases	d1	0	WP_265788790.1|NZ_JAJNDC010000001.1|1663692|-
WP_008628304.1					TRUE	GCF_900683745	RM_Type_II__Type_II_REases	RM_Type_II__Type_II_REases	RM_Type_II__Type_II_REases	d1	0	WP_008628304.1|NZ_LR215980.1|2336634|-
WP_143905934.1					TRUE	GCF_007559025	RM_Type_II__Type_II_REases	RM_Type_II__Type_II_REases	RM_Type_II__Type_II_REases	d1	0	WP_143905934.1|NZ_CP041765.1|426594|-
WP_005835239.1					TRUE	GCF_004117055	RM_Type_II__Type_II_REases	RM_Type_II__Type_II_REases	RM_Type_II__Type_II_REases	d1	0	WP_005835239.1|NZ_CP026363.1|4754644|+
WP_259091647.1					TRUE	GCF_024808255	RM_Type_II__Type_II_REases	RM_Type_II__Type_II_REases	RM_Type_II__Type_II_REases	d1	0	WP_259091647.1|NZ_JANTYS010000009.1|149873|-
WP_245991884.1					TRUE	GCF_003667575	RM_Type_II__Type_II_REases	RM_Type_II__Type_II_REases	RM_Type_II__Type_II_REases	d1	0	WP_245991884.1|NZ_RCUY01000002.1|402186|-
WP_147391068.1					TRUE	GCF_007989895	RM_Type_II__Type_II_REases	RM_Type_II__Type_II_REases	RM_Type_II__Type_II_REases	d1	0	WP_147391068.1|NZ_BJTY01000151.1|1|-
WP_183682119.1					TRUE	GCF_014202695	RM_Type_II__Type_II_REases	RM_Type_II__Type_II_REases	RM_Type_II__Type_II_REases	d1	0	WP_183682119.1|NZ_JACHHH010000001.1|397736|+
WP_025250942.1					TRUE	GCF_000565215	RM_Type_II__Type_II_REases	RM_Type_II__Type_II_REases	RM_Type_II__Type_II_REases	d1	0	WP_025250942.1|NZ_CP006934.1|443707|+
WP_158247576.1					TRUE	GCF_004102025	RM_Type_II__Type_II_REases	RM_Type_II__Type_II_REases	RM_Type_II__Type_II_REases	d1	0	WP_158247576.1|NZ_CP025228.1|3856529|+
WP_013447565.1					TRUE	GCF_000253095	RM_Type_II__Type_II_REases	RM_Type_II__Type_II_REases	RM_Type_II__Type_II_REases	d1	0	WP_013447565.1|NC_017521.1|539412|+
WP_168606793.1					TRUE	GCF_012276695	RM_Type_II__Type_II_REases	RM_Type_II__Type_II_REases	RM_Type_II__Type_II_REases	d1	0	WP_168606793.1|NZ_CP038852.1|694100|-
WP_130010977.1					TRUE	GCF_004153455	RM_Type_II__Type_II_REases	RM_Type_II__Type_II_REases	RM_Type_II__Type_II_REases	d1	0	WP_130010977.1|NZ_SDQE01000020.1|21883|-
WP_012642605.1					TRUE	GCF_000021685	Cas__cmr6gr7_III-B_3	Cas__csm3gr7_III-D_2	Cas__csm3gr7_III-D_2	d2	4	WP_012642605.1|NC_011961.1|107516|-
WP_148683431.1					TRUE	GCF_000258425	Cas__cmr6gr7_III-B_3	Cas__csm3gr7_III-D_2	Cas__csm3gr7_III-D_2	d2	4	WP_148683431.1|NC_017461.1|63658|-
WP_075426195.1					TRUE	GCF_001535985	Cas__cmr6gr7_III-B_3	Cas__csm3gr7_III-D_2	Cas__csm3gr7_III-D_2	d2	4	WP_075426195.1|NZ_CZVS01000049.1|13250|+
WP_058265427.1					TRUE	GCF_900096925	Cas__cmr6gr7_III-B_3	Cas__csm3gr7_III-D_2	Cas__csm3gr7_III-D_2	d2	4	WP_058265427.1|NZ_FMYN01000003.1|43570|+
WP_141603295.1					TRUE	GCF_006569205	Cas__cmr6gr7_III-B_3	Cas__csm3gr7_III-D_2	Cas__csm3gr7_III-D_2	d2	4	WP_141603295.1|NZ_VIGD01000028.1|3701|-
WP_106346766.1					TRUE	GCF_003001905	Cas__cmr6gr7_III-B_3	Cas__csm3gr7_III-D_2	Cas__csm3gr7_III-D_2	d2	4	WP_106346766.1|NZ_PVNE01000049.1|1574|-
WP_146983233.1					TRUE	GCF_007997015	Cas__cmr6gr7_III-B_3	Cas__csm3gr7_III-D_2	Cas__csm3gr7_III-D_2	d2	4	WP_146983233.1|NZ_VOSM01000016.1|87171|+
WP_051655748.1					TRUE	GCF_000701405	Cas__cmr6gr7_III-B_3	Cas__csm3gr7_III-D_2	Cas__csm3gr7_III-D_2	d2	4	WP_051655748.1|NZ_KL370780.1|80565|+
WP_126582127.1					TRUE	GCF_003967535	Cas__cmr6gr7_III-B_3	Cas__csm3gr7_III-D_2	Cas__csm3gr7_III-D_2	d2	4	WP_126582127.1|NZ_BIFR01000002.1|220452|+
WP_072792189.1					TRUE	GCF_900128965	Cas__cmr6gr7_III-B_3	Cas__csm3gr7_III-D_2	Cas__csm3gr7_III-D_2	d2	4	WP_072792189.1|NZ_FQUL01000042.1|4883|-
WP_209869110.1					TRUE	GCF_017876165	Cas__cmr6gr7_III-B_3	Cas__csm3gr7_III-D_2	Cas__csm3gr7_III-D_2	d2	4	WP_209869110.1|NZ_JAGINQ010000001.1|19441|+
WP_212694676.1					TRUE	GCF_018141445	Cas__cmr6gr7_III-B_3	Cas__csm3gr7_III-D_2	Cas__csm3gr7_III-D_2	d2	4	WP_212694676.1|NZ_CP058649.1|4197324|-
WP_229570400.1					TRUE	GCF_020886315	Cas__cmr6gr7_III-B_3	Cas__csm3gr7_III-D_2	Cas__csm3gr7_III-D_2	d2	4	WP_229570400.1|NZ_AP025226.1|2664702|+
WP_075049391.1					TRUE	GCF_001481685	Cas__cmr6gr7_III-B_3	Cas__csm3gr7_III-D_2	Cas__csm3gr7_III-D_2	d2	4	WP_075049391.1|NZ_CP006867.1|295565|+
WP_027003424.1					TRUE	GCF_000422585	Cas__cmr6gr7_III-B_3	Cas__csm3gr7_III-D_2	Cas__csm3gr7_III-D_2	d2	4	WP_027003424.1|NZ_KE383884.1|36121|+
WP_237179462.1					TRUE	GCF_000234805	Cas__cmr6gr7_III-B_3	Cas__csm3gr7_III-D_2	Cas__csm3gr7_III-D_2	d2	4	WP_237179462.1|NC_016645.1|744581|-
WP_011900599.1					TRUE	GCF_000016385	Cas__cmr6gr7_III-B_3	Cas__csm3gr7_III-D_2	Cas__csm3gr7_III-D_2	d2	4	WP_011900599.1|NC_009376.1|1004361|-
WP_006285305.1					TRUE	GCF_000315235	Cas__cmr6gr7_III-B_3	Cas__csm3gr7_III-D_2	Cas__csm3gr7_III-D_2	d2	4	WP_006285305.1|NZ_BALG01000055.1|10357|+
WP_188615067.1					TRUE	GCF_014643595	Cas__cmr6gr7_III-B_3	Cas__csm3gr7_III-D_2	Cas__csm3gr7_III-D_2	d2	4	WP_188615067.1|NZ_BMJT01000007.1|805|-
WP_184045342.1					TRUE	GCF_014197915	Cas__cmr6gr7_III-B_3	Cas__csm3gr7_III-D_2	Cas__csm3gr7_III-D_2	d2	4	WP_184045342.1|NZ_JACIGK010000016.1|5233|+
WP_162657435.1					TRUE	GCF_901538355	Cas__cmr6gr7_III-B_3	Cas__csm3gr7_III-D_2	Cas__csm3gr7_III-D_2	d2	4	WP_162657435.1|NZ_LR593887.1|2057288|+
WP_022854428.1					TRUE	GCF_000421585	Cas__cmr6gr7_III-B_3	Cas__csm3gr7_III-D_2	Cas__csm3gr7_III-D_2	d2	4	WP_022854428.1|NZ_ATXH01000037.1|9311|+
WP_022261313.1					TRUE	GCF_020181435	Cas__cmr6gr7_III-B_3	Cas__csm3gr7_III-D_2	Cas__csm3gr7_III-D_2	d2	4	WP_022261313.1|NZ_CP084016.1|512975|-
WP_115219456.1					TRUE	GCF_900460215	Cas__cmr6gr7_III-B_3	Cas__csm3gr7_III-D_2	Cas__csm3gr7_III-D_2	d2	4	WP_115219456.1|NZ_UHIA01000004.1|1681420|-
WP_013336272.1					TRUE	GCF_000148385	Cas__cmr6gr7_III-B_3	Cas__csm3gr7_III-D_2	Cas__csm3gr7_III-D_2	d2	4	WP_013336272.1|NC_014537.1|1103512|-
WP_013659861.1					TRUE	GCF_000192865	Cas__cmr6gr7_III-B_3	Cas__csm3gr7_III-D_2	Cas__csm3gr7_III-D_2	d2	4	WP_013659861.1|NC_015276.1|702960|-
WP_193587522.1					TRUE	GCF_015034585	Cas__cmr6gr7_III-B_3	Cas__csm3gr7_III-D_2	Cas__csm3gr7_III-D_2	d2	4	WP_193587522.1|NZ_CP063232.1|958400|+
WP_072726509.1					TRUE	GCF_900129915	Cas__cmr6gr7_III-B_3	Cas__csm3gr7_III-D_2	Cas__csm3gr7_III-D_2	d2	4	WP_072726509.1|NZ_FQXH01000042.1|6830|-
WP_147166912.1					TRUE	GCF_007993045	Cas__cmr6gr7_III-B_3	Cas__csm3gr7_III-D_2	Cas__csm3gr7_III-D_2	d2	4	WP_147166912.1|NZ_VOOR01000013.1|15466|-
WP_072715736.1					TRUE	GCF_900142415	Cas__cmr6gr7_III-B_3	Cas__csm3gr7_III-D_2	Cas__csm3gr7_III-D_2	d2	4	WP_072715736.1|NZ_FRAU01000006.1|4219|-
WP_207857667.1					TRUE	GCF_017377855	Cas__cmr6gr7_III-B_3	Cas__csm3gr7_III-D_2	Cas__csm3gr7_III-D_2	d2	4	WP_207857667.1|NZ_JAFREP010000004.1|404102|+
WP_028893833.1					TRUE	GCF_000512235	Cas__cmr6gr7_III-B_3	Cas__csm3gr7_III-D_2	Cas__csm3gr7_III-D_2	d2	4	WP_028893833.1|NZ_KI867150.1|657713|+
WP_009164037.1					TRUE	GCF_022846135	Cas__cmr6gr7_III-B_3	Cas__csm3gr7_III-D_2	Cas__csm3gr7_III-D_2	d2	4	WP_009164037.1|NZ_AP025585.1|2436672|-
WP_013886725.1					TRUE	GCF_000218625	Cas__cmr6gr7_III-B_3	Cas__csm3gr7_III-D_2	Cas__csm3gr7_III-D_2	d2	4	WP_013886725.1|NC_015672.1|1713352|-
WP_055409353.1					TRUE	GCF_001412615	Cas__cmr6gr7_III-B_3	Cas__csm3gr7_III-D_2	Cas__csm3gr7_III-D_2	d2	4	WP_055409353.1|NZ_CP013011.1|1349103|-
WP_211428387.1					TRUE	GCF_018304825	Cas__cmr6gr7_III-B_3	Cas__csm3gr7_III-D_2	Cas__csm3gr7_III-D_2	d2	4	WP_211428387.1|NZ_CP072648.1|2179105|-
WP_019960643.1					TRUE	GCF_000382325	Cas__cmr6gr7_III-B_3	Cas__csm3gr7_III-D_2	Cas__csm3gr7_III-D_2	d2	4	WP_019960643.1|NZ_KB908056.1|1134955|-
WP_027180401.1					TRUE	GCF_000429985	Cas__cmr6gr7_III-B_3	Cas__csm3gr7_III-D_2	Cas__csm3gr7_III-D_2	d2	4	WP_027180401.1|NZ_KE387016.1|7222|+
WP_165200350.1					TRUE	GCF_011058155	Cas__cmr6gr7_III-B_3	Cas__csm3gr7_III-D_2	Cas__csm3gr7_III-D_2	d2	4	WP_165200350.1|NZ_JAALFC010000007.1|31173|-
WP_012875884.1					TRUE	GCF_000025005	Cas__cmr6gr7_III-B_3	Cas__csm3gr7_III-D_2	Cas__csm3gr7_III-D_2	d2	4	WP_012875884.1|NC_013526.1|68050|-
WP_015334631.1					TRUE	GCF_000331025	Cas__cmr6gr7_III-B_3	Cas__csm3gr7_III-D_2	Cas__csm3gr7_III-D_2	d2	4	WP_015334631.1|NC_020055.1|28541|-
WP_079423178.1					TRUE	GCF_002029235	Cas__cmr6gr7_III-B_3	Cas__csm3gr7_III-D_2	Cas__csm3gr7_III-D_2	d2	4	WP_079423178.1|NZ_MZGV01000013.1|100883|+
WP_265134988.1					TRUE	GCF_026108055	Cas__cmr6gr7_III-B_3	Cas__csm3gr7_III-D_2	Cas__csm3gr7_III-D_2	d2	4	WP_265134988.1|NZ_JAPEIW010000027.1|986|-
WP_170161714.1					TRUE	GCF_003751385	Cas__cmr6gr7_III-B_3	Cas__csm3gr7_III-D_2	Cas__csm3gr7_III-D_2	d2	4	WP_170161714.1|NZ_RJVA01000012.1|110121|+
WP_151727986.1					TRUE	GCF_008974285	Cas__cmr6gr7_III-B_3	Cas__csm3gr7_III-D_2	Cas__csm3gr7_III-D_2	d2	4	WP_151727986.1|NZ_BKZV01000002.1|442744|+
WP_013487746.1					TRUE	GCF_000177235	RM_Type_II__Type_II_MTases	RM_Type_II__Type_II_MTases	RM_Type_II__Type_II_MTases	d1	0	WP_013487746.1|NC_014829.1|1286071|-
WP_073303764.1					TRUE	GCF_900142455	RM_Type_II__Type_II_MTases	RM_Type_II__Type_II_MTases	RM_Type_II__Type_II_MTases	d1	0	WP_073303764.1|NZ_FRAW01000011.1|12014|-
WP_246427238.1					TRUE	GCF_014199295	RM_Type_II__Type_II_MTases	RM_Type_II__Type_II_MTases	RM_Type_II__Type_II_MTases	d1	0	WP_246427238.1|NZ_JACIJH010000009.1|81249|-
WP_235853051.1					TRUE	GCF_003660285	RM_Type_II__Type_II_MTases	RM_Type_II__Type_II_MTases	RM_Type_II__Type_II_MTases	d1	0	WP_235853051.1|NZ_QXQQ01000010.1|1|+
WP_137998906.1					TRUE	GCF_005518285	RM_Type_II__Type_II_MTases	RM_Type_II__Type_II_MTases	RM_Type_II__Type_II_MTases	d1	0	WP_137998906.1|NZ_SJDU01000286.1|365|-
WP_131833923.1					TRUE	GCF_004339465	RM_Type_II__Type_II_MTases	RM_Type_II__Type_II_MTases	RM_Type_II__Type_II_MTases	d1	0	WP_131833923.1|NZ_SMFY01000001.1|752768|+
WP_158951407.1					TRUE	GCF_009789675	RM_Type_II__Type_II_MTases	RM_Type_II__Type_II_MTases	RM_Type_II__Type_II_MTases	d1	0	WP_158951407.1|NZ_CP046913.1|2715313|+
WP_130829653.1					TRUE	GCF_008016795	RM_Type_II__Type_II_MTases	RM_Type_II__Type_II_MTases	RM_Type_II__Type_II_MTases	d1	0	WP_130829653.1|NZ_SDIK01000051.1|19065|+
WP_274803958.1					TRUE	GCF_028885455	RM_Type_II__Type_II_MTases	RM_Type_II__Type_II_MTases	RM_Type_II__Type_II_MTases	d1	0	WP_274803958.1|NZ_CP118496.1|4742161|+
WP_202976767.1					TRUE	GCF_004138135	RM_Type_II__Type_II_MTases	RM_Type_II__Type_II_MTases	RM_Type_II__Type_II_MTases	d1	0	WP_202976767.1|NZ_RYFD01000008.1|115354|+
WP_250812248.1					TRUE	GCF_023656515	RM_Type_II__Type_II_MTases	RM_Type_II__Type_II_MTases	RM_Type_II__Type_II_MTases	d1	0	WP_250812248.1|NZ_JAMOFV010000006.1|509962|+
WP_075585753.1					TRUE	GCF_001955735	RM_Type_II__Type_II_MTases	RM_Type_II__Type_II_MTases	RM_Type_II__Type_II_MTases	d1	0	WP_075585753.1|NZ_CP019240.1|218637|-
WP_207301204.1					TRUE	GCF_000018865	RM_Type_II__Type_II_MTases	RM_Type_II__Type_II_MTases	RM_Type_II__Type_II_MTases	d1	0	WP_207301204.1|NC_010175.1|2575700|+
WP_208022578.1					TRUE	GCF_003851005	RM_Type_II__Type_II_MTases	RM_Type_II__Type_II_MTases	RM_Type_II__Type_II_MTases	d1	0	WP_208022578.1|NZ_BEXT01000001.1|3353350|-
WP_073066848.1					TRUE	GCF_900129755	RM_Type_II__Type_II_MTases	RM_Type_II__Type_II_MTases	RM_Type_II__Type_II_MTases	d1	0	WP_073066848.1|NZ_FQWT01000009.1|184356|+
WP_179919884.1					TRUE	GCF_013415905	RM_Type_II__Type_II_MTases	RM_Type_II__Type_II_MTases	RM_Type_II__Type_II_MTases	d1	0	WP_179919884.1|NZ_CP058909.1|5132308|+
WP_225880457.1					TRUE	GCF_015245355	RM_Type_II__Type_II_MTases	RM_Type_II__Type_II_MTases	RM_Type_II__Type_II_MTases	d1	0	WP_225880457.1|NZ_CP063311.1|1253784|+
WP_235889640.1					TRUE	GCF_007097245	RM_Type_II__Type_II_MTases	RM_Type_II__Type_II_MTases	RM_Type_II__Type_II_MTases	d1	0	WP_235889640.1|NZ_VJZT01000017.1|8171|+
WP_219487187.1					TRUE	GCF_019391655	RM_Type_II__Type_II_MTases	RM_Type_II__Type_II_MTases	RM_Type_II__Type_II_MTases	d1	0	WP_219487187.1|NZ_JAHXPQ010000002.1|422986|+
WP_101780830.1					TRUE	GCF_002865545	RM_Type_II__Type_II_MTases	RM_Type_II__Type_II_MTases	RM_Type_II__Type_II_MTases	d1	0	WP_101780830.1|NZ_CP025543.1|584889|-
WP_100425631.1					TRUE	GCF_002797675	RM_Type_II__Type_II_MTases	RM_Type_II__Type_II_MTases	RM_Type_II__Type_II_MTases	d1	0	WP_100425631.1|NZ_PGEX01000001.1|1829176|-
WP_014660156.1					TRUE	GCF_000259275	RM_Type_II__Type_II_MTases	RM_Type_II__Type_II_MTases	RM_Type_II__Type_II_MTases	d1	0	WP_014660156.1|NC_017735.1|1820953|-
WP_183682127.1					TRUE	GCF_014202695	RM_Type_II__Type_II_MTases	RM_Type_II__Type_II_MTases	RM_Type_II__Type_II_MTases	d1	0	WP_183682127.1|NZ_JACHHH010000001.1|402884|+
WP_080797564.1					TRUE	GCF_900170035	RM_Type_II__Type_II_MTases	RM_Type_II__Type_II_MTases	RM_Type_II__Type_II_MTases	d1	0	WP_080797564.1|NZ_LT828540.1|47172|-
WP_095558947.1					TRUE	GCF_000146025	RM_Type_II__Type_II_MTases	RM_Type_II__Type_II_MTases	RM_Type_II__Type_II_MTases	d1	0	WP_095558947.1|NC_020419.1|1060571|+
WP_188961756.1					TRUE	GCF_014646915	RM_Type_II__Type_II_MTases	RM_Type_II__Type_II_MTases	RM_Type_II__Type_II_MTases	d1	0	WP_188961756.1|NZ_BMOE01000004.1|7498|+
WP_235889642.1					TRUE	GCF_007097245	RM_Type_II__Type_II_MTases	RM_Type_II__Type_II_MTases	RM_Type_II__Type_II_MTases	d1	0	WP_235889642.1|NZ_VJZT01000017.1|9700|+
WP_221425374.1					TRUE	GCF_019711375	RM_Type_II__Type_II_MTases	RM_Type_II__Type_II_MTases	RM_Type_II__Type_II_MTases	d1	0	WP_221425374.1|NZ_CP081295.1|61110|+
WP_251546908.1					TRUE	GCF_943193005	RM_Type_II__Type_II_MTases	RM_Type_II__Type_II_MTases	RM_Type_II__Type_II_MTases	d1	0	WP_251546908.1|NZ_CALPCH010000007.1|76643|-
WP_137623861.1					TRUE	GCF_005406225	RM_Type_II__Type_II_MTases	RM_Type_II__Type_II_MTases	RM_Type_II__Type_II_MTases	d1	0	WP_137623861.1|NZ_NXLY01000007.1|37256|-
WP_260585362.1					TRUE	GCF_025215075	RM_Type_II__Type_II_MTases	RM_Type_II__Type_II_MTases	RM_Type_II__Type_II_MTases	d1	0	WP_260585362.1|NZ_JAOBTH010000023.1|13445|-
WP_035150280.1					TRUE	GCF_013294265	RM_Type_II__Type_II_MTases	RM_Type_II__Type_II_MTases	RM_Type_II__Type_II_MTases	d1	0	WP_035150280.1|NZ_JABSWD010000001.1|2767372|-
WP_146684328.1					TRUE	GCF_001999965	RM_Type_II__Type_II_MTases	RM_Type_II__Type_II_MTases	RM_Type_II__Type_II_MTases	d1	0	WP_146684328.1|NZ_CP019646.1|3160540|+
WP_187482883.1					TRUE	GCF_014352875	RM_Type_II__Type_II_MTases	RM_Type_II__Type_II_MTases	RM_Type_II__Type_II_MTases	d1	0	WP_187482883.1|NZ_CP060695.1|512751|+
WP_202950984.1					TRUE	GCF_000332315	RM_Type_II__Type_II_MTases	RM_Type_II__Type_II_MTases	RM_Type_II__Type_II_MTases	d1	0	WP_202950984.1|NZ_KB235944.1|213093|-
WP_235441096.1					TRUE	GCF_000972705	RM_Type_II__Type_II_MTases	RM_Type_II__Type_II_MTases	RM_Type_II__Type_II_MTases	d1	0	WP_235441096.1|NZ_LATL02000271.1|6495|-
WP_119069184.1					TRUE	GCF_003569045	RM_Type_II__Type_II_MTases	RM_Type_II__Type_II_MTases	RM_Type_II__Type_II_MTases	d1	0	WP_119069184.1|NZ_BFCB01000002.1|1877377|+
WP_158302778.1					TRUE	GCF_000146025	RM_Type_II__Type_II_MTases	RM_Type_II__Type_II_MTases	RM_Type_II__Type_II_MTases	d1	0	WP_158302778.1|NC_020419.1|412153|+
WP_008608728.1					TRUE	GCF_000280055	RM_Type_II__Type_II_MTases	RM_Type_II__Type_II_MTases	RM_Type_II__Type_II_MTases	d1	0	WP_008608728.1|NZ_ALAB01000026.1|64077|+
WP_231551244.1					TRUE	GCF_900174455	RM_Type_II__Type_II_MTases	RM_Type_II__Type_II_MTases	RM_Type_II__Type_II_MTases	d1	0	WP_231551244.1|NZ_LT841305.1|1990089|+
WP_020558938.1					TRUE	GCF_000380185	RM_Type_II__Type_II_MTases	RM_Type_II__Type_II_MTases	RM_Type_II__Type_II_MTases	d1	0	WP_020558938.1|NZ_KB904754.1|36667|-
WP_071945257.1					TRUE	GCF_001886615	RM_Type_II__Type_II_MTases	RM_Type_II__Type_II_MTases	RM_Type_II__Type_II_MTases	d1	0	WP_071945257.1|NZ_CP018139.1|2817862|-
WP_229329874.1					TRUE	GCF_020885975	RM_Type_II__Type_II_MTases	RM_Type_II__Type_II_MTases	RM_Type_II__Type_II_MTases	d1	0	WP_229329874.1|NZ_AP025183.1|2137686|+
WP_078747074.1					TRUE	GCF_900167035	RM_Type_II__Type_II_MTases	RM_Type_II__Type_II_MTases	RM_Type_II__Type_II_MTases	d1	0	WP_078747074.1|NZ_FUXF01000009.1|3700|+
WP_252759699.1					TRUE	GCF_024054555	RM_Type_II__Type_II_MTases	RM_Type_II__Type_II_MTases	RM_Type_II__Type_II_MTases	d1	0	WP_252759699.1|NZ_JAMXLY010000001.1|142828|-
WP_068257839.1					TRUE	GCF_008374075	RM_Type_II__Type_II_MTases	RM_Type_II__Type_II_MTases	RM_Type_II__Type_II_MTases	d1	0	WP_068257839.1|NZ_VRLW01000001.1|1358804|+
WP_217992515.1					TRUE	GCF_002554705	RM_Type_II__Type_II_MTases	RM_Type_II__Type_II_MTases	RM_Type_II__Type_II_MTases	d1	0	WP_217992515.1|NZ_PDEP01000007.1|59168|-
WP_256422750.1					TRUE	GCF_024494595	RM_Type_II__Type_II_MTases	RM_Type_II__Type_II_MTases	RM_Type_II__Type_II_MTases	d1	0	WP_256422750.1|NZ_JANHDI010000014.1|134940|-
WP_277532531.1					TRUE	GCF_029525575	RM_Type_II__Type_II_MTases	RM_Type_II__Type_II_MTases	RM_Type_II__Type_II_MTases	d1	0	WP_277532531.1|NZ_JAPDIA010000003.1|2179716|+
WP_233744122.1					TRUE	GCF_021379005	RM_Type_II__Type_II_MTases	RM_Type_II__Type_II_MTases	RM_Type_II__Type_II_MTases	d1	0	WP_233744122.1|NZ_CP075171.1|4072607|-
WP_218184518.1					TRUE	GCF_000506865	RM_Type_II__Type_II_MTases	RM_Type_II__Type_II_MTases	RM_Type_II__Type_II_MTases	d1	0	WP_218184518.1|NZ_AYSV01000133.1|1160|-
WP_225047450.1					TRUE	GCF_020180945	RM_Type_II__Type_II_MTases	RM_Type_II__Type_II_MTases	RM_Type_II__Type_II_MTases	d1	0	WP_225047450.1|NZ_JAIPUL010000001.1|1116903|+
WP_061904526.1					TRUE	GCF_001597285	RM_Type_II__Type_II_MTases	RM_Type_II__Type_II_MTases	RM_Type_II__Type_II_MTases	d1	0	WP_061904526.1|NZ_CP014784.1|2846397|+
WP_137999261.1					TRUE	GCF_005518285	RM_Type_II__Type_II_MTases	RM_Type_II__Type_II_MTases	RM_Type_II__Type_II_MTases	d1	0	WP_137999261.1|NZ_SJDU01000483.1|1|-
WP_039648845.1					TRUE	GCF_000816185	RM_Type_II__Type_II_MTases	RM_Type_II__Type_II_MTases	RM_Type_II__Type_II_MTases	d1	0	WP_039648845.1|NZ_CP007770.1|43901|-
WP_169153415.1					TRUE	GCF_012912135	RM_Type_II__Type_II_MTases	RM_Type_II__Type_II_MTases	RM_Type_II__Type_II_MTases	d1	0	WP_169153415.1|NZ_QMEB01000004.1|39702|-
WP_240160373.1					TRUE	GCF_000319305	RM_Type_II__Type_II_MTases	RM_Type_II__Type_II_MTases	RM_Type_II__Type_II_MTases	d1	0	WP_240160373.1|NZ_AMWJ02000001.1|1029729|-
WP_106589972.1					TRUE	GCF_003014715	RM_Type_II__Type_II_MTases	RM_Type_II__Type_II_MTases	RM_Type_II__Type_II_MTases	d1	0	WP_106589972.1|NZ_PYAV01000020.1|18056|-
WP_201573008.1					TRUE	GCF_904846365	RM_Type_II__Type_II_MTases	RM_Type_II__Type_II_MTases	RM_Type_II__Type_II_MTases	d1	0	WP_201573008.1|NZ_CAJHAL010000050.1|114|-
WP_150337542.1					TRUE	GCF_008693005	RM_Type_II__Type_II_MTases	RM_Type_II__Type_II_MTases	RM_Type_II__Type_II_MTases	d1	0	WP_150337542.1|NZ_VXKE01000019.1|69490|-
WP_276881338.1					TRUE	GCF_947087635	RM_Type_II__Type_II_MTases	RM_Type_II__Type_II_MTases	RM_Type_II__Type_II_MTases	d1	0	WP_276881338.1|NZ_CAMUDP010000025.1|22261|-
WP_199768439.1					TRUE	GCF_900450885	RM_Type_II__Type_II_MTases	RM_Type_II__Type_II_MTases	RM_Type_II__Type_II_MTases	d1	0	WP_199768439.1|NZ_UGJE01000002.1|1230757|-
WP_142692964.1					TRUE	GCF_006864425	RM_Type_II__Type_II_MTases	RM_Type_II__Type_II_MTases	RM_Type_II__Type_II_MTases	d1	0	WP_142692964.1|NZ_QHLI01000012.1|4736|-
WP_217426393.1					TRUE	GCF_902806695	RM_Type_II__Type_II_MTases	RM_Type_II__Type_II_MTases	RM_Type_II__Type_II_MTases	d1	0	WP_217426393.1|NZ_CADCXN010000007.1|5281|+
WP_006886234.1					TRUE	GCF_003285065	RM_Type_II__Type_II_MTases	RM_Type_II__Type_II_MTases	RM_Type_II__Type_II_MTases	d1	0	WP_006886234.1|NZ_CP030141.1|810453|-
WP_176623945.1					TRUE	GCF_014192375	RM_Type_II__Type_II_MTases	RM_Type_II__Type_II_MTases	RM_Type_II__Type_II_MTases	d1	0	WP_176623945.1|NZ_JACHXV010000042.1|394|+
WP_059107020.1					TRUE	GCF_016028295	RM_Type_II__Type_II_MTases	RM_Type_II__Type_II_MTases	RM_Type_II__Type_II_MTases	d1	0	WP_059107020.1|NZ_CP065712.1|102404|+
WP_253724970.1					TRUE	GCF_024181585	RM_Type_II__Type_II_MTases	RM_Type_II__Type_II_MTases	RM_Type_II__Type_II_MTases	d1	0	WP_253724970.1|NZ_CP054258.1|1763400|-
WP_242622481.1					TRUE	GCF_900626145	RM_Type_II__Type_II_MTases	RM_Type_II__Type_II_MTases	RM_Type_II__Type_II_MTases	d1	0	WP_242622481.1|NZ_LR130817.1|997886|+
WP_009547031.1					TRUE	GCF_000017845	RM_Type_II__Type_II_MTases	RM_Type_II__Type_II_MTases	RM_Type_II__Type_II_MTases	d1	0	WP_009547031.1|NC_010546.1|1068171|-
WP_165071836.1					TRUE	GCF_011065895	RM_Type_II__Type_II_MTases	RM_Type_II__Type_II_MTases	RM_Type_II__Type_II_MTases	d1	0	WP_165071836.1|NZ_JAALCR010000014.1|130413|-
WP_214791234.1					TRUE	GCF_025234735	RM_Type_II__Type_II_MTases	RM_Type_II__Type_II_MTases	RM_Type_II__Type_II_MTases	d1	0	WP_214791234.1|NZ_JANIEL010000082.1|9592|+
WP_225880458.1					TRUE	GCF_015245355	RM_Type_II__Type_II_MTases	RM_Type_II__Type_II_MTases	RM_Type_II__Type_II_MTases	d1	0	WP_225880458.1|NZ_CP063311.1|1255536|+
WP_120944633.1					TRUE	GCF_003660285	RM_Type_II__Type_II_MTases	RM_Type_II__Type_II_MTases	RM_Type_II__Type_II_MTases	d1	0	WP_120944633.1|NZ_QXQQ01000004.1|47106|+
WP_095558958.1					TRUE	GCF_000146025	RM_Type_II__Type_II_MTases	RM_Type_II__Type_II_MTases	RM_Type_II__Type_II_MTases	d1	0	WP_095558958.1|NC_020419.1|1097538|-
WP_207682682.1					TRUE	GCF_017377395	RM_Type_II__Type_II_MTases	RM_Type_II__Type_II_MTases	RM_Type_II__Type_II_MTases	d1	0	WP_207682682.1|NZ_CP061800.1|2711346|-
WP_104700702.1					TRUE	GCF_003364255	RM_Type_II__Type_II_MTases	RM_Type_II__Type_II_MTases	RM_Type_II__Type_II_MTases	d1	0	WP_104700702.1|NZ_NXLR01000010.1|36786|+
WP_125041076.1					TRUE	GCF_003865075	RM_Type_II__Type_II_MTases	RM_Type_II__Type_II_MTases	RM_Type_II__Type_II_MTases	d1	0	WP_125041076.1|NZ_BHWB01000005.1|9090|+
WP_014660165.1					TRUE	GCF_000259275	RM_Type_II__Type_II_MTases	RM_Type_II__Type_II_MTases	RM_Type_II__Type_II_MTases	d1	0	WP_014660165.1|NC_017735.1|1829550|+
WP_022420263.1					TRUE	GCF_901447495	RM_Type_II__Type_II_MTases	RM_Type_II__Type_II_MTases	RM_Type_II__Type_II_MTases	d1	0	WP_022420263.1|NZ_CABDWS010000083.1|4331|-
WP_266028288.1					TRUE	GCF_026241935	RM_Type_II__Type_II_MTases	RM_Type_II__Type_II_MTases	RM_Type_II__Type_II_MTases	d1	0	WP_266028288.1|NZ_JAPJIT010000010.1|2799|+
WP_139604438.1					TRUE	GCF_006265175	RM_Type_II__Type_II_MTases	RM_Type_II__Type_II_MTases	RM_Type_II__Type_II_MTases	d1	0	WP_139604438.1|NZ_VDCQ01000034.1|25499|-
WP_197737041.1					TRUE	GCF_009936335	RM_Type_II__Type_II_MTases	RM_Type_II__Type_II_MTases	RM_Type_II__Type_II_MTases	d1	0	WP_197737041.1|NZ_AP022325.1|742944|-
WP_276874689.1					TRUE	GCF_947090205	RM_Type_II__Type_II_MTases	RM_Type_II__Type_II_MTases	RM_Type_II__Type_II_MTases	d1	0	WP_276874689.1|NZ_CAMUNF010000006.1|59600|-
WP_214437379.1					TRUE	GCF_016056295	RM_Type_II__Type_II_MTases	RM_Type_II__Type_II_MTases	RM_Type_II__Type_II_MTases	d1	0	WP_214437379.1|NZ_JAECZB010000002.1|22591|-
WP_028255969.1					TRUE	GCF_000428745	RM_Type_II__Type_II_MTases	RM_Type_II__Type_II_MTases	RM_Type_II__Type_II_MTases	d1	0	WP_028255969.1|NZ_KE386795.1|508520|-
WP_226470107.1					TRUE	GCF_020511115	RM_Type_II__Type_II_MTases	RM_Type_II__Type_II_MTases	RM_Type_II__Type_II_MTases	d1	0	WP_226470107.1|NZ_JAJAVH010000014.1|59138|+
WP_193215162.1					TRUE	GCF_014904755	RM_Type_II__Type_II_MTases	RM_Type_II__Type_II_MTases	RM_Type_II__Type_II_MTases	d1	0	WP_193215162.1|NZ_JACZFQ010000138.1|1|-
WP_023926924.1					TRUE	GCF_000507845	RM_Type_II__Type_II_MTases	RM_Type_II__Type_II_MTases	RM_Type_II__Type_II_MTases	d1	0	WP_023926924.1|NZ_KI669454.1|309627|+
WP_090676540.1					TRUE	GCF_900104035	RM_Type_II__Type_II_MTases	RM_Type_II__Type_II_MTases	RM_Type_II__Type_II_MTases	d1	0	WP_090676540.1|NZ_FNIT01000012.1|65297|+
WP_197708822.1					TRUE	GCF_900478135	RM_Type_II__Type_II_MTases	RM_Type_II__Type_II_MTases	RM_Type_II__Type_II_MTases	d1	0	WP_197708822.1|NZ_LS483470.1|2598058|-
WP_227873666.1					TRUE	GCF_003864295	RM_Type_II__Type_II_MTases	RM_Type_II__Type_II_MTases	RM_Type_II__Type_II_MTases	d1	0	WP_227873666.1|NZ_BDQK01000006.1|8471|-
WP_199768433.1					TRUE	GCF_900450885	RM_Type_II__Type_II_MTases	RM_Type_II__Type_II_MTases	RM_Type_II__Type_II_MTases	d1	0	WP_199768433.1|NZ_UGJE01000002.1|808282|-
WP_083523443.1					TRUE	GCF_001571385	RM_Type_II__Type_II_MTases	RM_Type_II__Type_II_MTases	RM_Type_II__Type_II_MTases	d1	0	WP_083523443.1|NZ_BCNW01000001.1|2289176|-
WP_255948044.1					TRUE	GCF_022376835	RM_Type_II__Type_II_MTases	RM_Type_II__Type_II_MTases	RM_Type_II__Type_II_MTases	d1	0	WP_255948044.1|NZ_CP084606.1|759928|-
WP_006624486.1					TRUE	GCF_000973065	RM_Type_II__Type_II_MTases	RM_Type_II__Type_II_MTases	RM_Type_II__Type_II_MTases	d1	0	WP_006624486.1|NZ_FO818640.1|4097561|+
WP_094484939.1					TRUE	GCF_002251775	RM_Type_II__Type_II_MTases	RM_Type_II__Type_II_MTases	RM_Type_II__Type_II_MTases	d1	0	WP_094484939.1|NZ_NOXX01000085.1|2438|+
WP_018594317.1					TRUE	GCF_010669205	RM_Type_II__Type_II_MTases	RM_Type_II__Type_II_MTases	RM_Type_II__Type_II_MTases	d1	0	WP_018594317.1|NZ_CP048626.1|1123401|-
WP_262095638.1					TRUE	GCF_025446935	RM_Type_II__Type_II_MTases	RM_Type_II__Type_II_MTases	RM_Type_II__Type_II_MTases	d1	0	WP_262095638.1|NZ_JAOEGN010000003.1|1|+
WP_034346654.1					TRUE	GCF_900198465	RM_Type_II__Type_II_MTases	RM_Type_II__Type_II_MTases	RM_Type_II__Type_II_MTases	d1	0	WP_034346654.1|NZ_FZNG01000030.1|2806|+
WP_266028282.1					TRUE	GCF_026241935	RM_Type_II__Type_II_MTases	RM_Type_II__Type_II_MTases	RM_Type_II__Type_II_MTases	d1	0	WP_266028282.1|NZ_JAPJIT010000009.1|246292|-
WP_006101468.1					TRUE	GCF_000155555	RM_Type_II__Type_II_MTases	RM_Type_II__Type_II_MTases	RM_Type_II__Type_II_MTases	d1	0	WP_006101468.1|NZ_DS989850.1|133312|-
WP_207679648.1					TRUE	GCF_017377395	RM_Type_II__Type_II_MTases	RM_Type_II__Type_II_MTases	RM_Type_II__Type_II_MTases	d1	0	WP_207679648.1|NZ_CP061800.1|6576753|-
WP_105185072.1					TRUE	GCF_900289045	RM_Type_II__Type_II_MTases	RM_Type_II__Type_II_MTases	RM_Type_II__Type_II_MTases	d1	0	WP_105185072.1|NZ_LT985188.1|914602|+
WP_217924454.1					TRUE	GCF_018141545	RM_Type_II__Type_II_MTases	RM_Type_II__Type_II_MTases	RM_Type_II__Type_II_MTases	d1	0	WP_217924454.1|NZ_CP064357.1|467981|+
WP_242860876.1					TRUE	GCF_001466305	RM_Type_II__Type_II_MTases	RM_Type_II__Type_II_MTases	RM_Type_II__Type_II_MTases	d1	0	WP_242860876.1|NZ_JWID01000010.1|59107|+
WP_276891758.1					TRUE	GCF_947428325	RM_Type_II__Type_II_MTases	RM_Type_II__Type_II_MTases	RM_Type_II__Type_II_MTases	d1	0	WP_276891758.1|NZ_CANELH010000016.1|8950|+
WP_073303776.1					TRUE	GCF_900142455	RM_Type_II__Type_II_MTases	RM_Type_II__Type_II_MTases	RM_Type_II__Type_II_MTases	d1	0	WP_073303776.1|NZ_FRAW01000011.1|18237|-
WP_207682681.1					TRUE	GCF_017377395	RM_Type_II__Type_II_MTases	RM_Type_II__Type_II_MTases	RM_Type_II__Type_II_MTases	d1	0	WP_207682681.1|NZ_CP061800.1|2710931|-
WP_217352481.1					TRUE	GCF_002532535	RM_Type_II__Type_II_MTases	RM_Type_II__Type_II_MTases	RM_Type_II__Type_II_MTases	d1	0	WP_217352481.1|NZ_NQWI01000124.1|10819|+
WP_257741698.1					TRUE	GCF_024662215	RM_Type_II__Type_II_MTases	RM_Type_II__Type_II_MTases	RM_Type_II__Type_II_MTases	d1	0	WP_257741698.1|NZ_CP096115.1|2093001|-
WP_023276766.1					TRUE	GCF_000487995	RM_Type_II__Type_II_MTases	RM_Type_II__Type_II_MTases	RM_Type_II__Type_II_MTases	d1	0	WP_023276766.1|NZ_CP097562.1|38853|-
WP_188668853.1					TRUE	GCF_014643255	RM_Type_II__Type_II_MTases	RM_Type_II__Type_II_MTases	RM_Type_II__Type_II_MTases	d1	0	WP_188668853.1|NZ_BMJI01000020.1|44415|-
WP_162311419.1					TRUE	GCF_014202435	RM_Type_II__Type_II_MTases	RM_Type_II__Type_II_MTases	RM_Type_II__Type_II_MTases	d1	0	WP_162311419.1|NZ_JACHGU010000001.1|697968|+
WP_265588094.1					TRUE	GCF_009498235	RM_Type_II__Type_II_MTases	RM_Type_II__Type_II_MTases	RM_Type_II__Type_II_MTases	d1	0	WP_265588094.1|NZ_CP044205.1|2764671|-
WP_207796601.1					TRUE	GCF_003050615	RM_Type_II__Type_II_MTases	RM_Type_II__Type_II_MTases	RM_Type_II__Type_II_MTases	d1	0	WP_207796601.1|NZ_NWBU01000005.1|107381|-
WP_218914862.1					TRUE	GCF_000312025	RM_Type_II__Type_II_MTases	RM_Type_II__Type_II_MTases	RM_Type_II__Type_II_MTases	d1	0	WP_218914862.1|NZ_HE978597.1|22539|+
WP_233708817.1					TRUE	GCF_900450885	RM_Type_II__Type_II_MTases	RM_Type_II__Type_II_MTases	RM_Type_II__Type_II_MTases	d1	0	WP_233708817.1|NZ_UGJE01000002.1|1248843|+
WP_228559599.1					TRUE	GCF_015356865	RM_Type_II__Type_II_MTases	RM_Type_II__Type_II_MTases	RM_Type_II__Type_II_MTases	d1	0	WP_228559599.1|NZ_JAAFZA010000049.1|45682|+
WP_089803664.1					TRUE	GCF_007991355	RM_Type_II__Type_II_MTases	RM_Type_II__Type_II_MTases	RM_Type_II__Type_II_MTases	d1	0	WP_089803664.1|NZ_BJYE01000061.1|5127|-
WP_031389049.1					TRUE	GCF_000732725	RM_Type_II__Type_II_MTases	RM_Type_II__Type_II_MTases	RM_Type_II__Type_II_MTases	d1	0	WP_031389049.1|NZ_JPNB01000001.1|294001|+
WP_023403551.1					TRUE	GCF_003568965	RM_Type_II__Type_II_MTases	RM_Type_II__Type_II_MTases	RM_Type_II__Type_II_MTases	d1	0	WP_023403551.1|NZ_BCUP01000002.1|199107|-
WP_201275919.1					TRUE	GCF_016552165	RM_Type_II__Type_II_MTases	RM_Type_II__Type_II_MTases	RM_Type_II__Type_II_MTases	d1	0	WP_201275919.1|NZ_JACVDA010000022.1|21363|+
WP_092351106.1					TRUE	GCF_001536065	RM_Type_II__Type_II_MTases	RM_Type_II__Type_II_MTases	RM_Type_II__Type_II_MTases	d1	0	WP_092351106.1|NZ_CZVW01000033.1|10984|+
WP_152716889.1					TRUE	GCF_009296175	RM_Type_II__Type_II_MTases	RM_Type_II__Type_II_MTases	RM_Type_II__Type_II_MTases	d1	0	WP_152716889.1|NZ_VOSK01000298.1|6767|-
WP_157708863.1					TRUE	GCF_009762325	RM_Type_II__Type_II_MTases	RM_Type_II__Type_II_MTases	RM_Type_II__Type_II_MTases	d1	0	WP_157708863.1|NZ_CP034348.1|3778084|+
WP_251183199.1					TRUE	GCF_943192945	RM_Type_II__Type_II_MTases	RM_Type_II__Type_II_MTases	RM_Type_II__Type_II_MTases	d1	0	WP_251183199.1|NZ_CALPCE010000007.1|58399|-
WP_225438359.1					TRUE	GCF_902812705	RM_Type_II__Type_II_MTases	RM_Type_II__Type_II_MTases	RM_Type_II__Type_II_MTases	d1	0	WP_225438359.1|NZ_CADDZU010000115.1|17271|+
WP_082230168.1					TRUE	GCF_000337375	RM_Type_II__Type_II_MTases	RM_Type_II__Type_II_MTases	RM_Type_II__Type_II_MTases	d1	0	WP_082230168.1|NZ_AOJG01000041.1|217172|+
WP_219070920.1					TRUE	GCF_023515995	RM_Type_II__Type_II_MTases	RM_Type_II__Type_II_MTases	RM_Type_II__Type_II_MTases	d1	0	WP_219070920.1|NZ_CP097320.1|3322602|-
WP_147164636.1					TRUE	GCF_007992075	RM_Type_II__Type_II_MTases	RM_Type_II__Type_II_MTases	RM_Type_II__Type_II_MTases	d1	0	WP_147164636.1|NZ_BJZO01000092.1|1|+
WP_163243010.1					TRUE	GCF_011008855	RM_Type_II__Type_II_MTases	RM_Type_II__Type_II_MTases	RM_Type_II__Type_II_MTases	d1	0	WP_163243010.1|NZ_JAAIWN010000039.1|23220|+
WP_198133501.1					TRUE	GCF_000021945	RM_Type_II__Type_II_MTases	RM_Type_II__Type_II_MTases	RM_Type_II__Type_II_MTases	d1	0	WP_198133501.1|NC_011831.1|543499|+
WP_083523435.1					TRUE	GCF_001571385	RM_Type_II__Type_II_MTases	RM_Type_II__Type_II_MTases	RM_Type_II__Type_II_MTases	d1	0	WP_083523435.1|NZ_BCNW01000001.1|2222341|-
WP_079712254.1					TRUE	GCF_002833365	RM_Type_II__Type_II_MTases	RM_Type_II__Type_II_MTases	RM_Type_II__Type_II_MTases	d1	0	WP_079712254.1|NZ_LKTS01000034.1|211807|-
WP_006855136.1					TRUE	GCF_900537995	RM_Type_II__Type_II_MTases	RM_Type_II__Type_II_MTases	RM_Type_II__Type_II_MTases	d1	0	WP_006855136.1|NZ_LR027880.1|677068|+
WP_099507170.1					TRUE	GCF_014217995	RM_Type_II__Type_II_MTases	RM_Type_II__Type_II_MTases	RM_Type_II__Type_II_MTases	d1	0	WP_099507170.1|NZ_CP041617.1|17592|-
WP_246584479.1					TRUE	GCF_019430925	RM_Type_II__Type_II_MTases	RM_Type_II__Type_II_MTases	RM_Type_II__Type_II_MTases	d1	0	WP_246584479.1|NZ_JAHXRS010000030.1|12283|-
WP_240267620.1					TRUE	GCF_022427145	RM_Type_II__Type_II_MTases	RM_Type_II__Type_II_MTases	RM_Type_II__Type_II_MTases	d1	0	WP_240267620.1|NZ_JAKSXN010000003.1|2567|-
WP_006239761.1					TRUE	GCF_000258175	RM_Type_II__Type_II_MTases	RM_Type_II__Type_II_MTases	RM_Type_II__Type_II_MTases	d1	0	WP_006239761.1|NZ_JH636049.1|3638547|-
WP_104699610.1					TRUE	GCF_003364255	RM_Type_II__Type_II_MTases	RM_Type_II__Type_II_MTases	RM_Type_II__Type_II_MTases	d1	0	WP_104699610.1|NZ_NXLR01000029.1|679|+
WP_051911552.1					TRUE	GCF_000733855	RM_Type_II__Type_II_MTases	RM_Type_II__Type_II_MTases	RM_Type_II__Type_II_MTases	d1	0	WP_051911552.1|NZ_JPOJ01000001.1|4171991|-
WP_018157204.1					TRUE	GCF_000376825	RM_Type_II__Type_II_MTases	RM_Type_II__Type_II_MTases	RM_Type_II__Type_II_MTases	d1	0	WP_018157204.1|NZ_AQXW01000004.1|1599955|+
WP_138879925.1					TRUE	GCF_005938385	RM_Type_II__Type_II_MTases	RM_Type_II__Type_II_MTases	RM_Type_II__Type_II_MTases	d1	0	WP_138879925.1|NZ_VCRA01000006.1|260812|-
WP_213494877.1					TRUE	GCF_018398935	RM_Type_II__Type_II_MTases	RM_Type_II__Type_II_MTases	RM_Type_II__Type_II_MTases	d1	0	WP_213494877.1|NZ_CP074694.1|4822902|-
WP_100288486.1					TRUE	GCF_002795425	RM_Type_II__Type_II_MTases	RM_Type_II__Type_II_MTases	RM_Type_II__Type_II_MTases	d1	0	WP_100288486.1|NZ_PHHA01000008.1|81198|-
WP_095558724.1					TRUE	GCF_000146025	RM_Type_II__Type_II_MTases	RM_Type_II__Type_II_MTases	RM_Type_II__Type_II_MTases	d1	0	WP_095558724.1|NC_020419.1|433425|+
WP_034557023.1					TRUE	GCF_900450885	RM_Type_II__Type_II_MTases	RM_Type_II__Type_II_MTases	RM_Type_II__Type_II_MTases	d1	0	WP_034557023.1|NZ_UGJE01000002.1|594966|-
WP_197737039.1					TRUE	GCF_009936335	RM_Type_II__Type_II_MTases	RM_Type_II__Type_II_MTases	RM_Type_II__Type_II_MTases	d1	0	WP_197737039.1|NZ_AP022325.1|694574|+
WP_250839221.1					TRUE	GCF_000364225	RM_Type_II__Type_II_MTases	RM_Type_II__Type_II_MTases	RM_Type_II__Type_II_MTases	d1	0	WP_250839221.1|NZ_AQFT02000001.1|2355602|-
WP_199768437.1					TRUE	GCF_900450885	RM_Type_II__Type_II_MTases	RM_Type_II__Type_II_MTases	RM_Type_II__Type_II_MTases	d1	0	WP_199768437.1|NZ_UGJE01000002.1|1231382|-
WP_214437380.1					TRUE	GCF_016056295	RM_Type_II__Type_II_MTases	RM_Type_II__Type_II_MTases	RM_Type_II__Type_II_MTases	d1	0	WP_214437380.1|NZ_JAECZB010000002.1|23445|-
WP_020894702.1					TRUE	GCF_000427335	RM_Type_II__Type_II_MTases	RM_Type_II__Type_II_MTases	RM_Type_II__Type_II_MTases	d1	0	WP_020894702.1|NZ_ATMR01000098.1|80641|-
WP_139078959.1					TRUE	GCF_006152115	RM_Type_II__Type_II_MTases	RM_Type_II__Type_II_MTases	RM_Type_II__Type_II_MTases	d1	0	WP_139078959.1|NZ_VDFU01000049.1|8904|+
WP_233744121.1					TRUE	GCF_021379005	RM_Type_II__Type_II_MTases	RM_Type_II__Type_II_MTases	RM_Type_II__Type_II_MTases	d1	0	WP_233744121.1|NZ_CP075171.1|4070128|-
WP_277532533.1					TRUE	GCF_029525575	RM_Type_II__Type_II_MTases	RM_Type_II__Type_II_MTases	RM_Type_II__Type_II_MTases	d1	0	WP_277532533.1|NZ_JAPDIA010000003.1|2180632|+
WP_131447788.1					TRUE	GCF_004337445	RM_Type_II__Type_II_MTases	RM_Type_II__Type_II_MTases	RM_Type_II__Type_II_MTases	d1	0	WP_131447788.1|NZ_SJZB01000042.1|188275|+
WP_217426461.1					TRUE	GCF_902806695	RM_Type_II__Type_II_MTases	RM_Type_II__Type_II_MTases	RM_Type_II__Type_II_MTases	d1	0	WP_217426461.1|NZ_CADCXN010000056.1|39905|+
WP_198133500.1					TRUE	GCF_000021945	RM_Type_II__Type_II_MTases	RM_Type_II__Type_II_MTases	RM_Type_II__Type_II_MTases	d1	0	WP_198133500.1|NC_011831.1|543036|+
WP_006855410.1					TRUE	GCF_900537995	RM_Type_II__Type_II_MTases	RM_Type_II__Type_II_MTases	RM_Type_II__Type_II_MTases	d1	0	WP_006855410.1|NZ_LR027880.1|4222162|-
WP_218184519.1					TRUE	GCF_000506865	RM_Type_II__Type_II_MTases	RM_Type_II__Type_II_MTases	RM_Type_II__Type_II_MTases	d1	0	WP_218184519.1|NZ_AYSV01000133.1|1998|-
WP_203892859.1					TRUE	GCF_016863135	RM_Type_II__Type_II_MTases	RM_Type_II__Type_II_MTases	RM_Type_II__Type_II_MTases	d1	0	WP_203892859.1|NZ_BOOH01000039.1|34172|+
WP_156963879.1					TRUE	GCF_000711725	RM_Type_II__Type_II_MTases	RM_Type_II__Type_II_MTases	RM_Type_II__Type_II_MTases	d1	0	WP_156963879.1|NZ_JONP01000035.1|3172|+
WP_262564724.1					TRUE	GCF_025562715	RM_Type_II__Type_II_MTases	RM_Type_II__Type_II_MTases	RM_Type_II__Type_II_MTases	d1	0	WP_262564724.1|NZ_JAPFCC010000001.1|4580474|-
WP_066387064.1					TRUE	GCF_001602095	RM_Type_II__Type_II_MTases	RM_Type_II__Type_II_MTases	RM_Type_II__Type_II_MTases	d1	0	WP_066387064.1|NZ_CP014991.1|292052|+
WP_206660841.1					TRUE	GCF_004138445	RM_Type_II__Type_II_MTases	RM_Type_II__Type_II_MTases	RM_Type_II__Type_II_MTases	d1	0	WP_206660841.1|NZ_PRLN01000008.1|18436|+
WP_052008827.1					TRUE	GCF_000525995	RM_Type_II__Type_II_MTases	RM_Type_II__Type_II_MTases	RM_Type_II__Type_II_MTases	d1	0	WP_052008827.1|NZ_AODL01000011.1|32142|+
WP_139682162.1					TRUE	GCF_900127505	RM_Type_II__Type_II_MTases	RM_Type_II__Type_II_MTases	RM_Type_II__Type_II_MTases	d1	0	WP_139682162.1|NZ_UEXF01000016.1|42265|-
WP_058485721.1					TRUE	GCF_001466305	RM_Type_II__Type_II_MTases	RM_Type_II__Type_II_MTases	RM_Type_II__Type_II_MTases	d1	0	WP_058485721.1|NZ_JWID01000004.1|159180|-
WP_110999171.1					TRUE	GCF_003236175	RM_Type_II__Type_II_MTases	RM_Type_II__Type_II_MTases	RM_Type_II__Type_II_MTases	d1	0	WP_110999171.1|NZ_QKTW01000017.1|118677|+
WP_146682063.1					TRUE	GCF_001999965	RM_Type_II__Type_II_MTases	RM_Type_II__Type_II_MTases	RM_Type_II__Type_II_MTases	d1	0	WP_146682063.1|NZ_CP019646.1|116166|+
WP_197737040.1					TRUE	GCF_009936335	RM_Type_II__Type_II_MTases	RM_Type_II__Type_II_MTases	RM_Type_II__Type_II_MTases	d1	0	WP_197737040.1|NZ_AP022325.1|742408|-
WP_207764411.1					TRUE	GCF_002843425	RM_Type_II__Type_II_MTases	RM_Type_II__Type_II_MTases	RM_Type_II__Type_II_MTases	d1	0	WP_207764411.1|NZ_NKXO01000006.1|29895|+
WP_245576654.1					TRUE	GCF_000430505	RM_Type_II__Type_II_MTases	RM_Type_II__Type_II_MTases	RM_Type_II__Type_II_MTases	d1	0	WP_245576654.1|NZ_AUMD01000012.1|245798|-
WP_066538594.1					TRUE	GCF_002201475	RM_Type_II__Type_II_MTases	RM_Type_II__Type_II_MTases	RM_Type_II__Type_II_MTases	d1	0	WP_066538594.1|NZ_CP021422.1|3246127|-
WP_073301808.1					TRUE	GCF_900142455	RM_Type_II__Type_II_MTases	RM_Type_II__Type_II_MTases	RM_Type_II__Type_II_MTases	d1	0	WP_073301808.1|NZ_FRAW01000001.1|154935|-
WP_245576659.1					TRUE	GCF_000430505	RM_Type_II__Type_II_MTases	RM_Type_II__Type_II_MTases	RM_Type_II__Type_II_MTases	d1	0	WP_245576659.1|NZ_AUMD01000012.1|245528|-
WP_216636330.1					TRUE	GCF_001650695	RM_Type_II__Type_II_MTases	RM_Type_II__Type_II_MTases	RM_Type_II__Type_II_MTases	d1	0	WP_216636330.1|NZ_LWQS01000007.1|1|-
WP_099507388.1					TRUE	GCF_014217995	RM_Type_II__Type_II_MTases	RM_Type_II__Type_II_MTases	RM_Type_II__Type_II_MTases	d1	0	WP_099507388.1|NZ_CP041617.1|76549|-
WP_065542957.1					TRUE	GCF_001689125	RM_Type_II__Type_II_MTases	RM_Type_II__Type_II_MTases	RM_Type_II__Type_II_MTases	d1	0	WP_065542957.1|NZ_CP015405.2|2997771|-
WP_073551284.1					TRUE	GCF_001904655	RM_Type_II__Type_II_MTases	RM_Type_II__Type_II_MTases	RM_Type_II__Type_II_MTases	d1	0	WP_073551284.1|NZ_MRCC01000021.1|2919|+
WP_255948042.1					TRUE	GCF_022376835	RM_Type_II__Type_II_MTases	RM_Type_II__Type_II_MTases	RM_Type_II__Type_II_MTases	d1	0	WP_255948042.1|NZ_CP084606.1|759497|-
WP_104722655.1					TRUE	GCF_900198605	RM_Type_II__Type_II_MTases	RM_Type_II__Type_II_MTases	RM_Type_II__Type_II_MTases	d1	0	WP_104722655.1|NZ_FZPJ01000048.1|1771|-
WP_002405417.1					TRUE	GCF_018917555	RM_Type_II__Type_II_MTases	RM_Type_II__Type_II_MTases	RM_Type_II__Type_II_MTases	d1	0	WP_002405417.1|NZ_JAHLOV010000002.1|185764|-
WP_197737048.1					TRUE	GCF_009936335	RM_Type_II__Type_II_MTases	RM_Type_II__Type_II_MTases	RM_Type_II__Type_II_MTases	d1	0	WP_197737048.1|NZ_AP022325.1|813388|-
WP_044615397.1					TRUE	GCF_000940805	RM_Type_II__Type_II_MTases	RM_Type_II__Type_II_MTases	RM_Type_II__Type_II_MTases	d1	0	WP_044615397.1|NZ_CP007142.1|205455|-
WP_044209515.1					TRUE	GCF_000155555	RM_Type_II__Type_II_MTases	RM_Type_II__Type_II_MTases	RM_Type_II__Type_II_MTases	d1	0	WP_044209515.1|NZ_DS989860.1|117427|-
WP_108431058.1					TRUE	GCF_003065405	RM_Type_II__Type_II_MTases	RM_Type_II__Type_II_MTases	RM_Type_II__Type_II_MTases	d1	0	WP_108431058.1|NZ_CP026947.1|628338|-
WP_245554435.1					TRUE	GCF_000411375	RM_Type_II__Type_II_MTases	RM_Type_II__Type_II_MTases	RM_Type_II__Type_II_MTases	d1	0	WP_245554435.1|NZ_KE150447.1|426852|-
WP_204755486.1					TRUE	GCF_016907925	RM_Type_II__Type_II_MTases	RM_Type_II__Type_II_MTases	RM_Type_II__Type_II_MTases	d1	0	WP_204755486.1|NZ_JAFBCZ010000011.1|75619|-
WP_093141919.1					TRUE	GCF_900115655	RM_Type_II__Type_II_MTases	RM_Type_II__Type_II_MTases	RM_Type_II__Type_II_MTases	d1	0	WP_093141919.1|NZ_FOXF01000018.1|29706|-
WP_054339818.1					TRUE	GCF_900156635	RM_Type_II__Type_II_MTases	RM_Type_II__Type_II_MTases	RM_Type_II__Type_II_MTases	d1	0	WP_054339818.1|NZ_FTOE01000001.1|207266|-
WP_193577311.1					TRUE	GCF_015025075	RM_Type_II__Type_II_MTases	RM_Type_II__Type_II_MTases	RM_Type_II__Type_II_MTases	d1	0	WP_193577311.1|NZ_JABWHE010000003.1|255749|+
WP_228780252.1					TRUE	GCF_015476655	RM_Type_II__Type_II_MTases	RM_Type_II__Type_II_MTases	RM_Type_II__Type_II_MTases	d1	0	WP_228780252.1|NZ_JABFHF010000045.1|10640|-
WP_033018597.1					TRUE	GCF_000750005	RM_Type_II__Type_II_MTases	RM_Type_II__Type_II_MTases	RM_Type_II__Type_II_MTases	d1	0	WP_033018597.1|NZ_JPYA01000045.1|1461|-
WP_223270748.1					TRUE	GCF_007997225	RM_Type_II__Type_II_MTases	RM_Type_II__Type_II_MTases	RM_Type_II__Type_II_MTases	d1	0	WP_223270748.1|NZ_VORM01000005.1|218036|+
WP_207251216.1					TRUE	GCF_017349355	RM_Type_II__Type_II_MTases	RM_Type_II__Type_II_MTases	RM_Type_II__Type_II_MTases	d1	0	WP_207251216.1|NZ_JAFMPM010000006.1|1666313|+
WP_277028566.1					TRUE	GCF_028726025	RM_Type_II__Type_II_MTases	RM_Type_II__Type_II_MTases	RM_Type_II__Type_II_MTases	d1	0	WP_277028566.1|NZ_JAQYQY010000041.1|1761|+
WP_238222966.1					TRUE	GCF_022179725	RM_Type_II__Type_II_MTases	RM_Type_II__Type_II_MTases	RM_Type_II__Type_II_MTases	d1	0	WP_238222966.1|NZ_BPRC01000002.1|36290|+
WP_020603692.1					TRUE	GCF_000374085	RM_Type_II__Type_II_MTases	RM_Type_II__Type_II_MTases	RM_Type_II__Type_II_MTases	d1	0	WP_020603692.1|NZ_KB893503.1|1480|-
WP_208651433.1					TRUE	GCF_004331915	RM_Type_II__Type_II_MTases	RM_Type_II__Type_II_MTases	RM_Type_II__Type_II_MTases	d1	0	WP_208651433.1|NZ_CP036528.1|798924|+
WP_104388817.1					TRUE	GCF_002934005	RM_Type_II__Type_II_MTases	RM_Type_II__Type_II_MTases	RM_Type_II__Type_II_MTases	d1	0	WP_104388817.1|NZ_PGEM01000129.1|1|-
WP_268828084.1					TRUE	GCF_027474505	RM_Type_II__Type_II_MTases	RM_Type_II__Type_II_MTases	RM_Type_II__Type_II_MTases	d1	0	WP_268828084.1|NZ_CP114883.1|240565|+
WP_061430458.1					TRUE	GCF_001578075	RM_Type_II__Type_II_MTases	RM_Type_II__Type_II_MTases	RM_Type_II__Type_II_MTases	d1	0	WP_061430458.1|NZ_JXYX01000001.1|545707|-
WP_133062942.1					TRUE	GCF_002259525	RM_Type_II__Type_II_MTases	RM_Type_II__Type_II_MTases	RM_Type_II__Type_II_MTases	d1	0	WP_133062942.1|NZ_MWZE01000057.1|9036|+
WP_233708816.1					TRUE	GCF_900450885	RM_Type_II__Type_II_MTases	RM_Type_II__Type_II_MTases	RM_Type_II__Type_II_MTases	d1	0	WP_233708816.1|NZ_UGJE01000002.1|1249143|+
WP_224198045.1					TRUE	GCF_916098265	RM_Type_II__Type_II_MTases	RM_Type_II__Type_II_MTases	RM_Type_II__Type_II_MTases	d1	0	WP_224198045.1|NZ_OU701459.1|1092711|-
WP_250138970.1					TRUE	GCF_023566055	RM_Type_II__Type_II_MTases	RM_Type_II__Type_II_MTases	RM_Type_II__Type_II_MTases	d1	0	WP_250138970.1|NZ_JALIQP010000001.1|640154|-
WP_207764412.1					TRUE	GCF_002843425	RM_Type_II__Type_II_MTases	RM_Type_II__Type_II_MTases	RM_Type_II__Type_II_MTases	d1	0	WP_207764412.1|NZ_NKXO01000006.1|30233|+
WP_188608764.1					TRUE	GCF_014640075	RM_Type_II__Type_II_MTases	RM_Type_II__Type_II_MTases	RM_Type_II__Type_II_MTases	d1	0	WP_188608764.1|NZ_BMGG01000003.1|94849|-
WP_138509425.1					TRUE	GCF_005871165	RM_Type_II__Type_II_MTases	RM_Type_II__Type_II_MTases	RM_Type_II__Type_II_MTases	d1	0	WP_138509425.1|NZ_SWKP01000003.1|62362|+
WP_011808322.1					TRUE	GCF_000015565	RM_Type_II__Type_II_MTases	RM_Type_II__Type_II_MTases	RM_Type_II__Type_II_MTases	d1	0	WP_011808322.1|NC_008786.1|589613|+
WP_136410459.1					TRUE	GCF_004803695	RM_Type_II__Type_II_MTases	RM_Type_II__Type_II_MTases	RM_Type_II__Type_II_MTases	d1	0	WP_136410459.1|NZ_CP039393.1|1803764|-
WP_101452173.1					TRUE	GCF_002846655	RM_Type_II__Type_II_MTases	RM_Type_II__Type_II_MTases	RM_Type_II__Type_II_MTases	d1	0	WP_101452173.1|NZ_PCGX01000008.1|534697|-
WP_167958700.1					TRUE	GCF_012070565	RM_Type_II__Type_II_MTases	RM_Type_II__Type_II_MTases	RM_Type_II__Type_II_MTases	d1	0	WP_167958700.1|NZ_JAAQRO010000040.1|159470|+
WP_217256929.1					TRUE	GCF_019052655	RM_Type_II__Type_II_MTases	RM_Type_II__Type_II_MTases	RM_Type_II__Type_II_MTases	d1	0	WP_217256929.1|NZ_JAHQVB010000121.1|136|+
WP_104700704.1					TRUE	GCF_003364255	RM_Type_II__Type_II_MTases	RM_Type_II__Type_II_MTases	RM_Type_II__Type_II_MTases	d1	0	WP_104700704.1|NZ_NXLR01000010.1|37769|+
WP_004850451.1					TRUE	GCF_020735705	RM_Type_II__Type_II_MTases	RM_Type_II__Type_II_MTases	RM_Type_II__Type_II_MTases	d1	0	WP_004850451.1|NZ_CP085930.1|2048378|+
WP_211340826.1					TRUE	GCF_004135345	RM_Type_II__Type_II_MTases	RM_Type_II__Type_II_MTases	RM_Type_II__Type_II_MTases	d1	0	WP_211340826.1|NZ_CP035495.1|2191171|-
WP_205680247.1					TRUE	GCF_003315515	RM_Type_II__Type_II_MTases	RM_Type_II__Type_II_MTases	RM_Type_II__Type_II_MTases	d1	0	WP_205680247.1|NZ_QNRY01000075.1|717|-
WP_143159246.1					TRUE	GCF_013374215	RM_Type_II__Type_II_MTases	RM_Type_II__Type_II_MTases	RM_Type_II__Type_II_MTases	d1	0	WP_143159246.1|NZ_AP023046.1|200467|+
WP_072757329.1					TRUE	GCF_900143265	RM_Type_II__Type_II_MTases	RM_Type_II__Type_II_MTases	RM_Type_II__Type_II_MTases	d1	0	WP_072757329.1|NZ_FRDJ01000001.1|185466|-
WP_084916244.1					TRUE	GCF_010993845	RM_Type_II__Type_II_MTases	RM_Type_II__Type_II_MTases	RM_Type_II__Type_II_MTases	d1	0	WP_084916244.1|NZ_CP053790.1|303838|-
WP_221764711.1					TRUE	GCF_019703875	RM_Type_II__Type_II_MTases	RM_Type_II__Type_II_MTases	RM_Type_II__Type_II_MTases	d1	0	WP_221764711.1|NZ_AP024110.1|416820|+
WP_231102849.1					TRUE	GCF_013374215	RM_Type_II__Type_II_MTases	RM_Type_II__Type_II_MTases	RM_Type_II__Type_II_MTases	d1	0	WP_231102849.1|NZ_AP023046.1|654806|-
WP_023947606.1					TRUE	GCF_900451005	RM_Type_II__Type_II_MTases	RM_Type_II__Type_II_MTases	RM_Type_II__Type_II_MTases	d1	0	WP_023947606.1|NZ_UGIB01000001.1|547913|-
WP_009781357.1					TRUE	GCF_000152985	RM_Type_II__Type_II_MTases	RM_Type_II__Type_II_MTases	RM_Type_II__Type_II_MTases	d1	0	WP_009781357.1|NZ_CH672395.1|3467986|+
WP_235301828.1					TRUE	GCF_900108345	RM_Type_II__Type_II_MTases	RM_Type_II__Type_II_MTases	RM_Type_II__Type_II_MTases	d1	0	WP_235301828.1|NZ_FNVV01000011.1|2157|+
WP_051622768.1					TRUE	GCF_000702785	RM_Type_II__Type_II_MTases	RM_Type_II__Type_II_MTases	RM_Type_II__Type_II_MTases	d1	0	WP_051622768.1|NZ_JNJV01000010.1|27175|+
WP_012259289.1					TRUE	GCF_000018865	RM_Type_II__Type_II_MTases	RM_Type_II__Type_II_MTases	RM_Type_II__Type_II_MTases	d1	0	WP_012259289.1|NC_010175.1|4625564|-
WP_015757962.1					TRUE	GCF_000024205	RM_Type_II__Type_II_MTases	RM_Type_II__Type_II_MTases	RM_Type_II__Type_II_MTases	d1	0	WP_015757962.1|NC_013216.1|2625090|-
WP_276890264.1					TRUE	GCF_947428325	RM_Type_II__Type_II_MTases	RM_Type_II__Type_II_MTases	RM_Type_II__Type_II_MTases	d1	0	WP_276890264.1|NZ_CANELH010000001.1|303468|+
WP_095558946.1					TRUE	GCF_000146025	RM_Type_II__Type_II_MTases	RM_Type_II__Type_II_MTases	RM_Type_II__Type_II_MTases	d1	0	WP_095558946.1|NC_020419.1|1060099|+
WP_235889641.1					TRUE	GCF_007097245	RM_Type_II__Type_II_MTases	RM_Type_II__Type_II_MTases	RM_Type_II__Type_II_MTases	d1	0	WP_235889641.1|NZ_VJZT01000017.1|8691|+
WP_238355446.1					TRUE	GCF_014207795	RM_Type_II__Type_II_MTases	RM_Type_II__Type_II_MTases	RM_Type_II__Type_II_MTases	d1	0	WP_238355446.1|NZ_JACHKF010000001.1|1875233|+
WP_208646790.1					TRUE	GCF_003725795	RM_Type_II__Type_II_MTases	RM_Type_II__Type_II_MTases	RM_Type_II__Type_II_MTases	d1	0	WP_208646790.1|NZ_RBEE01000005.1|142905|-
WP_169301677.1					TRUE	GCF_005061465	RM_Type_II__Type_II_MTases	RM_Type_II__Type_II_MTases	RM_Type_II__Type_II_MTases	d1	0	WP_169301677.1|NZ_LAUS01000002.1|61088|-
WP_016251589.1					TRUE	GCF_900474605	RM_Type_II__Type_II_MTases	RM_Type_II__Type_II_MTases	RM_Type_II__Type_II_MTases	d1	0	WP_016251589.1|NZ_LS483306.1|544641|+
WP_130936846.1					TRUE	GCF_014636335	RM_Type_II__Type_II_MTases	RM_Type_II__Type_II_MTases	RM_Type_II__Type_II_MTases	d1	0	WP_130936846.1|NZ_BMEE01000004.1|60279|+
WP_124870709.1					TRUE	GCF_003858635	RM_Type_II__Type_II_MTases	RM_Type_II__Type_II_MTases	RM_Type_II__Type_II_MTases	d1	0	WP_124870709.1|NZ_RQJO01000007.1|763687|+
WP_067695844.1					TRUE	GCF_009827325	RM_Type_II__Type_II_MTases	RM_Type_II__Type_II_MTases	RM_Type_II__Type_II_MTases	d1	0	WP_067695844.1|NZ_WTYC01000001.1|701622|-
WP_188423313.1					TRUE	GCF_014635105	RM_Type_II__Type_II_MTases	RM_Type_II__Type_II_MTases	RM_Type_II__Type_II_MTases	d1	0	WP_188423313.1|NZ_BMCI01000002.1|68304|-
WP_240267621.1					TRUE	GCF_022427145	RM_Type_II__Type_II_MTases	RM_Type_II__Type_II_MTases	RM_Type_II__Type_II_MTases	d1	0	WP_240267621.1|NZ_JAKSXN010000003.1|3283|-
WP_241858649.1					TRUE	GCF_003383595	RM_Type_II__Type_II_MTases	RM_Type_II__Type_II_MTases	RM_Type_II__Type_II_MTases	d1	0	WP_241858649.1|NZ_CP033058.2|501940|-
WP_013701858.1					TRUE	GCF_000195275	RM_Type_II__Type_II_MTases	RM_Type_II__Type_II_MTases	RM_Type_II__Type_II_MTases	d1	0	WP_013701858.1|NC_015385.1|1818282|-
WP_217426437.1					TRUE	GCF_902806695	RM_Type_II__Type_II_MTases	RM_Type_II__Type_II_MTases	RM_Type_II__Type_II_MTases	d1	0	WP_217426437.1|NZ_CADCXN010000047.1|148430|-
WP_111919633.1					TRUE	GCF_003287895	RM_Type_II__Type_II_MTases	RM_Type_II__Type_II_MTases	RM_Type_II__Type_II_MTases	d1	0	WP_111919633.1|NZ_CP030280.1|1697081|+
WP_207226832.1					TRUE	GCF_004216715	RM_Type_II__Type_II_MTases	RM_Type_II__Type_II_MTases	RM_Type_II__Type_II_MTases	d1	0	WP_207226832.1|NZ_SGXG01000001.1|1006803|-
WP_190836730.1					TRUE	GCF_014698965	RM_Type_II__Type_II_MTases	RM_Type_II__Type_II_MTases	RM_Type_II__Type_II_MTases	d1	0	WP_190836730.1|NZ_JACXAE010000111.1|57694|+
WP_010916983.1					TRUE	GCF_000011185	RM_Type_II__Type_II_MTases	RM_Type_II__Type_II_MTases	RM_Type_II__Type_II_MTases	d1	0	WP_010916983.1|NC_002689.2|739837|-
WP_004086110.1					TRUE	GCF_000364285	RM_Type_II__Type_II_MTases	RM_Type_II__Type_II_MTases	RM_Type_II__Type_II_MTases	d1	0	WP_004086110.1|NZ_KB822514.1|254189|+
WP_258863978.1					TRUE	GCF_916098265	RM_Type_II__Type_II_MTases	RM_Type_II__Type_II_MTases	RM_Type_II__Type_II_MTases	d1	0	WP_258863978.1|NZ_OU701459.1|1115427|-
WP_039418497.1					TRUE	GCF_000765945	RM_Type_II__Type_II_MTases	RM_Type_II__Type_II_MTases	RM_Type_II__Type_II_MTases	d1	0	WP_039418497.1|NZ_JRAT01000011.1|1|+
WP_223276394.1					TRUE	GCF_014489495	RM_Type_II__Type_II_MTases	RM_Type_II__Type_II_MTases	RM_Type_II__Type_II_MTases	d1	0	WP_223276394.1|NZ_CP060780.1|247419|-
WP_194215270.1					TRUE	GCF_015240255	RM_Type_II__Type_II_MTases	RM_Type_II__Type_II_MTases	RM_Type_II__Type_II_MTases	d1	0	WP_194215270.1|NZ_CP061205.1|1492617|-
WP_073093907.1					TRUE	GCF_900143075	RM_Type_II__Type_II_MTases	RM_Type_II__Type_II_MTases	RM_Type_II__Type_II_MTases	d1	0	WP_073093907.1|NZ_FRCY01000004.1|119835|-
WP_141636765.1					TRUE	GCF_006636205	RM_Type_II__Type_II_MTases	RM_Type_II__Type_II_MTases	RM_Type_II__Type_II_MTases	d1	0	WP_141636765.1|NZ_VIGB01000003.1|7210594|-
WP_166108719.1					TRUE	GCF_011090165	RM_Type_II__Type_II_MTases	RM_Type_II__Type_II_MTases	RM_Type_II__Type_II_MTases	d1	0	WP_166108719.1|NZ_JAADJT010000028.1|3394|+
WP_071981715.1					TRUE	GCF_001886875	Retron_XIII__WHSWIM	Retron_XIII__WHSWIM	Retron_XIII__WHSWIM	d0	0	WP_071981715.1|NZ_CP013238.1|163407|-
WP_224037102.1					TRUE	GCF_019977655	Retron_XIII__WHSWIM	Retron_XIII__WHSWIM	Retron_XIII__WHSWIM	d0	0	WP_224037102.1|NZ_AP024849.1|1829500|+
WP_224037103.1					TRUE	GCF_019977655	Retron_XIII__WHSWIM	Retron_XIII__WHSWIM	Retron_XIII__WHSWIM	d0	0	WP_224037103.1|NZ_AP024849.1|1830067|+
WP_020474695.1					TRUE	GCF_000255705	Retron_XIII__WHSWIM	Retron_XIII__WHSWIM	Retron_XIII__WHSWIM	d0	0	WP_020474695.1|NZ_JH636447.1|96967|-
WP_006173699.1					TRUE	GCF_000590795	AbiH__AbiH	AbiH__AbiH	AbiH__AbiH	d77	2	WP_006173699.1|NC_022905.1|1729942|+
WP_081783602.1					TRUE	GCF_000621825	AbiH__AbiH	AbiH__AbiH	AbiH__AbiH	d77	2	WP_081783602.1|NZ_JHXG01000014.1|55515|-
WP_187528568.1					TRUE	GCF_014397255	AbiH__AbiH	AbiH__AbiH	AbiH__AbiH	d77	2	WP_187528568.1|NZ_CP060724.1|967794|+
WP_082424220.1					TRUE	GCF_001405615	AbiH__AbiH	AbiH__AbiH	AbiH__AbiH	d77	2	WP_082424220.1|NZ_CYXV01000012.1|114421|-
WP_125009014.1					TRUE	GCF_003864335	AbiH__AbiH	AbiH__AbiH	AbiH__AbiH	d77	2	WP_125009014.1|NZ_BEXA01000009.1|39462|-
WP_007575039.1					TRUE	GCF_000218235	AbiH__AbiH	AbiH__AbiH	AbiH__AbiH	d77	2	WP_007575039.1|NZ_GL945017.1|2319958|-
WP_156300120.1					TRUE	GCF_009733925	AbiH__AbiH	AbiH__AbiH	AbiH__AbiH	d77	2	WP_156300120.1|NZ_WOEI01000020.1|27709|-
WP_051126707.1					TRUE	GCF_000156995	AbiH__AbiH	AbiH__AbiH	AbiH__AbiH	d77	2	WP_051126707.1|NZ_CP046035.1|2723174|+
WP_011279679.1					TRUE	GCF_000012305	AbiH__AbiH	AbiH__AbiH	AbiH__AbiH	d77	2	WP_011279679.1|NC_007204.1|463898|-
WP_067540039.1					TRUE	GCF_900086585	AbiH__AbiH	AbiH__AbiH	AbiH__AbiH	d77	2	WP_067540039.1|NZ_FLKM01000009.1|760008|+
WP_168388360.1					TRUE	GCF_004335975	AbiH__AbiH	AbiH__AbiH	AbiH__AbiH	d77	2	WP_168388360.1|NZ_PSZO01000045.1|270|-
WP_018999530.1					TRUE	GCF_000378365	AbiH__AbiH	AbiH__AbiH	AbiH__AbiH	d77	2	WP_018999530.1|NZ_KB899580.1|28557|+
WP_168721609.1					TRUE	GCF_012396505	AbiH__AbiH	AbiH__AbiH	AbiH__AbiH	d77	2	WP_168721609.1|NZ_JAAXPN010000002.1|33922|+
WP_208423123.1					TRUE	GCF_905332535	AbiH__AbiH	AbiH__AbiH	AbiH__AbiH	d77	2	WP_208423123.1|NZ_CAJOCF010000009.1|42035|-
WP_146212733.1					TRUE	GCF_003201355	AbiH__AbiH	AbiH__AbiH	AbiH__AbiH	d77	2	WP_146212733.1|NZ_QICL01000014.1|40690|-
WP_177227940.1					TRUE	GCF_900116905	AbiH__AbiH	AbiH__AbiH	AbiH__AbiH	d77	2	WP_177227940.1|NZ_FPCG01000010.1|50043|-
WP_105022044.1					TRUE	GCF_002954665	AbiH__AbiH	AbiH__AbiH	AbiH__AbiH	d77	2	WP_105022044.1|NZ_MSCM01000002.1|611057|+
WP_115811347.1					TRUE	GCF_003386275	AbiH__AbiH	AbiH__AbiH	AbiH__AbiH	d77	2	WP_115811347.1|NZ_QREI01000007.1|11891|-
WP_151142724.1					TRUE	GCF_008830185	AbiH__AbiH	AbiH__AbiH	AbiH__AbiH	d77	2	WP_151142724.1|NZ_WAGX01000004.1|609731|-
WP_062216016.1					TRUE	GCF_001308265	AbiH__AbiH	AbiH__AbiH	AbiH__AbiH	d77	2	WP_062216016.1|NZ_CP012023.1|862045|-
WP_261805049.1					TRUE	GCF_024346585	AbiH__AbiH	AbiH__AbiH	AbiH__AbiH	d77	2	WP_261805049.1|NZ_AP024523.1|119028|+
WP_252779711.1					TRUE	GCF_024029915	AbiH__AbiH	AbiH__AbiH	AbiH__AbiH	d77	2	WP_252779711.1|NZ_CP097478.1|970887|-
WP_243694240.1					TRUE	GCF_003856525	AbiH__AbiH	AbiH__AbiH	AbiH__AbiH	d77	2	WP_243694240.1|NZ_RJVQ01000015.1|61061|+
WP_105715851.1					TRUE	GCF_002980525	AbiH__AbiH	AbiH__AbiH	AbiH__AbiH	d77	2	WP_105715851.1|NZ_PVBQ01000003.1|241005|-
WP_115153481.1					TRUE	GCF_900454855	AbiH__AbiH	AbiH__AbiH	AbiH__AbiH	d77	2	WP_115153481.1|NZ_UGTJ01000001.1|1227835|+
WP_073348429.1					TRUE	GCF_900130125	AbiH__AbiH	AbiH__AbiH	AbiH__AbiH	d77	2	WP_073348429.1|NZ_FQXY01000011.1|1849492|-
WP_213793359.1					TRUE	GCF_018437235	AbiH__AbiH	AbiH__AbiH	AbiH__AbiH	d77	2	WP_213793359.1|NZ_JAAMFJ010000007.1|48130|-
WP_103238954.1					TRUE	GCF_900248245	AbiH__AbiH	AbiH__AbiH	AbiH__AbiH	d77	2	WP_103238954.1|NZ_OFSM01000007.1|57531|+
WP_183376945.1					TRUE	GCF_014202635	AbiH__AbiH	AbiH__AbiH	AbiH__AbiH	d77	2	WP_183376945.1|NZ_JACHHD010000025.1|6111|+
WP_131599345.1					TRUE	GCF_004335975	AbiH__AbiH	AbiH__AbiH	AbiH__AbiH	d77	2	WP_131599345.1|NZ_PSZO01000016.1|8877|+
WP_267285742.1					TRUE	GCF_001704615	AbiH__AbiH	AbiH__AbiH	AbiH__AbiH	d77	2	WP_267285742.1|NZ_CP029397.2|3063259|-
WP_161641161.1					TRUE	GCF_009909155	AbiH__AbiH	AbiH__AbiH	AbiH__AbiH	d77	2	WP_161641161.1|NZ_JAAAPM020000003.1|241037|-
WP_018498038.1					TRUE	GCF_007990545	AbiH__AbiH	AbiH__AbiH	AbiH__AbiH	d77	2	WP_018498038.1|NZ_AP019829.2|1151139|-
WP_159431294.1					TRUE	GCF_900119385	AbiH__AbiH	AbiH__AbiH	AbiH__AbiH	d77	2	WP_159431294.1|NZ_FPKO01000009.1|1254403|+
WP_207650337.1					TRUE	GCF_900130055	AbiH__AbiH	AbiH__AbiH	AbiH__AbiH	d77	2	WP_207650337.1|NZ_FQXU01000004.1|416921|+
WP_003066378.1					TRUE	GCF_004843545	AbiH__AbiH	AbiH__AbiH	AbiH__AbiH	d77	2	WP_003066378.1|NZ_CP039457.1|1828186|+
WP_004687937.1					TRUE	GCF_900446125	AbiH__AbiH	AbiH__AbiH	AbiH__AbiH	d77	2	WP_004687937.1|NZ_UIGH01000001.1|274101|-
WP_004052595.1					TRUE	GCF_000364225	AbiH__AbiH	AbiH__AbiH	AbiH__AbiH	d77	2	WP_004052595.1|NZ_AQFT02000001.1|1823005|-
WP_051993282.1					TRUE	GCF_001436705	AbiH__AbiH	AbiH__AbiH	AbiH__AbiH	d77	2	WP_051993282.1|NZ_AYZF01000013.1|193495|-
WP_103662288.1					TRUE	GCF_004009905	AbiH__AbiH	AbiH__AbiH	AbiH__AbiH	d77	2	WP_103662288.1|NZ_ML136893.1|382|-
WP_135782519.1					TRUE	GCF_004785935	AbiH__AbiH	AbiH__AbiH	AbiH__AbiH	d77	2	WP_135782519.1|NZ_SRRP01000001.1|876288|-
WP_033520271.1					TRUE	GCF_900094965	AbiH__AbiH	AbiH__AbiH	AbiH__AbiH	d77	2	WP_033520271.1|NZ_FMAM01000001.1|449326|-
WP_243235694.1					TRUE	GCF_014333425	AbiH__AbiH	AbiH__AbiH	AbiH__AbiH	d77	2	WP_243235694.1|NZ_JACRYT010000005.1|51004|+
WP_072415149.1					TRUE	GCF_900119895	AbiH__AbiH	AbiH__AbiH	AbiH__AbiH	d77	2	WP_072415149.1|NZ_FQLR01000004.1|605237|-
WP_198736325.1					TRUE	GCF_026410355	AbiH__AbiH	AbiH__AbiH	AbiH__AbiH	d77	2	WP_198736325.1|NZ_JAPMKY010000003.1|59153|-
WP_004610424.1					TRUE	GCF_902373765	AbiH__AbiH	AbiH__AbiH	AbiH__AbiH	d77	2	WP_004610424.1|NZ_CABKNM010000002.1|248933|+
WP_232099674.1					TRUE	GCF_904425415	AbiH__AbiH	AbiH__AbiH	AbiH__AbiH	d77	2	WP_232099674.1|NZ_CAJGBJ010000072.1|278681|+
WP_121840701.1					TRUE	GCF_003675895	AbiH__AbiH	AbiH__AbiH	AbiH__AbiH	d77	2	WP_121840701.1|NZ_ML014861.1|6662|+
WP_205410611.1					TRUE	GCF_900108345	AbiH__AbiH	AbiH__AbiH	AbiH__AbiH	d77	2	WP_205410611.1|NZ_FNVV01000005.1|173|-
WP_091401280.1					TRUE	GCF_900107765	AbiH__AbiH	AbiH__AbiH	AbiH__AbiH	d77	2	WP_091401280.1|NZ_FNQY01000035.1|32912|+
WP_184660025.1					TRUE	GCF_014201975	AbiH__AbiH	AbiH__AbiH	AbiH__AbiH	d77	2	WP_184660025.1|NZ_JACHFQ010000006.1|73233|-
WP_065901343.1					TRUE	GCF_001702155	AbiH__AbiH	AbiH__AbiH	AbiH__AbiH	d77	2	WP_065901343.1|NZ_CP014912.1|459843|+
WP_090560161.1					TRUE	GCF_900107535	AbiH__AbiH	AbiH__AbiH	AbiH__AbiH	d77	2	WP_090560161.1|NZ_FNRA01000026.1|3687|+
WP_022789681.1					TRUE	GCF_900459315	AbiH__AbiH	AbiH__AbiH	AbiH__AbiH	d77	2	WP_022789681.1|NZ_UHFX01000003.1|302501|+
WP_244926516.1					TRUE	GCF_004331155	AbiH__AbiH	AbiH__AbiH	AbiH__AbiH	d77	2	WP_244926516.1|NZ_SJNZ01000012.1|5479|-
WP_153372774.1					TRUE	GCF_009557235	AbiH__AbiH	AbiH__AbiH	AbiH__AbiH	d77	2	WP_153372774.1|NZ_CP045650.1|2417932|-
WP_064976416.1					TRUE	GCF_900083545	AbiH__AbiH	AbiH__AbiH	AbiH__AbiH	d77	2	WP_064976416.1|NZ_LT559262.1|3217173|+
WP_262714026.1					TRUE	GCF_008571395	AbiH__AbiH	AbiH__AbiH	AbiH__AbiH	d77	2	WP_262714026.1|NZ_VWAM01000014.1|104072|+
WP_071184560.1					TRUE	GCF_001857965	AbiH__AbiH	AbiH__AbiH	AbiH__AbiH	d77	2	WP_071184560.1|NZ_CP017774.1|1818411|+
WP_012242997.1					TRUE	GCF_003385765	AbiH__AbiH	AbiH__AbiH	AbiH__AbiH	d77	2	WP_012242997.1|NZ_QRDS01000001.1|1007910|-
WP_170284985.1					TRUE	GCF_009299475	AbiH__AbiH	AbiH__AbiH	AbiH__AbiH	d77	2	WP_170284985.1|NZ_WBSN01000004.1|146573|-
WP_246364255.1					TRUE	GCF_013694105	AbiH__AbiH	AbiH__AbiH	AbiH__AbiH	d77	2	WP_246364255.1|NZ_JACEFG010000005.1|5156|+
WP_057707005.1					TRUE	GCF_001438845	AbiH__AbiH	AbiH__AbiH	AbiH__AbiH	d77	2	WP_057707005.1|NZ_JQCL01000080.1|54543|-
WP_205145307.1					TRUE	GCF_016908785	AbiH__AbiH	AbiH__AbiH	AbiH__AbiH	d77	2	WP_205145307.1|NZ_JAFBEO010000003.1|19819|+
WP_033935355.1					TRUE	GCF_014898655	AbiH__AbiH	AbiH__AbiH	AbiH__AbiH	d77	2	WP_033935355.1|NZ_CP062966.1|1509071|+
WP_215522421.1					TRUE	GCF_943169825	AbiH__AbiH	AbiH__AbiH	AbiH__AbiH	d77	2	WP_215522421.1|NZ_OW968402.1|239560|+
WP_120140550.1					TRUE	GCF_003606265	AbiH__AbiH	AbiH__AbiH	AbiH__AbiH	d77	2	WP_120140550.1|NZ_CP023671.1|1050941|-
WP_097440979.1					TRUE	GCF_002514735	AbiH__AbiH	AbiH__AbiH	AbiH__AbiH	d77	2	WP_097440979.1|NZ_KZ300477.1|239154|+
WP_092092070.1					TRUE	GCF_900113675	AbiH__AbiH	AbiH__AbiH	AbiH__AbiH	d77	2	WP_092092070.1|NZ_FOQE01000012.1|8477|-
WP_245677001.1					TRUE	GCF_001742285	AbiH__AbiH	AbiH__AbiH	AbiH__AbiH	d77	2	WP_245677001.1|NZ_MIEK01000059.1|8080|+
WP_179393893.1					TRUE	GCF_013407595	AbiH__AbiH	AbiH__AbiH	AbiH__AbiH	d77	2	WP_179393893.1|NZ_JABEKX010000001.1|192622|+
WP_045611093.1					TRUE	GCF_000960005	AbiH__AbiH	AbiH__AbiH	AbiH__AbiH	d77	2	WP_045611093.1|NZ_JYGP01000002.1|59894|+
WP_180687974.1					TRUE	GCF_006370295	AbiH__AbiH	AbiH__AbiH	AbiH__AbiH	d77	2	WP_180687974.1|NZ_VENO01000003.1|147687|-
WP_122138590.1					TRUE	GCF_024793055	AbiH__AbiH	AbiH__AbiH	AbiH__AbiH	d77	2	WP_122138590.1|NZ_JANUUI010000001.1|5363412|-
WP_244912962.1					TRUE	GCF_003201715	AbiH__AbiH	AbiH__AbiH	AbiH__AbiH	d77	2	WP_244912962.1|NZ_QJJX01000071.1|333|+
WP_103328869.1					TRUE	GCF_004684875	AbiH__AbiH	AbiH__AbiH	AbiH__AbiH	d77	2	WP_103328869.1|NZ_SRJF01000002.1|22686|+
WP_042435481.1					TRUE	GCF_000236865	AbiH__AbiH	AbiH__AbiH	AbiH__AbiH	d77	2	WP_042435481.1|NZ_HE611016.1|68095|+
WP_152233774.1					TRUE	GCF_009193355	AbiH__AbiH	AbiH__AbiH	AbiH__AbiH	d77	2	WP_152233774.1|NZ_WBVT01000004.1|19275|+
WP_155287879.1					TRUE	GCF_009687905	AbiH__AbiH	AbiH__AbiH	AbiH__AbiH	d77	2	WP_155287879.1|NZ_BLBG01000028.1|13426|+
WP_045611091.1					TRUE	GCF_000960005	AbiH__AbiH	AbiH__AbiH	AbiH__AbiH	d77	2	WP_045611091.1|NZ_JYGP01000002.1|59520|+
WP_055270450.1					TRUE	GCF_020091505	AbiH__AbiH	AbiH__AbiH	AbiH__AbiH	d77	2	WP_055270450.1|NZ_CP081916.1|220689|-
WP_009135767.1					TRUE	GCF_000243215	AbiH__AbiH	AbiH__AbiH	AbiH__AbiH	d77	2	WP_009135767.1|NZ_JH594596.1|720799|+
WP_042234804.1					TRUE	GCF_004117095	AbiH__AbiH	AbiH__AbiH	AbiH__AbiH	d77	2	WP_042234804.1|NZ_CP026520.1|5987500|-
WP_111843633.1					TRUE	GCF_900489835	AbiH__AbiH	AbiH__AbiH	AbiH__AbiH	d77	2	WP_111843633.1|NZ_UEGI01000003.1|3|-
WP_251717078.1					TRUE	GCF_943193025	AbiH__AbiH	AbiH__AbiH	AbiH__AbiH	d77	2	WP_251717078.1|NZ_CALPCQ010000010.1|27340|-
WP_021583730.1					TRUE	GCF_000468135	AbiH__AbiH	AbiH__AbiH	AbiH__AbiH	d77	2	WP_021583730.1|NZ_AWET01000021.1|52420|-
WP_219938194.1					TRUE	GCF_019448115	AbiH__AbiH	AbiH__AbiH	AbiH__AbiH	d77	2	WP_219938194.1|NZ_JAGFNY010000039.1|15752|+
WP_083194455.1					TRUE	GCF_012396435	AbiH__AbiH	AbiH__AbiH	AbiH__AbiH	d77	2	WP_083194455.1|NZ_JAAXPM010000004.1|66188|-
WP_081666871.1					TRUE	GCF_000423285	AbiH__AbiH	AbiH__AbiH	AbiH__AbiH	d77	2	WP_081666871.1|NZ_KE383997.1|68490|-
WP_101774257.1					TRUE	GCF_002860805	AbiH__AbiH	AbiH__AbiH	AbiH__AbiH	d77	2	WP_101774257.1|NZ_PKIB01000003.1|8009|-
WP_110290636.1					TRUE	GCF_003201285	AbiH__AbiH	AbiH__AbiH	AbiH__AbiH	d77	2	WP_110290636.1|NZ_QICS01000002.1|594306|+
WP_055263484.1					TRUE	GCF_001405615	AbiH__AbiH	AbiH__AbiH	AbiH__AbiH	d77	2	WP_055263484.1|NZ_CYXV01000012.1|78015|-
WP_271989864.1					TRUE	GCF_028321995	AbiH__AbiH	AbiH__AbiH	AbiH__AbiH	d77	2	WP_271989864.1|NZ_JAQLXG010000001.1|200671|+
WP_026728295.1					TRUE	GCF_000425445	AbiH__AbiH	AbiH__AbiH	AbiH__AbiH	d77	2	WP_026728295.1|NZ_AUDL01000012.1|143125|+
WP_160114495.1					TRUE	GCF_003864335	AbiH__AbiH	AbiH__AbiH	AbiH__AbiH	d77	2	WP_160114495.1|NZ_BEXA01000009.1|40342|-
WP_025314822.1					TRUE	GCF_000599985	AbiH__AbiH	AbiH__AbiH	AbiH__AbiH	d77	2	WP_025314822.1|NZ_CP007445.1|652869|-
WP_187532968.1					TRUE	GCF_014396165	AbiH__AbiH	AbiH__AbiH	AbiH__AbiH	d77	2	WP_187532968.1|NZ_CP060715.1|1130988|+
WP_207114419.1					TRUE	GCF_017316205	AbiH__AbiH	AbiH__AbiH	AbiH__AbiH	d77	2	WP_207114419.1|NZ_JAFLVW010000031.1|33309|-
WP_084646384.1					TRUE	GCF_000970465	AbiH__AbiH	AbiH__AbiH	AbiH__AbiH	d77	2	WP_084646384.1|NZ_LAJE02000342.1|11205|+
WP_205005428.1					TRUE	GCF_016908935	AbiH__AbiH	AbiH__AbiH	AbiH__AbiH	d77	2	WP_205005428.1|NZ_JAFBEV010000003.1|145532|+
WP_007744276.1					TRUE	GCF_000241055	AbiH__AbiH	AbiH__AbiH	AbiH__AbiH	d77	2	WP_007744276.1|NZ_CM001398.1|55950|-
WP_244926515.1					TRUE	GCF_004331155	AbiH__AbiH	AbiH__AbiH	AbiH__AbiH	d77	2	WP_244926515.1|NZ_SJNZ01000012.1|5129|-
WP_148621663.1					TRUE	GCF_008107635	AbiH__AbiH	AbiH__AbiH	AbiH__AbiH	d77	2	WP_148621663.1|NZ_SDGZ01000003.1|121348|-
WP_195399370.1					TRUE	GCF_008571395	AbiH__AbiH	AbiH__AbiH	AbiH__AbiH	d77	2	WP_195399370.1|NZ_VWAM01000014.1|103405|+
WP_126615669.1					TRUE	GCF_003970675	AbiH__AbiH	AbiH__AbiH	AbiH__AbiH	d77	2	WP_126615669.1|NZ_CP034562.1|3481412|-
WP_205635627.1					TRUE	GCF_900101705	AbiH__AbiH	AbiH__AbiH	AbiH__AbiH	d77	2	WP_205635627.1|NZ_FNAC01000027.1|35250|-
WP_135027551.1					TRUE	GCF_004564725	AbiH__AbiH	AbiH__AbiH	AbiH__AbiH	d77	2	WP_135027551.1|NZ_NRPS01000012.1|63272|+
WP_194461878.1					TRUE	GCF_014648015	AbiH__AbiH	AbiH__AbiH	AbiH__AbiH	d77	2	WP_194461878.1|NZ_BMQH01000025.1|1217|-
WP_091897073.1					TRUE	GCF_900114235	AbiH__AbiH	AbiH__AbiH	AbiH__AbiH	d77	2	WP_091897073.1|NZ_FOSJ01000016.1|45616|+
WP_010419552.1					TRUE	GCF_000191885	AbiH__AbiH	AbiH__AbiH	AbiH__AbiH	d77	2	WP_010419552.1|NZ_AEWI01000019.1|16865|-
WP_167375823.1					TRUE	GCF_900102085	AbiH__AbiH	AbiH__AbiH	AbiH__AbiH	d77	2	WP_167375823.1|NZ_FMVM01000018.1|62356|+
WP_198328763.1					TRUE	GCF_904845915	AbiH__AbiH	AbiH__AbiH	AbiH__AbiH	d77	2	WP_198328763.1|NZ_CAJGZG010000018.1|60042|-
WP_054449578.1					TRUE	GCF_019575995	AbiH__AbiH	AbiH__AbiH	AbiH__AbiH	d77	2	WP_054449578.1|NZ_CP080568.1|169132|-
WP_243454292.1					TRUE	GCF_004766045	AbiH__AbiH	AbiH__AbiH	AbiH__AbiH	d77	2	WP_243454292.1|NZ_SPQQ01000001.1|230629|+
WP_207507063.1					TRUE	GCF_017355935	AbiH__AbiH	AbiH__AbiH	AbiH__AbiH	d77	2	WP_207507063.1|NZ_JAFIQT010000002.1|863543|-
WP_170231077.1					TRUE	GCF_007997305	AbiH__AbiH	AbiH__AbiH	AbiH__AbiH	d77	2	WP_170231077.1|NZ_VORZ01000001.1|1534154|-
WP_021984900.1					TRUE	GCF_014337155	AbiH__AbiH	AbiH__AbiH	AbiH__AbiH	d77	2	WP_021984900.1|NZ_CP060632.1|135998|+
WP_230098146.1					TRUE	GCF_918814755	AbiH__AbiH	AbiH__AbiH	AbiH__AbiH	d77	2	WP_230098146.1|NZ_CAKKNT010000003.1|118073|-
WP_111712730.1					TRUE	GCF_900475675	AbiH__AbiH	AbiH__AbiH	AbiH__AbiH	d77	2	WP_111712730.1|NZ_LS483403.1|690754|+
WP_125669259.1					TRUE	GCF_003945365	AbiH__AbiH	AbiH__AbiH	AbiH__AbiH	d77	2	WP_125669259.1|NZ_AP019004.1|1204929|-
WP_005777206.1					TRUE	GCF_000145945	AbiH__AbiH	AbiH__AbiH	AbiH__AbiH	d77	2	WP_005777206.1|NZ_CP042804.1|3151324|-
WP_242333722.1					TRUE	GCF_932750685	AbiH__AbiH	AbiH__AbiH	AbiH__AbiH	d77	2	WP_242333722.1|NZ_CAKOBX010000001.1|142281|-
WP_168211917.1					TRUE	GCF_008000995	AbiH__AbiH	AbiH__AbiH	AbiH__AbiH	d77	2	WP_168211917.1|NZ_CP042828.1|5003982|-
WP_056945781.1					TRUE	GCF_001434555	AbiH__AbiH	AbiH__AbiH	AbiH__AbiH	d77	2	WP_056945781.1|NZ_AZCV01000007.1|536|+
WP_099431616.1					TRUE	GCF_002736145	AbiH__AbiH	AbiH__AbiH	AbiH__AbiH	d77	2	WP_099431616.1|NZ_CP024160.1|495509|+
WP_263505243.1					TRUE	GCF_001281175	AbiH__AbiH	AbiH__AbiH	AbiH__AbiH	d77	2	WP_263505243.1|NZ_KQ440396.1|270723|+
WP_153372770.1					TRUE	GCF_009557235	AbiH__AbiH	AbiH__AbiH	AbiH__AbiH	d77	2	WP_153372770.1|NZ_CP045650.1|2416118|-
WP_260116707.1					TRUE	GCF_023380205	AbiH__AbiH	AbiH__AbiH	AbiH__AbiH	d77	2	WP_260116707.1|NZ_CP093361.1|1700885|-
WP_198329049.1					TRUE	GCF_904845915	AbiH__AbiH	AbiH__AbiH	AbiH__AbiH	d77	2	WP_198329049.1|NZ_CAJGZG010000043.1|25000|+
WP_026745650.1					TRUE	GCF_007990525	AbiH__AbiH	AbiH__AbiH	AbiH__AbiH	d77	2	WP_026745650.1|NZ_AP019823.1|708924|-
WP_170064470.1					TRUE	GCF_002954665	AbiH__AbiH	AbiH__AbiH	AbiH__AbiH	d77	2	WP_170064470.1|NZ_MSCM01000002.1|611673|+
WP_101774258.1					TRUE	GCF_002860805	AbiH__AbiH	AbiH__AbiH	AbiH__AbiH	d77	2	WP_101774258.1|NZ_PKIB01000003.1|8829|-
WP_007705416.1					TRUE	GCF_025149125	AbiH__AbiH	AbiH__AbiH	AbiH__AbiH	d77	2	WP_007705416.1|NZ_CP102272.1|549819|+
WP_101518599.1					TRUE	GCF_002866825	AbiH__AbiH	AbiH__AbiH	AbiH__AbiH	d77	2	WP_101518599.1|NZ_PKUS01000023.1|91977|-
WP_028873582.1					TRUE	GCF_000425305	AbiH__AbiH	AbiH__AbiH	AbiH__AbiH	d77	2	WP_028873582.1|NZ_KE384347.1|171627|+
WP_101723481.1					TRUE	GCF_900184265	AbiH__AbiH	AbiH__AbiH	AbiH__AbiH	d77	2	WP_101723481.1|NZ_FXXA01000002.1|3722329|-
WP_078766688.1					TRUE	GCF_900167115	AbiH__AbiH	AbiH__AbiH	AbiH__AbiH	d77	2	WP_078766688.1|NZ_FUXZ01000011.1|25565|-
WP_169850884.1					TRUE	GCF_002006355	AbiH__AbiH	AbiH__AbiH	AbiH__AbiH	d77	2	WP_169850884.1|NZ_CP096980.1|2436060|+
WP_156286366.1					TRUE	GCF_009733705	AbiH__AbiH	AbiH__AbiH	AbiH__AbiH	d77	2	WP_156286366.1|NZ_WMDY01000022.1|10525|-
WP_159740571.1					TRUE	GCF_009828765	AbiH__AbiH	AbiH__AbiH	AbiH__AbiH	d77	2	WP_159740571.1|NZ_WTSZ01000006.1|113936|+
WP_205527724.1					TRUE	GCF_001703515	AbiH__AbiH	AbiH__AbiH	AbiH__AbiH	d77	2	WP_205527724.1|NZ_CP016839.1|255094|-
WP_223439925.1					TRUE	GCF_019968605	AbiH__AbiH	AbiH__AbiH	AbiH__AbiH	d77	2	WP_223439925.1|NZ_CP082966.1|2790718|-
WP_073291332.1					TRUE	GCF_900142955	AbiH__AbiH	AbiH__AbiH	AbiH__AbiH	d77	2	WP_073291332.1|NZ_FRCP01000026.1|50728|-
WP_269745961.1					TRUE	GCF_001715535	AbiH__AbiH	AbiH__AbiH	AbiH__AbiH	d77	2	WP_269745961.1|NZ_CP017015.1|472929|+
WP_050740688.1					TRUE	GCF_900235925	AbiH__AbiH	AbiH__AbiH	AbiH__AbiH	d77	2	WP_050740688.1|NZ_UHJK01000001.1|755716|-
WP_095339594.1					TRUE	GCF_002276885	AbiH__AbiH	AbiH__AbiH	AbiH__AbiH	d77	2	WP_095339594.1|NZ_NCXA01000090.1|69|+
WP_243106777.1					TRUE	GCF_003606265	AbiH__AbiH	AbiH__AbiH	AbiH__AbiH	d77	2	WP_243106777.1|NZ_CP023671.1|1050380|-
WP_057738185.1					TRUE	GCF_001434935	AbiH__AbiH	AbiH__AbiH	AbiH__AbiH	d77	2	WP_057738185.1|NZ_AZEG01000024.1|28793|+
WP_149201897.1					TRUE	GCF_008327825	AbiH__AbiH	AbiH__AbiH	AbiH__AbiH	d77	2	WP_149201897.1|NZ_AP019827.1|1016846|+
WP_011183187.1					TRUE	GCF_000008305	AbiH__AbiH	AbiH__AbiH	AbiH__AbiH	d77	2	WP_011183187.1|NC_006055.1|335194|+
WP_023356152.1					TRUE	GCF_000160035	AbiH__AbiH	AbiH__AbiH	AbiH__AbiH	d77	2	WP_023356152.1|NZ_KI535372.1|15403|-
WP_228720284.1					TRUE	GCF_010646905	AbiH__AbiH	AbiH__AbiH	AbiH__AbiH	d77	2	WP_228720284.1|NZ_JAAARQ010000002.1|902399|-
WP_075604216.1					TRUE	GCF_900446125	AbiH__AbiH	AbiH__AbiH	AbiH__AbiH	d77	2	WP_075604216.1|NZ_UIGH01000001.1|273604|-
NP_464001.1					TRUE	GCF_000196035	AbiH__AbiH	AbiH__AbiH	AbiH__AbiH	d77	2	NP_464001.1|NC_003210.1|509400|+
WP_115811345.1					TRUE	GCF_003386275	AbiH__AbiH	AbiH__AbiH	AbiH__AbiH	d77	2	WP_115811345.1|NZ_QREI01000007.1|11457|-
WP_159443330.1					TRUE	GCF_900167335	AbiH__AbiH	AbiH__AbiH	AbiH__AbiH	d77	2	WP_159443330.1|NZ_FUXI01000041.1|6898|-
WP_091394725.1					TRUE	GCF_900107765	AbiH__AbiH	AbiH__AbiH	AbiH__AbiH	d77	2	WP_091394725.1|NZ_FNQY01000004.1|249656|-
WP_125142767.1					TRUE	GCF_900626075	AbiH__AbiH	AbiH__AbiH	AbiH__AbiH	d77	2	WP_125142767.1|NZ_UYZY01000003.1|803247|+
WP_223712801.1					TRUE	GCF_029335285	AbiH__AbiH	AbiH__AbiH	AbiH__AbiH	d77	2	WP_223712801.1|NZ_JARJKW010000002.1|1560602|+
WP_208020490.1					TRUE	GCF_003856525	AbiH__AbiH	AbiH__AbiH	AbiH__AbiH	d77	2	WP_208020490.1|NZ_RJVQ01000017.1|161|+
WP_262501263.1					TRUE	GCF_000190575	AbiH__AbiH	AbiH__AbiH	AbiH__AbiH	d77	2	WP_262501263.1|NC_015164.1|338058|+
WP_154535367.1					TRUE	GCF_009695775	AbiH__AbiH	AbiH__AbiH	AbiH__AbiH	d77	2	WP_154535367.1|NZ_VUNG01000051.1|1948|-
WP_051126708.1					TRUE	GCF_000156995	AbiH__AbiH	AbiH__AbiH	AbiH__AbiH	d77	2	WP_051126708.1|NZ_CP046035.1|2722839|+
WP_083916979.1					TRUE	GCF_000364225	AbiH__AbiH	AbiH__AbiH	AbiH__AbiH	d77	2	WP_083916979.1|NZ_AQFT02000001.1|1822586|-
WP_144329087.1					TRUE	GCF_007556685	Cas__cas1_III_1	Cas__cas1_I_II_III_IV_V_VI_10	Cas__cas1_I_II_III_IV_V_VI_10	d136	1	WP_144329087.1|NZ_VJON01000042.1|24823|-
WP_075586946.1					TRUE	GCF_001955735	Cas__cas1_III_1	Cas__cas1_I_II_III_IV_V_VI_10	Cas__cas1_I_II_III_IV_V_VI_10	d136	1	WP_075586946.1|NZ_CP019240.1|1622069|+
WP_238978550.1					TRUE	GCF_022341425	Cas__cas1_III_1	Cas__cas1_I_II_III_IV_V_VI_10	Cas__cas1_I_II_III_IV_V_VI_10	d136	1	WP_238978550.1|NZ_JABFUC010000015.1|121772|+
WP_025324154.1					TRUE	GCF_000526155	Cas__cas1_III_1	Cas__cas1_I_II_III_IV_V_VI_10	Cas__cas1_I_II_III_IV_V_VI_10	d136	1	WP_025324154.1|NZ_JAFN01000001.1|3794369|+
WP_022947115.1					TRUE	GCF_000421465	Cas__cas1_III_1	Cas__cas1_I_II_III_IV_V_VI_10	Cas__cas1_I_II_III_IV_V_VI_10	d136	1	WP_022947115.1|NZ_ATXB01000001.1|163871|-
WP_234981550.1					TRUE	GCF_900113085	Cas__cas1_III_1	Cas__cas1_I_II_III_IV_V_VI_10	Cas__cas1_I_II_III_IV_V_VI_10	d136	1	WP_234981550.1|NZ_FOOC01000005.1|46806|-
WP_112159470.1					TRUE	GCF_003284585	Cas__cas1_III_1	Cas__cas1_I_II_III_IV_V_VI_10	Cas__cas1_I_II_III_IV_V_VI_10	d136	1	WP_112159470.1|NZ_QKRX01000008.1|37706|-
WP_169115880.1					TRUE	GCF_012911495	Cas__cas1_III_1	Cas__cas1_I_II_III_IV_V_VI_10	Cas__cas1_I_II_III_IV_V_VI_10	d136	1	WP_169115880.1|NZ_JAAAUB010000007.1|22057|+
WP_132963043.1					TRUE	GCF_004342625	Cas__cas1_III_1	Cas__cas1_I_II_III_IV_V_VI_10	Cas__cas1_I_II_III_IV_V_VI_10	d136	1	WP_132963043.1|NZ_SMAH01000012.1|4464|-
WP_241854569.1					TRUE	GCF_003332325	Cas__csn2_II-A_7	Cas__csn2_II-A_14	Cas__csn2_II-A_14	d126	0	WP_241854569.1|NZ_CP029295.1|561551|-
WP_036459638.1					TRUE	GCF_000518305	Cas__csn2_II-A_7	Cas__csn2_II-A_14	Cas__csn2_II-A_14	d126	0	WP_036459638.1|NZ_KI912416.1|29993|+
WP_169579966.1					TRUE	GCF_012934885	Cas__csn2_II-A_7	Cas__csn2_II-A_14	Cas__csn2_II-A_14	d126	0	WP_169579966.1|NZ_CP051480.1|23066|-
WP_216505640.1					TRUE	GCF_024742155	Cas__csn2_II-A_7	Cas__csn2_II-A_14	Cas__csn2_II-A_14	d126	0	WP_216505640.1|NZ_JANSFS010000007.1|11853|-
WP_169604884.1					TRUE	GCF_012934855	Cas__csn2_II-A_7	Cas__csn2_II-A_14	Cas__csn2_II-A_14	d126	0	WP_169604884.1|NZ_CP051481.1|170846|-
WP_015287700.1					TRUE	GCF_000328725	Cas__csn2_II-A_7	Cas__csn2_II-A_14	Cas__csn2_II-A_14	d126	0	WP_015287700.1|NC_019949.1|949418|-
WP_240084213.1					TRUE	GCF_022410535	Cas__cas10_III-B_12	Cas__cas10_III-D_2	Cas__cas10_III-D_2	d1	0	WP_240084213.1|NZ_JAKNBL010000025.1|25221|+
WP_072575840.1					TRUE	GCF_900460265	Cas__cas10_III-B_12	Cas__cas10_III-D_2	Cas__cas10_III-D_2	d1	0	WP_072575840.1|NZ_UHIC01000001.1|1979607|+
WP_244863840.1					TRUE	GCF_018403665	Cas__cas10_III-B_12	Cas__cas10_III-D_2	Cas__cas10_III-D_2	d1	0	WP_244863840.1|NZ_BOVJ01000239.1|6751|-
WP_089966422.1					TRUE	GCF_900110165	Cas__cas10_III-B_12	Cas__cas10_III-D_2	Cas__cas10_III-D_2	d1	0	WP_089966422.1|NZ_FOCQ01000004.1|226259|+
WP_013769060.1					TRUE	GCF_000212735	Cas__cas10_III-B_12	Cas__cas10_III-D_2	Cas__cas10_III-D_2	d1	0	WP_013769060.1|NC_015512.1|74465|-
WP_224340479.1					TRUE	GCF_020091585	Cas__cas10_III-B_12	Cas__cas10_III-D_2	Cas__cas10_III-D_2	d1	0	WP_224340479.1|NZ_CP083582.1|4662882|+
WP_244353055.1					TRUE	GCF_022848905	Cas__cas10_III-B_12	Cas__cas10_III-D_2	Cas__cas10_III-D_2	d1	0	WP_244353055.1|NZ_JAFIRA010000067.1|9327|+
WP_095724398.1					TRUE	GCF_002289455	Cas__cas10_III-B_12	Cas__cas10_III-D_2	Cas__cas10_III-D_2	d1	0	WP_095724398.1|NZ_NTFS01000437.1|4|-
WP_115217423.1					TRUE	GCF_900460215	Cas__cas10_III-B_12	Cas__cas10_III-D_2	Cas__cas10_III-D_2	d1	0	WP_115217423.1|NZ_UHIA01000003.1|1613|-
WP_019488117.1					TRUE	GCF_000332155	Cas__cas10_III-B_12	Cas__cas10_III-D_2	Cas__cas10_III-D_2	d1	0	WP_019488117.1|NZ_KB235908.1|98276|-
WP_015279338.1					TRUE	GCF_000327045	Cas__cas10_III-B_12	Cas__cas10_III-D_2	Cas__cas10_III-D_2	d1	0	WP_015279338.1|NC_019940.1|343927|-
WP_190262631.1					TRUE	GCF_014672695	Cas__cas10_III-B_12	Cas__cas10_III-D_2	Cas__cas10_III-D_2	d1	0	WP_190262631.1|NZ_CP053923.1|1494603|+
WP_165876530.1					TRUE	GCF_004341395	Cas__cas10_III-B_12	Cas__cas10_III-D_2	Cas__cas10_III-D_2	d1	0	WP_165876530.1|NZ_SLXT01000039.1|6026|+
WP_205220428.1					TRUE	GCF_016918505	Cas__cas10_III-B_12	Cas__cas10_III-D_2	Cas__cas10_III-D_2	d1	0	WP_205220428.1|NZ_JAFFPZ010000078.1|217|-
WP_112430289.1					TRUE	GCF_003268475	RM_Type_IIG__Type_IIG	RM_Type_IIG__Type_IIG	RM_Type_IIG__Type_IIG	d1	0	WP_112430289.1|NZ_MCIF01000002.1|3424836|-
WP_117236617.1					TRUE	GCF_003426945	RM_Type_IIG__Type_IIG	RM_Type_IIG__Type_IIG	RM_Type_IIG__Type_IIG	d1	0	WP_117236617.1|NZ_QURO01000003.1|8659|+
WP_249094715.1					TRUE	GCF_023333595	RM_Type_IIG__Type_IIG	RM_Type_IIG__Type_IIG	RM_Type_IIG__Type_IIG	d1	0	WP_249094715.1|NZ_JAIQZM010000003.1|6505|-
WP_014318675.1					TRUE	GCF_002843135	RM_Type_IIG__Type_IIG	RM_Type_IIG__Type_IIG	RM_Type_IIG__Type_IIG	d1	0	WP_014318675.1|NZ_CP025209.1|427125|+
WP_123607711.1					TRUE	GCF_003752155	RM_Type_IIG__Type_IIG	RM_Type_IIG__Type_IIG	RM_Type_IIG__Type_IIG	d1	0	WP_123607711.1|NZ_RJVG01000001.1|275515|-
WP_200989187.1					TRUE	GCF_015245355	RM_Type_IIG__Type_IIG	RM_Type_IIG__Type_IIG	RM_Type_IIG__Type_IIG	d1	0	WP_200989187.1|NZ_CP063311.1|1099836|+
WP_200773290.1					TRUE	GCF_018127725	RM_Type_IIG__Type_IIG	RM_Type_IIG__Type_IIG	RM_Type_IIG__Type_IIG	d1	0	WP_200773290.1|NZ_CP072329.1|1125203|+
WP_125584196.1					TRUE	GCF_003946245	RM_Type_IIG__Type_IIG	RM_Type_IIG__Type_IIG	RM_Type_IIG__Type_IIG	d1	0	WP_125584196.1|NZ_RHNN01000063.1|1|+
WP_193501286.1					TRUE	GCF_014649195	RM_Type_IIG__Type_IIG	RM_Type_IIG__Type_IIG	RM_Type_IIG__Type_IIG	d1	0	WP_193501286.1|NZ_BMSO01000001.1|424571|+
WP_013781609.1					TRUE	GCF_000213255	RM_Type_IIG__Type_IIG	RM_Type_IIG__Type_IIG	RM_Type_IIG__Type_IIG	d1	0	WP_013781609.1|NC_015520.1|2132609|-
WP_101775746.1					TRUE	GCF_002850605	RM_Type_IIG__Type_IIG	RM_Type_IIG__Type_IIG	RM_Type_IIG__Type_IIG	d1	0	WP_101775746.1|NZ_NXGB01000005.1|113|+
WP_150098314.1					TRUE	GCF_008630065	RM_Type_IIG__Type_IIG	RM_Type_IIG__Type_IIG	RM_Type_IIG__Type_IIG	d1	0	WP_150098314.1|NZ_VWPL01000028.1|10658|-
WP_241433864.1					TRUE	GCF_000337535	RM_Type_IIG__Type_IIG	RM_Type_IIG__Type_IIG	RM_Type_IIG__Type_IIG	d1	0	WP_241433864.1|NZ_AOIP01000045.1|5585|+
WP_272846941.1					TRUE	GCF_028561705	RM_Type_IIG__Type_IIG	RM_Type_IIG__Type_IIG	RM_Type_IIG__Type_IIG	d1	0	WP_272846941.1|NZ_JAQQTB010000383.1|1|-
WP_228473463.1					TRUE	GCF_014141525	RM_Type_IIG__Type_IIG	RM_Type_IIG__Type_IIG	RM_Type_IIG__Type_IIG	d1	0	WP_228473463.1|NZ_VKHS01000018.1|10425|-
WP_231940032.1					TRUE	GCF_002368115	RM_Type_IIG__Type_IIG	RM_Type_IIG__Type_IIG	RM_Type_IIG__Type_IIG	d1	0	WP_231940032.1|NZ_AP018316.1|1662107|+
WP_250311560.1					TRUE	GCF_936269705	RM_Type_IIG__Type_IIG	RM_Type_IIG__Type_IIG	RM_Type_IIG__Type_IIG	d1	0	WP_250311560.1|NZ_OW370493.1|315285|-
WP_041154135.1					TRUE	GCF_000830505	RM_Type_IIG__Type_IIG	RM_Type_IIG__Type_IIG	RM_Type_IIG__Type_IIG	d1	0	WP_041154135.1|NZ_JXOK01000005.1|15640|+
WP_179386207.1					TRUE	GCF_016728365	RM_Type_IIG__Type_IIG	RM_Type_IIG__Type_IIG	RM_Type_IIG__Type_IIG	d1	0	WP_179386207.1|NZ_CP068156.1|1828609|+
WP_205518388.1					TRUE	GCF_010915705	RM_Type_IIG__Type_IIG	RM_Type_IIG__Type_IIG	RM_Type_IIG__Type_IIG	d1	0	WP_205518388.1|NZ_JAAIKE010000001.1|27210|-
WP_099950955.1					TRUE	GCF_900215725	RM_Type_IIG__Type_IIG	RM_Type_IIG__Type_IIG	RM_Type_IIG__Type_IIG	d1	0	WP_099950955.1|NZ_LT962470.1|70283|-
WP_149112161.1					TRUE	GCF_008254045	RM_Type_IIG__Type_IIG	RM_Type_IIG__Type_IIG	RM_Type_IIG__Type_IIG	d1	0	WP_149112161.1|NZ_CP042425.1|5290427|-
WP_234425886.1					TRUE	GCF_001906585	RM_Type_IIG__Type_IIG	RM_Type_IIG__Type_IIG	RM_Type_IIG__Type_IIG	d1	0	WP_234425886.1|NZ_JUJA01000136.1|68449|+
WP_241217480.1					TRUE	GCF_000374365	RM_Type_IIG__Type_IIG	RM_Type_IIG__Type_IIG	RM_Type_IIG__Type_IIG	d1	0	WP_241217480.1|NZ_KB894132.1|53692|+
WP_104517513.1					TRUE	GCF_002937115	RM_Type_IIG__Type_IIG	RM_Type_IIG__Type_IIG	RM_Type_IIG__Type_IIG	d1	0	WP_104517513.1|NZ_NHRY01000050.1|20307|+
WP_231551069.1					TRUE	GCF_900174455	RM_Type_IIG__Type_IIG	RM_Type_IIG__Type_IIG	RM_Type_IIG__Type_IIG	d1	0	WP_231551069.1|NZ_LT841305.1|2737686|+
WP_229711068.1					TRUE	GCF_014635265	RM_Type_IIG__Type_IIG	RM_Type_IIG__Type_IIG	RM_Type_IIG__Type_IIG	d1	0	WP_229711068.1|NZ_BMCQ01000001.1|637086|+
WP_207953590.1					TRUE	GCF_002087295	RM_Type_IIG__Type_IIG	RM_Type_IIG__Type_IIG	RM_Type_IIG__Type_IIG	d1	0	WP_207953590.1|NZ_MWVI01000050.1|88476|+
WP_258929808.1					TRUE	GCF_022603395	RM_Type_IIG__Type_IIG	RM_Type_IIG__Type_IIG	RM_Type_IIG__Type_IIG	d1	0	WP_258929808.1|NZ_JAIBKA010000005.1|2365|-
WP_139982976.1					TRUE	GCF_006346315	RM_Type_IIG__Type_IIG	RM_Type_IIG__Type_IIG	RM_Type_IIG__Type_IIG	d1	0	WP_139982976.1|NZ_VDMR01000007.1|34104|-
WP_245259170.1					TRUE	GCF_000429045	RM_Type_IIG__Type_IIG	RM_Type_IIG__Type_IIG	RM_Type_IIG__Type_IIG	d1	0	WP_245259170.1|NZ_KE386842.1|239548|+
WP_226347286.1					TRUE	GCF_014857905	RM_Type_IIG__Type_IIG	RM_Type_IIG__Type_IIG	RM_Type_IIG__Type_IIG	d1	0	WP_226347286.1|NZ_JACYXE010000027.1|3353|+
WP_051398317.1					TRUE	GCF_000482465	RM_Type_IIG__Type_IIG	RM_Type_IIG__Type_IIG	RM_Type_IIG__Type_IIG	d1	0	WP_051398317.1|NZ_KI519428.1|290731|+
WP_083713686.1					TRUE	GCF_001956985	RM_Type_IIG__Type_IIG	RM_Type_IIG__Type_IIG	RM_Type_IIG__Type_IIG	d1	0	WP_083713686.1|NZ_CP019082.1|7493690|+
WP_178115480.1					TRUE	GCF_013184545	RM_Type_IIG__Type_IIG	RM_Type_IIG__Type_IIG	RM_Type_IIG__Type_IIG	d1	0	WP_178115480.1|NZ_JAAOJA010000003.1|55871|+
WP_105473283.1					TRUE	GCF_002973595	RM_Type_IIG__Type_IIG	RM_Type_IIG__Type_IIG	RM_Type_IIG__Type_IIG	d1	0	WP_105473283.1|NZ_PVEO01000003.1|201799|-
WP_142902592.1					TRUE	GCF_007004655	RM_Type_IIG__Type_IIG	RM_Type_IIG__Type_IIG	RM_Type_IIG__Type_IIG	d1	0	WP_142902592.1|NZ_ML660087.1|664405|+
WP_156528558.1					TRUE	GCF_001651865	RM_Type_IIG__Type_IIG	RM_Type_IIG__Type_IIG	RM_Type_IIG__Type_IIG	d1	0	WP_156528558.1|NZ_LPUX01000053.1|488931|-
WP_262874421.1					TRUE	GCF_025515205	RM_Type_IIG__Type_IIG	RM_Type_IIG__Type_IIG	RM_Type_IIG__Type_IIG	d1	0	WP_262874421.1|NZ_JAOPFX010000002.1|522064|+
WP_223681359.1					TRUE	GCF_020026925	RM_Type_IIG__Type_IIG	RM_Type_IIG__Type_IIG	RM_Type_IIG__Type_IIG	d1	0	WP_223681359.1|NZ_JAIQDW010000008.1|154768|+
WP_160612527.1					TRUE	GCF_009827455	RM_Type_IIG__Type_IIG	RM_Type_IIG__Type_IIG	RM_Type_IIG__Type_IIG	d1	0	WP_160612527.1|NZ_WTYZ01000001.1|492886|+
WP_244289593.1					TRUE	GCF_002080395	RM_Type_IIG__Type_IIG	RM_Type_IIG__Type_IIG	RM_Type_IIG__Type_IIG	d1	0	WP_244289593.1|NZ_CP020478.1|1220913|-
WP_135756891.1					TRUE	GCF_004770895	RM_Type_IIG__Type_IIG	RM_Type_IIG__Type_IIG	RM_Type_IIG__Type_IIG	d1	0	WP_135756891.1|NZ_RQHS01000016.1|31090|+
WP_244884235.1					TRUE	GCF_001543925	RM_Type_IIG__Type_IIG	RM_Type_IIG__Type_IIG	RM_Type_IIG__Type_IIG	d1	0	WP_244884235.1|NZ_LAXD01000001.1|712160|-
WP_143898065.1					TRUE	GCF_020162115	RM_Type_IIG__Type_IIG	RM_Type_IIG__Type_IIG	RM_Type_IIG__Type_IIG	d1	0	WP_143898065.1|NZ_CP083911.1|533279|+
WP_252758877.1					TRUE	GCF_024055595	RM_Type_IIG__Type_IIG	RM_Type_IIG__Type_IIG	RM_Type_IIG__Type_IIG	d1	0	WP_252758877.1|NZ_JAMXOF010000003.1|448218|-
WP_223175445.1					TRUE	GCF_000183725	RM_Type_IIG__Type_IIG	RM_Type_IIG__Type_IIG	RM_Type_IIG__Type_IIG	d1	0	WP_223175445.1|NC_014762.1|1697016|+
WP_019675181.1					TRUE	GCF_000382165	RM_Type_IIG__Type_IIG	RM_Type_IIG__Type_IIG	RM_Type_IIG__Type_IIG	d1	0	WP_019675181.1|NZ_KB907704.1|196884|+
WP_221898612.1					TRUE	GCF_019721995	RM_Type_IIG__Type_IIG	RM_Type_IIG__Type_IIG	RM_Type_IIG__Type_IIG	d1	0	WP_221898612.1|NZ_BLYC01000097.1|1362|+
WP_028324205.1					TRUE	GCF_000429925	RM_Type_IIG__Type_IIG	RM_Type_IIG__Type_IIG	RM_Type_IIG__Type_IIG	d1	0	WP_028324205.1|NZ_AUCU01000018.1|1928|-
WP_204874021.1					TRUE	GCF_016901735	RM_Type_IIG__Type_IIG	RM_Type_IIG__Type_IIG	RM_Type_IIG__Type_IIG	d1	0	WP_204874021.1|NZ_JACLZC010000013.1|50533|+
WP_211163652.1					TRUE	GCF_012910885	RM_Type_IIG__Type_IIG	RM_Type_IIG__Type_IIG	RM_Type_IIG__Type_IIG	d1	0	WP_211163652.1|NZ_WTVM01000129.1|6959|+
WP_051309788.1					TRUE	GCF_000429945	RM_Type_IIG__Type_IIG	RM_Type_IIG__Type_IIG	RM_Type_IIG__Type_IIG	d1	0	WP_051309788.1|NZ_AUCV01000083.1|4601|+
WP_118942738.1					TRUE	GCF_003544895	RM_Type_IIG__Type_IIG	RM_Type_IIG__Type_IIG	RM_Type_IIG__Type_IIG	d1	0	WP_118942738.1|NZ_CP032125.1|1835962|-
WP_235705213.1					TRUE	GCF_021556475	RM_Type_IIG__Type_IIG	RM_Type_IIG__Type_IIG	RM_Type_IIG__Type_IIG	d1	0	WP_235705213.1|NZ_JAKGBZ010000033.1|34286|-
WP_204544326.1					TRUE	GCF_016909175	RM_Type_IIG__Type_IIG	RM_Type_IIG__Type_IIG	RM_Type_IIG__Type_IIG	d1	0	WP_204544326.1|NZ_JAFBFI010000013.1|77587|-
WP_050452723.1					TRUE	GCF_001189365	RM_Type_IIG__Type_IIG	RM_Type_IIG__Type_IIG	RM_Type_IIG__Type_IIG	d1	0	WP_050452723.1|NZ_LFJJ01000023.1|36970|+
WP_061914281.1					TRUE	GCF_001050215	RM_Type_IIG__Type_IIG	RM_Type_IIG__Type_IIG	RM_Type_IIG__Type_IIG	d1	0	WP_061914281.1|NZ_DF967971.1|1226987|-
WP_058945336.1					TRUE	GCF_001484625	RM_Type_IIG__Type_IIG	RM_Type_IIG__Type_IIG	RM_Type_IIG__Type_IIG	d1	0	WP_058945336.1|NZ_LNSV01000149.1|1|-
WP_218918238.1					TRUE	GCF_000186885	RM_Type_IIG__Type_IIG	RM_Type_IIG__Type_IIG	RM_Type_IIG__Type_IIG	d1	0	WP_218918238.1|NC_014972.1|2417208|-
WP_108910671.1					TRUE	GCF_003097575	RM_Type_IIG__Type_IIG	RM_Type_IIG__Type_IIG	RM_Type_IIG__Type_IIG	d1	0	WP_108910671.1|NZ_CP021886.1|564142|-
WP_229745193.1					TRUE	GCF_014639315	RM_Type_IIG__Type_IIG	RM_Type_IIG__Type_IIG	RM_Type_IIG__Type_IIG	d1	0	WP_229745193.1|NZ_BMFY01000014.1|60|-
WP_200897413.1					TRUE	GCF_000973725	RM_Type_IIG__Type_IIG	RM_Type_IIG__Type_IIG	RM_Type_IIG__Type_IIG	d1	0	WP_200897413.1|NZ_CP009621.1|468310|-
WP_211362730.1					TRUE	GCF_008693005	RM_Type_IIG__Type_IIG	RM_Type_IIG__Type_IIG	RM_Type_IIG__Type_IIG	d1	0	WP_211362730.1|NZ_VXKE01000021.1|62494|-
WP_009626298.1					TRUE	GCF_000332215	RM_Type_IIG__Type_IIG	RM_Type_IIG__Type_IIG	RM_Type_IIG__Type_IIG	d1	0	WP_009626298.1|NZ_ALWB01000037.1|26384|-
WP_089407544.1					TRUE	GCF_900188085	RM_Type_IIG__Type_IIG	RM_Type_IIG__Type_IIG	RM_Type_IIG__Type_IIG	d1	0	WP_089407544.1|NZ_FZOU01000002.1|454|+
WP_073596897.1					TRUE	GCF_001904725	RM_Type_IIG__Type_IIG	RM_Type_IIG__Type_IIG	RM_Type_IIG__Type_IIG	d1	0	WP_073596897.1|NZ_MRCE01000050.1|7831|+
WP_235893292.1					TRUE	GCF_007097365	RM_Type_IIG__Type_IIG	RM_Type_IIG__Type_IIG	RM_Type_IIG__Type_IIG	d1	0	WP_235893292.1|NZ_VJZR01000026.1|1133|-
WP_238590356.1					TRUE	GCF_001273775	RM_Type_IIG__Type_IIG	RM_Type_IIG__Type_IIG	RM_Type_IIG__Type_IIG	d1	0	WP_238590356.1|NZ_CP011801.1|2866533|+
WP_184338414.1					TRUE	GCF_014203095	RM_Type_IIG__Type_IIG	RM_Type_IIG__Type_IIG	RM_Type_IIG__Type_IIG	d1	0	WP_184338414.1|NZ_JACHIG010000001.1|1370667|+
WP_212648375.1					TRUE	GCF_900176165	RM_Type_IIG__Type_IIG	RM_Type_IIG__Type_IIG	RM_Type_IIG__Type_IIG	d1	0	WP_212648375.1|NZ_FWWU01000009.1|2182614|+
WP_208341622.1					TRUE	GCF_017591665	RM_Type_IIG__Type_IIG	RM_Type_IIG__Type_IIG	RM_Type_IIG__Type_IIG	d1	0	WP_208341622.1|NZ_JAAKGC010000077.1|1883|-
WP_227686884.1					TRUE	GCF_009754945	RM_Type_IIG__Type_IIG	RM_Type_IIG__Type_IIG	RM_Type_IIG__Type_IIG	d1	0	WP_227686884.1|NZ_WPIN01000002.1|140185|+
WP_227978697.1					TRUE	GCF_009377345	RM_Type_IIG__Type_IIG	RM_Type_IIG__Type_IIG	RM_Type_IIG__Type_IIG	d1	0	WP_227978697.1|NZ_WBSL01000008.1|1|+
WP_014587711.1					TRUE	GCF_000235565	RM_Type_IIG__Type_IIG	RM_Type_IIG__Type_IIG	RM_Type_IIG__Type_IIG	d1	0	WP_014587711.1|NC_017527.1|2342038|-
WP_033826332.1					TRUE	GCF_902375605	RM_Type_IIG__Type_IIG	RM_Type_IIG__Type_IIG	RM_Type_IIG__Type_IIG	d1	0	WP_033826332.1|NZ_CABKUO010000003.1|1|+
WP_133797586.1					TRUE	GCF_004364345	RM_Type_IIG__Type_IIG	RM_Type_IIG__Type_IIG	RM_Type_IIG__Type_IIG	d1	0	WP_133797586.1|NZ_SOCA01000019.1|14951|-
WP_246605417.1					TRUE	GCF_019598945	RM_Type_IIG__Type_IIG	RM_Type_IIG__Type_IIG	RM_Type_IIG__Type_IIG	d1	0	WP_246605417.1|NZ_CP080598.1|3966636|+
WP_131311645.1					TRUE	GCF_004328075	RM_Type_IIG__Type_IIG	RM_Type_IIG__Type_IIG	RM_Type_IIG__Type_IIG	d1	0	WP_131311645.1|NZ_SJFN01000050.1|20916|+
WP_261402412.1					TRUE	GCF_019797865	RM_Type_IIG__Type_IIG	RM_Type_IIG__Type_IIG	RM_Type_IIG__Type_IIG	d1	0	WP_261402412.1|NZ_CP081869.1|4355423|-
WP_211598444.1					TRUE	GCF_018343795	RM_Type_IIG__Type_IIG	RM_Type_IIG__Type_IIG	RM_Type_IIG__Type_IIG	d1	0	WP_211598444.1|NZ_CP074346.1|429332|+
WP_130472783.1					TRUE	GCF_004217665	RM_Type_IIG__Type_IIG	RM_Type_IIG__Type_IIG	RM_Type_IIG__Type_IIG	d1	0	WP_130472783.1|NZ_RXIU01000363.1|1|+
WP_072536921.1					TRUE	GCF_900128415	RM_Type_IIG__Type_IIG	RM_Type_IIG__Type_IIG	RM_Type_IIG__Type_IIG	d1	0	WP_072536921.1|NZ_LT635772.1|735489|+
WP_093834317.1					TRUE	GCF_900112365	RM_Type_IIG__Type_IIG	RM_Type_IIG__Type_IIG	RM_Type_IIG__Type_IIG	d1	0	WP_093834317.1|NZ_FOLQ01000031.1|45059|-
WP_075317261.1					TRUE	GCF_900130135	RM_Type_IIG__Type_IIG	RM_Type_IIG__Type_IIG	RM_Type_IIG__Type_IIG	d1	0	WP_075317261.1|NZ_LT670820.1|1135378|-
WP_242475079.1					TRUE	GCF_016583825	RM_Type_IIG__Type_IIG	RM_Type_IIG__Type_IIG	RM_Type_IIG__Type_IIG	d1	0	WP_242475079.1|NZ_NRRV01000003.1|105274|+
WP_263315233.1					TRUE	GCF_946463545	RM_Type_IIG__Type_IIG	RM_Type_IIG__Type_IIG	RM_Type_IIG__Type_IIG	d1	0	WP_263315233.1|NZ_OX296583.1|1448998|+
WP_235778900.1					TRUE	GCF_021554725	RM_Type_IIG__Type_IIG	RM_Type_IIG__Type_IIG	RM_Type_IIG__Type_IIG	d1	0	WP_235778900.1|NZ_JAIZDP010000001.1|793078|-
WP_155476958.1					TRUE	GCF_009720735	RM_Type_IIG__Type_IIG	RM_Type_IIG__Type_IIG	RM_Type_IIG__Type_IIG	d1	0	WP_155476958.1|NZ_WNKU01000015.1|69285|-
WP_214337789.1					TRUE	GCF_018531145	RM_Type_IIG__Type_IIG	RM_Type_IIG__Type_IIG	RM_Type_IIG__Type_IIG	d1	0	WP_214337789.1|NZ_JAHDSZ010000025.1|190|-
WP_245823382.1					TRUE	GCF_900188425	RM_Type_IIG__Type_IIG	RM_Type_IIG__Type_IIG	RM_Type_IIG__Type_IIG	d1	0	WP_245823382.1|NZ_FZON01000107.1|4277|-
WP_083602209.1					TRUE	GCF_900128865	RM_Type_IIG__Type_IIG	RM_Type_IIG__Type_IIG	RM_Type_IIG__Type_IIG	d1	0	WP_083602209.1|NZ_FSQX01000001.1|1213811|+
WP_235433971.1					TRUE	GCF_001046875	RM_Type_IIG__Type_IIG	RM_Type_IIG__Type_IIG	RM_Type_IIG__Type_IIG	d1	0	WP_235433971.1|NZ_HF571038.1|1626516|+
WP_175198059.1					TRUE	GCF_902859945	RM_Type_IIG__Type_IIG	RM_Type_IIG__Type_IIG	RM_Type_IIG__Type_IIG	d1	0	WP_175198059.1|NZ_CADIKL010000055.1|1|+
WP_051203337.1					TRUE	GCF_000422585	RM_Type_IIG__Type_IIG	RM_Type_IIG__Type_IIG	RM_Type_IIG__Type_IIG	d1	0	WP_051203337.1|NZ_AUGI01000054.1|26096|+
WP_251208874.1					TRUE	GCF_943193215	RM_Type_IIG__Type_IIG	RM_Type_IIG__Type_IIG	RM_Type_IIG__Type_IIG	d1	0	WP_251208874.1|NZ_CALPDH010000026.1|85|+
WP_272418249.1					TRUE	GCF_028435365	RM_Type_IIG__Type_IIG	RM_Type_IIG__Type_IIG	RM_Type_IIG__Type_IIG	d1	0	WP_272418249.1|NZ_JAGTJJ010000001.1|613012|+
WP_146354757.1					TRUE	GCF_007923295	RM_Type_IIG__Type_IIG	RM_Type_IIG__Type_IIG	RM_Type_IIG__Type_IIG	d1	0	WP_146354757.1|NZ_VOIR01000011.1|309951|-
WP_266213426.1					TRUE	GCF_026337845	RM_Type_IIG__Type_IIG	RM_Type_IIG__Type_IIG	RM_Type_IIG__Type_IIG	d1	0	WP_266213426.1|NZ_JAOVZF010000111.1|1|-
WP_245823381.1					TRUE	GCF_900188425	RM_Type_IIG__Type_IIG	RM_Type_IIG__Type_IIG	RM_Type_IIG__Type_IIG	d1	0	WP_245823381.1|NZ_FZON01000107.1|3168|-
WP_146683853.1					TRUE	GCF_001999965	RM_Type_IIG__Type_IIG	RM_Type_IIG__Type_IIG	RM_Type_IIG__Type_IIG	d1	0	WP_146683853.1|NZ_CP019646.1|2676130|+
WP_052292022.1					TRUE	GCF_000020005	RM_Type_IIG__Type_IIG	RM_Type_IIG__Type_IIG	RM_Type_IIG__Type_IIG	d1	0	WP_052292022.1|NC_010715.1|1728|-
WP_219818125.1					TRUE	GCF_002929725	RM_Type_IIG__Type_IIG	RM_Type_IIG__Type_IIG	RM_Type_IIG__Type_IIG	d1	0	WP_219818125.1|NZ_PJJX01000002.1|1655888|-
WP_110520771.1					TRUE	GCF_003226345	RM_Type_IIG__Type_IIG	RM_Type_IIG__Type_IIG	RM_Type_IIG__Type_IIG	d1	0	WP_110520771.1|NZ_PDOF01000002.1|570278|+
WP_245798800.1					TRUE	GCF_900168005	RM_Type_IIG__Type_IIG	RM_Type_IIG__Type_IIG	RM_Type_IIG__Type_IIG	d1	0	WP_245798800.1|NZ_FUYP01000043.1|17386|-
WP_014080166.1					TRUE	GCF_902387955	RM_Type_IIG__Type_IIG	RM_Type_IIG__Type_IIG	RM_Type_IIG__Type_IIG	d1	0	WP_014080166.1|NZ_LR699011.1|2198497|-
WP_026943445.1					TRUE	GCF_000687535	RM_Type_IIG__Type_IIG	RM_Type_IIG__Type_IIG	RM_Type_IIG__Type_IIG	d1	0	WP_026943445.1|NZ_JHWC01000003.1|2638|+
WP_114487752.1					TRUE	GCF_003336665	RM_Type_IIG__Type_IIG	RM_Type_IIG__Type_IIG	RM_Type_IIG__Type_IIG	d1	0	WP_114487752.1|NZ_QPIJ01000041.1|40807|+
WP_051655589.1					TRUE	GCF_000701405	RM_Type_IIG__Type_IIG	RM_Type_IIG__Type_IIG	RM_Type_IIG__Type_IIG	d1	0	WP_051655589.1|NZ_JNIV01000114.1|9882|+
WP_124766693.1					TRUE	GCF_003856865	RM_Type_IIG__Type_IIG	RM_Type_IIG__Type_IIG	RM_Type_IIG__Type_IIG	d1	0	WP_124766693.1|NZ_RRCT01000025.1|27000|+
WP_012660270.1					TRUE	GCF_000022205	RM_Type_IIG__Type_IIG	RM_Type_IIG__Type_IIG	RM_Type_IIG__Type_IIG	d1	0	WP_012660270.1|NC_012030.1|318350|-
WP_091544321.1					TRUE	GCF_900113045	RM_Type_IIG__Type_IIG	RM_Type_IIG__Type_IIG	RM_Type_IIG__Type_IIG	d1	0	WP_091544321.1|NZ_FONY01000014.1|62139|-
WP_102240719.1					TRUE	GCF_002871975	RM_Type_IIG__Type_IIG	RM_Type_IIG__Type_IIG	RM_Type_IIG__Type_IIG	d1	0	WP_102240719.1|NZ_PNHV01000005.1|115360|+
WP_192282215.1					TRUE	GCF_014845115	RM_Type_IIG__Type_IIG	RM_Type_IIG__Type_IIG	RM_Type_IIG__Type_IIG	d1	0	WP_192282215.1|NZ_NKUI01000038.1|19285|+
WP_168671969.1					TRUE	GCF_012275535	RM_Type_IIG__Type_IIG	RM_Type_IIG__Type_IIG	RM_Type_IIG__Type_IIG	d1	0	WP_168671969.1|NZ_JAAVTK010000002.1|244608|+
WP_209851163.1					TRUE	GCF_017873135	RM_Type_IIG__Type_IIG	RM_Type_IIG__Type_IIG	RM_Type_IIG__Type_IIG	d1	0	WP_209851163.1|NZ_JAGGJV010000003.1|185327|-
WP_245779366.1					TRUE	GCF_900111935	RM_Type_IIG__Type_IIG	RM_Type_IIG__Type_IIG	RM_Type_IIG__Type_IIG	d1	0	WP_245779366.1|NZ_FOYN01000004.1|205950|-
WP_050034247.1					TRUE	GCF_000739595	RM_Type_IIG__Type_IIG	RM_Type_IIG__Type_IIG	RM_Type_IIG__Type_IIG	d1	0	WP_050034247.1|NZ_BBJP01000096.1|139|-
WP_200807541.1					TRUE	GCF_002272945	RM_Type_IIG__Type_IIG	RM_Type_IIG__Type_IIG	RM_Type_IIG__Type_IIG	d1	0	WP_200807541.1|NZ_NQMN01000002.1|269893|-
WP_150939356.1					TRUE	GCF_008806375	RM_Type_IIG__Type_IIG	RM_Type_IIG__Type_IIG	RM_Type_IIG__Type_IIG	d1	0	WP_150939356.1|NZ_WAAT01000045.1|44044|+
WP_004228969.1					TRUE	GCF_900459215	RM_Type_IIG__Type_IIG	RM_Type_IIG__Type_IIG	RM_Type_IIG__Type_IIG	d1	0	WP_004228969.1|NZ_UHFB01000003.1|62404|+
WP_099256482.1					TRUE	GCF_002727125	RM_Type_IIG__Type_IIG	RM_Type_IIG__Type_IIG	RM_Type_IIG__Type_IIG	d1	0	WP_099256482.1|NZ_NHOA01000147.1|14112|+
[truncated: 198,459+ more rows]
